# Supplementary material for: Research Status and Development Trend of Greenhouse Gas in Wetlands: A Bibliometric Visualization Analysis
Source: Ecol Evol. 2025 Feb 5;15(2):e70938. doi: 10.1002/ece3.70938 (PMC11799593; doi:10.1002/ece3.70938)
Supplement: Supplementary file 1 — Data S1. [file ECE3-15-e70938-s002.txt]

FN Clarivate Analytics Web of Science
VR 1.0
PT J
AU Hu, ZQ
   Zhu, Y
   Wang, Y
   Zhu, RR
   Feng, CL
   Li, TY
AF Hu, Zhiqiang
   Zhu, Yu
   Wang, Yan
   Zhu, Rongrong
   Feng, Chenlong
   Li, Tingyou
TI CONSTRUCTION OF A MODEL FOR PREDICTING GREENHOUSE GAS EMISSION FOR
   AQUACULTURE WETLANDS BASED ON ROUGH SET
SO ENVIRONMENTAL ENGINEERING AND MANAGEMENT JOURNAL
LA English
DT Article
DE aquaculture wetland greenhouse; emission trend; gas emission; prediction
   rough set
ID LIFE-CYCLE ASSESSMENT; CARBON EMISSIONS; WATER; ENERGY; TEMPERATURE;
   POLLUTANTS; METHANE; IMPACT; CHINA
AB Aiming to improve the accuracy of predicting aquaculture wetlands derived greenhouse gas emissions, built on rough sets, a new model for predicting aquaculture wetlands derived greenhouse gas emissions is designed. The data of greenhouse gases in aquaculture wetland were collected and normalized. Based on the processed data, the gas emission relationship model of aquaculture wetland greenhouse was constructed. The rough set theory is used to construct a model for predicting aquaculture wetlands derived greenhouse gas emissions. So far, the prediction of aquaculture wetlands derived greenhouse gas emissions is realized. The experimental results show that the prediction model based on rough set improves the prediction accuracy and reduces the prediction time.
C1 [Hu, Zhiqiang; Zhu, Yu; Wang, Yan; Li, Tingyou] Taizhou Univ, Coll Pharm & Chem & Chem Engn, Taizhou 225300, Peoples R China.
   [Hu, Zhiqiang; Zhu, Yu; Wang, Yan; Zhu, Rongrong; Feng, Chenlong; Li, Tingyou] Taizhou Univ, Jiangsu Key Lab Chiral Pharmaceut Biomfg, Taizhou 225300, Peoples R China.
C3 Taizhou University - Jiangsu; Taizhou University - Jiangsu
RP Li, TY (通讯作者)，Taizhou Univ, Coll Pharm & Chem & Chem Engn, Taizhou 225300, Peoples R China.; Li, TY (通讯作者)，Taizhou Univ, Jiangsu Key Lab Chiral Pharmaceut Biomfg, Taizhou 225300, Peoples R China.
EM litingyou215@163.com
FU National Science Foundation of the Jiangsu Higher Education institutions
   of China [19KJB610025, 19KJB180029]; Taizhou University Talent Start
   Project [QD2016043]; Jiangsu Provincial Natural Science Foundation
   [BK20190245]
FX The research is supported by: (1) The National Science Foundation of the
   Jiangsu Higher Education institutions of China (No. 19KJB610025, No.
   19KJB180029); (2) Taizhou University Talent Start Project (No.
   QD2016043); (3) Jiangsu Provincial Natural Science Foundation (No.
   BK20190245).
CR Aiello G, 2018, J CLEAN PROD, V172, P4057, DOI 10.1016/j.jclepro.2017.02.197
   Al-Gorany S.M., 2020, J CLEAN WAS, V4, P55
   Annadanam SK, 2019, J CLEAN PROD, V213, P610, DOI 10.1016/j.jclepro.2018.12.206
   Baral KR, 2018, AGR SYST, V166, P26, DOI 10.1016/j.agsy.2018.07.009
   Buchspies B, 2018, APPL ENERG, V211, P368, DOI 10.1016/j.apenergy.2017.10.105
   Chen YZ, 2018, COMPUT CHEM ENG, V109, P216, DOI 10.1016/j.compchemeng.2017.11.014
   Chen YZ, 2017, ENERG CONVERS MANAGE, V134, P382, DOI 10.1016/j.enconman.2016.12.019
   Cheng LJ, 2019, AEROSOL AIR QUAL RES, V19, P1007, DOI 10.4209/aaqr.2018.11.0397
   Cheng YinRui, 2019, Research of Environmental Sciences, V32, P293, DOI 10.13198/j.issn.1001-6929.2018.07.12
   de Vasconcelos BR, 2018, FUEL, V226, P195, DOI 10.1016/j.fuel.2018.04.017
   Dong Y, 2019, J CLEAN PROD, V209, P538, DOI 10.1016/j.jclepro.2018.10.205
   Gu F, 2019, SCI TOTAL ENVIRON, V649, P172, DOI 10.1016/j.scitotenv.2018.08.298
   Gu F, 2017, J CLEAN PROD, V161, P765, DOI 10.1016/j.jclepro.2017.05.181
   Gu F, 2017, SCI TOTAL ENVIRON, V601, P1192, DOI 10.1016/j.scitotenv.2017.05.278
   Guillevic M, 2018, ATMOS MEAS TECH, V11, P3351, DOI 10.5194/amt-11-3351-2018
   Han XQ, 2020, J CLEAN PROD, V261, DOI 10.1016/j.jclepro.2020.121144
   Hatano R, 2019, INT AGROPHYS, V33, P167, DOI 10.31545/intagr/109238
   He L, 2021, ENVIRON DEV SUSTAIN, V23, P1759, DOI 10.1007/s10668-020-00650-z
   He L, 2018, RESOUR CONSERV RECY, V133, P206, DOI 10.1016/j.resconrec.2018.02.015
   Hu X, 2019, J CLEAN PROD, V227, P346, DOI 10.1016/j.jclepro.2019.03.258
   Larios AD, 2018, BIOSYST ENG, V169, P165, DOI 10.1016/j.biosystemseng.2018.02.010
   Liang J.Y., 2020, CHINA WATER SUPPLY D, V515, P11
   Liu JK, 2020, J CLEAN PROD, V276, DOI 10.1016/j.jclepro.2020.123185
   Liu JK, 2020, ENVIRON SCI POLLUT R, V27, P37237, DOI 10.1007/s11356-019-07107-5
   Luo XL, 2020, J HAZARD MATER, V396, DOI 10.1016/j.jhazmat.2020.122735
   Lv Q, 2020, SCI TOTAL ENVIRON, V703, DOI 10.1016/j.scitotenv.2019.134394
   Lv Q, 2019, J CLEAN PROD, V211, P481, DOI 10.1016/j.jclepro.2018.11.182
   Mannina G, 2018, BIORESOURCE TECHNOL, V268, P107, DOI 10.1016/j.biortech.2018.07.106
   Monerie PA, 2019, CLIM DYNAM, V52, P5947, DOI 10.1007/s00382-018-4488-5
   Muryshev KE, 2019, IZV ATMOS OCEAN PHY+, V55, P235, DOI 10.1134/S0001433819030046
   Ramtel P, 2021, ENVIRON ENG MANAG J, V20, P257
   Rosli N.M., 2020, ENV ECOSYSTEM SCI, V4, P60
   Seager R, 2019, NAT CLIM CHANGE, V9, P517, DOI 10.1038/s41558-019-0505-x
   Sifa S.F., 2019, GEOL ECOL LANDSC, V4, P222, DOI [10.1080/24749508.2019.1619222, DOI 10.1080/24749508.2019.1619222]
   Stolaroff JK, 2018, NAT COMMUN, V9, DOI 10.1038/s41467-017-02411-5
   Tam WYV, 2018, J CLEAN PROD, V172, P4220, DOI 10.1016/j.jclepro.2017.11.130
   Wang S.M., 2018, COMPUTER SIMULATION, V35, P398
   Zhao X, 2020, ENVIRON SCI POLLUT R, V27, P37395, DOI 10.1007/s11356-020-09094-4
   Zhu BZ, 2018, APPL ENERG, V230, P1545, DOI 10.1016/j.apenergy.2018.09.026
   Zhuang MH, 2019, J ENVIRON MANAGE, V242, P40, DOI 10.1016/j.jenvman.2019.04.079
NR 40
TC 3
Z9 3
U1 7
U2 28
PU GH ASACHI TECHNICAL UNIV IASI
PI IASI
PA 71 MANGERON BLVD, IASI, 700050, ROMANIA
SN 1582-9596
EI 1843-3707
J9 ENVIRON ENG MANAG J
JI Environ. Eng. Manag. J.
PD FEB
PY 2022
VL 21
IS 2
BP 191
EP 201
PG 11
WC Environmental Sciences
WE Science Citation Index Expanded (SCI-EXPANDED)
SC Environmental Sciences & Ecology
GA 0J2TO
UT WOS:000779958800002
DA 2023-11-17
ER

PT J
AU Zou, JY
   Ziegler, AD
   Chen, DL
   McNicol, G
   Ciais, P
   Jiang, X
   Zheng, CM
   Wu, J
   Wu, J
   Lin, ZY
   He, XY
   Brown, LE
   Holden, J
   Zhang, ZT
   Ramchunder, SJ
   Chen, AP
   Zeng, ZZ
AF Zou, Junyu
   Ziegler, Alan D.
   Chen, Deliang
   McNicol, Gavin
   Ciais, Philippe
   Jiang, Xin
   Zheng, Chunmiao
   Wu, Jie
   Wu, Jin
   Lin, Ziyu
   He, Xinyue
   Brown, Lee E.
   Holden, Joseph
   Zhang, Zuotai
   Ramchunder, Sorain J.
   Chen, Anping
   Zeng, Zhenzhong
TI Rewetting global wetlands effectively reduces major greenhouse gas
   emissions
SO NATURE GEOSCIENCE
LA English
DT Article
ID METHANE EMISSIONS; CARBON-DIOXIDE; ECOSYSTEM METABOLISM; CLIMATE-CHANGE;
   SYSTEM MODEL; EXCHANGE; EXTENT; PEATLANDS; TRENDS; PEAT
AB Carbon and nitrogen losses from degraded wetlands and methane emissions from flooded wetlands are both important sources of greenhouse gas emissions. However, the net-exchange dependence on hydrothermal conditions and wetland integrity remains unclear. Using a global-scale in situ database on net greenhouse gas exchanges, we show diverse hydrology-influenced emission patterns in CO2, CH4 and N2O. We find that total CO2-equivalent emissions from wetlands are kept to a minimum when the water table is near the surface. By contrast, greenhouse gas exchange rates peak in flooded and drained conditions. By extrapolating the current trajectory of degradation, we estimate that between 2021 and 2100, wetlands could result in greenhouse gas emissions equivalent to around 408 gigatons of CO2. However, rewetting wetlands could reduce these emissions such that the radiative forcing caused by CH4 and N2O is fully compensated by CO2 uptake. As wetland greenhouse gas budgets are highly sensitive to changes in wetland area, the resulting impact on climate from wetlands will depend on the balance between future degradation and restoration.
   Global in situ observations show greenhouse gas emissions from wetlands are lowest when the water table is near the surface, and therefore rewetting wetlands could substantially reduce future emissions.
C1 [Zou, Junyu; Jiang, Xin; Zheng, Chunmiao; Wu, Jie; Lin, Ziyu; He, Xinyue; Zhang, Zuotai; Zeng, Zhenzhong] Southern Univ Sci & Technol, Sch Environm Sci & Engn, Shenzhen, Peoples R China.
   [Ziegler, Alan D.] Mae Jo Univ, Fac Fisheries Technol & Aquat Resources, Chiang Mai, Thailand.
   [Chen, Deliang] Univ Gothenburg, Dept Earth Sci, Reg Climate Grp, Gothenburg, Sweden.
   [McNicol, Gavin] Univ Illinois, Dept Earth & Environm Sci, Chicago, IL USA.
   [Ciais, Philippe] CEA CNRS UVSQ, Lab Sci Climat & Environm LSCE, Gif Sur Yvette, France.
   [Ciais, Philippe] CYPRUS Inst, Nicosia, Cyprus.
   [Zheng, Chunmiao] EIT Inst Adv Study, Ningbo, Zhejiang, Peoples R China.
   [Wu, Jie] Univ Copenhagen, Dept Geosci & Nat Resource Management, Copenhagen, Denmark.
   [Wu, Jin; Lin, Ziyu] Univ Hong Kong, Sch Biol Sci, Hong Kong, Peoples R China.
   [Wu, Jin; Lin, Ziyu] Univ Hong Kong, Inst Climate & Carbon Neutral, Hong Kong, Peoples R China.
   [Wu, Jin] Chinese Univ Hong Kong, State Key Lab Agrobiotechnol, Hong Kong, Peoples R China.
   [He, Xinyue] Univ Leeds, Sch Earth & Environm, Leeds, W Yorkshire, England.
   [Brown, Lee E.; Holden, Joseph] Univ Leeds, Sch Geog, Water Leeds, Leeds, W Yorkshire, England.
   [Ramchunder, Sorain J.] Natl Pk Board, Singapore Bot Gardens, Singapore, Singapore.
   [Chen, Anping] Colorado State Univ, Dept Biol, Ft Collins, CO 80523 USA.
   [Chen, Anping] Colorado State Univ, Grad Degree Program Ecol, Ft Collins, CO 80523 USA.
C3 Southern University of Science & Technology; Maejo University;
   University of Gothenburg; University of Illinois System; University of
   Illinois Chicago; University of Illinois Chicago Hospital; CEA; Centre
   National de la Recherche Scientifique (CNRS); Universite Paris Saclay;
   University of Copenhagen; University of Hong Kong; University of Hong
   Kong; Chinese University of Hong Kong; University of Leeds; University
   of Leeds; Colorado State University; Colorado State University
RP Zeng, ZZ (通讯作者)，Southern Univ Sci & Technol, Sch Environm Sci & Engn, Shenzhen, Peoples R China.
EM zengzz@sustech.edu.cn
RI Chen, Anping/H-9960-2014; Zheng, Chunmiao/I-5257-2014; Chen,
   Deliang/A-5107-2013; Zeng, Zhenzhong/GQR-0044-2022; Zou,
   Junyu/AFU-9916-2022; Chen, Anping/ITV-5112-2023; , dr dr/AAA-5406-2022;
   ZIEGLER, ALAN D/A-5463-2012
OI Chen, Anping/0000-0003-2085-3863; Zheng, Chunmiao/0000-0001-5839-1305;
   Chen, Deliang/0000-0003-0288-5618; Zou, Junyu/0000-0002-9365-1835; Chen,
   Anping/0000-0003-2085-3863; Lin, Ziyu/0000-0003-0886-7285; ZIEGLER, ALAN
   D/0000-0001-5305-2136; Wu, Jie/0000-0001-9531-7817; Holden,
   Joseph/0000-0002-1108-4831
FU National Natural Science Foundation of China [42071022]; Southern
   University of Science and Technology [29/Y01296122, G02296302];
   Innovation and Technology Fund of the HKSAR, China; Swedish National
   Strategic Research Program: Biodiversity and Ecosystem Services in a
   Changing Climate (BECC); Swedish National Strategic Research Program:
   Modelling the Regional and Global Earth system (MERGE); CLAND
   Convergence Institute [16-CONV-0003]
FX We thank many individuals for measuring and providing in situ GHG net
   fluxes from wetlands. This study was supported by the National Natural
   Science Foundation of China (grant no. 42071022), the start-up fund
   provided by the Southern University of Science and Technology (grant no.
   29/Y01296122) and the High-level Special Funding of the Southern
   University of Science and Technology (grant no. G02296302). Jin Wu was
   supported in part by the Innovation and Technology Fund (funding support
   to State Key Laboratories in Hong Kong of Agrobiotechnology) of the
   HKSAR, China. D.C. was supported by Swedish National Strategic Research
   Programs: Biodiversity and Ecosystem Services in a Changing Climate
   (BECC) and Modelling the Regional and Global Earth system (MERGE). P.C.
   acknowledges support from the CLAND Convergence Institute 16-CONV-0003.
CR [Anonymous], 2015, RAMSAR COP12 DOC8 RE
   [Anonymous], 2020, FAOSTAT EMISSIONS DA
   [Anonymous], 1992, ARCWORLD 13 M CONTIN
   [Anonymous], 1993, GLOBAL WETLANDS
   [Anonymous], 1993, DIGITAL CHART WORLD
   Baird AJ, 2019, NAT GEOSCI, V12, P884, DOI 10.1038/s41561-019-0477-5
   Bond-Lamberty B, 2010, NATURE, V464, P579, DOI 10.1038/nature08930
   Bridgham SD, 2006, WETLANDS, V26, P889, DOI 10.1672/0277-5212(2006)26[889:TCBONA]2.0.CO;2
   Bridgham SD, 2013, GLOBAL CHANGE BIOL, V19, P1325, DOI 10.1111/gcb.12131
   Brown LE, 2016, SCI TOTAL ENVIRON, V569, P361, DOI 10.1016/j.scitotenv.2016.06.169
   Caffrey JM, 2004, ESTUARIES, V27, P90, DOI 10.1007/BF02803563
   Cole JJ, 2007, ECOSYSTEMS, V10, P171, DOI 10.1007/s10021-006-9013-8
   Cook-Patton SC, 2020, NATURE, V585, P545, DOI 10.1038/s41586-020-2686-x
   Darrah SE, 2019, ECOL INDIC, V99, P294, DOI 10.1016/j.ecolind.2018.12.032
   Davidson NC, 2018, MAR FRESHWATER RES, V69, P620, DOI 10.1071/MF17019
   Davidson NC, 2014, MAR FRESHWATER RES, V65, P934, DOI 10.1071/MF14173
   Delgado-Baquerizo M, 2017, SCI ADV, V3, DOI 10.1126/sciadv.1602008
   Dixon MJR, 2016, BIOL CONSERV, V193, P27, DOI 10.1016/j.biocon.2015.10.023
   Evans CD, 2021, NATURE, V593, P548, DOI 10.1038/s41586-021-03523-1
   Finlayson C.M., 1999, Wetlands Ecology and Management, V7, P1, DOI 10.1023/A:1008495619951
   Friedlingstein P, 2019, EARTH SYST SCI DATA, V11, P1783, DOI 10.5194/essd-11-1783-2019
   Frolking S, 2006, J GEOPHYS RES-BIOGEO, V111, DOI 10.1029/2005JG000091
   Galatowitsch SM, 2018, WETLAND BOOK 2 DISTR, V1, P359, DOI [DOI 10.1007/978-94-007-4001-3_217, 10.1007/978-94-007-4001-3_217]
   Glenn AJ, 2006, AGR FOREST METEOROL, V140, P115, DOI 10.1016/j.agrformet.2006.03.020
   Günther A, 2020, NAT COMMUN, V11, DOI 10.1038/s41467-020-15499-z
   Gumbricht T, 2017, GLOBAL CHANGE BIOL, V23, P3581, DOI 10.1111/gcb.13689
   Hengl T, 2017, PLOS ONE, V12, DOI 10.1371/journal.pone.0169748
   Holgerson MA, 2016, NAT GEOSCI, V9, P222, DOI 10.1038/NGEO2654
   Hooijer A, 2012, BIOGEOSCIENCES, V9, P1053, DOI 10.5194/bg-9-1053-2012
   Huang YY, 2021, NAT CLIM CHANGE, V11, P618, DOI 10.1038/s41558-021-01059-w
   Humphreys ER, 2014, ARCT ANTARCT ALP RES, V46, P103, DOI 10.1657/1938-4246.46.1.103
   Ise T, 2008, NAT GEOSCI, V1, P763, DOI 10.1038/ngeo331
   Jaenicke J, 2010, MITIG ADAPT STRAT GL, V15, P223, DOI 10.1007/s11027-010-9214-5
   Jauhiainen J, 2008, ECOLOGY, V89, P3503, DOI 10.1890/07-2038.1
   Junk WJ, 2013, AQUAT SCI, V75, P113, DOI 10.1007/s00027-012-0253-8
   Karki S, 2016, GCB BIOENERGY, V8, P969, DOI 10.1111/gcbb.12334
   KLING GW, 1992, HYDROBIOLOGIA, V240, P23, DOI 10.1007/BF00013449
   Laine J, 1996, AMBIO, V25, P179
   Law A, 2017, SCI TOTAL ENVIRON, V605, P1021, DOI 10.1016/j.scitotenv.2017.06.173
   Lehner B, 2004, J HYDROL, V296, P1, DOI 10.1016/j.jhydrol.2004.03.028
   Leifeld J, 2019, NAT CLIM CHANGE, V9, P945, DOI 10.1038/s41558-019-0615-5
   Limpert KE, 2020, FRONT ENV SCI-SWITZ, V8, DOI 10.3389/fenvs.2020.00008
   Lindgren A, 2018, NATURE, V560, P219, DOI 10.1038/s41586-018-0371-0
   Liu JG, 2013, GLOBAL ENVIRON CHANG, V23, P633, DOI 10.1016/j.gloenvcha.2013.02.002
   Matthews E, 1987, GLOBAL BIOGEOCHEM CY, V1, P61, DOI 10.1029/GB001i001p00061
   McNicol G, 2017, GLOBAL CHANGE BIOL, V23, P2768, DOI 10.1111/gcb.13580
   Melton JR, 2013, BIOGEOSCIENCES, V10, P753, DOI 10.5194/bg-10-753-2013
   Moore TR, 2011, ECOSYSTEMS, V14, P646, DOI 10.1007/s10021-011-9435-9
   Moreno-Mateos D, 2012, PLOS BIOL, V10, DOI 10.1371/journal.pbio.1001247
   Neubauer SC, 2015, ECOSYSTEMS, V18, P1000, DOI 10.1007/s10021-015-9879-4
   Nichols JE, 2019, NAT GEOSCI, V12, P917, DOI 10.1038/s41561-019-0454-z
   Ojanen P, 2020, GLOBAL BIOGEOCHEM CY, V34, DOI 10.1029/2019GB006503
   Page SE, 2016, ANNU REV ENV RESOUR, V41, P35, DOI 10.1146/annurev-environ-110615-085520
   Papa F, 2010, J GEOPHYS RES-ATMOS, V115, DOI 10.1029/2009JD012674
   Peichl M, 2014, ENVIRON RES LETT, V9, DOI 10.1088/1748-9326/9/5/055006
   Prananto JA, 2020, GLOBAL CHANGE BIOL, V26, P4583, DOI 10.1111/gcb.15147
   Qiu CJ, 2021, SCI ADV, V7, DOI 10.1126/sciadv.abf1332
   Raymond PA, 2013, NATURE, V503, P355, DOI 10.1038/nature12760
   Reis V, 2017, BIOSCIENCE, V67, P523, DOI 10.1093/biosci/bix045
   Roberts BJ, 2007, ECOSYSTEMS, V10, P588, DOI 10.1007/s10021-007-9059-2
   Rogelj J, 2018, SPECIAL REPORT GLOBA
   Rosentreter JA, 2021, NAT GEOSCI, V14, P225, DOI 10.1038/s41561-021-00715-2
   Roser, 2020, ENERGY
   Saunois M, 2020, EARTH SYST SCI DATA, V12, P1561, DOI 10.5194/essd-12-1561-2020
   Schroeder R, 2015, REMOTE SENS-BASEL, V7, P16688, DOI 10.3390/rs71215843
   Schuldt RJ, 2013, BIOGEOSCIENCES, V10, P1659, DOI 10.5194/bg-10-1659-2013
   Schuur EAG, 2009, NATURE, V459, P556, DOI 10.1038/nature08031
   Stocker T F, 2013, CLIMATE CHANGE 2013, ppp741, DOI [DOI 10.1017/-CBO9781107415324.004, 10.1017/CBO9781107415324]
   Strack M, 2014, ECOL ENG, V64, P231, DOI 10.1016/j.ecoleng.2013.12.013
   SVENSSON BH, 1984, OIKOS, V43, P341, DOI 10.2307/3544151
   Swindles GT, 2019, NAT GEOSCI, V12, P922, DOI 10.1038/s41561-019-0462-z
   Tian HQ, 2020, NATURE, V586, P248, DOI 10.1038/s41586-020-2780-0
   van Asselen S, 2013, PLOS ONE, V8, DOI 10.1371/journal.pone.0081292
   Waddington JM, 1996, GLOBAL BIOGEOCHEM CY, V10, P233, DOI 10.1029/95GB03871
   Walker XJ, 2019, NATURE, V572, P520, DOI 10.1038/s41586-019-1474-y
   Whiting GJ, 2001, TELLUS B, V53, P521, DOI 10.1034/j.1600-0889.2001.530501.x
   Wohl E, 2013, GEOPHYS RES LETT, V40, P3631, DOI 10.1002/grl.50710
   Yu KW, 2004, SOIL SCI SOC AM J, V68, P2086, DOI 10.2136/sssaj2004.2086
   Zhang BW, 2017, ATMOS ENVIRON, V165, P310, DOI 10.1016/j.atmosenv.2017.07.001
   Zhao JB, 2019, GLOBAL CHANGE BIOL, V25, P3319, DOI 10.1111/gcb.14718
   Zhu P, 2014, SCI CHINA EARTH SCI, V57, P2283, DOI 10.1007/s11430-014-4925-1
   Zhu X, 2013, P NATL ACAD SCI USA, V110, P6328, DOI 10.1073/pnas.1219993110
NR 82
TC 22
Z9 22
U1 74
U2 256
PU NATURE PORTFOLIO
PI BERLIN
PA HEIDELBERGER PLATZ 3, BERLIN, 14197, GERMANY
SN 1752-0894
EI 1752-0908
J9 NAT GEOSCI
JI Nat. Geosci.
PD AUG
PY 2022
VL 15
IS 8
BP 627
EP +
DI 10.1038/s41561-022-00989-0
EA JUL 2022
PG 20
WC Geosciences, Multidisciplinary
WE Science Citation Index Expanded (SCI-EXPANDED)
SC Geology
GA 3V1CB
UT WOS:000832487600001
OA Green Accepted
DA 2023-11-17
ER

PT J
AU Gu, XS
   Chen, DY
   Wu, F
   Tang, L
   He, SB
   Zhou, WL
AF Gu, Xushun
   Chen, Danyue
   Wu, Fei
   Tang, Li
   He, Shengbing
   Zhou, Weili
TI Function of aquatic plants on nitrogen removal and greenhouse gas
   emission in enhanced denitrification constructed wetlands: Iris
   pseudacorus for example
SO JOURNAL OF CLEANER PRODUCTION
LA English
DT Article
DE Enhanced denitrification constructed wetland; Aquatic plants; Greenhouse
   gas emission; Microbial community; Functional genes
ID WASTE-WATER TREATMENT; NUTRIENT REMOVAL; OXIDE EMISSION; CARBON
   ADDITION; C/N RATIO; TRANSFORMATION; BACTERIA; REDUCTASE; IMPACTS;
   NITRATE
AB Aquatic plants play an important role on denitrification and greenhouse gas emissions in wetlands, but the contribution of plants in the enhanced denitrification wetlands with extra carbon source remains poorly understood. The experimental constructed wetlands were set up to investigate the function of aquatic plants (Iris pseudacorus) on nitrogen removal and greenhouse gas emission coupled with different organics dosages. With the increase of organics addition, the total nitrogen removal rate in the wetland with plants increased to 96.89%, while only 86.60% in the unplanted wetland due to restricted nitrification. The existence of plants maintained the abundance of ammonia oxidation bacteria like Nitrosospira and Nitrosomonas and amoA gene through oxygen transport when extra carbon source addition. For greenhouse gases, wetlands with plants mainly acted as the carbon sink (about 13,000 mg m- 2 d-1 net carbon dioxide absorption flux) and could cover the emission of nitrous oxide and methane (maximum 12.24 mg m- 2 d-1 and 2.52 mg m- 2 d-1 respectively). It could be concluded that aquatic plants benefitted nitrification-denitrification process and the control of greenhouse gases release in the enhanced denitrification wetlands.
C1 [Gu, Xushun; Chen, Danyue; Wu, Fei; He, Shengbing; Zhou, Weili] Shanghai Jiao Tong Univ, Sch Environm Sci & Engn, Dong Chuan Rd 800, Shanghai 200240, Peoples R China.
   [Tang, Li; He, Shengbing] Shanghai Engn Res Ctr Landscape Water Environm, Shanghai 200031, Peoples R China.
C3 Shanghai Jiao Tong University
RP He, SB (通讯作者)，Shanghai Jiao Tong Univ, Sch Environm Sci & Engn, Dong Chuan Rd 800, Shanghai 200240, Peoples R China.
EM heshengbing@sjtu.edu.cn
RI Chen, Dan/GRY-2691-2022
OI Chen, Dan/0000-0002-1570-9034; He, Shengbing/0000-0002-0753-4860
FU National Key R&D Program of China [2017YFC0506003]; National Natural
   Science Foundation of China [51678356]; Program for Chinese National Key
   Projects of Water Pollution Control and Reclamation [2017ZX07205003]
FX This work was supported by the National Key R&D Program of China
   [2017YFC0506003] ; the National Natural Science Foundation of China [No.
   51678356] ; and Program for Chinese National Key Projects of Water
   Pollution Control and Reclamation [2017ZX07205003] .
CR APHA AWWA WEF, 2005, STAND METHODS, VTwenty-First
   Bigambo T, 2005, PHYS CHEM EARTH, V30, P668, DOI 10.1016/j.pce.2005.08.006
   Cao J, 2018, J HAZARD MATER, V341, P346, DOI 10.1016/j.jhazmat.2017.07.038
   Chang J, 2010, AQUAT BOT, V93, P216, DOI 10.1016/j.aquabot.2010.08.002
   Chen DY, 2019, BIORESOURCE TECHNOL, V285, DOI 10.1016/j.biortech.2019.121313
   Cheng C, 2021, J ENVIRON MANAGE, V297, DOI 10.1016/j.jenvman.2021.113280
   CHRISTENSEN PB, 1986, APPL ENVIRON MICROB, V51, P1174, DOI 10.1128/AEM.51.6.1174-1179.1986
   Du L, 2018, BIORESOURCE TECHNOL, V249, P644, DOI 10.1016/j.biortech.2017.10.074
   Geets J, 2007, APPL MICROBIOL BIOT, V75, P211, DOI 10.1007/s00253-006-0805-8
   Grosselink J.S., 2007, WETLAND
   Gu XS, 2021, CHEMOSPHERE, V262, DOI 10.1016/j.chemosphere.2020.127863
   Han WJ, 2016, ECOL ENG, V93, P144, DOI 10.1016/j.ecoleng.2016.05.030
   Hernández ME, 2018, ECOL ENG, V114, P88, DOI 10.1016/j.ecoleng.2017.06.001
   Horn MA, 2005, INT J SYST EVOL MICR, V55, P1255, DOI 10.1099/ijs.0.63484-0
   Hu YS, 2012, ENVIRON SCI TECHNOL, V46, P4583, DOI 10.1021/es204105h
   Huang L, 2013, ENVIRON EARTH SCI, V68, P2171, DOI 10.1007/s12665-012-1900-z
   Jesus JM, 2018, ENVIRON SCI POLLUT R, V25, P4149, DOI 10.1007/s11356-017-0982-2
   Jin T, 2010, APPL MICROBIOL BIOT, V87, P1167, DOI 10.1007/s00253-010-2595-2
   Lai XS, 2020, CHEMOSPHERE, V244, DOI 10.1016/j.chemosphere.2019.125556
   Li JH, 2015, BIORESOURCE TECHNOL, V179, P1, DOI 10.1016/j.biortech.2014.11.053
   Maltais-Landry G, 2009, ENVIRON POLLUT, V157, P748, DOI 10.1016/j.envpol.2008.11.019
   Mander Ü, 2014, ECOL ENG, V66, P19, DOI 10.1016/j.ecoleng.2013.12.006
   Matheson FE, 2010, ECOL ENG, V36, P1260, DOI 10.1016/j.ecoleng.2010.05.005
   Maucieri C, 2017, AGR FOREST METEOROL, V236, P175, DOI 10.1016/j.agrformet.2017.01.006
   Meng PP, 2014, ENVIRON TECHNOL, V35, P808, DOI 10.1080/09593330.2013.852626
   Mitsch WJ, 2013, LANDSCAPE ECOL, V28, P583, DOI 10.1007/s10980-012-9758-8
   Salimi S, 2021, J ENVIRON MANAGE, V286, DOI 10.1016/j.jenvman.2021.112160
   Shen JP, 2012, FRONT MICROBIOL, V3, DOI 10.3389/fmicb.2012.00296
   Si XR, 2019, J ENVIRON SCI, V76, P57, DOI 10.1016/j.jes.2018.03.025
   Su QX, 2019, WATER RES, V156, P223, DOI 10.1016/j.watres.2019.03.015
   Su QX, 2019, ENVIRON SCI TECHNOL, V53, P3508, DOI 10.1021/acs.est.8b06193
   Sun SS, 2019, BIORESOURCE TECHNOL, V292, DOI 10.1016/j.biortech.2019.121944
   Vidal-Gavilan G, 2014, SCI TOTAL ENVIRON, V494, P241, DOI 10.1016/j.scitotenv.2014.06.100
   Vymazal J, 2021, ECOL ENG, V169, DOI 10.1016/j.ecoleng.2021.106318
   Vymazal J, 2013, ECOL ENG, V61, P501, DOI 10.1016/j.ecoleng.2013.10.035
   Vymazal J, 2011, ENVIRON SCI TECHNOL, V45, P61, DOI 10.1021/es101403q
   Wang HL, 2015, ECOL ENG, V82, P323, DOI 10.1016/j.ecoleng.2015.05.023
   WANG YH, 2006, J ENVIRON SCI
   Wen LL, 2016, ENZYME MICROB TECH, V85, P19, DOI 10.1016/j.enzmictec.2016.01.001
   Williams S.T., 1989, BERGEYS MANUAL SYSTE, V4
   Wu J, 2009, BIORESOURCE TECHNOL, V100, P2910, DOI 10.1016/j.biortech.2009.01.056
   Yang HL, 2019, ECOL ENG, V138, P200, DOI 10.1016/j.ecoleng.2019.07.021
   Yang XP, 2012, BIORESOURCE TECHNOL, V104, P65, DOI 10.1016/j.biortech.2011.10.026
   Yun JL, 2013, J SOIL SEDIMENT, V13, P242, DOI 10.1007/s11368-012-0610-1
   Zeleke J, 2013, MICROB ECOL, V66, P257, DOI 10.1007/s00248-012-0155-2
   Zhang LL, 2018, ECOL ENG, V112, P21, DOI 10.1016/j.ecoleng.2017.12.021
   Zhi W, 2014, WATER RES, V64, P32, DOI 10.1016/j.watres.2014.06.035
NR 47
TC 17
Z9 20
U1 65
U2 269
PU ELSEVIER SCI LTD
PI OXFORD
PA THE BOULEVARD, LANGFORD LANE, KIDLINGTON, OXFORD OX5 1GB, OXON, ENGLAND
SN 0959-6526
EI 1879-1786
J9 J CLEAN PROD
JI J. Clean Prod.
PD JAN 1
PY 2022
VL 330
AR 129842
DI 10.1016/j.jclepro.2021.129842
EA NOV 2021
PG 9
WC Green & Sustainable Science & Technology; Engineering, Environmental;
   Environmental Sciences
WE Science Citation Index Expanded (SCI-EXPANDED)
SC Science & Technology - Other Topics; Engineering; Environmental Sciences
   & Ecology
GA XO0IB
UT WOS:000729878000002
DA 2023-11-17
ER

PT J
AU Raturi, A
   Singh, H
   Kumar, P
   Chanda, A
   Shukla, N
AF Raturi, Asha
   Singh, Hukum
   Kumar, Parmanand
   Chanda, Abhra
   Shukla, Navneet
TI Characterizing the post-monsoon CO<sub>2</sub>, CH<sub>4</sub>,
   N<sub>2</sub>O, and H<sub>2</sub>O vapor fluxes from a tropical wetland
   in the Himalayan foothill
SO ENVIRONMENTAL MONITORING AND ASSESSMENT
LA English
DT Article
DE Soil greenhouse gas fluxes; CO2; CH4; N2O; Himalayan wetland; Soil
   physicochemical parameters
ID GREENHOUSE-GAS EMISSIONS; NITROUS-OXIDE EMISSIONS; GLOBAL
   CLIMATE-CHANGE; SOIL-MOISTURE; CARBON-DIOXIDE; METHANE EMISSION; ALPINE
   WETLAND; FOREST SOIL; TEMPERATURE; MINERALIZATION
AB Wetlands are emitters of greenhouse gases. However, many of the wetlands remain understudied (like temperate, boreal, and high-altitude wetlands), which constrains the global budgets. Himalayan foothill is one such data-deficient area. The present study reported (for the first time) the greenhouse gas fluxes (CO2, CH4, N2O, and H2O vapor) from the soils of the Nakraunda wetland of Uttarakhand in India during the post-monsoon season (October 2020 to January 2021). The sampling points covered six different types of soil within the wetlands. CO2, CH4, N2O, and H2O vapor emissions ranged from 82.89 to 1052.13 mg m(-2) h(-1), 0.56 to 2.25 mg m(-2) h(-1), 0.18 to 0.40 mg m(-2) h(-1), and 557.96 to 29,397.18 mg m(-2) h(-1), respectively, during the study period. Except for CO2, the other three greenhouse gas effluxes did not show any spatial variability. Soils close to "swamp proper" emitted substantially higher CO2 than the vegetated soils. Soil temperature exhibited exponential relationships with all the greenhouse gas fluxes, except for H2O vapor. The Q(10) values for CO2, CH4, and N2O varied from 3.42 to 4.90, 1.66 to 2.20, and 1.20 to 1.30, respectively. Soil moisture showed positive relationships with all the greenhouse gas fluxes, except for N2O. The fluxes observed from Nakraunda were in parity with global observations. However, this study showed that wetlands experiencing lower temperature regime are also capable of emitting a substantial amount of greenhouse gases and thus, requires more study. Considering the seasonality of greenhouse gas fluxes should improve global wetland emission budgets.
C1 [Raturi, Asha; Singh, Hukum; Kumar, Parmanand; Shukla, Navneet] Forest Res Inst, Forest Ecol & Climate Change Div, Dehra Dun 248006, Uttarakhand, India.
   [Chanda, Abhra] Jadavpur Univ, Sch Oceanog Studies, Kolkata 7000032, W Bengal, India.
C3 Indian Council of Forestry Research & Education (ICFRE); Forest Research
   Institute (FRI); Jadavpur University
RP Raturi, A (通讯作者)，Forest Res Inst, Forest Ecol & Climate Change Div, Dehra Dun 248006, Uttarakhand, India.
EM asha.ashafri@gmail.com
RI Singh, Hukum/AAE-5338-2020
OI Singh, Hukum/0000-0003-2112-6182
FU Department of Science and Technology, Government of India
FX The first author is grateful to the Department of Science and
   Technology, Government of India, for providing the fellowship (Women
   Scientist-A) under which the present research work is carried out, as
   well as to the staff of the Forest Ecology and Climate Change Division
   of Forest Research Institute, for their kind cooperation and constant
   assistance in the field while monitoring the GHG emission and providing
   lab assistance for soil testing.
CR Abdalla M, 2011, ACS SYM SER, V1072, P343
   Adviento-Borbe MAA, 2006, J ENVIRON QUAL, V35, P1999, DOI 10.2134/jeq2006.0109
   [Anonymous], 2000, WETLANDS
   [Anonymous], 1966, TROPICAL RAIN FOREST
   Ariani M, 2020, IOP C SER EARTH ENV, V423, DOI 10.1088/1755-1315/423/1/012066
   Baldock JA, 2012, CROP PASTURE SCI, V63, P269, DOI 10.1071/CP11170
   Bansal S, 2015, APPL ECOL ENV RES, V13, P597
   Barnard R, 2005, GLOBAL BIOGEOCHEM CY, V19, DOI 10.1029/2004GB002282
   Boone RD, 1998, NATURE, V396, P570, DOI 10.1038/25119
   Bouma TJ, 1997, PLANT SOIL, V195, P221, DOI 10.1023/A:1004278421334
   BOUWMAN AF, 1990, SOILS AND THE GREENHOUSE EFFECT, P61
   Bower C.A., 1965, METHODS SOIL ANAL
   Bremner JM, 1997, NUTR CYCL AGROECOSYS, V49, P7, DOI 10.1023/A:1009798022569
   BRIDGHAM SD, 1992, SOIL BIOL BIOCHEM, V24, P1089, DOI 10.1016/0038-0717(92)90058-6
   Butterbach-Bahl K, 2011, CURR OPIN ENV SUST, V3, P389, DOI 10.1016/j.cosust.2011.08.004
   Cameron C, 2021, SCI TOTAL ENVIRON, V760, DOI 10.1016/j.scitotenv.2020.143422
   Chakraborty JS, 2021, ECOSYSTEMS, V24, P1991, DOI 10.1007/s10021-021-00630-y
   Chanda A., 2011, J BASIC APPL SCI RES, V1, P2137
   Chanda A, 2019, SCI TOTAL ENVIRON, V655, P1321, DOI 10.1016/j.scitotenv.2018.11.332
   Chanda A, 2014, ENVIRON EARTH SCI, V72, P417, DOI 10.1007/s12665-013-2962-2
   Cubasch U, 2014, CLIMATE CHANGE 2013: THE PHYSICAL SCIENCE BASIS, P119
   Cuhel J, 2010, APPL ENVIRON MICROB, V76, P1870, DOI 10.1128/AEM.02484-09
   Dabrowska-Zielinska K, 2018, REMOTE SENS-BASEL, V10, DOI 10.3390/rs10121979
   Dalal RC, 2008, AUST J BOT, V56, P369, DOI 10.1071/BT07128
   Tran DH, 2018, SOIL SCI PLANT NUTR, V64, P14, DOI 10.1080/00380768.2017.1409601
   Dar JA, 2015, ENVIRON MONIT ASSESS, V187, DOI 10.1007/s10661-015-4927-2
   Davidson EA, 2000, BIOSCIENCE, V50, P667, DOI 10.1641/0006-3568(2000)050[0667:TACMOS]2.0.CO;2
   Drewitt GB, 2002, AGR FOREST METEOROL, V110, P299, DOI 10.1016/S0168-1923(01)00294-5
   Epron D, 1999, ANN FOREST SCI, V56, P289, DOI 10.1051/forest:19990403
   Erwin KL, 2009, WETL ECOL MANAG, V17, P71, DOI 10.1007/s11273-008-9119-1
   Farquharson R, 2008, PLANT SOIL, V309, P147, DOI 10.1007/s11104-007-9485-0
   Flury S, 2010, J GEOPHYS RES-BIOGEO, V115, DOI 10.1029/2009JG001079
   Frank AB, 2002, ENVIRON POLLUT, V116, P397, DOI 10.1016/S0269-7491(01)00216-0
   Gao JQ, 2011, CHINESE GEOGR SCI, V21, P27, DOI 10.1007/s11769-011-0439-3
   Graham CH, 2008, J APPL ECOL, V45, P239, DOI 10.1111/j.1365-2664.2007.01408.x
   Gulledge J, 1998, SOIL BIOL BIOCHEM, V30, P1127, DOI 10.1016/S0038-0717(97)00209-5
   Hao YB, 2011, WETLANDS, V31, P413, DOI 10.1007/s13157-011-0151-1
   He GX, 2014, J ARID LAND, V6, P717, DOI 10.1007/s40333-014-0070-0
   Hirota M, 2010, J PLANT RES, V123, P531, DOI 10.1007/s10265-010-0315-8
   Huang WJ, 2017, NAT COMMUN, V8, DOI 10.1038/s41467-017-01998-z
   I.P.C.C, 2003, COST CURR CO2 STORAG, V2, P14
   I.P.C.C. Wetland Supplements, 2014, SUPPL 2006 IPCC GUID
   IPCC, 2007, WETLAND ECOLOGY PRIN
   IPCC, 1990, CLIMATE CHANGE
   Irmak S, 2011, J IRRIG DRAIN ENG, V137, P475, DOI 10.1061/(ASCE)IR.1943-4774.0000360
   Jackson ML, 1967, SOIL CHEM ANAL, P498
   Jauhiainen J, 2005, GLOBAL CHANGE BIOL, V11, P1788, DOI 10.1111/j.1365-2486.2005.001031.x
   Jiang XH, 2016, WATER AIR SOIL POLL, V227, DOI 10.1007/s11270-016-2904-1
   Jones SK, 2005, GLOBAL PLANET CHANGE, V47, P201, DOI 10.1016/j.gloplacha.2004.10.011
   Krauss KW, 2012, WETLANDS, V32, P73, DOI 10.1007/s13157-011-0246-8
   Kremen A, 2005, ENVIRON SCI TECHNOL, V39, P4180, DOI 10.1021/es048304z
   Kundu P, 2020, SN APPL SCI, V2, DOI 10.1007/s42452-020-3163-8
   Kundu S, 2017, THEOR APPL CLIMATOL, V130, P879, DOI 10.1007/s00704-016-1924-5
   Lazcano C, 2018, ECOL ENG, V125, P149, DOI 10.1016/j.ecoleng.2018.10.018
   [李菊 LI Ju], 2006, [生态学报, Acta Ecologica Sinica], V26, P2449, DOI 10.1016/S1872-2032(06)60040-1
   Liu LX, 2017, BIOGEOSCIENCES, V14, DOI 10.5194/bg-14-2019-2017
   Liu XJJ, 2007, SOIL BIOL BIOCHEM, V39, P2362, DOI 10.1016/j.soilbio.2007.04.008
   Liu YC, 2019, AGR FOREST METEOROL, V271, P240, DOI 10.1016/j.agrformet.2019.03.009
   LLOYD J, 1994, FUNCT ECOL, V8, P315, DOI 10.2307/2389824
   Mazzetto AM, 2014, SOIL BIOL BIOCHEM, V76, P242, DOI 10.1016/j.soilbio.2014.05.026
   Meehl GA, 2007, AR4 CLIMATE CHANGE 2007: THE PHYSICAL SCIENCE BASIS, P747
   Mikha MM, 2005, SOIL BIOL BIOCHEM, V37, P339, DOI 10.1016/j.soilbio.2004.08.003
   Mitchell SA, 2013, AQUAT SCI, V75, P95, DOI 10.1007/s00027-012-0259-2
   Mitsch W., 1993, WETLANDS NOSTRAND RE, P722
   Mitsch William J., 2015, International Journal of Biodiversity Science Ecosystem Services & Management, V11, P1, DOI 10.1080/21513732.2015.1006250
   Mitsch WJ., 1986, WETLANDS, P539
   Moomaw WR, 2018, WETLANDS, V38, P183, DOI 10.1007/s13157-018-1023-8
   Myhre G, 2014, CLIMATE CHANGE 2013: THE PHYSICAL SCIENCE BASIS, P659
   Nazaries L, 2011, ISME J, V5, P1832, DOI 10.1038/ismej.2011.62
   Neina D, 2019, APPL ENVIRON SOIL SC, V2019, DOI 10.1155/2019/5794869
   Oertel C, 2016, CHEM ERDE-GEOCHEM, V76, P327, DOI 10.1016/j.chemer.2016.04.002
   Olivier J.G., 2017, PBL NETHERLANDS ENV, DOI DOI 10.5194/ESSD-2017-79.2017
   OLSEN STERLING R., 1954, U S DEPT AGRIC CIRC, V939, P1
   Pang JZ, 2019, AGR ECOSYST ENVIRON, V269, P116, DOI 10.1016/j.agee.2018.09.028
   Pärn J, 2018, NAT COMMUN, V9, DOI 10.1038/s41467-018-03540-1
   Pascale S, 2016, CLIM DYNAM, V46, P1331, DOI 10.1007/s00382-015-2648-4
   Perur N. G., 1973, SOIL FERTILITY EVALU
   Purvaja R, 2001, ENVIRON MANAGE, V27, P547, DOI 10.1007/s002670010169
   RAICH JW, 1992, TELLUS B, V44, P81, DOI 10.1034/j.1600-0889.1992.t01-1-00001.x
   RENAULT P, 1994, SOIL SCI SOC AM J, V58, P1017, DOI 10.2136/sssaj1994.03615995005800040004x
   Rey A, 2005, EUR J SOIL SCI, V56, P589, DOI 10.1111/j.1365-2389.2004.00699.x
   Ruser R, 2006, SOIL BIOL BIOCHEM, V38, P263, DOI 10.1016/j.soilbio.2005.05.005
   Saari A, 2004, SOIL USE MANAGE, V20, P65, DOI 10.1079/SUM2004224
   Salimi S, 2021, J ENVIRON MANAGE, V286, DOI 10.1016/j.jenvman.2021.112160
   Sánchez-García C, 2020, SCI TOTAL ENVIRON, V708, DOI 10.1016/j.scitotenv.2019.135014
   Saunois M, 2020, EARTH SYST SCI DATA, V12, P1561, DOI 10.5194/essd-12-1561-2020
   Schaufler G, 2010, EUR J SOIL SCI, V61, P683, DOI 10.1111/j.1365-2389.2010.01277.x
   Schindlbacher A, 2004, J GEOPHYS RES-ATMOS, V109, DOI 10.1029/2004JD004590
   Shaher S, 2020, ENVIRON SCI POLLUT R, V27, P18182, DOI 10.1007/s11356-020-08296-0
   Shu Hai-yan, 2016, Shengtaixue Zazhi, V35, P1154, DOI 10.13292/j.1000-4890.201605.006
   Singh S.N., 2000, CHEMOSPHERE GLOB CHA, V2, P39, DOI [10.1016/S1465-9972(99)00046-X, DOI 10.1016/S1465-9972(99)00046-X]
   Smith KA, 2017, EUR J SOIL SCI, V68, P137, DOI 10.1111/ejss.12409
   Stewart RIA, 2013, ADV ECOL RES, V48, P71, DOI 10.1016/B978-0-12-417199-2.00002-1
   Stocker TF, 2014, CLIMATE CHANGE 2013: THE PHYSICAL SCIENCE BASIS, P1, DOI 10.1017/cbo9781107415324
   SUBBIAH B. V., 1956, CURRENT SCI, V25, P259
   Thokchom A, 2014, CURR SCI INDIA, V107, P99
   Tsai CP, 2020, ENVIRON SCI POLLUT R, V27, P15824, DOI 10.1007/s11356-020-08115-6
   Unger S, 2010, SOIL BIOL BIOCHEM, V42, P1800, DOI 10.1016/j.soilbio.2010.06.019
   Van den Bos R. M, 2003, HUMAN INFLUENCE CARB
   Venkatesh Dutta, 2009, Journal of Sustainable Development, V2, P125
   Walkley A, 1934, SOIL SCI, V37, P29, DOI 10.1097/00010694-193401000-00003
   Wang JF, 2010, ENVIRON EARTH SCI, V60, P537, DOI 10.1007/s12665-009-0193-3
   Werner C, 2003, GLOBAL CHANGE BIOL, V9, P1251, DOI 10.1046/j.1365-2486.2003.00670.x
   Xu H, 2003, SOIL SCI SOC AM J, V67, P1147, DOI 10.2136/sssaj2003.1147
   Xu M, 2001, GLOBAL CHANGE BIOL, V7, P667, DOI 10.1046/j.1354-1013.2001.00435.x
   Yin S, 2019, J HYDROL, V574, P1074, DOI 10.1016/j.jhydrol.2019.05.007
   Young P, 1996, ENVIRON SCI TECHNOL, V30, pA292, DOI 10.1021/es962317y
   Zebarth BJ, 2015, CAN J SOIL SCI, V95, P359, DOI 10.4141/CJSS-2015-040
NR 108
TC 2
Z9 2
U1 17
U2 51
PU SPRINGER
PI DORDRECHT
PA VAN GODEWIJCKSTRAAT 30, 3311 GZ DORDRECHT, NETHERLANDS
SN 0167-6369
EI 1573-2959
J9 ENVIRON MONIT ASSESS
JI Environ. Monit. Assess.
PD FEB
PY 2022
VL 194
IS 2
AR 50
DI 10.1007/s10661-021-09721-8
PG 19
WC Environmental Sciences
WE Science Citation Index Expanded (SCI-EXPANDED)
SC Environmental Sciences & Ecology
GA YA8OD
UT WOS:000738584900001
PM 34984556
DA 2023-11-17
ER

PT J
AU Krüger, JP
   Beckedahl, H
   Gerold, G
   Jungkunst, HF
AF Krueger, Jan Paul
   Beckedahl, Heinz
   Gerold, Gerhard
   Jungkunst, Hermann F.
TI Greenhouse gas emission peaks following natural rewetting of two
   wetlands in the southern Ukhahlamba-Drakensberg Park, South Africa
SO SOUTH AFRICAN GEOGRAPHICAL JOURNAL
LA English
DT Article
DE Drakensberg; nitrous oxide; dry wet cycles; methane; wetland
ID NITROUS-OXIDE EMISSIONS; WATER-TABLE; CARBON-DIOXIDE; N2O FLUXES;
   METHANE; CH4; SOIL; CO2; GRASSLAND; FEEDBACKS
AB The global importance of wetlands in the carbon and nitrogen cycles is well documented, but the specific greenhouse gas characteristics of South African wetlands are less well known. These wetlands most likely differ from more prominent wetlands from continuously humid climate zone (boreal, temperate and tropics). Particular wetlands in the southern Drakensberg are adapted to the seasonal drying during the winter months. Greenhouse gas emissions were measured during natural rewetting at two wetlands. A rapid reaction and significant positive correlation between greenhouse gas fluxes and ground water level were determined. Methane emissions were observed after two days of rewetting at one of the wetlands, and nitrous oxide emissions started within a day of rewetting at the other wetland. The high nitrous oxide emissions may be caused by the recent winter burning of vegetation, which most likely resulted in a greater availability of nitrogen in the soil. High nitrous oxide emissions following natural rewetting (the annual cyclical process in these wetlands) could contribute significantly to the local greenhouse gas budget. Hence, besides the methane emissions, the nitrous oxide emissions of wetlands in southern Africa should be taken into account.
C1 [Krueger, Jan Paul] Univ Basel, Inst Environm Geosci, Basel, Switzerland.
   [Krueger, Jan Paul; Gerold, Gerhard; Jungkunst, Hermann F.] Univ Gottingen, Inst Geog, Dept Landscape Ecol, D-37073 Gottingen, Germany.
   [Beckedahl, Heinz] Univ KwaZulu Natal, Sch Agr Earth & Environm Sci, Pietermaritzburg, South Africa.
   [Jungkunst, Hermann F.] Univ Koblenz Landau, Inst Environm Sci, Landau, Germany.
C3 University of Basel; University of Gottingen; University of Kwazulu
   Natal; University of Koblenz & Landau
RP Krüger, JP (通讯作者)，Univ Basel, Inst Environm Geosci, Basel, Switzerland.
EM janpaul.krueger@unibas.ch
OI Jungkunst, Hermann/0000-0002-9807-9401
CR Blodau Christian, 2002, Environmental Reviews, V10, P111, DOI 10.1139/a02-004
   Castaldi S, 2010, BIOGEOSCIENCES, V7, P3459, DOI 10.5194/bg-7-3459-2010
   CLAYTON H, 1994, J GEOPHYS RES-ATMOS, V99, P16599, DOI 10.1029/94JD00218
   Davidson EA, 2006, NATURE, V440, P165, DOI 10.1038/nature04514
   Davidson EA, 2000, BIOSCIENCE, V50, P667, DOI 10.1641/0006-3568(2000)050[0667:TACMOS]2.0.CO;2
   Dinsmore KJ, 2009, PLANT SOIL, V318, P229, DOI 10.1007/s11104-008-9832-9
   FREEMAN C, 1993, BIOGEOCHEMISTRY, V19, P51
   Glatzel S, 2008, BIOGEOSCIENCES, V5, P925, DOI 10.5194/bg-5-925-2008
   Grunwald D, 2012, ATMOS ENVIRON, V51, P203, DOI 10.1016/j.atmosenv.2012.01.025
   International Union of Soil Science, 2007, WORLD REFERENCE BASE
   Jungkunst H.F., 2012, RECARBONIZATION BIOS, P127
   Jungkunst HF, 2007, GLOBAL CHANGE BIOL, V13, P2668, DOI 10.1111/j.1365-2486.2007.01459.x
   Kutzbach L, 2004, BIOGEOCHEMISTRY, V69, P341, DOI 10.1023/B:BIOG.0000031053.81520.db
   Livesley SJ, 2011, AGR FOREST METEOROL, V151, P1440, DOI 10.1016/j.agrformet.2011.02.001
   Loftfield N, 1997, J ENVIRON QUAL, V26, P560, DOI 10.2134/jeq1997.00472425002600020030x
   MARTIKAINEN PJ, 1993, NATURE, V366, P51, DOI 10.1038/366051a0
   Mastepanov M, 2008, NATURE, V456, P628, DOI 10.1038/nature07464
   MOSIER AR, 1990, SOILS AND THE GREENHOUSE EFFECT, P289
   Peters V, 1996, SOIL BIOL BIOCHEM, V28, P371, DOI 10.1016/0038-0717(95)00146-8
   Reddy KR, 2008, BIOGEOCHEMISTRY WETL
   Regina K, 1999, GLOB CHANGE BIOL, V5, P183, DOI 10.1046/j.1365-2486.1999.00217.x
   Regina K, 1996, BIOGEOCHEMISTRY, V35, P401, DOI 10.1007/BF02183033
   Roslev P, 1996, FEMS MICROBIOL ECOL, V19, P105, DOI 10.1016/0168-6496(95)00084-4
   Smith KA, 2003, EUR J SOIL SCI, V54, P779, DOI 10.1046/j.1351-0754.2003.0567.x
   Smith P, 2007, AR4 CLIMATE CHANGE 2007: MITIGATION OF CLIMATE CHANGE, P497
   Teepe R, 2001, SOIL BIOL BIOCHEM, V33, P1269, DOI 10.1016/S0038-0717(01)00084-0
   Von Arnold K, 2005, FOREST ECOL MANAG, V210, P239, DOI 10.1016/j.foreco.2005.02.031
   Vor T, 2003, J PLANT NUTR SOIL SC, V166, P39, DOI 10.1002/jpln.200390010
NR 28
TC 3
Z9 3
U1 3
U2 48
PU ROUTLEDGE JOURNALS, TAYLOR & FRANCIS LTD
PI ABINGDON
PA 2-4 PARK SQUARE, MILTON PARK, ABINGDON OX14 4RN, OXON, ENGLAND
SN 0373-6245
EI 2151-2418
J9 S AFR GEOGR J
JI S. Afr. Geogr. J.
PD JUL 3
PY 2014
VL 96
IS 2
BP 113
EP 118
DI 10.1080/03736245.2013.847798
PG 6
WC Geography
WE Social Science Citation Index (SSCI)
SC Geography
GA AR1AD
UT WOS:000343310200001
DA 2023-11-17
ER

PT J
AU Morse, JL
   Ardón, M
   Bernhardt, ES
AF Morse, Jennifer L.
   Ardon, Marcelo
   Bernhardt, Emily S.
TI Greenhouse gas fluxes in southeastern U.S. coastal plain wetlands under
   contrasting land uses
SO ECOLOGICAL APPLICATIONS
LA English
DT Article
DE carbon dioxide; denitrification; greenhouse gas; methane; nitrous oxide;
   North Carolina coastal plain; restoration; soil respiration; wetland
ID NITROUS-OXIDE EMISSIONS; CARBON-DIOXIDE DYNAMICS; SOIL RESPIRATION;
   FRESH-WATER; CONSTRUCTED WETLAND; FOREST MANAGEMENT; METHANE EMISSIONS;
   FIELD MEASUREMENT; TRACE GASES; DENITRIFICATION
AB Whether through sea level rise or wetland restoration, agricultural soils in coastal areas will be inundated at increasing rates, renewing connections to sensitive surface waters and raising critical questions about environmental trade-offs. Wetland restoration is, often implemented in agricultural catchments to improve water quality through nutrient removal. Yet flooding of soils can also increase production of the greenhouse gases nitrous oxide and methane, representing a potential environmental trade-off. Our study aimed to quantify and compare greenhouse gas emissions from unmanaged and restored forested wetlands, as well as actively managed agricultural fields within the North Carolina coastal plain, USA. In sampling conducted once every two months over a two-year comparative study, we found that soil carbon dioxide flux (range: 8000-64 800 kg CO2.ha(-1).yr(-1)) comprised 66-100% of total greenhouse gas emissions from all sites and that methane emissions (range: -6.87 to 197 kg CH4.ha(-1).yr(-1)) were highest from permanently inundated sites, while nitrous oxide fluxes (range: -1.07 to 139 kg N2O.ha(-1).yr(-1)) were highest in sites with lower water tables. Contrary to predictions, greenhouse gas fluxes (as CO2 equivalents) from the restored wetland were lower than from either agricultural fields or unmanaged forested wetlands. In these acidic coastal freshwater ecosystems, the conversion of agricultural fields to flooded young forested wetlands did not result in increases in greenhouse gas emissions.
C1 [Morse, Jennifer L.; Ardon, Marcelo; Bernhardt, Emily S.] Duke Univ, Dept Biol, Durham, NC 27708 USA.
C3 Duke University
RP Morse, JL (通讯作者)，Cary Inst Ecosyst Studies, Box AB,2801 Sharon Turnpike, Millbrook, NY 12545 USA.
EM morsej@caryinstitute.org
RI Bernhardt, Emily/B-4541-2010; Bernhardt, Emily S/D-9940-2011; Morse,
   Jennifer L/D-4410-2012
OI Bernhardt, Emily S/0000-0003-3031-621X; Ardon,
   Marcelo/0000-0001-7275-2672; Morse, Jennifer/0000-0001-8872-4940
FU North Carolina's Water Resource Research Institute [70233]; Department
   of the Environment and Natural Resources; U.S. Department of Energy's
   Office of Science (BER) through the Coastal Center of the National
   Institute for Climatic Change Research at Tulane University; U.S.
   Environmental Protection Agency [FP916599]; NSF [DBI-085576]; Direct For
   Biological Sciences; Division Of Environmental Biology [1021149] Funding
   Source: National Science Foundation; Division Of Earth Sciences;
   Directorate For Geosciences [1043051, 1339015] Funding Source: National
   Science Foundation
FX We thank R. Bier and M. Burke-Scoll for help in the field and the
   laboratory. We thank Curt Richardson and the Wetlands Center for their
   contributions. This research was supported by a private gift from Great
   Dismal Swamp Mitigation Bank in support of basic research, grant 70233
   from North Carolina's Water Resource Research Institute, a grant from
   the NC Department of the Environment and Natural Resources, and a grant
   to E. S. Bernhardt from the U.S. Department of Energy's Office of
   Science (BER) through the Coastal Center of the National Institute for
   Climatic Change Research at Tulane University. J. L. Morse was supported
   by a U.S. Environmental Protection Agency Science to Achieve Results
   (STAR) Fellowship (FP916599), and M. Ardon was supported by NSF
   DBI-085576.
CR Altor AE, 2008, ECOL APPL, V18, P1307, DOI 10.1890/07-0009.1
   Altor AE, 2006, ECOL ENG, V28, P224, DOI 10.1016/j.ecoleng.2006.06.006
   [Anonymous], 2005, ECOSYSTEMS HUMAN WEL
   [Anonymous], RODBC ODBC DATABASE
   [Anonymous], 2003, CHEM ATMOSPHERE SOLU
   Ardón M, 2010, J GEOPHYS RES-BIOGEO, V115, DOI 10.1029/2009JG001169
   Ardón M, 2010, ECOSYSTEMS, V13, P1060, DOI 10.1007/s10021-010-9374-x
   BARTLETT KB, 1988, J GEOPHYS RES-ATMOS, V93, P1571, DOI 10.1029/JD093iD02p01571
   Bridgham SD, 2006, WETLANDS, V26, P889, DOI 10.1672/0277-5212(2006)26[889:TCBONA]2.0.CO;2
   BRIDGHAM SD, 1992, SOIL BIOL BIOCHEM, V24, P1089, DOI 10.1016/0038-0717(92)90058-6
   Brinson MM, 1996, ECOL APPL, V6, P69, DOI 10.2307/2269553
   Brumme R, 1999, GLOBAL BIOGEOCHEM CY, V13, P1137, DOI 10.1029/1999GB900017
   Butterbach-Bahl K, 2002, FOREST ECOL MANAG, V167, P123, DOI 10.1016/S0378-1127(01)00725-3
   CARTER LJ, 1975, SCIENCE, V189, P271, DOI 10.1126/science.189.4199.271
   CONRAD R, 1988, J ATMOS CHEM, V6, P83, DOI 10.1007/BF00048333
   DAHL T. E., 1990, WETLANDS LOSSES US 1
   Davidson EA, 2000, BIOSCIENCE, V50, P667, DOI 10.1641/0006-3568(2000)050[0667:TACMOS]2.0.CO;2
   Davidsson TE, 2000, SOIL SCI SOC AM J, V64, P1129, DOI 10.2136/sssaj2000.6431129x
   De Boer W, 2001, SOIL BIOL BIOCHEM, V33, P853, DOI 10.1016/S0038-0717(00)00247-9
   Dinsmore KJ, 2009, SOIL BIOL BIOCHEM, V41, P1315, DOI 10.1016/j.soilbio.2009.03.022
   Elberling B, 2010, NAT GEOSCI, V3, P332, DOI 10.1038/NGEO803
   Forster P, 2007, AR4 CLIMATE CHANGE 2007: THE PHYSICAL SCIENCE BASIS, P129
   FREEMAN C, 1993, BIOGEOCHEMISTRY, V19, P51
   Gleason RA, 2009, SOIL BIOL BIOCHEM, V41, P2501, DOI 10.1016/j.soilbio.2009.09.008
   Good P., 2000, PERMUTATION TESTS
   Groffman PM, 2009, ECOSYSTEMS, V12, P927, DOI 10.1007/s10021-009-9268-y
   Handershot WH, 1993, SOIL SAMPLING METHOD, P141
   Hariss, 1995, BIOGENIC TRACE GASES, P52
   Harrell Jr FE, 2009, HMISC HARRELL MISCEL
   Hefting MM, 2003, J ENVIRON QUAL, V32, P1194, DOI 10.2134/jeq2003.1194
   Heimlich Ralph E., 1998, WETLANDS AGR PRIVATE
   Hendriks DMD, 2007, BIOGEOSCIENCES, V4, P411, DOI 10.5194/bg-4-411-2007
   Hernandez ME, 2006, WETLANDS, V26, P862, DOI 10.1672/0277-5212(2006)26[862:IOHPFF]2.0.CO;2
   Hothorn T, 2008, J STAT SOFTW, V28, P1
   Huang Y, 2010, GLOBAL CHANGE BIOL, V16, P680, DOI 10.1111/j.1365-2486.2009.01976.x
   Hudson F., 2004, STANDARD OPERATING P
   Hume NP, 2002, SOIL SCI SOC AM J, V66, P1706, DOI 10.2136/sssaj2002.1706
   Hunt PG, 2007, J ENVIRON QUAL, V36, P1368, DOI 10.2134/jeq2006.0255
   Jackson RB, 2005, SCIENCE, V310, P1944, DOI 10.1126/science.1119282
   Jenkins WA, 2010, ECOL ECON, V69, P1051, DOI 10.1016/j.ecolecon.2009.11.022
   JOHNSTON CA, 1991, CRIT REV ENV CONTR, V21, P491, DOI 10.1080/10643389109388425
   Kelker D, 1997, BIOGEOCHEMISTRY, V39, P37, DOI 10.1023/A:1005866403120
   Laanbroek HJ, 2010, ANN BOT-LONDON, V105, P141, DOI 10.1093/aob/mcp201
   Le Mer J, 2001, EUR J SOIL BIOL, V37, P25, DOI 10.1016/S1164-5563(01)01067-6
   Levins R, 1999, INT J HEALTH SERV, V29, P261, DOI 10.2190/WLVK-D0RR-KVBV-A1DH
   Liikanen A, 2009, BOREAL ENVIRON RES, V14, P351
   Liu H, 2008, AGR ECOSYST ENVIRON, V124, P125, DOI 10.1016/j.agee.2007.09.002
   Liu LL, 2009, ECOL LETT, V12, P1103, DOI 10.1111/j.1461-0248.2009.01351.x
   Livingston G.P., 1995, BIOGENIC TRACE GASES, P14
   LIVINGSTON GP, 1988, J GEOPHYS RES-ATMOS, V93, P1593, DOI 10.1029/JD093iD02p01593
   Mander U, 2005, WATER SCI TECHNOL, V52, P167, DOI 10.2166/wst.2005.0691
   Mander Ü, 2008, SCI TOTAL ENVIRON, V404, P343, DOI 10.1016/j.scitotenv.2008.03.014
   Matson A, 2009, FOREST ECOL MANAG, V258, P1073, DOI 10.1016/j.foreco.2009.05.034
   McLain JET, 2002, GLOBAL BIOGEOCHEM CY, V16, DOI 10.1029/2001GB001439
   Megonigal JP, 2005, TREATISE ON GEOCHEMISTRY, VOL 8: BIOGEOCHEMISTRY, P317
   Mitsch WJ, 2005, WATER SCI TECHNOL, V51, P13, DOI 10.2166/wst.2005.0215
   Mitsch WJ, 2005, ECOL ENG, V24, P267, DOI 10.1016/j.ecoleng.2005.02.005
   Morse J. L., 2010, FARM FIELDS WETLANDS
   Mosier A, 1998, NUTR CYCL AGROECOSYS, V52, P225, DOI 10.1023/A:1009740530221
   MOSIER AR, 1986, SOIL SCI SOC AM J, V50, P344, DOI 10.2136/sssaj1986.03615995005000020018x
   *NAT AGR STAT SERV, 1999, 1997 CENS AGR
   National Research Council, 2001, COMP WETL LOSS CLEAN
   Needham R., 2006, IMPLEMENTATION PLAN
   Neely H., 2008, THESIS DUKE U DURHAM
   Neubauer SC, 2005, ECOLOGY, V86, P3334, DOI 10.1890/04-1951
   ODUM EP, 1969, SCIENCE, V164, P262, DOI 10.1126/science.164.3877.262
   Oorts K, 2007, SOIL TILL RES, V95, P133, DOI 10.1016/j.still.2006.12.002
   Orr CH, 2007, ECOL APPL, V17, P2365, DOI 10.1890/06-2113.1
   Papen H, 1999, J GEOPHYS RES-ATMOS, V104, P18487, DOI 10.1029/1999JD900293
   Peng YY, 2008, ENVIRON REV, V16, P93, DOI 10.1139/A08-003
   Poe AC, 2003, WETLANDS, V23, P817, DOI 10.1672/0277-5212(2003)023[0817:DIACWR]2.0.CO;2
   Poulter B, 2008, INT J GEOGR INF SCI, V22, P167, DOI 10.1080/13658810701371858
   Pregitzer KS, 2004, GLOBAL CHANGE BIOL, V10, P2052, DOI 10.1111/j.1365-2486.2004.00866.x
   PULLIAM WM, 1993, ECOL MONOGR, V63, P29, DOI 10.2307/2937122
   R Core Team, 2020, LANG ENV STAT COMP
   RAICH JW, 1992, TELLUS B, V44, P81, DOI 10.1034/j.1600-0889.1992.t01-1-00001.x
   REDDY KR, 1984, CRIT REV ENV CONTR, V13, P273, DOI 10.1080/10643388409381709
   Reddy KR, 2008, BIOGEOCHEMISTRY WETL
   Richardson CJ, 2003, WETLANDS, V23, P563, DOI 10.1672/0277-5212(2003)023[0563:PHIOIW]2.0.CO;2
   RICHARDSON CJ, 1983, BIOSCIENCE, V33, P626, DOI 10.2307/1309491
   RICHARDSON CJ, 1985, SCIENCE, V228, P1424, DOI 10.1126/science.228.4706.1424
   RICHARDSON CJ, 1994, WETLANDS, V14, P56, DOI 10.1007/BF03160622
   ROLSTON DE, 1978, SOIL SCI SOC AM J, V42, P863, DOI 10.2136/sssaj1978.03615995004200060004x
   Rönnberg C, 2004, HYDROBIOLOGIA, V514, P227, DOI 10.1023/B:HYDR.0000019238.84989.7f
   Schlesinger W.H., 1997, BIOGEOCHEMISTRY, V2 nd ed.
   Schlesinger WH, 2006, WATER RESOUR RES, V42, DOI 10.1029/2005WR004300
   Schlesinger WH, 2009, P NATL ACAD SCI USA, V106, P203, DOI 10.1073/pnas.0810193105
   SEITZINGER SP, 1988, LIMNOL OCEANOGR, V33, P702, DOI 10.4319/lo.1988.33.4_part_2.0702
   Shimadzu Scientific Instruments, 2004, GCSOLUTION SOFTW VER
   Smith JE, 2006, METHODS CALCULATING
   Soil Survey Staff, 2009, SOIL SURV GEOGR SSUR
   Sovik AK, 2007, SCI TOTAL ENVIRON, V380, P28, DOI 10.1016/j.scitotenv.2006.10.007
   Stadmark J, 2005, ECOL ENG, V25, P542, DOI 10.1016/j.ecoleng.2005.07.004
   Turner RE, 2008, ENVIRON SCI TECHNOL, V42, P2323, DOI 10.1021/es071617k
   Tyree MC, 2006, FOREST ECOL MANAG, V234, P363, DOI 10.1016/j.foreco.2006.07.021
   U.S. Army Corps of Engineers, 1997, 60996493 US ARM CORP
   Vepraskas M. J., 2001, WETLAND SOILS GENESI, P417
   Verhoeven JTA, 2006, TRENDS ECOL EVOL, V21, P96, DOI 10.1016/j.tree.2005.11.015
   Wagner KI, 2008, RESTOR ECOL, V16, P367, DOI 10.1111/j.1526-100X.2008.00433.x
   Weier KL, 1996, AUST J AGR RES, V47, pA67
   Whiting GJ, 2001, TELLUS B, V53, P521, DOI 10.1034/j.1600-0889.2001.530501.x
   Wilcock R, 2008, WATER SCI TECHNOL, V58, P2093, DOI 10.2166/wst.2008.906
   Xiong ZQ, 2007, PEDOSPHERE, V17, P146, DOI 10.1016/S1002-0160(07)60020-4
   Yates TT, 2006, SOIL SCI SOC AM J, V70, P753, DOI 10.2136/sssaj2005.0214
   Yu KW, 2008, GLOBAL CHANGE BIOL, V14, P798, DOI 10.1111/j.1365-2486.2008.01545.x
   Zedler JB, 2003, FRONT ECOL ENVIRON, V1, P65, DOI 10.1890/1540-9295(2003)001[0065:WAYSRI]2.0.CO;2
   Zedler JB, 2005, ANNU REV ENV RESOUR, V30, P39, DOI 10.1146/annurev.energy.30.050504.144248
   Zedler JB, 1999, RESTOR ECOL, V7, P69, DOI 10.1046/j.1526-100X.1999.07108.x
   Zedler JB, 2000, TRENDS ECOL EVOL, V15, P402, DOI 10.1016/S0169-5347(00)01959-5
   Zona D, 2009, GLOBAL BIOGEOCHEM CY, V23, DOI 10.1029/2009GB003487
   Zou JW, 2005, GLOBAL BIOGEOCHEM CY, V19, DOI 10.1029/2004GB002401
NR 111
TC 90
Z9 92
U1 9
U2 202
PU WILEY
PI HOBOKEN
PA 111 RIVER ST, HOBOKEN 07030-5774, NJ USA
SN 1051-0761
EI 1939-5582
J9 ECOL APPL
JI Ecol. Appl.
PD JAN
PY 2012
VL 22
IS 1
BP 264
EP 280
DI 10.1890/11-0527.1
PG 17
WC Ecology; Environmental Sciences
WE Science Citation Index Expanded (SCI-EXPANDED)
SC Environmental Sciences & Ecology
GA 903DG
UT WOS:000301095600020
PM 22471089
OA Green Submitted
DA 2023-11-17
ER

PT J
AU Hester, ER
   Harpenslager, SF
   van Diggelen, JMH
   Lamers, LL
   Jetten, MSM
   Lüke, C
   Lücker, S
   Welte, CU
AF Hester, Eric R.
   Harpenslager, Sarah F.
   van Diggelen, Josepha M. H.
   Lamers, Leon L.
   Jetten, Mike S. M.
   Luke, Claudia
   Lücker, Sebastian
   Welte, Cornelia U.
TI Linking Nitrogen Load to the Structure and Function of Wetland Soil and
   Rhizosphere Microbial Communities
SO MSYSTEMS
LA English
DT Article
DE Acidobacteria; Jannis acutiflorus; Opitutafes; Sphingobacteriales;
   greenhouse gas; metagenomics; microbial community function; nitrogen;
   nitrogen metabolism; wetlands
ID METHANE OXIDATION; ORGANIC-ACIDS; SP-NOV.; TROPHIC INTERACTIONS;
   SURFACE-LAYER; GEN. NOV.; ACIDOBACTERIA; BACTERIA; AMMONIUM;
   DENITRIFICATION
AB Wetland ecosystems are important reservoirs of biodiversity and significantly contribute to emissions of the greenhouse gases CO2. N2O, and CH4. High anthropogenic nitrogen (N) inputs from agriculture and fossil fuel combustion have been recognized as a severe threat to biodiversity and ecosystem functioning, such as control of greenhouse gas emissions. Therefore, it is important to understand how increased N input into pristine wetlands affects the composition and activity of microorganisms, especially in interaction with dominant wetland plants. In a series of incubations analyzed over 90 days, we disentangled the effects of N fertilization on the microbial community in bulk soil and the rhizosphere of Juncus acutiflorus, a common and abundant graminoid wetland plant. We observed an increase in greenhouse gas emissions when N is increased in incubations with J. acutiflorus, changing the system from a greenhouse gas sink to a source. Using 16S rRNA gene amplicon sequencing, we determined that the bacterial orders Opitutafes, subgroup 6 Acidobacteria, and Sphingobacteriales significantly responded to high N availability. Based on metagenomic data, we hypothesize that these groups are contributing to the increased greenhouse gas emissions. These results indicated that increased N input leads to shifts in microbial activity within the rhizosphere, altering N cycling dynamics. Our study provides a framework for connecting environmental conditions of wetland bulk and rhizosphere soil to the structure and metabolic output of microbial communities.
   IMPORTANCE Microorganisms living within the rhizospheres of wetland plants significantly contribute to greenhouse gas emissions. Understanding how microbes produce these gases under conditions that have been imposed by human activities (i.e., nitrogen pollution) is important to the development of future management strategies. Our results illustrate that within the rhizosphere of the wetland plant Juncus acutiflorus, physiological differences associated with nitrogen availability can influence microbial activity linked to greenhouse gas production. By pairing taxonomic information and environmental conditions like nitrogen availability with functional outputs of a system such as greenhouse gas fluxes, we present a framework to link certain taxa to both nitrogen load and greenhouse gas production. We view this type of combined information as essential in moving forward in our understanding of complex systems such as rhizosphere microbial communities.
C1 [Hester, Eric R.; Jetten, Mike S. M.; Luke, Claudia; Lücker, Sebastian; Welte, Cornelia U.] Radboud Univ Nijmegen, Dept Microbiol, Nijmegen, Netherlands.
   [Harpenslager, Sarah F.; van Diggelen, Josepha M. H.; Lamers, Leon L.] Radboud Univ Nijmegen, Dept Aquat Ecol & Environm Biol, Nijmegen, Netherlands.
   [Harpenslager, Sarah F.] Queen Mary Univ, Sch Biol & Chem Sci, London, England.
   [van Diggelen, Josepha M. H.] B WARE Res Ctr, Nijmegen, Netherlands.
C3 Radboud University Nijmegen; Radboud University Nijmegen; University of
   London; Queen Mary University London
RP Hester, ER; Welte, CU (通讯作者)，Radboud Univ Nijmegen, Dept Microbiol, Nijmegen, Netherlands.
EM e.hester@scince.ru.nl; c.welte@science.ru.nl
RI Lamers, Leon P.M./A-8718-2012; Lücker, Sebastian/E-6186-2013;
   Harpenslager, Sarah Faye/Q-7274-2017; Welte, Cornelia U./M-6165-2014;
   Jetten, Mike/B-8834-2011
OI Lamers, Leon P.M./0000-0003-3769-2154; Lücker,
   Sebastian/0000-0003-2935-4454; Harpenslager, Sarah
   Faye/0000-0002-0338-3372; Welte, Cornelia U./0000-0002-1568-8878;
   Jetten, Mike/0000-0002-4691-7039; Hester, Eric/0000-0002-5232-5574
FU European Research Council [ERC AG 339880 ECOMOM]; Netherlands
   Organization for Scientific Research (NWO) through Gravitation Grant
   SIAM [024.002.002]; Netherlands Organization for Scientific Research
   (NWO) through Gravitation Grant NESSC [024.002.001]; VENI [863.14.019]
FX Funding was provided by the European Research Council (ERC AG 339880
   ECOMOM) to M.S.M.J. and the Netherlands Organization for Scientific
   Research (NWO) through Gravitation Grants SIAM (024.002.002) and NESSC
   (024.002.001) to M.S.M.J. and VENI grant 863.14.019 to S.L.
CR ABOUSEADA MNI, 1985, BIOL FERT SOILS, V1, P31, DOI 10.1007/BF00710968
   Al-Ghalith GA, 2016, PLOS COMPUT BIOL, V12, DOI 10.1371/journal.pcbi.1004658
   [Anonymous], 1950, PLANT SOIL
   [Anonymous], FRONT MICROBIOL
   ARMSTRONG W, 1971, PHYSIOL PLANTARUM, V25, P192, DOI 10.1111/j.1399-3054.1971.tb01427.x
   Aulakh MS, 2001, PLANT SOIL, V230, P77, DOI 10.1023/A:1004817212321
   Bankevich A, 2012, J COMPUT BIOL, V19, P455, DOI 10.1089/cmb.2012.0021
   Bardgett RD, 2014, NATURE, V515, P505, DOI 10.1038/nature13855
   BERNER RA, 1970, LIMNOL OCEANOGR, V15, P544, DOI 10.4319/lo.1970.15.4.0544
   Bobbink R, 1998, J ECOL, V86, P717, DOI 10.1046/j.1365-2745.1998.8650717.x
   Bodelier PLE, 2004, FEMS MICROBIOL ECOL, V47, P265, DOI 10.1016/S0168-6496(03)00304-0
   BOSSE U, 1993, FEMS MICROBIOL ECOL, V13, P123, DOI 10.1016/0168-6496(93)90030-B
   Bragazza L, 2006, P NATL ACAD SCI USA, V103, P19386, DOI 10.1073/pnas.0606629104
   Breiman L., 2001, Machine Learning, V45, P5, DOI 10.1023/A:1010933404324
   Brenzinger K, 2015, FRONT MICROBIOL, V6, DOI 10.3389/fmicb.2015.00961
   Britto DT, 2002, J PLANT PHYSIOL, V159, P567, DOI 10.1078/0176-1617-0774
   Buée M, 2009, PLANT SOIL, V321, P189, DOI 10.1007/s11104-009-9991-3
   Caporaso JG, 2010, NAT METHODS, V7, P335, DOI 10.1038/nmeth.f.303
   Chin KJ, 2001, INT J SYST EVOL MICR, V51, P1965, DOI 10.1099/00207713-51-6-1965
   CONRAD R, 1991, BIOL FERT SOILS, V12, P28, DOI 10.1007/BF00369384
   Curl E. A., 1990, The rhizosphere., P369
   Dedysh SN, 2006, APPL ENVIRON MICROB, V72, P2110, DOI 10.1128/AEM.72.3.2110-2117.2006
   Dedysh SN, 2012, INT J SYST EVOL MICR, V62, P654, DOI 10.1099/ijs.0.031898-0
   Dilkes NB, 2004, PLANT PHYSIOL, V134, P706, DOI 10.1104/pp.103.032045
   DUNFIELD P, 1995, APPL ENVIRON MICROB, V61, P3129, DOI 10.1128/AEM.61.8.3129-3135.1995
   Enwall K, 2005, APPL ENVIRON MICROB, V71, P8335, DOI 10.1128/AEM.71.12.8335-8343.2005
   Fierer N, 2007, ECOLOGY, V88, P1354, DOI 10.1890/05-1839
   Fierer N, 2012, ISME J, V6, P1007, DOI 10.1038/ismej.2011.159
   Galloway JN, 2008, SCIENCE, V320, P889, DOI 10.1126/science.1136674
   Graham ED, 2017, PEERJ, V5, DOI 10.7717/peerj.3035
   Haichar FE, 2008, ISME J, V2, P1221, DOI 10.1038/ismej.2008.80
   Hinsinger P, 2009, PLANT SOIL, V321, P117, DOI 10.1007/s11104-008-9885-9
   Huang SX, 2016, GENOME ANNOUNCEMENTS, V4, DOI 10.1128/genomeA.00469-16
   Janssen PH, 2002, APPL ENVIRON MICROB, V68, P2391, DOI 10.1128/AEM.68.5.2391-2396.2002
   JENKINSON DS, 1985, J SOIL SCI, V36, P425, DOI 10.1111/j.1365-2389.1985.tb00348.x
   Jones DL, 1998, PLANT SOIL, V205, P25, DOI 10.1023/A:1004356007312
   Jones RT, 2009, ISME J, V3, P442, DOI 10.1038/ismej.2008.127
   Kamilova F, 2006, MOL PLANT MICROBE IN, V19, P250, DOI 10.1094/MPMI-19-0250
   King GM, 1998, APPL ENVIRON MICROB, V64, P253
   Koch IH, 2008, INT J SYST EVOL MICR, V58, P1114, DOI 10.1099/ijs.0.65303-0
   KOTSYURBENKO OR, 1993, CHEMOSPHERE, V27, P1745, DOI 10.1016/0045-6535(93)90155-X
   Kotsyurbenko OR, 2005, FEMS MICROBIOL ECOL, V53, P3, DOI 10.1016/j.femsec.2004.12.009
   Lamers LPM, 2012, FRONT MICROBIOL, V3, DOI 10.3389/fmicb.2012.00156
   Leff JW, 2015, P NATL ACAD SCI USA, V112, P10967, DOI 10.1073/pnas.1508382112
   Liu BB, 2014, MBIO, V5, DOI 10.1128/mBio.01383-14
   Liu LL, 2009, ECOL LETT, V12, P1103, DOI 10.1111/j.1461-0248.2009.01351.x
   Lüke C, 2016, PEERJ, V4, DOI 10.7717/peerj.1924
   MARSCHNER H, 1987, J PLANT NUTR, V10, P1175, DOI 10.1080/01904168709363645
   Meisinger DB, 2007, ENVIRON MICROBIOL, V9, P1523, DOI 10.1111/j.1462-2920.2007.01271.x
   Nahlik AM, 2016, NAT COMMUN, V7, DOI 10.1038/ncomms13835
   Oksanen J., 2019, VEGAN COMMUNITY ECOL
   Overbeek R, 2014, NUCLEIC ACIDS RES, V42, pD206, DOI 10.1093/nar/gkt1226
   Padmanabhan P, 2003, APPL ENVIRON MICROB, V69, P1614, DOI 10.1128/AEM.69.3.1614-1622.2003
   Pankratov TA, 2010, INT J SYST EVOL MICR, V60, P2951, DOI 10.1099/ijs.0.021824-0
   Parks DH, 2015, GENOME RES, V25, P1043, DOI 10.1101/gr.186072.114
   PETERSEN W, 1991, PLANT SOIL, V132, P159, DOI 10.1007/BF00010396
   Philippot L, 2009, PLANT SOIL, V321, P61, DOI 10.1007/s11104-008-9796-9
   Philippot L, 2002, BBA-GENE STRUCT EXPR, V1577, P355, DOI 10.1016/S0167-4781(02)00420-7
   Philippot L, 2013, NAT REV MICROBIOL, V11, P789, DOI 10.1038/nrmicro3109
   Quast C, 2013, NUCLEIC ACIDS RES, V41, pD590, DOI 10.1093/nar/gks1219
   Raats M. M., 1991, Food Quality and Preference, V3, P89, DOI 10.1016/0950-3293(91)90028-D
   Ramirez KS, 2012, GLOBAL CHANGE BIOL, V18, P1918, DOI 10.1111/j.1365-2486.2012.02639.x
   Ramsay JO, 1997, BEHAV RES METH INS C, V29, P99, DOI 10.3758/BF03200573
   Reich PB, 2006, NATURE, V440, P922, DOI 10.1038/nature04486
   Reinhold-Hurek B, 2015, ANNU REV PHYTOPATHOL, V53, P403, DOI 10.1146/annurev-phyto-082712-102342
   Robinson D, 2003, ECOL STU AN, V168, P1
   Saggar S, 2013, SCI TOTAL ENVIRON, V465, P173, DOI 10.1016/j.scitotenv.2012.11.050
   Schellenberger S, 2010, ENVIRON MICROBIOL, V12, P845, DOI 10.1111/j.1462-2920.2009.02128.x
   Schmieder R, 2011, BIOINFORMATICS, V27, P863, DOI 10.1093/bioinformatics/btr026
   SMITH CJ, 1984, ENVIRON EXP BOT, V24, P91, DOI 10.1016/0098-8472(84)90064-9
   Soons MB, 2017, BIOL CONSERV, V212, P390, DOI 10.1016/j.biocon.2016.12.006
   Torsvik V, 2002, CURR OPIN MICROBIOL, V5, P240, DOI 10.1016/S1369-5274(02)00324-7
   Tveit AT, 2015, P NATL ACAD SCI USA, V112, pE2507, DOI 10.1073/pnas.1420797112
   Van den Heuvel RN, 2011, GEOBIOLOGY, V9, P294, DOI 10.1111/j.1472-4669.2011.00276.x
   van Diggelen JMH, 2016, PLANT BIOLOGY, V18, P307, DOI 10.1111/plb.12398
   van Passel MWJ, 2011, J BACTERIOL, V193, P2367, DOI 10.1128/JB.00228-11
   Verhoeven JTA, 2006, TRENDS ECOL EVOL, V21, P96, DOI 10.1016/j.tree.2005.11.015
   Wallenstein MD, 2006, ECOL APPL, V16, P2143, DOI 10.1890/1051-0761(2006)016[2143:ECODCA]2.0.CO;2
   WHITING GJ, 1993, NATURE, V364, P794, DOI 10.1038/364794a0
   Zedler JB, 2005, ANNU REV ENV RESOUR, V30, P39, DOI 10.1146/annurev.energy.30.050504.144248
NR 80
TC 52
Z9 57
U1 14
U2 175
PU AMER SOC MICROBIOLOGY
PI WASHINGTON
PA 1752 N ST NW, WASHINGTON, DC 20036-2904 USA
SN 2379-5077
J9 MSYSTEMS
JI mSystems
PD JAN-FEB
PY 2018
VL 3
IS 1
AR e00214-17
DI 10.1128/mSystems.00214-17
PG 14
WC Microbiology
WE Science Citation Index Expanded (SCI-EXPANDED)
SC Microbiology
GA FX6DS
UT WOS:000426173900012
PM 29404427
OA gold, Green Published, Green Submitted
DA 2023-11-17
ER

PT J
AU Lloyd, CR
   Rebelo, LM
   Finlayson, CM
AF Lloyd, Colin R.
   Rebelo, Lisa-Maria
   Finlayson, C. Max
TI Providing low-budget estimations of carbon sequestration and greenhouse
   gas emissions in agricultural wetlands
SO ENVIRONMENTAL RESEARCH LETTERS
LA English
DT Article
DE low-budget; carbon sequestration; greenhouse gases; agriculture;
   wetlands; remote sensing; measurement; modelling
ID TERRESTRIAL ECOSYSTEMS; METHANE EMISSIONS; RICE PADDIES; BIOMASS
   ESTIMATION; SOMERSET LEVELS; CLIMATE-CHANGE; WATER-VAPOR; EXCHANGE;
   FLUXES; MODEL
AB The conversion of wetlands to agriculture through drainage and flooding, and the burning of wetland areas for agriculture have important implications for greenhouse gas (GHG) production and changing carbon stocks. However, the estimation of net GHG changes from mitigation practices in agricultural wetlands is complex compared to dryland crops. Agricultural wetlands have more complicated carbon and nitrogen cycles with both above- and below-ground processes and export of carbon via vertical and horizontal movement of water through the wetland.
   This letter reviews current research methodologies in estimating greenhouse gas production and provides guidance on the provision of robust estimates of carbon sequestration and greenhouse gas emissions in agricultural wetlands through the use of low cost reliable and sustainable measurement, modelling and remote sensing applications. The guidance is highly applicable to, and aimed at, wetlands such as those in the tropics and sub-tropics, where complex research infrastructure may not exist, or agricultural wetlands located in remote regions, where frequent visits by monitoring scientists prove difficult.
   In conclusion, the proposed measurement-modelling approach provides guidance on an affordable solution for mitigation and for investigating the consequences of wetland agricultural practice on GHG production, ecological resilience and possible changes to agricultural yields, variety choice and farming practice.
C1 [Lloyd, Colin R.] Ctr Ecol & Hydrol, Wallingford OX10 8BB, Oxon, England.
   [Rebelo, Lisa-Maria] Int Water Management Inst, Southeast Asia Reg Off, Viangchan, Laos.
   [Finlayson, C. Max] Charles Sturt Univ, Inst Land Water & Soc, Albury, NSW 2640, Australia.
C3 UK Centre for Ecology & Hydrology (UKCEH); CGIAR; International Water
   Management Institute (IWMI); Charles Sturt University
RP Lloyd, CR (通讯作者)，Ctr Ecol & Hydrol, Wallingford OX10 8BB, Oxon, England.
EM crl@ceh.ac.uk
RI Finlayson, Colin/S-5031-2019; Finlayson, Colin Maxwell/IYJ-4162-2023
OI Finlayson, Colin/0000-0001-9991-7289; Rebelo,
   Lisa-Maria/0000-0002-8785-7810
FU Natural Environment Research Council [ceh010023] Funding Source:
   researchfish
CR Acreman MC, 2011, HYDROLOG SCI J, V56, P1543, DOI 10.1080/02626667.2011.629783
   Adhikari S., 2009, Journal of Wetlands Ecology, V2, P42
   [Anonymous], 2006, BIOL FRESHWATER WETL
   Aubinet M, 2000, ADV ECOL RES, V30, P113, DOI 10.1016/S0065-2504(08)60018-5
   Baldocchi D, 1996, GLOBAL CHANGE BIOL, V2, P159, DOI 10.1111/j.1365-2486.1996.tb00069.x
   Baldocchi D, 1998, AGR FOREST METEOROL, V90, P1, DOI 10.1016/S0168-1923(97)00072-5
   Baldocchi D, 2008, AUST J BOT, V56, P1, DOI 10.1071/BT07151
   Bartsch A, 2008, HYDROL RES, V39, P89, DOI 10.2166/nh.2008.041
   Boschetti M, 2010, EARTH INTERACT, V14, DOI 10.1175/2010EI349.1
   Bousquet P, 2011, ATMOS CHEM PHYS, V11, P3689, DOI 10.5194/acp-11-3689-2011
   BOUWMAN AF, 1991, BIOGEOCHEMISTRY, V15, P65
   Brock F V, 2001, METEROROLOGICAL MEAS
   Burrows EH, 2005, BIOGEOCHEMISTRY, V76, P21, DOI 10.1007/s10533-004-6334-6
   Bwangoy JRB, 2010, REMOTE SENS ENVIRON, V114, P73, DOI 10.1016/j.rse.2009.08.004
   Byrne KA, 2007, AGR ECOSYST ENVIRON, V121, P357, DOI 10.1016/j.agee.2006.11.015
   Cartus O, 2010, AM GEOPH UN FALL M 2
   Cassidy Lin, 2007, Wetlands Ecology and Management, V15, P253, DOI 10.1007/s11273-006-9026-2
   Chave J, 2005, OECOLOGIA, V145, P87, DOI 10.1007/s00442-005-0100-x
   Costa MPF, 2007, AQUAT CONSERV, V17, P277, DOI 10.1002/aqc.849
   Drexler JZ, 2004, HYDROL PROCESS, V18, P2071, DOI 10.1002/hyp.1462
   Fang C, 1998, PLANT SOIL, V205, P135, DOI 10.1023/A:1004304309827
   Fatoyinbo TE, 2013, INT J REMOTE SENS, V34, P668, DOI 10.1080/01431161.2012.712224
   Fatoyinbo TE, 2008, J GEOPHYS RES-BIOGEO, V113, DOI 10.1029/2007JG000551
   Finlayson CM, 1999, MAR FRESHWATER RES, V50, P717, DOI 10.1071/MF99098
   Ghasemi Nafiseh, 2011, International Journal of Geomatics and Geosciences, V1, P776
   Gleason CJ, 2011, GISCI REMOTE SENS, V48, P141, DOI 10.2747/1548-1603.48.2.141
   Gogoi N, 2008, AGRON SUSTAIN DEV, V28, P181, DOI 10.1051/agro:2008005
   GORHAM E, 1991, ECOL APPL, V1, P182, DOI 10.2307/1941811
   Goulden ML, 1997, TREE PHYSIOL, V17, P537
   GOUTORBE JP, 1994, ANN GEOPHYS-ATM HYDR, V12, P53, DOI 10.1007/s00585-994-0053-0
   Grace J, 2004, J ECOL, V92, P189, DOI 10.1111/j.0022-0477.2004.00874.x
   Harazono Y, 1998, HYDROL PROCESS, V12, P2163, DOI 10.1002/(SICI)1099-1085(19981030)12:13/14&lt;2163::AID-HYP727&gt;3.0.CO;2-Y
   Heinsch FA, 2006, IEEE T GEOSCI REMOTE, V44, P1908, DOI 10.1109/TGRS.2005.853936
   Huang Y, 2004, J GEOPHYS RES-ATMOS, V109, DOI 10.1029/2003JD004401
   IRRI, 2002, RICE ALMANAC SOURCE
   Jenkins WA, 2010, ECOL ECON, V69, P1051, DOI 10.1016/j.ecolecon.2009.11.022
   Jones MB, 2002, HYDROBIOLOGIA, V488, P107, DOI 10.1023/A:1023370329097
   King M. D., 1999, EOS SCI PLAN STATE S
   Kumaraswamy S, 2000, BIOL FERT SOILS, V31, P449, DOI 10.1007/s003740000214
   Kurz WA, 2008, PHILOS T R SOC B, V363, P2261, DOI 10.1098/rstb.2007.2198
   Lal R, 2004, SCIENCE, V304, P1623, DOI 10.1126/science.1097396
   Lee X., 2004, HDB MICROMETEOROLOGY, DOI DOI 10.1007/1-4020-2265-4
   Lefsky MA, 2005, GEOPHYS RES LETT, V32, DOI 10.1029/2005GL023971
   Lehner B, 2004, J HYDROL, V296, P1, DOI 10.1016/j.jhydrol.2004.03.028
   Li CS, 2000, J GEOPHYS RES-ATMOS, V105, P4369, DOI 10.1029/1999JD900949
   Lindroth A, 1998, GLOBAL CHANGE BIOL, V4, P443, DOI 10.1046/j.1365-2486.1998.00165.x
   Lloyd CR, 2006, AGR FOREST METEOROL, V138, P168, DOI 10.1016/j.agrformet.2006.04.005
   Lloyd CR, 2001, GLOBAL CHANGE BIOL, V7, P405, DOI 10.1046/j.1365-2486.2001.00422.x
   Lu D, 2005, INT J REMOTE SENS, V26, P2509, DOI 10.1080/01431160500142145
   Lu D, 2012, J FOR RES, V2012
   Lu DS, 2006, INT J REMOTE SENS, V27, P1297, DOI 10.1080/01431160500486732
   Lu WF, 2000, NUTR CYCL AGROECOSYS, V58, P65, DOI 10.1023/A:1009830232650
   Lucas R, 2010, IEEE J-STARS, V3, P576, DOI 10.1109/JSTARS.2010.2086436
   MacKay H, 2009, J ENVIRON MANAGE, V90, P2234, DOI 10.1016/j.jenvman.2008.01.019
   Marshall B., 1985, INSTRUMENTATION ENV
   Matthews E, 1991, GLOBAL BIOGEOCHEM CY, V5, P3, DOI 10.1029/90GB02311
   Mitchard ETA, 2012, BIOGEOSCIENCES, V9, P179, DOI 10.5194/bg-9-179-2012
   Mitra S, 2005, CURR SCI INDIA, V88, P25
   Moncrieff J, 1997, J EXP BOT, V48, P1133, DOI 10.1093/jxb/48.5.1133
   Monteith JL., 2014, PRINCIPLES ENV PHYS
   Murdiyarso D, 2010, P NATL ACAD SCI USA, V107, P19655, DOI 10.1073/pnas.0911966107
   Palacios-Orueta A, 2005, ENVIRON MONIT ASSESS, V104, P189, DOI 10.1007/s10661-005-1611-y
   Papa F, 2010, J GEOPHYS RES-ATMOS, V115, DOI 10.1029/2009JD012674
   Pingali P L, 1997, ASIAN RICE BOWLS THE
   POST WM, 1990, AM SCI, V78, P310
   Powell SL, 2010, REMOTE SENS ENVIRON, V114, P1053, DOI 10.1016/j.rse.2009.12.018
   Price DT, 1997, CAN J FOREST RES, V27, P2005, DOI 10.1139/cjfr-27-12-2005
   Raupach MR, 2005, GLOBAL CHANGE BIOL, V11, P378, DOI 10.1111/j.1365-2486.2005.00917.x
   Rebelo L-M, 2011, IEEE J-STARS, V3, P554
   Redelsperger JL, 2006, B AM METEOROL SOC, V87, P1739, DOI 10.1175/BAMS-87-12-1739
   Reichle RH, 2007, J GEOPHYS RES-ATMOS, V112, DOI 10.1029/2006JD008033
   Ridler ME, 2012, J HYDROL, V436, P1, DOI 10.1016/j.jhydrol.2012.01.047
   Ringeval B, 2010, GLOBAL BIOGEOCHEM CY, V24, DOI 10.1029/2008GB003354
   Robertson GP, 2000, SCIENCE, V289, P1922, DOI 10.1126/science.289.5486.1922
   Rosenqvist A, 2007, AQUAT CONSERV, V17, P229, DOI 10.1002/aqc.835
   Roy DP, 2005, REMOTE SENS ENVIRON, V97, P137, DOI 10.1016/j.rse.2005.04.007
   Rydin H, 2006
   Salas W, 2007, AQUAT CONSERV, V17, P319, DOI 10.1002/aqc.837
   Samimi C., 2004, GeoJournal, V59, P177, DOI 10.1023/B:GEJO.0000026688.74589.58
   Sass RL, 1997, NUTR CYCL AGROECOSYS, V49, P119, DOI 10.1023/A:1009702223478
   Saunders MJ, 2012, GLOBAL CHANGE BIOL, V18, P1312, DOI 10.1111/j.1365-2486.2011.02633.x
   Scheehle EA, 2006, ENERG J, P33
   Schmid HP, 1999, AGR FOREST METEOROL, V93, P195, DOI 10.1016/S0168-1923(98)00119-1
   SCHMID HP, 1990, Q J ROY METEOR SOC, V116, P965, DOI 10.1002/qj.49711649409
   Schumacher BA., 2002, METHODS DETERMINATIO
   Sedano F, 2012, REMOTE SENS-BASEL, V4, P726, DOI 10.3390/rs4030726
   Shaver GR, 2000, BIOSCIENCE, V50, P871, DOI 10.1641/0006-3568(2000)050[0871:GWATEA]2.0.CO;2
   Sitch S, 2003, GLOBAL CHANGE BIOL, V9, P161, DOI 10.1046/j.1365-2486.2003.00569.x
   Solomon S, 2007, AR4 CLIMATE CHANGE 2007: THE PHYSICAL SCIENCE BASIS, P19
   STHILAIRE F, 2008, BIOGEOSCIENCES DISCU, V5, P1689, DOI DOI 10.5194/BGD-5-1689-2008
   The Encyclopedia of Earth, 2008, LARG SCAL BIOSPH ATM
   Torbick N, 2011, IEEE J-STARS, V4, P451, DOI 10.1109/JSTARS.2010.2091493
   Urbanski S, 2007, J GEOPHYS RES-BIOGEO, V112, DOI 10.1029/2006JG000293
   van Huissteden J, 2009, BIOGEOSCIENCES, V6, P3035, DOI 10.5194/bg-6-3035-2009
   Verma M, 2011, HYDROLOG SCI J, V56, P1622, DOI 10.1080/02626667.2011.631494
   Voldseth RA, 2009, WETLANDS, V29, P635, DOI 10.1672/07-241.1
   Wang Q, 2009, P SOC PHOTO-OPT INS, V7841
   Wassmann R, 2000, NUTR CYCL AGROECOSYS, V58, P13, DOI 10.1023/A:1009822030832
   Whitcomb J B, 2008, AM GEOPH UN FALL M 2
   Wulder MA, 2008, SENSORS-BASEL, V8, P529, DOI 10.3390/s8010529
   Zhang Y, 2002, GLOBAL BIOGEOCHEM CY, V16, DOI 10.1029/2001GB001838
   Zhuang Q, 2004, GLOBAL BIOGEOCHEM CY, V18, DOI 10.1029/2004GB002239
   Zhuang Q., 2009, EOS, V90, P37, DOI DOI 10.1029/2009EO050001
NR 103
TC 11
Z9 11
U1 7
U2 136
PU IOP Publishing Ltd
PI BRISTOL
PA TEMPLE CIRCUS, TEMPLE WAY, BRISTOL BS1 6BE, ENGLAND
SN 1748-9326
J9 ENVIRON RES LETT
JI Environ. Res. Lett.
PD JAN-MAR
PY 2013
VL 8
IS 1
AR 015010
DI 10.1088/1748-9326/8/1/015010
PG 13
WC Environmental Sciences; Meteorology & Atmospheric Sciences
WE Science Citation Index Expanded (SCI-EXPANDED)
SC Environmental Sciences & Ecology; Meteorology & Atmospheric Sciences
GA 118BV
UT WOS:000316998300073
OA gold, Green Accepted
DA 2023-11-17
ER

PT J
AU Zhang, TB
   Liu, XH
   An, Y
AF Zhang, Tianbao
   Liu, Xiaohui
   An, Yu
TI Fluctuating water level effects on soil greenhouse gas emissions of
   returning farmland to wetland
SO JOURNAL OF SOILS AND SEDIMENTS
LA English
DT Article
DE Returning farmland to wetland; Greenhouse gas emissions; Fluctuating
   water level; Global warming potential
ID METHANE EMISSIONS; NATURAL WETLANDS; SANJIANG PLAIN; CLIMATE-CHANGE; CO2
   FLUXES; CARBON; RESPIRATION; CH4; IMPACTS; DENITRIFICATION
AB Purpose Future climate change is predicted to have an important impact on regional precipitation patterns. Water level is an important factor influencing soil greenhouse gas emissions. However, the effect of small-scale water level fluctuations on soil greenhouse gas emissions from returning farmland to wetlands has been little studied. Materials and methods We collected soils of three lands from returning farmland to wetland with different restoration years and a natural wetland at the Honghe National Nature Reserve in Sanjiang Plain, China. Through indoor simulation experiments, we explored the characteristics of soil greenhouse gas (CO2, CH4, and N2O) emissions under fluctuating water levels. Results and discussion When the water level fluctuated between - 8 and 8 cm, the CO(2)and N2O emissions decreased as the water level increased, but the CH(4)emissions were highest when water level fluctuated between - 3 and 3 cm. The CH(4)emissions tended to increase as laboratory time extended. Different gases react differently to water level fluctuations. The CO(2)emissions contributed 78.90-96.48% of the total global warming potential of the GHG emissions. Conclusions The results of this study indicate that during the process of returning farmland to wetland, more attention should be paid to the effects of CO(2)emissions. An appropriately raised water level can effectively suppress the global warming potential of greenhouse gas emissions.
C1 [Zhang, Tianbao; Liu, Xiaohui; An, Yu] Chinese Acad Sci, Northeast Inst Geog & Agroecol, Key Lab Wetland Ecol & Environm, Changchun 130012, Peoples R China.
   [Zhang, Tianbao; Liu, Xiaohui; An, Yu] Univ Chinese Acad Sci, Beijing 100049, Peoples R China.
   [Zhang, Tianbao; Liu, Xiaohui; An, Yu] Jilin Prov Joint Key Lab Changbai Mt Wetland & Ec, Changchun 130102, Peoples R China.
C3 Chinese Academy of Sciences; Northeast Institute of Geography &
   Agroecology, CAS; Chinese Academy of Sciences; University of Chinese
   Academy of Sciences, CAS
RP Liu, XH (通讯作者)，Chinese Acad Sci, Northeast Inst Geog & Agroecol, Key Lab Wetland Ecol & Environm, Changchun 130012, Peoples R China.; Liu, XH (通讯作者)，Univ Chinese Acad Sci, Beijing 100049, Peoples R China.; Liu, XH (通讯作者)，Jilin Prov Joint Key Lab Changbai Mt Wetland & Ec, Changchun 130102, Peoples R China.
EM liuxh@iga.ac.cn
RI zhang, tong/JAO-3571-2023
FU National Natural Science Foundation of China [41771106, 41871102];
   National Key Research and Development Program of China [2018YFD1100101]
FX The study was supported by the National Natural Science Foundation of
   China (41771106, 41871102) and the National Key Research and Development
   Program of China (2018YFD1100101).
CR An Y, 2019, COMMUNITY ECOL, V20, P20, DOI 10.1556/168.2019.20.1.3
   Ardón M, 2018, BIOGEOCHEMISTRY, V140, P217, DOI 10.1007/s10533-018-0486-2
   Ball BC, 2013, EUR J SOIL SCI, V64, P357, DOI 10.1111/ejss.12013
   Burkett V, 2000, J AM WATER RESOUR AS, V36, P313, DOI 10.1111/j.1752-1688.2000.tb04270.x
   Chen QF, 2018, ENVIRON POLLUT, V239, P289, DOI 10.1016/j.envpol.2018.04.043
   Chimner RA, 2017, RESTOR ECOL, V25, P283, DOI 10.1111/rec.12434
   DAVIDSON EA, 1993, BIOGEOCHEMISTRY OF GLOBAL CHANGE, P369
   Davidson NC, 2014, MAR FRESHWATER RES, V65, P934, DOI 10.1071/MF14173
   Fierer N, 2002, SOIL BIOL BIOCHEM, V34, P777, DOI 10.1016/S0038-0717(02)00007-X
   Hanioka M, 2018, BIODIVERS CONSERV, V27, P1831, DOI 10.1007/s10531-018-1510-5
   Henneberg A, 2016, PLANT SOIL, V400, P45, DOI 10.1007/s11104-015-2707-y
   Hidding B, 2014, AQUAT BOT, V113, P83, DOI 10.1016/j.aquabot.2013.11.003
   Huertas IE, 2017, J GEOPHYS RES-BIOGEO, V122, P1615, DOI 10.1002/2017JG003793
   Inglima I, 2009, GLOBAL CHANGE BIOL, V15, P1289, DOI 10.1111/j.1365-2486.2008.01793.x
   Jarvis P, 2007, TREE PHYSIOL, V27, P929, DOI 10.1093/treephys/27.7.929
   Jimenez KL, 2012, J GEOPHYS RES-BIOGEO, V117, DOI 10.1029/2012JG002117
   Junk WJ, 2013, AQUAT SCI, V75, P113, DOI 10.1007/s00027-012-0253-8
   Kasimir Å, 2018, GLOBAL CHANGE BIOL, V24, P3302, DOI 10.1111/gcb.13931
   Kayranli B, 2010, WETLANDS, V30, P111, DOI 10.1007/s13157-009-0003-4
   Krimly T, 2016, AGR SYST, V145, P1, DOI 10.1016/j.agsy.2016.02.009
   Lagomarsino A, 2016, PEDOSPHERE, V26, P533, DOI 10.1016/S1002-0160(15)60063-7
   Laine AM, 2019, SCI TOTAL ENVIRON, V647, P169, DOI 10.1016/j.scitotenv.2018.07.390
   Leon A, 2017, MITIG ADAPT STRAT GL, V22, P85, DOI 10.1007/s11027-015-9665-9
   Li WH, 2017, WASTE MANAGE, V68, P319, DOI 10.1016/j.wasman.2017.06.037
   Liu XH, 2018, FORESTS, V9, DOI 10.3390/f9100637
   Lou YS, 2019, ENERGY SCI ENG, V7, P1784, DOI 10.1002/ese3.390
   Mao DH, 2018, SCI TOTAL ENVIRON, V634, P550, DOI 10.1016/j.scitotenv.2018.04.009
   Mao L, 2020, JAMA NEUROL, V77, P683, DOI 10.1001/jamaneurol.2020.1127
   Mathieu O, 2006, ENVIRON POLLUT, V144, P933, DOI 10.1016/j.envpol.2006.02.005
   McNicol G, 2014, J GEOPHYS RES-BIOGEO, V119, P557, DOI 10.1002/2013JG002433
   Miettinen J, 2017, ENVIRON RES LETT, V12, DOI 10.1088/1748-9326/aa5b6f
   Mitsch WJ, 2013, LANDSCAPE ECOL, V28, P583, DOI 10.1007/s10980-012-9758-8
   MOORE TR, 1989, CAN J SOIL SCI, V69, P33, DOI 10.4141/cjss89-004
   Moyano FE, 2013, SOIL BIOL BIOCHEM, V59, P72, DOI 10.1016/j.soilbio.2013.01.002
   Musarika S, 2017, SCI TOTAL ENVIRON, V584, P665, DOI 10.1016/j.scitotenv.2017.01.094
   Rey A, 2017, GEODERMA, V287, P135, DOI 10.1016/j.geoderma.2016.06.025
   Rizzo A, 2015, ADV WATER RESOUR, V83, P340, DOI 10.1016/j.advwatres.2015.07.005
   ROCHETTE P, 1991, CAN J SOIL SCI, V71, P189, DOI 10.4141/cjss91-018
   RoyChowdhury T, 2018, ECOL ENG, V114, P104, DOI 10.1016/j.ecoleng.2017.06.041
   Runkle BRK, 2019, ENVIRON SCI TECHNOL, V53, P671, DOI 10.1021/acs.est.8b05535
   Salvador A, 2015, AGU FALL M
   Seneviratne SI, 2010, EARTH-SCI REV, V99, P125, DOI 10.1016/j.earscirev.2010.02.004
   [盛宣才 Sheng Xuancai], 2016, [生态学报, Acta Ecologica Sinica], V36, P4792
   Stocker T F, 2013, CLIMATE CHANGE 2013, ppp741, DOI [DOI 10.1017/-CBO9781107415324.004, 10.1017/CBO9781107415324]
   VIDON P, 2016, WATER AIR SOIL POLL, V227
   [王春勇 Wang Chunyong], 2019, [湿地科学, Wetland Science], V17, P222
   Whalen SC, 2005, ENVIRON ENG SCI, V22, P73, DOI 10.1089/ees.2005.22.73
   [毋兆鹏 Wu Zhaopeng], 2012, [干旱地区农业研究, Agricultural Research in the Arid Areas], V30, P194
   Yao YL, 2017, CHINA SCIENCEPAPER, V12, P1698
   [袁晓敏 Yuan Xiaomin], 2019, [生态学报, Acta Ecologica Sinica], V39, P1829
   Zhu B, 2013, SOIL BIOL BIOCHEM, V63, P89, DOI 10.1016/j.soilbio.2013.03.027
   Zhu XiaoYan, 2013, China Environmental Science, V33, P2228
NR 52
TC 3
Z9 3
U1 18
U2 105
PU SPRINGER HEIDELBERG
PI HEIDELBERG
PA TIERGARTENSTRASSE 17, D-69121 HEIDELBERG, GERMANY
SN 1439-0108
EI 1614-7480
J9 J SOIL SEDIMENT
JI J. Soils Sediments
PD NOV
PY 2020
VL 20
IS 11
BP 3857
EP 3866
DI 10.1007/s11368-020-02730-z
EA JUL 2020
PG 10
WC Environmental Sciences; Soil Science
WE Science Citation Index Expanded (SCI-EXPANDED)
SC Environmental Sciences & Ecology; Agriculture
GA OH3HJ
UT WOS:000551366400001
DA 2023-11-17
ER

PT J
AU Bonetti, G
   Trevathan-Tackett, SM
   Hebert, N
   Carnell, PE
   Macreadie, PI
AF Bonetti, Giuditta
   Trevathan-Tackett, Stacey M.
   Hebert, Nicolas
   Carnell, Paul E.
   Macreadie, Peter I.
TI Microbial community dynamics behind major release of methane in
   constructed wetlands
SO APPLIED SOIL ECOLOGY
LA English
DT Article
DE Constructed wetland; Greenhouse gas; Methane; Carbon dioxide;
   Ebullition; Prokaryotes
ID GREENHOUSE-GAS EMISSIONS; WASTE-WATER TREATMENT; TREATMENT SYSTEMS;
   NITROUS-OXIDE; LAND-USE; OXIDATION; CARBON; CO2; DIVERSITY; FLUXES
AB It is global practice to construct wetlands in urban environments to treat pollutants from stormwater and overland runoff. However, constructed wetlands can also trigger climatic consequences by releasing a considerable amount of greenhouse gas emissions via diffusion and ebullition. While diffusive emissions are broadly measured, assessing the extent of ebullitive emissions is less common. This is due to the stochastic nature of ebullitive emissions and the complexity in their measurement. In addition, the soil microbiome community involved in greenhouse gas transport pathway has been generally understudied in Constructed wetlands although widely recognized in natural wetlands. Here we investigated diffusive and ebullitive CO2 and CH4 and ebullitive N2O emissions and the prokaryotic community from four municipal Surface Flow Constructed wetlands in southeast Australia over a 4-week period. We found that the total Global Warming Potential over a 100-year horizon of diffusive and ebullitive emissions was 0.44 kg CO2-equivalents m-2 day-1, which is 3-fold higher than the European estimates that accounted for diffusive emissions alone. Among the microbial functional groups that drove the main differences in beta-diversity, putative methanotrophs represented the 3.6%, nitrogen-cycling microbes the 44.5% and sulfate/iron cycling microbes the 13.5%, indicating that several taxa, other than methanogens, can be key in microbial dynamics, nutrient turnover and in the shift in the production of greenhouse gas thus amplifying the role of constructed wetlands as sources of CH4. We present evidence that Constructed wetlands can be major sources of greenhouse gases, particularly ebullitive CH4 that accounted for more than two-thirds of the total emissions. As such, ebullitive flux rate measurements are critical to assemble national greenhouse gas budgets, particularly from Constructed wetlands.
C1 [Bonetti, Giuditta; Trevathan-Tackett, Stacey M.; Hebert, Nicolas; Carnell, Paul E.; Macreadie, Peter I.] Deakin Univ, Ctr Integrat Ecol, Sch Life & Environm Sci, Burwood Campus, Geelong, Vic 3125, Australia.
C3 Deakin University
RP Bonetti, G (通讯作者)，Deakin Univ, Ctr Integrat Ecol, Sch Life & Environm Sci, Burwood Campus, Geelong, Vic 3125, Australia.
EM gbonetti@deakin.edu.au; s.trevathantackett@deakin.edu.au;
   paul.carnell@deakin.edu.au; p.macreadie@deakin.edu.au
FU Australian Communities Foundation (Wanless Family Fund); Australian
   Research Council Linkage Project [LP160100242]
FX We thank the Australian Communities Foundation (Wanless Family Fund) and
   an Australian Research Council Linkage Project (LP160100242) for funding
   that made this research possible. We also thank colleague Dr. Katy
   Limpert (Blue Carbon Lab) for help with greenhouse gas flux data
   conversion and Dr. Pawel Waryszak (Blue Carbon Lab) for help with
   macrophyte identification.
CR Abril G, 2007, LIMNOL OCEANOGR, V52, P470, DOI 10.4319/lo.2007.52.1.0470
   Adrados B, 2014, WATER RES, V55, P304, DOI 10.1016/j.watres.2014.02.011
   Baulch HM, 2011, J GEOPHYS RES-BIOGEO, V116, DOI 10.1029/2011JG001656
   Bodelier PLE, 2004, FEMS MICROBIOL ECOL, V47, P265, DOI 10.1016/S0168-6496(03)00304-0
   Bogard MJ, 2014, NAT COMMUN, V5, DOI 10.1038/ncomms6350
   Bolyen E, 2019, NAT BIOTECHNOL, V37, P852, DOI 10.1038/s41587-019-0209-9
   Bonetti G, 2021, WATER RES, V193, DOI 10.1016/j.watres.2021.116875
   Bridgham SD, 2013, GLOBAL CHANGE BIOL, V19, P1325, DOI 10.1111/gcb.12131
   Calheiros CSC, 2009, ECOL ENG, V35, P744, DOI 10.1016/j.ecoleng.2008.11.010
   Callahan BJ, 2016, NAT METHODS, V13, P581, DOI [10.1038/NMETH.3869, 10.1038/nmeth.3869]
   CANFIELD DE, 1985, J AQUAT PLANT MANAGE, V23, P25
   Caporaso JG, 2012, ISME J, V6, P1621, DOI 10.1038/ismej.2012.8
   Cong RG, 2012, SCI WORLD J, DOI 10.1100/2012/405675
   CSIRO, 2018, AUSTR SOIL RES INF S
   DeBruyn JM, 2011, APPL ENVIRON MICROB, V77, P6295, DOI 10.1128/AEM.05005-11
   DelSontro T, 2016, LIMNOL OCEANOGR, V61, pS62, DOI 10.1002/lno.10335
   Dotro G., 2017, BIOL WASTEWATER TREA
   FRANKIGNOULLE M, 1988, LIMNOL OCEANOGR, V33, P313, DOI 10.4319/lo.1988.33.3.0313
   Gatland JR, 2014, J GEOPHYS RES-BIOGEO, V119, P1698, DOI 10.1002/2013JG002544
   Grossart HP, 2011, P NATL ACAD SCI USA, V108, P19657, DOI 10.1073/pnas.1110716108
   Gutknecht JLM, 2006, PLANT SOIL, V289, P17, DOI 10.1007/s11104-006-9105-4
   Hallam SJ, 2004, SCIENCE, V305, P1457, DOI 10.1126/science.1100025
   HICKIN EJ, 1995, IAG PUBL, P155
   IBM SPSS Inc,, 2017, SPSS STAT WIND VERS
   Jahangir MMR, 2016, HYDROL EARTH SYST SC, V20, P109, DOI 10.5194/hess-20-109-2016
   Jenkins SN, 2009, ANTON LEEUW INT J G, V95, P319, DOI 10.1007/s10482-009-9317-8
   Joneidi Z, 2019, BIOMED PHARMACOTHER, V113, DOI 10.1016/j.biopha.2019.108642
   Joyce J, 2003, ENVIRON ENG GEOSCI, V9, P167, DOI 10.2113/9.2.167
   Khalil K, 2004, SOIL BIOL BIOCHEM, V36, P687, DOI 10.1016/j.soilbio.2004.01.004
   Lauber CL, 2013, ISME J, V7, P1641, DOI 10.1038/ismej.2013.50
   Legendre P, 1999, ECOL MONOGR, V69, P1, DOI 10.1890/0012-9615(1999)069[0001:DBRATM]2.0.CO;2
   Lovley DR, 2011, ADV MICROB PHYSIOL, V59, P1, DOI 10.1016/B978-0-12-387661-4.00004-5
   LOVLEY DR, 1987, GEOMICROBIOL J, V5, P375, DOI 10.1080/01490458709385975
   Malmstrom R., 2015, RNALATER RECIPE, DOI [10.17504/protocols.io.c56y9d, DOI 10.17504/PROTOCOLS.IO.C56Y9D]
   Mander Ü, 2008, SCI TOTAL ENVIRON, V404, P343, DOI 10.1016/j.scitotenv.2008.03.014
   Mander Ü, 2014, ECOL ENG, V72, P103, DOI 10.1016/j.ecoleng.2013.05.004
   Mander Ü, 2011, WETLANDS, V31, P1023, DOI 10.1007/s13157-011-0218-z
   Mao XF, 2020, ECOL ENG, V151, DOI 10.1016/j.ecoleng.2020.105862
   MARTENS CS, 1980, GEOCHIM COSMOCHIM AC, V44, P471, DOI 10.1016/0016-7037(80)90045-9
   Matthews CJD, 2003, ENVIRON SCI TECHNOL, V37, P772, DOI 10.1021/es0205838
   Maucieri C, 2017, AGR FOREST METEOROL, V236, P175, DOI 10.1016/j.agrformet.2017.01.006
   Meyers MEJ, 2014, APPL ENVIRON MICROB, V80, P4854, DOI [10.1128/AEM.01038, 10.1128/AEM.01038-14]
   Naeem I, 2021, ECOTOX ENVIRON SAFE, V208, DOI 10.1016/j.ecoenv.2020.111723
   Narihiro T, 2012, WATER RES, V46, P2167, DOI 10.1016/j.watres.2012.01.034
   Narrowe AB, 2017, ENVIRON MICROBIOL, V19, P2192, DOI 10.1111/1462-2920.13703
   Neubauer SC, 2015, ECOSYSTEMS, V18, P1000, DOI 10.1007/s10021-015-9879-4
   Ollivier QR, 2019, ECOSPHERE, V10, DOI 10.1002/ecs2.2914
   Ollivier QR, 2019, GLOBAL CHANGE BIOL, V25, P721, DOI 10.1111/gcb.14477
   Oswald K, 2017, ISME J, V11, P2124, DOI 10.1038/ismej.2017.77
   Paaijmans KP, 2008, INT J BIOMETEOROL, V52, P747, DOI 10.1007/s00484-008-0167-2
   Page KL, 2011, SOIL RES, V49, P377, DOI 10.1071/SR11024
   Picek T, 2007, ECOL ENG, V31, P98, DOI 10.1016/j.ecoleng.2007.06.008
   Prasse CE, 2015, APPL ENVIRON MICROB, V81, P3482, DOI 10.1128/AEM.00038-15
   Rasool B, 2021, ENVIRON POLLUT, V280, DOI 10.1016/j.envpol.2021.116903
   Repo ME, 2007, TELLUS B, V59, P788, DOI 10.1111/j.1600-0889.2007.00301.x
   Segarra KEA, 2015, NAT COMMUN, V6, DOI 10.1038/ncomms8477
   Sharley DJ, 2017, LANDSCAPE URBAN PLAN, V162, P80, DOI 10.1016/j.landurbplan.2016.12.016
   Sieczko AK, 2016, LIMNOL OCEANOGR, V61, pS175, DOI 10.1002/lno.10346
   Siljanen HMP, 2012, FEMS MICROBIOL ECOL, V80, P548, DOI 10.1111/j.1574-6941.2012.01321.x
   Smemo KA, 2011, BIOGEOSCIENCES, V8, P779, DOI 10.5194/bg-8-779-2011
   Sovik AK, 2006, J ENVIRON QUAL, V35, P2360, DOI 10.2134/jeq2006.0038
   STARKEY JE, 1984, J WATER POLLUT CON F, V56, P837
   Tanner CC, 1996, ECOL ENG, V7, P59, DOI 10.1016/0925-8574(95)00066-6
   Treby S, 2020, J ENVIRON MANAGE, V256, DOI 10.1016/j.jenvman.2019.109971
   Turan V, 2019, ECOTOX ENVIRON SAFE, V183, DOI 10.1016/j.ecoenv.2019.109594
   Vaksmaa A, 2017, APPL MICROBIOL BIOT, V101, P7075, DOI 10.1007/s00253-017-8416-0
   VanderZaag AC, 2010, J ENVIRON QUAL, V39, P460, DOI 10.2134/jeq2009.0166
   Vymazal J, 2007, SCI TOTAL ENVIRON, V380, P48, DOI 10.1016/j.scitotenv.2006.09.014
   Walters W, 2016, MSYSTEMS, V1, DOI 10.1128/mSystems.00009-15
   Wan Y, 2017, MICROBIOLOGYOPEN, V6, DOI 10.1002/mbo3.450
   WANG ZP, 1993, BIOL FERT SOILS, V16, P163, DOI 10.1007/BF00361401
   Wheeler Amec Foster, 2014, IPSWICH SOIL MANAGEM, P51
   Wu ML, 2011, BIOCHEM SOC T, V39, P243, DOI 10.1042/BST0390243
   Wu S, 2019, ENVIRON SCI TECHNOL, V53, P3499, DOI 10.1021/acs.est.8b05286
   Xu GM, 2021, J ENVIRON MANAGE, V280, DOI 10.1016/j.jenvman.2020.111674
   Xue H, 2021, SCI REP-UK, V11, DOI 10.1038/s41598-021-81658-x
   Yadav TC, 2014, BIORESOURCE TECHNOL, V165, P257, DOI 10.1016/j.biortech.2014.03.007
   Yang WB, 2017, MAR POLLUT BULL, V119, P289, DOI 10.1016/j.marpolbul.2017.04.005
   Yu Y, 2012, EUR J SOIL BIOL, V49, P12, DOI 10.1016/j.ejsobi.2011.08.006
   Zhu GB, 2011, ISME J, V5, P1905, DOI 10.1038/ismej.2011.63
   Zubair M, 2021, J ENVIRON MANAGE, V284, DOI 10.1016/j.jenvman.2021.112047
NR 81
TC 7
Z9 7
U1 35
U2 154
PU ELSEVIER
PI AMSTERDAM
PA RADARWEG 29, 1043 NX AMSTERDAM, NETHERLANDS
SN 0929-1393
EI 1873-0272
J9 APPL SOIL ECOL
JI Appl. Soil Ecol.
PD NOV
PY 2021
VL 167
AR 104163
DI 10.1016/j.apsoil.2021.104163
EA JUL 2021
PG 11
WC Soil Science
WE Science Citation Index Expanded (SCI-EXPANDED)
SC Agriculture
GA UJ8AN
UT WOS:000691502100006
DA 2023-11-17
ER

PT J
AU Chen, QF
   Ma, JJ
   Liu, JH
   Zhao, CS
   Liu, W
AF Chen, Qing-feng
   Ma, Jun-jian
   Liu, Jian-hua
   Zhao, Chang-sheng
   Liu, Wei
TI Characteristics of greenhouse gas emission in the Yellow River Delta
   wetland
SO INTERNATIONAL BIODETERIORATION & BIODEGRADATION
LA English
DT Article
DE Wetland; Carbon cycle; Wetland degradation; Global climate changes;
   Greenhouse gas
ID CARBON BALANCE; WATER-TABLE; TEMPERATURE; FLUXES
AB The Yellow River Delta wetland is the most integrated, broadest, youngest wetland ecological system in China. Due to the affection by human activities, the wetland is under a degraded risk and urgently require for ecological restoration. Moreover, the wetland is an influenced and responsive region of global change because of its unique water-heat effect and greenhouse gas metabolic process. In this study, five typical salt marsh plant communities were selected to study the characteristics of greenhouse gas emission of the wetland. The results indicated that the greenhouse gas emission, especially for the CO2 and CH4, showed a distinctly spatial variation. The sample site (HW4) discharged the maximum emissions concentration of CH4 and CO2, reaching 691.6 and 1.32 mg/m(3) in the static opaque chamber, respectively. The total annual emissions of CH4 and CO2 were approximately 1.20 x 10(4) t a(-1) and 18.4 x 10(4) t a(-1) in the five plant communities. It was also found that the relationship of the soil moisture to CH4 emissions was positive correlation, but that to CO2 emissions was negative correlation. In addition, there was a linear correlation (y = 0.0196x + 0.0252, R-2 = 0.9872) between the content of Fe and Mn in the soil. Crown Copyright (C) 2013 Published by Elsevier Ltd. All rights reserved.
C1 [Chen, Qing-feng; Ma, Jun-jian; Liu, Jian-hua; Zhao, Chang-sheng; Liu, Wei] Shandong Acad Sci, Anal & Test Ctr, Key Lab Appl Technol Sophisticated Analyt Instrum, Jinan 250014, Peoples R China.
C3 Qilu University of Technology
RP Chen, QF (通讯作者)，Shandong Acad Sci, Anal & Test Ctr, Key Lab Appl Technol Sophisticated Analyt Instrum, Jinan 250014, Peoples R China.
EM chensdcn@163.com
FU National Natural Science Foundation of China [41003033]; Science and
   Technology Development Plan of Shandong Province [2012GNC11402]; Major
   Science and Technology Program for Water Pollution Control and Treatment
   [2012ZX07203004]
FX This study was jointly sponsored by National Natural Science Foundation
   of China (No.41003033), Science and Technology Development Plan of
   Shandong Province (2012GNC11402), and Major Science and Technology
   Program for Water Pollution Control and Treatment (2012ZX07203004).
CR [Anonymous], 1997, ATLAS YELLOW RIVER D
   [Anonymous], CLIM ENV RES
   APHA AWWA WEF, 2005, STANDARD METHODS EXA
   ARMSTRON.W, 1967, PHYSIOL PLANTARUM, V20, P920, DOI 10.1111/j.1399-3054.1967.tb08379.x
   BARTLETT KB, 1993, CHEMOSPHERE, V26, P261, DOI 10.1016/0045-6535(93)90427-7
   Brix H, 2001, AQUAT BOT, V69, P313, DOI 10.1016/S0304-3770(01)00145-0
   Burkett V, 2000, J AM WATER RESOUR AS, V36, P313, DOI 10.1111/j.1752-1688.2000.tb04270.x
   Caçador I, 2007, HYDROBIOLOGIA, V587, P205, DOI 10.1007/s10750-007-0681-y
   Carroll P, 1997, GLOBAL BIOGEOCHEM CY, V11, P349, DOI 10.1029/97GB01365
   Chen S.P., 1989, RES APPL SATELLITE D
   Cicerone RJ, 1988, GLOBAL BIOGEOCHEM CY, V2, P299, DOI 10.1029/GB002i004p00299
   CONTZEN JP, 1994, AMBIO, V23, P101
   Franzen LG, INT PEAT SOC P INT P, P1
   Freeman C, 2001, NATURE, V409, P149, DOI 10.1038/35051650
   Funk Dale W., 2004, Wetlands Ecology and Management, V12, P215, DOI 10.1023/B:WETL.0000034074.81373.65
   [贺强 HE Qiang], 2009, [生态学报, Acta Ecologica Sinica], V29, P676
   Hie Qiang, 2008, Yingyong Shengtai Xuebao, V19, P969
   Kayranli B, 2010, WETLANDS, V30, P111, DOI 10.1007/s13157-009-0003-4
   Khalia M.A.K., 1993, NATO ASI SER, V113, P168
   [黎明 LI Ming], 2009, [华中农业大学学报, Journal of Huazhong Agricultural University], V28, P116
   Li Yun-zhao, 2011, Shengtaixue Zazhi, V30, P1535
   Liebig MA, 1996, AGRON J, V88, P683, DOI 10.2134/agronj1996.00021962008800040030x
   [刘春英 Liu Chunying], 2012, [土壤通报, Journal of Soil Science], V43, P1264
   Macdonald JA, 1998, ATMOS ENVIRON, V32, P3219, DOI 10.1016/S1352-2310(97)00464-0
   Morris JT, 1999, LIMNOL OCEANOGR, V44, P699, DOI 10.4319/lo.1999.44.3.0699
   Norby R, 1997, NATURE, V388, P522, DOI 10.1038/41441
   SCHIMEL JP, 1995, BIOGEOCHEMISTRY, V28, P183, DOI 10.1007/BF02186458
   SIEGEL DI, 1995, NATURE, V374, P531, DOI 10.1038/374531a0
   Silvola J, 1996, J ECOL, V84, P219, DOI 10.2307/2261357
   [宋长春 Song Changchun], 2003, [地理科学, Scientia Geographica Sinica], V23, P622
   Tan Xuejie, 2006, Shengtaixue Zazhi, V25, P1460
   TESSIER A, 1979, ANAL CHEM, V51, P844, DOI 10.1021/ac50043a017
   Verville JH, 1998, BIOGEOCHEMISTRY, V41, P215, DOI 10.1023/A:1005984701775
NR 33
TC 22
Z9 28
U1 17
U2 108
PU ELSEVIER SCI LTD
PI OXFORD
PA THE BOULEVARD, LANGFORD LANE, KIDLINGTON, OXFORD OX5 1GB, OXON, ENGLAND
SN 0964-8305
EI 1879-0208
J9 INT BIODETER BIODEGR
JI Int. Biodeterior. Biodegrad.
PD NOV
PY 2013
VL 85
BP 646
EP 651
DI 10.1016/j.ibiod.2013.04.009
PG 6
WC Biotechnology & Applied Microbiology; Environmental Sciences
WE Science Citation Index Expanded (SCI-EXPANDED)
SC Biotechnology & Applied Microbiology; Environmental Sciences & Ecology
GA 254LD
UT WOS:000327166300092
DA 2023-11-17
ER

PT J
AU Bonetti, G
   Trevathan-Tackett, SM
   Carnell, PE
   Macreadie, PI
AF Bonetti, Giuditta
   Trevathan-Tackett, Stacey M.
   Carnell, Paul E.
   Macreadie, Peter, I
TI Implication of Viral Infections for Greenhouse Gas Dynamics in
   Freshwater Wetlands: Challenges and Perspectives
SO FRONTIERS IN MICROBIOLOGY
LA English
DT Article
DE wetland; freshwater; virus; prokaryote; infection; biogeochemical
   cycles; carbon dioxide; methane
ID DISSOLVED ORGANIC-MATTER; SOIL CARBON; EXTRACELLULAR ENZYMES; LIFE
   STRATEGIES; MARINE VIRUSES; TIME BOMBS; BACTERIAL; EFFICIENCY;
   ECOSYSTEMS; GENES
AB Viruses are non-living, acellular entities, and the most abundant biological agents on earth. They are widely acknowledged as having the capacity to influence global biogeochemical cycles by infecting the bacterial and archaeal populations that regulate carbon and nutrient turnover. Evidence suggests that the majority of viruses in wetlands are bacteriophages, but despite their importance, studies on how viruses control the prokaryotic community and the concomitant impacts on ecosystem function (such as carbon cycling and greenhouse gas flux) in wetlands are rare. Here we investigate virus-prokaryote interactions in freshwater wetland ecosystems in the context of their potential influence on biogeochemical cycling. Specifically, we (1) synthesize existing literature to establish current understanding of virus-prokaryote interactions, focusing on the implications for wetland greenhouse gas dynamics and (2) identify future research priorities. Viral dynamics in freshwater wetlands have received much less attention compared to those in marine ecosystems. However; based on our literature review, within the last 10 years, viral ecology studies on freshwater wetlands have increased twofold. Despite this increase in literature, the potential implication of viral infections on greenhouse gas emission dynamics is still a knowledge gap. We hypothesize that the rate of greenhouse gas emissions and the pool of sequestered carbon could be strongly linked to the type and rate of viral infection. Viral replication mechanism choice will consequently influence the microbial efficiency of organic matter assimilation and thus the ultimate fate of carbon as a greenhouse gas or stored in soils.
C1 [Bonetti, Giuditta; Trevathan-Tackett, Stacey M.; Carnell, Paul E.; Macreadie, Peter, I] Deakin Univ, Fac Sci Engn & Built Environm, Sch Life & Environm Sci, Ctr Integrat Ecol, Burwood, Vic, Australia.
C3 Deakin University
RP Bonetti, G (通讯作者)，Deakin Univ, Fac Sci Engn & Built Environm, Sch Life & Environm Sci, Ctr Integrat Ecol, Burwood, Vic, Australia.
EM gbonetti@deakin.edu.au
RI Trevathan-Tackett, Stacey/X-9178-2019
OI Trevathan-Tackett, Stacey/0000-0002-4977-0757; Bonetti,
   Giuditta/0000-0002-6434-4801
FU Australian Communities Foundation (Wanless Family Fund); Australian
   Research Council Linkage Project [LP160100242]
FX We thank the Australian Communities Foundation (Wanless Family Fund) and
   an Australian Research Council Linkage Project (LP160100242) for funding
   that made this research possible.
CR Ackermann HW, 1987, GEN PROPERTIES BACTE, V1, P202
   Adriaenssens EM, 2015, ENVIRON MICROBIOL, V17, P480, DOI 10.1111/1462-2920.12528
   Alexyuk MS, 2016, RES J PHARM BIOL CHE, V7, P2674
   [Anonymous], 2007, WETLANDS
   Arnosti C, 2011, ANNU REV MAR SCI, V3, P401, DOI 10.1146/annurev-marine-120709-142731
   AZAM F, 1983, MAR ECOL PROG SER, V10, P257, DOI 10.3354/meps010257
   BENNER R, 1985, LIMNOL OCEANOGR, V30, P489, DOI 10.4319/lo.1985.30.3.0489
   Benner R, 1998, LIMNOL OCEANOGR, V43, P1373, DOI 10.4319/lo.1998.43.6.1373
   Besemer K, 2015, RES MICROBIOL, V166, P774, DOI 10.1016/j.resmic.2015.05.006
   BOCHDANSKY AB, 1995, MAR ECOL PROG SER, V121, P53, DOI 10.3354/meps121053
   Bodelier PLE, 2013, FRONT MICROBIOL, V4, DOI 10.3389/fmicb.2013.00079
   Boon PI, 2014, ECOLOGY OF FRESHWATER AND ESTUARINE WETLANDS, 2ND EDITION, P87
   Bridgham S. D., 2013, ORGANIC MATTER MINER, P185
   Bridgham SD, 2013, GLOBAL CHANGE BIOL, V19, P1325, DOI 10.1111/gcb.12131
   Brum JR, 2016, ISME J, V10, P437, DOI 10.1038/ismej.2015.125
   Brum JR, 2015, SCIENCE, V348, DOI 10.1126/science.1261498
   Brum JR, 2015, NAT REV MICROBIOL, V13, P147, DOI 10.1038/nrmicro3404
   Brussaard CPD, 2008, ISME J, V2, P575, DOI 10.1038/ismej.2008.31
   Burns A, 2001, FRESHWATER BIOL, V46, P1299, DOI 10.1046/j.1365-2427.2001.00750.x
   Carnell PE, 2018, GLOBAL CHANGE BIOL, V24, P4173, DOI 10.1111/gcb.14319
   Chen Y, 2005, PLOS BIOL, V3, P1276, DOI 10.1371/journal.pbio.0030229
   Corinaldesi C, 2012, ISME J, V6, P1250, DOI 10.1038/ismej.2011.185
   Cowardin L.M., 1979, CLASSIFICATION WETLA, P131
   Danovaro R, 2008, NATURE, V454, P1084, DOI 10.1038/nature07268
   Danovaro R, 2008, FRESHWATER BIOL, V53, P1186, DOI 10.1111/j.1365-2427.2008.01961.x
   Davidson EA, 2006, NATURE, V440, P165, DOI 10.1038/nature04514
   Del Giorgio P., 2005, RESP AQUATIC ECOSYST, P57
   Delwart EL, 2007, REV MED VIROL, V17, P115, DOI 10.1002/rmv.532
   Dise NB, 2009, SCIENCE, V326, P810, DOI 10.1126/science.1174268
   DUCKLOW HW, 1986, SCIENCE, V232, P865, DOI 10.1126/science.232.4752.865
   Emerson JB, 2019, MSYSTEMS, V4, DOI 10.1128/mSystems.00120-19
   Emerson JB, 2018, NAT MICROBIOL, V3, P870, DOI 10.1038/s41564-018-0190-y
   Esteban DJ, 2015, PLOS ONE, V10, DOI 10.1371/journal.pone.0134588
   Fancello L, 2013, ISME J, V7, P359, DOI 10.1038/ismej.2012.101
   Farnell-Jackson EA, 2003, FRESHWATER BIOL, V48, P841, DOI 10.1046/j.1365-2427.2003.01052.x
   Fierer N, 2012, P NATL ACAD SCI USA, V109, P21390, DOI 10.1073/pnas.1215210110
   Fischer UR, 2006, ENVIRON MICROBIOL, V8, P1394, DOI 10.1111/j.1462-2920.2006.01032.x
   Frey SD, 2013, NAT CLIM CHANGE, V3, P395, DOI [10.1038/nclimate1796, 10.1038/NCLIMATE1796]
   Fuhrman JA, 1999, NATURE, V399, P541, DOI 10.1038/21119
   Ghosh D, 2008, APPL ENVIRON MICROB, V74, P495, DOI 10.1128/AEM.01435-07
   Guidi L, 2016, NATURE, V532, P465, DOI 10.1038/nature16942
   Gutknecht JLM, 2006, PLANT SOIL, V289, P17, DOI 10.1007/s11104-006-9105-4
   Hagerty SB, 2014, NAT CLIM CHANGE, V4, P903, DOI [10.1038/NCLIMATE2361, 10.1038/nclimate2361]
   Heimann M, 2008, NATURE, V451, P289, DOI 10.1038/nature06591
   Hodgkins SB, 2014, P NATL ACAD SCI USA, V111, P5819, DOI 10.1073/pnas.1314641111
   Hurwitz BL, 2013, GENOME BIOL, V14, DOI 10.1186/gb-2013-14-11-r123
   Jackson EF, 2008, FRESHWATER BIOL, V53, P1214, DOI 10.1111/j.1365-2427.2007.01929.x
   Jiao N, 2010, NAT REV MICROBIOL, V8, P593, DOI 10.1038/nrmicro2386
   KARNER M, 1994, MAR ECOL PROG SER, V114, P237, DOI 10.3354/meps114237
   Kimura M, 2008, SOIL SCI PLANT NUTR, V54, P1, DOI 10.1111/j.1747-0765.2007.00197.x
   Kirwan ML, 2012, NATURE, V489, P550, DOI 10.1038/nature11440
   Knowles B, 2016, NATURE, V531, P466, DOI 10.1038/nature17193
   KOK CJ, 1990, AQUAT BOT, V37, P215, DOI 10.1016/0304-3770(90)90071-R
   Kyle JE, 2013, GEOMICROBIOL J, V30, P769, DOI 10.1080/01490451.2013.770978
   Leroy M, 2008, FRESHWATER BIOL, V53, P1176, DOI 10.1111/j.1365-2427.2008.01985.x
   Limpens J, 2008, BIOGEOSCIENCES, V5, P1475, DOI 10.5194/bg-5-1475-2008
   Mann NH, 2003, NATURE, V424, P741, DOI 10.1038/424741a
   Manzoni S, 2012, NEW PHYTOL, V196, P79, DOI 10.1111/j.1469-8137.2012.04225.x
   Martins PD, 2018, MICROBIOME, V6, DOI 10.1186/s40168-018-0522-4
   McCalley CK, 2014, NATURE, V514, P478, DOI 10.1038/nature13798
   Mei ML, 2004, LIMNOL OCEANOGR, V49, P459, DOI 10.4319/lo.2004.49.2.0459
   Middelboe M, 2008, FRESHWATER BIOL, V53, P1069, DOI 10.1111/j.1365-2427.2008.02014.x
   Mostajir B., 2015, ENV MICROBIOLOGY FUN, P485, DOI [10.1007/978-94-017-9118-2_13, DOI 10.1007/978-94-017-9118-2_13]
   Motlagh AM, 2017, FRONT MICROBIOL, V8, DOI 10.3389/fmicb.2017.00352
   Neori A, 2017, WETLANDS, V37, P615, DOI 10.1007/s13157-016-0757-4
   Paul JH, 2008, ISME J, V2, P579, DOI 10.1038/ismej.2008.35
   Pratama AA, 2018, TRENDS MICROBIOL, V26, P649, DOI 10.1016/j.tim.2017.12.004
   Qin KH, 2017, CAN J MICROBIOL, V63, P110, DOI 10.1139/cjm-2016-0368
   Ram ASP, 2010, ENVIRON MICROBIOL, V12, P467, DOI 10.1111/j.1462-2920.2009.02088.x
   Ram ASP, 2008, ISME J, V2, P498, DOI 10.1038/ismej.2008.15
   Robinson C., 2008, MICROBIAL ECOLOGY OC, P299, DOI [10.1002/9780470281840.ch9, DOI 10.1002/9780470281840.CH9]
   Rooks DJ, 2010, GENES-BASEL, V1, P210, DOI 10.3390/genes1020210
   Roux S, 2016, NATURE, V537, P689, DOI 10.1038/nature19366
   Saxton MA, 2016, AQUAT MICROB ECOL, V77, P23, DOI 10.3354/ame01786
   Schimel J, 2013, NAT CLIM CHANGE, V3, P867, DOI 10.1038/nclimate2015
   Shaw SP., 1956, 39 US DEP INT FISH W, P67
   SHERR BF, 1988, APPL ENVIRON MICROB, V54, P1091, DOI 10.1128/AEM.54.5.1091-1095.1988
   SHERR BF, 1987, APPL ENVIRON MICROB, V53, P958, DOI 10.1128/AEM.53.5.958-965.1987
   Sieradzki ET, 2019, NAT COMMUN, V10, DOI 10.1038/s41467-019-09106-z
   Sterner R. W., 2002, ECOLOGICAL STOICHIOM
   Strom SL, 1997, LIMNOL OCEANOGR, V42, P1364, DOI 10.4319/lo.1997.42.6.1364
   Stroynov YV, 2017, INLAND WATER BIOL, V10, P37, DOI 10.1134/S1995082917010175
   Sullivan MB, 2005, PLOS BIOL, V3, P790, DOI 10.1371/journal.pbio.0030144
   Suttle CA, 2007, NAT REV MICROBIOL, V5, P801, DOI 10.1038/nrmicro1750
   Thomas R, 2011, ENVIRON MICROBIOL, V13, P616, DOI 10.1111/j.1462-2920.2010.02364.x
   Trubl G, 2018, MSYSTEMS, V3, DOI 10.1128/mSystems.00076-18
   Weinbauer MG, 2004, FEMS MICROBIOL REV, V28, P127, DOI 10.1016/j.femsre.2003.08.001
   Weitz JS, 2017, NATURE, V549, pE1, DOI 10.1038/nature23295
   Wieder WR, 2013, NAT CLIM CHANGE, V3, P909, DOI [10.1038/nclimate1951, 10.1038/NCLIMATE1951]
   Wilhelm SW, 2008, FRESHWATER BIOL, V53, P1076, DOI 10.1111/j.1365-2427.2008.01980.x
   Williamson KE, 2017, ANNU REV VIROL, V4, P201, DOI 10.1146/annurev-virology-101416-041639
   Wilson WH, 1997, AQUAT MICROB ECOL, V13, P95, DOI 10.3354/ame013095
   Wommack KE, 2000, MICROBIOL MOL BIOL R, V64, P69, DOI 10.1128/MMBR.64.1.69-114.2000
   Woodcroft BJ, 2018, NATURE, V560, P49, DOI 10.1038/s41586-018-0338-1
   Ye RZ, 2012, SOIL BIOL BIOCHEM, V54, P36, DOI 10.1016/j.soilbio.2012.05.015
   Zheng CY, 2013, MICROB ECOL, V65, P616, DOI 10.1007/s00248-012-0158-z
NR 96
TC 12
Z9 12
U1 7
U2 40
PU FRONTIERS MEDIA SA
PI LAUSANNE
PA AVENUE DU TRIBUNAL FEDERAL 34, LAUSANNE, CH-1015, SWITZERLAND
EI 1664-302X
J9 FRONT MICROBIOL
JI Front. Microbiol.
PD AUG 27
PY 2019
VL 10
AR 1962
DI 10.3389/fmicb.2019.01962
PG 11
WC Microbiology
WE Science Citation Index Expanded (SCI-EXPANDED)
SC Microbiology
GA IT4BY
UT WOS:000482805100001
PM 31507569
OA Green Published, gold
DA 2023-11-17
ER

PT J
AU Liu, Y
   Liu, GH
   Xiong, ZJ
   Liu, WZ
AF Liu, Yi
   Liu, Guihua
   Xiong, Ziqjan
   Liu, Wenzhi
TI Response of of greenhouse gas emissions from three types of wetland
   soils to simulated temperature change on the Qinghai-Tibetan Plateau
SO ATMOSPHERIC ENVIRONMENT
LA English
DT Article
DE Carbon dioxide; Climate warming; Marshes; Methane; Soil incubation
ID CLIMATE-CHANGE; LAND-USE; METHANE EMISSIONS; VEGETATION ZONES; CO2;
   DENITRIFICATION; CARBON; CH4; DYNAMICS; FLUXES
AB Wetlands emit a large quantity of greenhouse gases into the atmosphere and contribute significantly to global warming. The Qinghai-Tibetan Plateau, known as the "Third Pole" of the earth, contains abundant and diverse wetlands. Due to increasing human-induced pressures such as reclamation, overgrazing and climate change, many plateau wetlands have been degraded or destroyed. Until now, the response of soil greenhouse gas emissions to extreme summer temperatures in the plateau wetlands remains unknown. In this study, we collected 36 soil samples from riverine, lacustrine and palustrine wetlands on the Qinghai-Tibetan Plateau. We compared the carbon dioxide (CO2), methane (CH4) and nitrous oxide (N2O) emissions from soils incubated aerobically at 7, 12, and 19 degrees C. The results showed that the emissions of CH4 and N2O but not CO2 were significantly affected by the simulated temperature change. The N2O emission rate was considerably higher in palustrine wetlands compared with lacustrine and riverine wetlands. However, the CO2 and CH4 emissions did not differ significantly among the three wetland types. The ratio of CO2 to CH4 production increased with increasing incubation temperatures. The global warming potential of greenhouse gases at 19 degrees C was approximately 1.18 and 2.12 times greater than that at 12 and 7 degrees C, respectively. Our findings suggest that temperature change has a strong effect on soil greenhouse gas emissions and global warming potential of wetlands on the Qinghai-Tibetan Plateau, especially palustrine wetlands. Therefore, targeted strategies should be developed to mitigate the potential impacts of climate warming on the plateau.
C1 [Liu, Yi; Liu, Guihua; Xiong, Ziqjan; Liu, Wenzhi] Chinese Acad Sci, Wuhan Botan Garden, Key Lab Aquat Bot & Watershed Ecol, Wuhan 430074, Hubei, Peoples R China.
   [Liu, Wenzhi] Univ Wisconsin, Sch Freshwater Sci, Milwaukee, WI 53204 USA.
C3 Chinese Academy of Sciences; Wuhan Botanical Garden, CAS; University of
   Wisconsin System; University of Wisconsin Milwaukee
RP Liu, WZ (通讯作者)，Chinese Acad Sci, Wuhan Botan Garden, Lumo Rd 1, Wuhan, Hubei, Peoples R China.
EM liuwz@wbgcas.cn
OI liu, yi/0000-0002-6686-4974
FU National Science and Technology Basic Special Project of China
   [2014FY210700]; National Science Foundation of China [31270583]
FX The authors would like to thank Lu Yao, Han Liu, Wei Xing, Wenyang Li
   and Bei Lu for their assistance with the field sampling and laboratory
   analyses. This work was supported by the National Science and Technology
   Basic Special Project of China (2014FY210700) and the National Science
   Foundation of China (31270583).
CR Alonso A, 2016, T ASABE, V59, P1333, DOI 10.13031/trans.59.11608
   [Anonymous], J GEOPHYS RES
   Baldock JA, 2012, CROP PASTURE SCI, V63, P269, DOI 10.1071/CP11170
   Bonnett SAF, 2013, GEOBIOLOGY, V11, P252, DOI 10.1111/gbi.12032
   Byrd K, 2015, MITIG ADAPT STRAT GL, V20, P439, DOI 10.1007/s11027-013-9500-0
   Cai YJ, 2013, BIOL FERT SOILS, V49, P1215, DOI 10.1007/s00374-013-0821-7
   Chen GC, 2012, SOIL BIOL BIOCHEM, V48, P175, DOI 10.1016/j.soilbio.2012.01.029
   Chen H, 2013, GLOBAL CHANGE BIOL, V19, P2940, DOI 10.1111/gcb.12277
   Chen H, 2013, GLOBAL CHANGE BIOL, V19, P19, DOI 10.1111/gcb.12034
   Chen H, 2012, WATER AIR SOIL POLL, V223, P6025, DOI 10.1007/s11270-012-1336-9
   Chen YP, 2015, SCI TOTAL ENVIRON, V526, P19, DOI 10.1016/j.scitotenv.2015.04.077
   Gao J, 2013, J MT SCI-ENGL, V10, P658, DOI 10.1007/s11629-013-2562-3
   Gao JQ, 2009, PEDOSPHERE, V19, P71, DOI 10.1016/S1002-0160(08)60085-5
   Guo DL, 2012, INT J CLIMATOL, V32, P1775, DOI 10.1002/joc.2388
   Hirota M, 2004, SOIL BIOL BIOCHEM, V36, P737, DOI 10.1016/j.soilbio.2003.12.009
   Inglett KS, 2012, BIOGEOCHEMISTRY, V108, P77, DOI 10.1007/s10533-011-9573-3
   Jacobs AE, 2014, BIOGEOCHEMISTRY, V119, P51, DOI 10.1007/s10533-013-9947-9
   Jiao QJ, 2013, PLOS ONE, V8, DOI 10.1371/journal.pone.0066020
   Kintisch E, 2006, SCIENCE, V311, P1702, DOI 10.1126/science.311.5768.1702
   Koelbener A, 2010, PLANT SOIL, V326, P147, DOI 10.1007/s11104-009-9989-x
   Lang M, 2011, J SOIL SEDIMENT, V11, P15, DOI 10.1007/s11368-010-0260-0
   Liu WZ, 2016, AGR ECOSYST ENVIRON, V216, P147, DOI 10.1016/j.agee.2015.10.002
   Liu XD, 2000, INT J CLIMATOL, V20, P1729, DOI [10.1002/1097-0088(20001130)20:14<1729::AID-JOC556>3.0.CO;2-Y, 10.1002/1097-0088(20001130)20:14&lt;1729::AID-JOC556&gt;3.0.CO;2-Y]
   Liu X, 2015, ATMOS ENVIRON, V122, P454, DOI 10.1016/j.atmosenv.2015.10.007
   Liu Yang, 2013, Biomed Res Int, V2013, P839683, DOI 10.1155/2013/839683
   Liu Y, 2016, CLEAN-SOIL AIR WATER, V44, P867, DOI 10.1002/clen.201400478
   Mander Ü, 2015, ECOL ENG, V80, P69, DOI 10.1016/j.ecoleng.2014.09.075
   Merbold L, 2014, GLOBAL CHANGE BIOL, V20, P1913, DOI 10.1111/gcb.12518
   Moseman-Valtierra S, 2011, ATMOS ENVIRON, V45, P4390, DOI 10.1016/j.atmosenv.2011.05.046
   Phillips R, 2008, CATENA, V72, P386, DOI 10.1016/j.catena.2007.07.007
   Ramanathan V, 2009, ATMOS ENVIRON, V43, P37, DOI 10.1016/j.atmosenv.2008.09.063
   Schaufler G, 2010, EUR J SOIL SCI, V61, P683, DOI 10.1111/j.1365-2389.2010.01277.x
   Sheng Q, 2015, ECOL ENG, V84, P542, DOI 10.1016/j.ecoleng.2015.09.047
   Stocker T F, 2013, CLIMATE CHANGE 2013, ppp741, DOI [DOI 10.1017/-CBO9781107415324.004, 10.1017/CBO9781107415324]
   Sutton-Grier AE, 2011, SOIL BIOL BIOCHEM, V43, P413, DOI 10.1016/j.soilbio.2010.11.009
   Tammi C.E., 2000, APPL WETLANDS SCI TE
   Tangen BA, 2015, SCI TOTAL ENVIRON, V533, P391, DOI 10.1016/j.scitotenv.2015.06.148
   Treat CC, 2014, GLOBAL CHANGE BIOL, V20, P2674, DOI 10.1111/gcb.12572
   UNFCCC, 2015, ADOPTION PARIS AGREE
   Wan W, 2014, CHINESE SCI BULL, V59, P1021, DOI 10.1007/s11434-014-0128-6
   Wang HT, 2016, ENVIRON SCI POLLUT R, V23, P1873, DOI 10.1007/s11356-015-5440-4
   [王英红 Wang Yinghong], 2004, [固体火箭技术, Journal of Solid Rocket Technology], V27, P50
   Wei D, 2017, ATMOS ENVIRON, V154, P95, DOI 10.1016/j.atmosenv.2017.01.038
   [邢宇 XING Yu], 2009, [生态环境学报, Ecology and Environmental Sciences], V18, P1010
   Xiong ZQ, 2015, ECOL ENG, V83, P437, DOI 10.1016/j.ecoleng.2015.04.094
   Yao L, 2016, ECOL ENG, V97, P251, DOI 10.1016/j.ecoleng.2016.10.023
   You QL, 2016, INT J CLIMATOL, V36, P2660, DOI 10.1002/joc.4520
   Zeng MX, 2017, GEOCHEM GEOPHY GEOSY, V18, P1775, DOI 10.1002/2016GC006718
   [张镱锂 Zhang Yili], 2002, [地理研究, Geographical Research], V21, P1
   Zhao ZL, 2015, J GEOGR SCI, V25, P879, DOI 10.1007/s11442-015-1208-5
NR 50
TC 25
Z9 31
U1 19
U2 100
PU PERGAMON-ELSEVIER SCIENCE LTD
PI OXFORD
PA THE BOULEVARD, LANGFORD LANE, KIDLINGTON, OXFORD OX5 1GB, ENGLAND
SN 1352-2310
EI 1873-2844
J9 ATMOS ENVIRON
JI Atmos. Environ.
PD DEC
PY 2017
VL 171
BP 17
EP 24
DI 10.1016/j.atmosenv.2017.10.005
PG 8
WC Environmental Sciences; Meteorology & Atmospheric Sciences
WE Science Citation Index Expanded (SCI-EXPANDED)
SC Environmental Sciences & Ecology; Meteorology & Atmospheric Sciences
GA FO1CX
UT WOS:000416495400002
OA hybrid
DA 2023-11-17
ER

PT J
AU Lane, RR
   Mack, SK
   Day, JW
   Kempka, R
   Brady, LJ
AF Lane, Robert R.
   Mack, Sarah K.
   Day, John W.
   Kempka, Richard
   Brady, L. J.
TI Carbon Sequestration at a Forested Wetland Receiving Treated Municipal
   Effluent
SO WETLANDS
LA English
DT Article
DE Carbon sequestration; Greenhouse gasses; Accretion; Blue carbon
ID ATCHAFALAYA RIVER-BASIN; FRESH-WATER WETLANDS; MISSISSIPPI DELTA;
   SALT-MARSH; SPARTINA-ALTERNIFLORA; VERTICAL ACCRETION; LOUISIANA SWAMP;
   NITROUS-OXIDE; NUTRIENT DYNAMICS; METHANE EMISSIONS
AB Secondarily treated municipal effluent has been discharged since 2006 into a 1439 ha cypress-tupelo forested wetland in coastal Louisiana. Changes in carbon stocks of trees and soils as well as emissions of methane and nitrous oxide were measured over a one-year period and compared to baseline conditions derived from the scientific literature. Methods and equations were applied from the American Carbon Registry (ACR) wetland carbon offset methodology 'Restoration of Degraded Deltaic Wetlands of the Mississippi Delta'. The cumulative carbon sequestered in the Project scenario was 4090 mt CO2e/y by trees and 13,752 mt CO2e/y by soils, while 32,982 mt CO2e/y of greenhouse gasses were emitted. The Baseline scenario sequestered 3790 mt CO2e/y by trees and 2435 mt CO2e/y by soils while emitting 70,870 mt CO2e/y in greenhouse gasses. The net difference between the Project and Baseline emissions was 11,617 mt CO2e/y if greenhouse gasses were omitted and 49,505 mt CO2e/y if greenhouse gasses were included. This study demonstrates the potential of using forested wetlands receiving treated municipal effluent for the net sequestration of carbon.
C1 [Lane, Robert R.; Day, John W.] Louisiana State Univ, Dept Oceanog & Coastal Sci, Coll Coast & Environm, Baton Rouge, LA 70803 USA.
   [Lane, Robert R.; Day, John W.] Comitc Resources Inc, POB 66596, Baton Rouge, LA 70896 USA.
   [Mack, Sarah K.] Tierra Resources LLC, 1310 St Andrew St Suite 1, New Orleans, LA 70130 USA.
   [Kempka, Richard] Kempka Conservat Solut LLC, 8880 Grove Spring Dr, Germantown, TN 38139 USA.
   [Brady, L. J.] St Charles Parish, 15045 River Rd, Hahnville, LA 70057 USA.
C3 Louisiana State University System; Louisiana State University
RP Lane, RR (通讯作者)，Louisiana State Univ, Dept Oceanog & Coastal Sci, Coll Coast & Environm, Baton Rouge, LA 70803 USA.; Lane, RR (通讯作者)，Comitc Resources Inc, POB 66596, Baton Rouge, LA 70896 USA.
EM rlane@lsu.edu
FU Entergy Corporation through its Environmental Initiatives Fund
FX In 2012, Tierra Resources secured funding from Entergy Corporation
   through its Environmental Initiatives Fund to apply the ACR wetland
   methodology to the assimilation wetlands at Luling as the first wetland
   offset pilot project in the nation. Steve Tullos and Charles Barlow of
   Entergy Corporation are acknowledged for their role in this project. St.
   Charles Parish, Rathborne Land Company, and the Climate Trust are
   gratefully acknowledged for their role in this project. We would also
   like to acknowledge Jason N. Day and Joel M. Mancuso of Comite Resources
   for their assistance in collecting and processing the field data.
CR Alford DP, 1997, BIOGEOCHEMISTRY, V37, P227, DOI 10.1023/A:1005762023795
   Anisfeld SC, 2012, ESTUAR COAST, V35, P201, DOI 10.1007/s12237-011-9440-4
   [Anonymous], 2015, NEW ORLEANS ENTERGY
   [Anonymous], R1104 NI NICH I ENV
   [Anonymous], WATER
   [Anonymous], [No title captured]
   [Anonymous], R1106 NI NICH I ENV
   [Anonymous], 2004, 50 NOAA NOSNGS
   [Anonymous], 2001, NATURE PROPERTIES SO
   [Anonymous], 2012, JMP START STAT GUIDE
   Blum MD, 2012, ANNU REV EARTH PL SC, V40, P655, DOI 10.1146/annurev-earth-042711-105248
   BOUSTANY RG, 1997, WETL ECOL MANAG, V4, P273
   Brantley CG, 2008, ECOL ENG, V34, P7, DOI 10.1016/j.ecoleng.2008.05.004
   Bridgham SD, 2006, WETLANDS, V26, P889, DOI 10.1672/0277-5212(2006)26[889:TCBONA]2.0.CO;2
   Bridgham SD, 2014, LANDSCAPE ECOL, V29, P1481, DOI 10.1007/s10980-014-0067-2
   Burt R., 2011, 45 NRCS USDA NAT RES
   CAHOON DR, 1989, ESTUARIES, V12, P260, DOI 10.2307/1351905
   Chambers M.S., 2005, PROTECTION ULTILIZAT
   Chatterjee A, 2009, CRIT REV PLANT SCI, V28, P164, DOI 10.1080/07352680902776556
   CONNER WH, 1976, AM J BOT, V63, P1354, DOI 10.2307/2441844
   CONNER WH, 1981, AM J BOT, V68, P320, DOI 10.2307/2442768
   CONNER WH, 1991, J COASTAL RES, V7, P617
   Craft CB, 2000, WETLANDS, V20, P323, DOI 10.1672/0277-5212(2000)020[0323:SANAIF]2.0.CO;2
   Crozier CR, 1996, WETLANDS, V16, P121, DOI 10.1007/BF03160685
   Darby FA, 2008, MAR ECOL PROG SER, V363, P63, DOI 10.3354/meps07423
   Darby FA, 2008, ESTUAR COAST, V31, P223, DOI 10.1007/s12237-007-9014-7
   Davidson EA, 2006, NATURE, V440, P165, DOI 10.1038/nature04514
   Day J.W., 2013, ESTUAR COAST, V36, P1
   Day JW, 2016, ESTUAR COAST SHELF S, V183, P275, DOI 10.1016/j.ecss.2016.06.018
   Day JW, 2007, SCIENCE, V315, P1679, DOI 10.1126/science.1137030
   Day JW, 2006, ECOL ENG, V27, P242, DOI 10.1016/j.ecoleng.2006.03.004
   Day JW, 2004, OCEAN COAST MANAGE, V47, P671, DOI 10.1016/j.ocecoaman.2004.12.007
   Deegan LA, 2012, NATURE, V490, P388, DOI 10.1038/nature11533
   DeLaune RD, 2012, CLIMATIC CHANGE, V110, P297, DOI 10.1007/s10584-011-0089-6
   DELAUNE RD, 1983, J SEDIMENT PETROL, V53, P147
   Delaune RD, 1998, WATER AIR SOIL POLL, V106, P149, DOI 10.1023/A:1004953626415
   DELAUNE RD, 1989, BIOGEOCHEMISTRY, V8, P25, DOI 10.1007/BF02180165
   Effler RS, 2006, FOREST ECOL MANAG, V236, P295, DOI 10.1016/j.foreco.2006.09.014
   Emanuel K, 2005, NATURE, V436, P686, DOI 10.1038/nature03906
   Evers DE, 1998, ESTUARIES, V21, P1, DOI 10.2307/1352543
   FEIJTEL TC, 1985, MAR ECOL PROG SER, V24, P255, DOI 10.3354/meps024255
   FitzGerald DM, 2008, ANNU REV EARTH PL SC, V36, P601, DOI 10.1146/annurev.earth.35.031306.140139
   Fox L, 2012, ESTUAR COAST, V35, P445, DOI 10.1007/s12237-012-9479-x
   Gillenwater M., 2007, NATURE REPORTS CLIMA, V1, P85, DOI [/10.1038/climate.2007.58, DOI 10.1038/CLIMATE.2007.58]
   Graham SA, 2014, ECOLOGY, V95, P3271, DOI 10.1890/14-0196.1
   Hansen VD, 2014, WETL ECOL MANAG, V22, P289, DOI 10.1007/s11273-013-9330-6
   Hatton R. S, 1982, SEDIMENTATION NUTR A
   HATTON RS, 1983, LIMNOL OCEANOGR, V28, P494, DOI 10.4319/lo.1983.28.3.0494
   Hesse ID, 1998, ENVIRON MANAGE, V22, P119, DOI 10.1007/s002679900089
   Holm GO, 2016, WETLANDS, V36, P401, DOI 10.1007/s13157-016-0746-7
   Hunter R, 2009, ENVIRON MANAGE, V44, P865, DOI 10.1007/s00267-009-9348-y
   Hunter RG, 2009, WETLANDS, V29, P363, DOI 10.1672/08-184.1
   IPCC, 2007, 4 ASS REP
   Izdepski CW, 2009, WETLANDS, V29, P1004, DOI 10.1672/08-218.1
   Kadlec RH, 2009, TREATMENT WETLANDS, P1046
   Keim RF, 2012, WETLANDS, V32, P95, DOI 10.1007/s13157-011-0248-6
   KESEL RH, 1988, ENVIRON GEOL WATER S, V11, P271, DOI 10.1007/BF02574816
   KLINGER LF, 1994, J GEOPHYS RES-ATMOS, V99, P1469, DOI 10.1029/93JD00312
   Lane RR, 2016, WETLANDS, V36, P1167, DOI 10.1007/s13157-016-0834-8
   Lane RR, 2016, ECOL ENG, V87, P34, DOI 10.1016/j.ecoleng.2015.11.002
   Lane RR, 2015, ESTUAR COAST SHELF S, V152, P23, DOI 10.1016/j.ecss.2014.11.001
   Lindau CW, 2008, CHEMOSPHERE, V70, P886, DOI 10.1016/j.chemosphere.2007.06.084
   LINDAU CW, 1994, HYDROBIOLOGIA, V277, P171, DOI 10.1007/BF00007298
   Livingston G.P., 1995, BIOGENIC TRACE GASES, P14
   Lundberg C. J., 2008, THESIS SE LOUISIANA, P85
   Lundberg CJ, 2011, ECOL ENG, V37, P549, DOI 10.1016/j.ecoleng.2010.11.012
   Mack S.K., 2012, RESTORATION DEGRADED
   McCarthy JJ, 2009, SCIENCE, V326, P1646, DOI 10.1126/science.1184937
   Mcleod E, 2011, FRONT ECOL ENVIRON, V9, P552, DOI 10.1890/110004
   Meehl GA, 2009, GEOPHYS RES LETT, V36, DOI 10.1029/2009GL040736
   Megonigal JP, 1997, ECOLOGY, V78, P370
   Mitsch WJ, 2013, LANDSCAPE ECOLOGY, V27, P1
   Mitsch WJ, 2015, WETLANDS
   Morris JT, 2013, WETLANDS, V33, P975, DOI 10.1007/s13157-013-0480-3
   Morris JT, 2013, OCEANOGRAPHY, V26, P78, DOI 10.5670/oceanog.2013.48
   Mossa J, 1996, ENG GEOL, V45, P457, DOI 10.1016/S0013-7952(96)00026-9
   Murray BC, 2007, CLIMATIC CHANGE, V80, P127, DOI 10.1007/s10584-006-9169-4
   Nellemann C., 2009, BLUE CARBON RAPID RE
   Noe GB, 2005, ECOL APPL, V15, P1178, DOI 10.1890/04-1677
   Nyman JA, 2014, ESTUAR COAST, V37, P1490, DOI 10.1007/s12237-013-9747-4
   Nyman JA, 2006, ESTUAR COAST SHELF S, V69, P370, DOI 10.1016/j.ecss.2006.05.041
   Oreskes N, 2004, SCIENCE, V306, P1686, DOI 10.1126/science.1103618
   Pendleton L, 2012, PLOS ONE, V7, DOI 10.1371/journal.pone.0043542
   Poffenbarger HJ, 2011, WETLANDS, V31, P831, DOI 10.1007/s13157-011-0197-0
   Reddy KR, 2008, BIOGEOCHEMISTRY WETL
   Roberts HH, 1997, J COASTAL RES, V13, P605
   Rybczyk J. M., 1996, CURRENT TOPICS WETLA, V2, P52
   Rybczyk JM, 2002, WETLANDS, V22, P18, DOI 10.1672/0277-5212(2002)022[0018:TIOWEO]2.0.CO;2
   Scaroni AE, 2014, WETLANDS, V34, P545, DOI 10.1007/s13157-014-0521-6
   Scaroni AE, 2011, HYDROBIOLOGIA, V658, P17, DOI 10.1007/s10750-010-0471-9
   Shaffer GP, 2015, ECOL ENG, V79, P120, DOI 10.1016/j.ecoleng.2015.04.001
   Shaffer GP, 2009, J COASTAL RES, P152, DOI 10.2112/SI54-006.1
   Shaffer GP, 2009, J COASTAL RES, P206, DOI 10.2112/SI54-004.1
   Siikamäki J, 2012, P NATL ACAD SCI USA, V109, P14369, DOI 10.1073/pnas.1200519109
   SMITH CJ, 1983, ESTUAR COAST SHELF S, V17, P21, DOI 10.1016/0272-7714(83)90042-2
   SMITH CJ, 1983, GEOCHIM COSMOCHIM AC, V47, P1805, DOI 10.1016/0016-7037(83)90028-5
   SMITH CJ, 1982, SOIL SCI SOC AM J, V46, P748, DOI 10.2136/sssaj1982.03615995004600040016x
   Stocker TF, 2014, CLIMATE CHANGE 2013: THE PHYSICAL SCIENCE BASIS, P1, DOI 10.1017/cbo9781107415324
   Swarzenski CM, 2008, BIOGEOCHEMISTRY, V90, P49, DOI 10.1007/s10533-008-9230-7
   Törnqvist TE, 2008, NAT GEOSCI, V1, P173, DOI 10.1038/ngeo129
   Turner RE, 2011, ESTUAR COAST, V34, P1084, DOI 10.1007/s12237-010-9341-y
   VanZomeren CM, 2012, SOIL SCI SOC AM J, V76, P1919, DOI 10.2136/sssaj2011.0385
   Wang YH, 2008, ECOL ENG, V32, P22, DOI 10.1016/j.ecoleng.2007.08.003
   Whiting GJ, 2001, TELLUS B, V53, P521, DOI 10.1034/j.1600-0889.2001.530501.x
   Yu KW, 2008, GLOBAL CHANGE BIOL, V14, P798, DOI 10.1111/j.1365-2486.2008.01545.x
NR 105
TC 13
Z9 13
U1 2
U2 24
PU SPRINGER
PI DORDRECHT
PA VAN GODEWIJCKSTRAAT 30, 3311 GZ DORDRECHT, NETHERLANDS
SN 0277-5212
EI 1943-6246
J9 WETLANDS
JI Wetlands
PD OCT
PY 2017
VL 37
IS 5
BP 861
EP 873
DI 10.1007/s13157-017-0920-6
PG 13
WC Ecology; Environmental Sciences
WE Science Citation Index Expanded (SCI-EXPANDED)
SC Environmental Sciences & Ecology
GA FJ3TT
UT WOS:000412655600006
DA 2023-11-17
ER

PT J
AU Feng, LK
   He, SF
   Yu, H
   Zhang, J
   Guo, ZZ
   Wei, LL
   Wu, HM
AF Feng, Likui
   He, Shufei
   Yu, Hang
   Zhang, Jian
   Guo, Zizhang
   Wei, Liangliang
   Wu, Haiming
TI A novel plant-girdling study in constructed wetland microcosms: Insight
   into the role of plants in oxygen and greenhouse gas transport
SO CHEMICAL ENGINEERING JOURNAL
LA English
DT Article
DE Constructed wetlands; Wetland plant; Oxygen release; Greenhouse gas
   emissions; Pollutants removal
ID WASTE-WATER TREATMENT; METHANE EMISSION; FLOW; NITROGEN; CARBON;
   SUSTAINABILITY; MICROORGANISMS; COMMUNITIES; RHIZOSPHERE; PERFORMANCE
AB Constructed wetland (CW) wastewater treatments could be potential hotspots of greenhouse gas emissions to the atmosphere when removing pollutants, and the existence of wetland plants is an important factor in carbon and nitrogen cycling in CWs. In this study, the wetland mesocosms planted with Phragmites australis were conducted by using the novel plant-girdling method to assess the role of plants in potential O-2, N2O, CO2 and CH4 production and transport in treating wastewaters with and without carbon sources. The system with girdling plant showed an obvious decrease of O-2 release, but the higher O-2 release rates of 157.78 mg O-2 m(-2) d(-1) was obtained with an addition of carbon source. Average values of N2O, CO2 and CH4 fluxes in wetland mesocosms were 0.85 mg N2O m(-2) d(-1), -152.4 mg CO2 m(-2) d(-1) and 0.31 mg CH4 m(-2) d(-1), respectively when girdling and adding carbon source. Girdling plants and adding carbon source facilitated the removal of organics and nitrogen. Our study indicated that girdling wetland plants stimulated transformation of organics and nitrogen by net oxygen release from plants, but it could bring a raising greenhouse gas emission, which provided new slights into an improved understanding of wetland plants functioning in greenhouse gas transport and pollutant removal in CWs for wastewater treatment.
C1 [Feng, Likui; Zhang, Jian; Guo, Zizhang; Wu, Haiming] Shandong Univ, Sch Environm Sci & Engn, Shandong Key Lab Water Pollut Control & Resource, Qingdao 266237, Peoples R China.
   [Feng, Likui; He, Shufei; Yu, Hang; Wei, Liangliang] Harbin Inst Technol, Sch Environm, State Key Lab Urban Water Resources & Environm SK, Harbin 150090, Peoples R China.
C3 Shandong University; Harbin Institute of Technology
RP Wu, HM (通讯作者)，Shandong Univ, Sch Environm Sci & Engn, Shandong Key Lab Water Pollut Control & Resource, Qingdao 266237, Peoples R China.
EM haimingwu20@sdu.edu.cn
RI Feng, Likui/AAC-4957-2020; Wei, Liangliang/AAP-5753-2021; Wu,
   Haiming/M-4820-2016; Wu, Haiming/GZK-9456-2022
OI Feng, Likui/0000-0003-4601-4224; Wu, Haiming/0000-0002-6618-3175
FU Young Taishan Scholars Program of Shandong Province [202103017];
   Shang-dong Province Natural Science Foundation [ZR2021YQ36]
FX We gratefully acknowledge financial support by the Young Taishan
   Scholars Program of Shandong Province (No. 202103017) and Shang-dong
   Province Natural Science Foundation (ZR2021YQ36) .
CR [Anonymous], 2005, STANDARD METHODS EXA
   Armstrong W, 2000, ANN BOT-LONDON, V86, P687, DOI 10.1006/anbo.2000.1236
   Barbera AC, 2015, ENVIRON SCI POLLUT R, V22, P2372, DOI 10.1007/s11356-014-2870-3
   Barbera AC, 2014, ECOL ENG, V64, P57, DOI 10.1016/j.ecoleng.2013.12.032
   Bianchi E, 2021, ENVIRON SCI POLLUT R, V28, P11444, DOI 10.1007/s11356-020-11291-0
   BOSMAN MTM, 1985, IAWA BULL, V6, P165, DOI 10.1163/22941932-90000929
   Brix H, 1997, WATER SCI TECHNOL, V35, P11, DOI 10.1016/S0273-1223(97)00047-4
   Brix H, 1996, AQUAT BOT, V54, P151, DOI 10.1016/0304-3770(96)01042-X
   Carvalho PN, 2017, WATER-SUI, V9, DOI 10.3390/w9060397
   Dannenmann M, 2009, SOIL BIOL BIOCHEM, V41, P1622, DOI 10.1016/j.soilbio.2009.04.024
   de Klein JJM, 2014, ECOL ENG, V66, P36, DOI 10.1016/j.ecoleng.2013.04.060
   Dong C, 2011, DESALINATION, V272, P254, DOI 10.1016/j.desal.2011.01.030
   Dong C., 2014, APPL MECH MAT, V641, P371
   Faulwetter JL, 2009, ECOL ENG, V35, P987, DOI 10.1016/j.ecoleng.2008.12.030
   Feng LK, 2020, CHEM ENG J, V379, DOI 10.1016/j.cej.2019.122273
   [付融冰 FU Rongbing], 2008, [环境科学学报, Acta Scientiae Circumstantiae], V28, P2036
   García J, 2007, BIORESOURCE TECHNOL, V98, P3044, DOI 10.1016/j.biortech.2006.10.016
   García-Lledó A, 2011, WATER RES, V45, P5621, DOI 10.1016/j.watres.2011.08.025
   Henneberg A, 2012, NEW PHYTOL, V196, P799, DOI 10.1111/j.1469-8137.2012.04303.x
   Li YJ, 2009, SOIL BIOL BIOCHEM, V41, P877, DOI 10.1016/j.soilbio.2008.07.031
   Liu HQ, 2016, BIORESOURCE TECHNOL, V214, P797, DOI 10.1016/j.biortech.2016.05.003
   Luo P, 2018, BIORESOURCE TECHNOL, V258, P247, DOI 10.1016/j.biortech.2018.03.017
   Mander Ü, 2014, ECOL ENG, V72, P103, DOI 10.1016/j.ecoleng.2013.05.004
   Mander Ü, 2014, ECOL ENG, V66, P19, DOI 10.1016/j.ecoleng.2013.12.006
   Meng PP, 2014, BIORESOURCE TECHNOL, V157, P316, DOI 10.1016/j.biortech.2014.01.095
   Mitsch WJ, 2013, LANDSCAPE ECOL, V28, P583, DOI 10.1007/s10980-012-9758-8
   Nivala J, 2013, ECOL ENG, V61, P544, DOI 10.1016/j.ecoleng.2012.08.028
   Ong SA, 2009, J HAZARD MATER, V165, P696, DOI 10.1016/j.jhazmat.2008.10.071
   Rehman F, 2017, CLEAN-SOIL AIR WATER, V45, DOI 10.1002/clen.201600054
   Saeed T, 2012, J ENVIRON MANAGE, V112, P429, DOI 10.1016/j.jenvman.2012.08.011
   Schaefer DA, 2009, SOIL BIOL BIOCHEM, V41, P1000, DOI 10.1016/j.soilbio.2008.11.015
   Stottmeister U, 2003, BIOTECHNOL ADV, V22, P93, DOI 10.1016/j.biotechadv.2003.08.010
   Tanaka TST, 2017, J ENVIRON MANAGE, V187, P436, DOI 10.1016/j.jenvman.2016.11.008
   Thiere G, 2011, ECOL ENG, V37, P6, DOI 10.1016/j.ecoleng.2009.02.002
   Wang YH, 2008, ECOL ENG, V32, P22, DOI 10.1016/j.ecoleng.2007.08.003
   Weber KP, 2013, WATER SCI TECHNOL, V67, P886, DOI 10.2166/wst.2012.637
   Wu HM, 2018, BIORESOURCE TECHNOL, V249, P1092, DOI 10.1016/j.biortech.2017.10.099
   Wu HM, 2017, J CLEAN PROD, V147, P152, DOI 10.1016/j.jclepro.2017.01.091
   Wu HM, 2015, BIORESOURCE TECHNOL, V175, P594, DOI 10.1016/j.biortech.2014.10.068
   Wu HM, 2011, ECOL ENG, V37, P560, DOI 10.1016/j.ecoleng.2010.11.020
   Wu SB, 2014, WATER RES, V57, P40, DOI 10.1016/j.watres.2014.03.020
   Ye JF, 2012, ECOL ENG, V41, P8, DOI 10.1016/j.ecoleng.2011.12.015
   Zeller B, 2008, SOIL BIOL BIOCHEM, V40, P1155, DOI 10.1016/j.soilbio.2007.12.009
   Zhang J, 2014, ENVIRON SCI POLLUT R, V21, P9709, DOI 10.1007/s11356-014-2905-9
   Zhao ZY, 2016, ECOL ENG, V95, P390, DOI 10.1016/j.ecoleng.2016.06.047
   Zhou X, 2017, BIORESOURCE TECHNOL, V241, P269, DOI 10.1016/j.biortech.2017.05.072
   Zhu NW, 2007, J ENVIRON MANAGE, V85, P936, DOI 10.1016/j.jenvman.2006.11.004
NR 47
TC 13
Z9 13
U1 29
U2 174
PU ELSEVIER SCIENCE SA
PI LAUSANNE
PA PO BOX 564, 1001 LAUSANNE, SWITZERLAND
SN 1385-8947
EI 1873-3212
J9 CHEM ENG J
JI Chem. Eng. J.
PD MAR 1
PY 2022
VL 431
AR 133911
DI 10.1016/j.cej.2021.133911
EA DEC 2021
PN 1
PG 8
WC Engineering, Environmental; Engineering, Chemical
WE Science Citation Index Expanded (SCI-EXPANDED)
SC Engineering
GA XN3ZN
UT WOS:000729446800001
DA 2023-11-17
ER

PT J
AU Chen, YP
   Chen, GC
   Ye, Y
AF Chen, Yaping
   Chen, Guangcheng
   Ye, Yong
TI Coastal vegetation invasion increases greenhouse gas emission from
   wetland soils but also increases soil carbon accumulation
SO SCIENCE OF THE TOTAL ENVIRONMENT
LA English
DT Article
DE Carbon cycling; Greenhouse effects; Invasion ecology; Mangrove forest;
   Salt marsh; Plant-soil interactions
ID METHANE EMISSION; NITROUS-OXIDE; SPARTINA-ALTERNIFLORA;
   AVICENNIA-MARINA; CH4 EMISSIONS; CO2; MANGROVES; ECOSYSTEM; ESTUARY; N2O
AB Soil properties and soil-atmosphere fluxes of CO2, CH4 and N2O from four coastal wetlands were studied throughout the year, namely, native Kandelia obovata mangrove forest vs. exotic Sonneratia apetala mangrove forest, and native Cyperus malaccensis salt marsh vs. exotic Spartina alterniflora salt marsh. Soils of the four wetlands were all net sources of greenhouse gases while Sonneratia forest contributed the most with a total soil-atmosphere CO2-equivalent flux of 137.27 mg CO2 m(-2) h(-1), which is 69.23%, 99.75% and 44.56% higher than that of Kandelia, Cyperus and Spartina, respectively. The high underground biomass and distinctive root structure of Sonneratia might be responsible for its high greenhouse gas emission from the soil. Soils in Spartina marsh emitted the second largest amount of total greenhouse gases but it ranked first in emitting trace greenhouse gases. Annual average CH4 and N2O fluxes from Spartina soil were 13.77 and 1.14 mu mol m(-2) h(-1), respectively, which are 2.08 and 1.46 times that of Kandelia, 1.03 and 1.15 times of Sonneratia, and 1.74 and 1.02 times of Cyperus, respectively. Spartina has longer growing season and higher productivity than native marshes which might increase greenhouse gas emission in cold seasons. Exotic wetland soils had higher carbon stock as compared to their respective native counterparts but their carbon stocks were offset by a larger proportion because of their higher greenhouse gas emissions. Annual total soil-atmosphere fluxes of greenhouse gases reduced soil carbon burial benefits by 8.1%, 9.5%, 6.4% and 7.2% for Kandelia, Sonneratia, Cyperus and Spartina, respectively, which narrowed down the gaps in net soil carbon stock between native and exotic wetlands. The results indicated that the invasion of exotic wetland plants might convert local coastal soils into a considerable atmospheric source of greenhouse gases although they at the same time increase soil carbon accumulation. (C) 2015 Elsevier B.V. All rights reserved.
C1 [Chen, Yaping; Ye, Yong] Xiamen Univ, Coll Environm & Ecol, Key Lab Minist Educ Coastal & Wetland Ecosyst, Xiamen 361102, Fujian, Peoples R China.
   [Chen, Guangcheng] State Ocean Adm, Inst Oceanog 3, Xiamen 361005, Fujian, Peoples R China.
C3 Xiamen University; State Oceanic Administration
RP Ye, Y (通讯作者)，Xiamen Univ, Coll Environm & Ecol, Key Lab Minist Educ Coastal & Wetland Ecosyst, Xiamen 361102, Fujian, Peoples R China.
EM yeyong.xmu@gmail.com
FU National Natural Science Foundation of China [41276077, 41076049]
FX This study was supported by projects funded by National Natural Science
   Foundation of China (Grant No. 41276077 and 41076049). We thank Zhenyu
   Zhang, Dan Yu, Min Gao and Shunyang Chen for their help in the field and
   laboratory works.
CR Adams CA, 2012, SCI TOTAL ENVIRON, V434, P240, DOI 10.1016/j.scitotenv.2011.11.058
   Allen DE, 2007, SOIL BIOL BIOCHEM, V39, P622, DOI 10.1016/j.soilbio.2006.09.013
   Alongi DM, 2000, AQUAT BOT, V68, P97, DOI 10.1016/S0304-3770(00)00110-8
   Andrews JE, 2006, SCI TOTAL ENVIRON, V371, P19, DOI 10.1016/j.scitotenv.2006.08.021
   [Anonymous], 1992, APPL STUDIES SPARTIN
   Barnes J, 2006, GEOPHYS RES LETT, V33, DOI 10.1029/2006GL026829
   Bauza JF, 2002, ESTUAR COAST SHELF S, V55, P697, DOI 10.1006/ecss.2001.0913
   Berglund Ö, 2011, SOIL BIOL BIOCHEM, V43, P923, DOI 10.1016/j.soilbio.2011.01.002
   Biswas H, 2007, J MARINE SYST, V68, P55, DOI 10.1016/j.jmarsys.2006.11.001
   Chanton JP, 1997, GLOBAL BIOGEOCHEM CY, V11, P15, DOI 10.1029/96GB03761
   Chauhan R, 2008, GEOFLUIDS, V8, P321, DOI 10.1111/j.1468-8123.2008.00227.x
   Chen GC, 2011, ATMOS ENVIRON, V45, P1110, DOI 10.1016/j.atmosenv.2010.11.034
   Chen GC, 2010, SCI TOTAL ENVIRON, V408, P2761, DOI 10.1016/j.scitotenv.2010.03.007
   Chen GC, 2012, SOIL BIOL BIOCHEM, V48, P175, DOI 10.1016/j.soilbio.2012.01.029
   Chen LZ, 2009, J PLANT ECOL, V2, P45, DOI 10.1093/jpe/rtp009
   Cheng XL, 2007, CHEMOSPHERE, V68, P420, DOI 10.1016/j.chemosphere.2007.01.004
   Cheng XL, 2010, PLANT SOIL, V327, P85, DOI 10.1007/s11104-009-0033-y
   Christensen TR, 2003, BIOGEOCHEMISTRY, V64, P337, DOI 10.1023/A:1024913730848
   Chung CH, 2004, ECOL ENG, V23, P135, DOI 10.1016/j.ecoleng.2004.07.004
   Greenup AL, 2000, PLANT SOIL, V227, P265, DOI 10.1023/A:1026573727311
   Hirota M, 2004, SOIL BIOL BIOCHEM, V36, P737, DOI 10.1016/j.soilbio.2003.12.009
   Jones DL, 2004, NEW PHYTOL, V163, P459, DOI 10.1111/j.1469-8137.2004.01130.x
   Kirwan ML, 2013, NATURE, V504, P53, DOI 10.1038/nature12856
   Kitaya Y, 2002, TREES-STRUCT FUNCT, V16, P155, DOI 10.1007/s00468-002-0167-5
   Koelbener A, 2010, PLANT SOIL, V326, P147, DOI 10.1007/s11104-009-9989-x
   Kreuzwieser J, 2003, PLANT BIOLOGY, V5, P423, DOI 10.1055/s-2003-42712
   Kristensen E, 2008, MAR ECOL PROG SER, V370, P53, DOI 10.3354/meps07642
   Kutzbach L, 2004, BIOGEOCHEMISTRY, V69, P341, DOI 10.1023/B:BIOG.0000031053.81520.db
   Li C., 2004, CHEM ANAL METERAGE, V13, P5
   Li ZJ, 2014, ECOLOGY, V95, P1972, DOI 10.1890/13-2283.1
   Liao W.B., 1990, J FOREST RES, P47
   Liu Hui, 2006, Journal of Tropical and Subtropical Botany, V14, P269
   Livesley SJ, 2012, ESTUAR COAST SHELF S, V97, P19, DOI 10.1016/j.ecss.2011.11.002
   Lu WZ, 2014, PLOS ONE, V9, DOI 10.1371/journal.pone.0091238
   Luisetti T, 2011, OCEAN COAST MANAGE, V54, P212, DOI 10.1016/j.ocecoaman.2010.11.003
   Lunstrum A, 2014, SOIL BIOL BIOCHEM, V75, P223, DOI 10.1016/j.soilbio.2014.04.008
   Masson-Delmotte V., 2018, CLIMATE CHANGE 2007
   Mckee KL, 2008, GLOBAL CHANGE BIOL, V14, P971, DOI 10.1111/j.1365-2486.2008.01547.x
   McKee KL, 2007, ECOL APPL, V17, P1678, DOI 10.1890/06-1614.1
   Mosier AR, 2005, NUTR CYCL AGROECOSYS, V72, P67, DOI 10.1007/s10705-004-7356-0
   Nordhaus I, 2011, J SEA RES, V65, P414, DOI 10.1016/j.seares.2011.03.006
   Page A.L., 1982, METHODS SOIL ANAL 2, P82
   Penha-Lopes G, 2010, MAR POLLUT BULL, V60, P560, DOI 10.1016/j.marpolbul.2009.11.008
   Perry CL, 2009, WETLANDS, V29, P396, DOI 10.1672/08-100.1
   Poungparn S, 2009, J TROP ECOL, V25, P393, DOI 10.1017/S0266467409006154
   Purnobasuki H, 2005, J PLANT RES, V118, P285, DOI 10.1007/s10265-005-0221-7
   Purvaja R, 2004, GLOBAL CHANGE BIOL, V10, P1825, DOI 10.1111/j.1365-2486.2004.00834.x
   Ren H, 2008, ECOL RES, V23, P401, DOI 10.1007/s11284-007-0393-9
   Ren H, 2010, PLANT SOIL, V327, P279, DOI 10.1007/s11104-009-0053-7
   Ren H, 2009, ECOL ENG, V35, P1243, DOI 10.1016/j.ecoleng.2009.05.008
   Sánchez-Andrés R, 2010, ESTUAR COAST SHELF S, V89, P191, DOI 10.1016/j.ecss.2010.07.005
   Shindell DT, 2009, SCIENCE, V326, P716, DOI 10.1126/science.1174760
   Stocker T F, 2013, CLIMATE CHANGE 2013, ppp741, DOI [DOI 10.1017/-CBO9781107415324.004, 10.1017/CBO9781107415324]
   Tong C, 2014, WETLANDS, V34, P225, DOI 10.1007/s13157-013-0478-x
   Tong C, 2012, BIOGEOCHEMISTRY, V111, P677, DOI 10.1007/s10533-012-9712-5
   Van der Nat FJ, 2000, BIOGEOCHEMISTRY, V49, P103, DOI 10.1023/A:1006333225100
   Wang ZP, 2005, ATMOS ENVIRON, V39, P6295, DOI 10.1016/j.atmosenv.2005.07.010
   Zedler JB, 2004, CRIT REV PLANT SCI, V23, P431, DOI 10.1080/07352680490514673
   Zhang YH, 2010, ATMOS ENVIRON, V44, P4588, DOI 10.1016/j.atmosenv.2010.08.012
   Zhang YH, 2012, ECOLOGY, V93, P588, DOI 10.1890/11-1302.1
NR 60
TC 59
Z9 66
U1 33
U2 411
PU ELSEVIER
PI AMSTERDAM
PA RADARWEG 29, 1043 NX AMSTERDAM, NETHERLANDS
SN 0048-9697
EI 1879-1026
J9 SCI TOTAL ENVIRON
JI Sci. Total Environ.
PD SEP 1
PY 2015
VL 526
BP 19
EP 28
DI 10.1016/j.scitotenv.2015.04.077
PG 10
WC Environmental Sciences
WE Science Citation Index Expanded (SCI-EXPANDED)
SC Environmental Sciences & Ecology
GA CK4WM
UT WOS:000356224100003
PM 25918889
DA 2023-11-17
ER

PT J
AU Jin, Q
   Liu, HZ
   Xu, XG
   Zhao, L
   Chen, LA
   Chen, LM
   Shi, RJ
   Li, W
AF Jin, Qiu
   Liu, Huazu
   Xu, Xiaoguang
   Zhao, Li
   Chen, Liangang
   Chen, Liming
   Shi, Ruijie
   Li, Wei
TI Emission dynamics of greenhouse gases regulated by fluctuation of water
   level in river-connected wetland
SO JOURNAL OF ENVIRONMENTAL MANAGEMENT
LA English
DT Article
DE Hydrological regime; Carbon cycle; Nitrogen cycle; Wetland; Greenhouse
   gases
ID 3 GORGES RESERVOIR; NITROUS-OXIDE; DONGTING LAKE; ECOLOGICAL
   CONSEQUENCES; CARBON ACCUMULATION; N2O EMISSION; BOREAL LAKES; METHANE;
   COMMUNITIES; PHOSPHORUS
AB The application of reservoirs in the upper reaches of rivers will change the hydrological rhythm of riverconnected wetlands in the lower reaches, causing changes in the distribution of wetland vegetation. The differences of carbon and nitrogen sequestration and emission potential in different vegetations may lead to the dynamics of greenhouse gas emissions from wetlands during hydrological periods. For a wetland connected to the Yangzi River, China, the dynamic changes of vegetation and water areas were identified by remote sensing, and the water level, the emission fluxes of greenhouse gases and the functional bacteria of carbon and nitrogen in soil were measured in-situ. Compared with drought period, the area of phragmites zone in flooding period increased by 28.2%, while the areas of carex and phalaris zones decreased by 42.9%. The carbon and nitrogen accumulation in the soil of phragmites zone is the highest, while the cumulative amount of phalaris is the lowest. The emission fluxes of CH4 and N2O in mud/water and various vegetations were positively correlated with water level and reached the maximum during flooding period. Although the global warming potential of mud/water was highest than that of vegetations, carex zone had the highest warming potential among vegetation zones. CH4 contributes 8-37 times as much as N2O to global warming potential in the wetland. The increase of flooding time promoted the emissions of CH4 and N2O in the wetland. The anaerobic condition caused by flooding stimulated the activities of denitrifying and methanogenic bacteria, thus increasing the emission of greenhouse gases. The sequestrations and emissions of carbon and nitrogen regulated by a reservoir in the upstream suggest that the operation of water conservancies should be considered to alleviate the greenhouse gas emission from riverconnected wetland.
C1 [Jin, Qiu; Chen, Liangang; Chen, Liming] Nanjing Hydraul Res Inst, State Key Lab Hydrol Water Resources & Hydraul Eng, Nanjing 210003, Peoples R China.
   [Liu, Huazu; Li, Wei] Chongqing Univ, Coll Environm & Ecol, Dept Ecol Sci & Engn, Chongqing 400045, Peoples R China.
   [Xu, Xiaoguang; Shi, Ruijie] Nanjing Normal Univ, Sch Environm, Nanjing, Peoples R China.
   [Zhao, Li] Chongqing Acad Environm Sci, Chongqing 401120, Peoples R China.
   [Li, Wei] Chongqing Univ, Key Lab Three Gorges Reservoir Reg Ecoenvironm, Minist Educ, Chongqing 400045, Peoples R China.
   [Liu, Huazu] Kyushu Univ, Grad Sch Engn, Dept Urban & Environm Engn, Fukuka 8190395, Japan.
C3 Nanjing Hydraulic Research Institute; Chongqing University; Nanjing
   Normal University; Chongqing University; Kyushu University
RP Li, W (通讯作者)，Chongqing Univ, Coll Environm & Ecol, Dept Ecol Sci & Engn, Chongqing 400045, Peoples R China.
EM liweieco@cqu.edu.cn
RI LIU, HAO/JBI-9623-2023; Chen, Xin/JDN-2017-2023; Yang,
   Xiao/JDN-0082-2023; Wang, Meng/ITR-8699-2023
OI Li, Wei/0000-0002-5796-4930
FU National Key Research and Devel-opment Program of China
   [2021YFC3200304]; National Natural Science Foundation of China
   [31700401]; Central Public-Interest Scientific Institution Basal
   Research Fund of NHRI, China [Y522001]; Special Fund for Ecology and
   Environment of Bureau of Chongqing [CQEE2022-STHBZZ118]
FX This work was supported by the National Key Research and Devel-opment
   Program of China (2021YFC3200304) , the National Natural Science
   Foundation of China (31700401) , the Central Public-Interest Scientific
   Institution Basal Research Fund of NHRI, China (Y522001) and the Special
   Fund for Ecology and Environment of Bureau of Chongqing
   (CQEE2022-STHBZZ118) .
CR Audet J, 2014, SOIL BIOL BIOCHEM, V68, P291, DOI 10.1016/j.soilbio.2013.10.011
   Bai M, 2014, WETLAND LANDSCAPE EC, P744
   Baruah KK, 2012, J PLANT RES, V125, P507, DOI 10.1007/s10265-011-0464-4
   Casanova MT, 2000, PLANT ECOL, V147, P237, DOI 10.1023/A:1009875226637
   Clymo RS, 1998, OIKOS, V81, P368, DOI 10.2307/3547057
   Crow SE, 2005, ECOLOGY, V86, P1825, DOI 10.1890/04-1575
   Dasgupta S, 2009, CLIMATIC CHANGE, V93, P379, DOI 10.1007/s10584-008-9499-5
   De Deyn GB, 2008, ECOL LETT, V11, P516, DOI 10.1111/j.1461-0248.2008.01164.x
   Deegan LA, 2011, BIOGEOCHEMISTRY, V105, P53, DOI 10.1007/s10533-010-9540-4
   Gownaris NJ, 2018, J GREAT LAKES RES, V44, P1154, DOI 10.1016/j.jglr.2018.08.005
   Gu XZ, 2015, ECOL ENG, V83, P33, DOI 10.1016/j.ecoleng.2015.06.008
   He S., 2020, NUMERICAL SIMULATION, P592
   Huang Y, 2022, SCI TOTAL ENVIRON, V847, DOI 10.1016/j.scitotenv.2022.157568
   Huttunen JT, 2003, J GEOPHYS RES-ATMOS, V108, DOI 10.1029/2002JD002989
   Huttunen JT, 2003, CHEMOSPHERE, V52, P609, DOI 10.1016/S0045-6535(03)00243-1
   Jobbágy EG, 2000, ECOL APPL, V10, P423, DOI 10.2307/2641104
   Juutinen S, 2003, GLOBAL CHANGE BIOL, V9, P413, DOI 10.1046/j.1365-2486.2003.00595.x
   KNOWLES R, 1982, MICROBIOL REV, V46, P43, DOI 10.1128/MMBR.46.1.43-70.1982
   Kuypers MMM, 2018, NAT REV MICROBIOL, V16, P263, DOI 10.1038/nrmicro.2018.9
   Lehner B, 2004, J HYDROL, V296, P1, DOI 10.1016/j.jhydrol.2004.03.028
   Liu ZB, 2014, PLOS ONE, V9, DOI 10.1371/journal.pone.0107636
   Lu P., 2010, MAPPING SPATIAL VARI
   Mauquoy D, 2002, PALAEOGEOGR PALAEOCL, V186, P275, DOI 10.1016/S0031-0182(02)00513-8
   Melillo J.M., 1990, IPCC SCI ASSESSMENT
   Mitsch W., 2007, WETLANDS, V4th
   Mountrakis G, 2011, ISPRS J PHOTOGRAMM, V66, P247, DOI 10.1016/j.isprsjprs.2010.11.001
   Nilsson C, 2002, ENVIRON MANAGE, V30, P468, DOI 10.1007/s00267-002-2735-2
   Palmer K, 2012, ISME J, V6, P1058, DOI 10.1038/ismej.2011.172
   Ren YJ, 2020, ATMOSPHERE-BASEL, V11, DOI 10.3390/atmos11090997
   Song K, 2010, SOIL BIOL BIOCHEM, V42, P1721, DOI 10.1016/j.soilbio.2010.06.007
   Sun HY, 2018, ENVIRON SCI POLLUT R, V25, P5740, DOI 10.1007/s11356-017-0824-2
   Throbäck IN, 2004, FEMS MICROBIOL ECOL, V49, P401, DOI 10.1016/j.femsec.2004.04.011
   Tilman D, 1997, ECOLOGY, V78, P81, DOI 10.1890/0012-9658(1997)078[0081:CIRLAG]2.0.CO;2
   Todd MJ, 2010, ADV WATER RESOUR, V33, P1279, DOI 10.1016/j.advwatres.2010.04.003
   Treat CC, 2015, GLOBAL CHANGE BIOL, V21, P2787, DOI 10.1111/gcb.12875
   Trimmer M, 2012, SCI TOTAL ENVIRON, V434, P143, DOI 10.1016/j.scitotenv.2011.10.074
   Wang HJ, 2006, ATMOS ENVIRON, V40, P5522, DOI 10.1016/j.atmosenv.2006.05.032
   Wang Q, 2014, PLOS ONE, V9, DOI 10.1371/journal.pone.0100889
   Wu S., 2013, ANAL DYNAMIC CHANGE, P2739
   Wu YH, 2016, ENVIRON POLLUT, V214, P282, DOI 10.1016/j.envpol.2016.04.029
   Xu XG, 2021, J GEOPHYS RES-BIOGEO, V126, DOI 10.1029/2021JG006502
   Xu XL, 2015, CHINESE GEOGR SCI, V25, P739, DOI 10.1007/s11769-015-0774-x
   Yang ZF, 2014, J GEOCHEM EXPLOR, V139, P122, DOI 10.1016/j.gexplo.2013.07.014
   Yuan YJ, 2015, J HYDROL, V525, P450, DOI 10.1016/j.jhydrol.2015.04.010
   Zhang B, 2012, ECOL ENG, V40, P153, DOI 10.1016/j.ecoleng.2011.12.024
   Zhang GL, 2021, CATENA, V196, DOI 10.1016/j.catena.2020.104831
   Zhao S, 2016, ENVIRON SCI POLLUT R, V23, P6483, DOI 10.1007/s11356-015-5865-9
   Zhao ZL, 2015, J GEOGR SCI, V25, P879, DOI 10.1007/s11442-015-1208-5
   Zhu CG, 2011, MICROBIOL RES, V166, P27, DOI 10.1016/j.micres.2010.01.004
NR 49
TC 1
Z9 1
U1 44
U2 81
PU ACADEMIC PRESS LTD- ELSEVIER SCIENCE LTD
PI LONDON
PA 24-28 OVAL RD, LONDON NW1 7DX, ENGLAND
SN 0301-4797
EI 1095-8630
J9 J ENVIRON MANAGE
JI J. Environ. Manage.
PD MAR 1
PY 2023
VL 329
AR 117091
DI 10.1016/j.jenvman.2022.117091
EA DEC 2022
PG 9
WC Environmental Sciences
WE Science Citation Index Expanded (SCI-EXPANDED)
SC Environmental Sciences & Ecology
GA 7V7NR
UT WOS:000913001100001
PM 36584511
DA 2023-11-17
ER

PT J
AU Bonetti, G
   Trevathan-Tackett, SM
   Carnell, PE
   Macreadie, PI
AF Bonetti, Giuditta
   Trevathan-Tackett, Stacey M.
   Carnell, Paul E.
   Macreadie, Peter I.
TI The potential of viruses to influence the magnitude of greenhouse gas
   emissions in an inland wetland
SO WATER RESEARCH
LA English
DT Article
DE Carbon cycle; environmental watering; greenhouse gases; rehabilitation;
   viral infection; wetland
ID MICROBIAL COMMUNITIES; ORGANIC-CARBON; LONG-TERM; METHANE; ECOSYSTEMS;
   DYNAMICS; ASSEMBLAGES; DIVERSITY; ABUNDANCE; SURVIVAL
AB Wetlands are among the earth's most efficient ecosystems for carbon sequestration, but can also emit potent greenhouse gases (GHGs) depending on how they are managed. Global management strategies have sought to maximize carbon drawdown by wetlands by manipulating wetland hydrology to inhibit bacterially-mediated emissions. However, it has recently been hypothesized within wetlands that viruses have the potential to dictate the magnitude and direction of GHG emissions by attacking prokaryotes involved in the carbon cycle. Here we tested this hypothesis in a whole-ecosystem manipulation by hydrologically-restoring a degraded wetland ('rewetting') and investigated the changes in GHG emissions, prokaryotes, viruses, and virus-host interactions. We found that hydrological restoration significantly increased prokaryotic diversity, methanogenic Methanomicrobia, as well as putative iron/sulfatecyclers (Geobacteraceae), nitrogen-cyclers (Nitrosomonadaceae), and fermentative bacteria (Koribacteraceae). These results provide insights into successional microbial community shifts during rehabilitation. Additionally, in response to watering, viral-induced prokaryotic mortality declined by 77%, resulting in limited carbon released by viral shunt that was significantly correlated with the 2.8-fold reduction in wetland carbon emissions. Our findings highlight, for the first time, the potential implications of viral infections in soil prokaryotes on wetland greenhouse gas dynamics and confirm the importance of wetland rehabilitation as a tool to offset carbon emissions. (c) 2021 Elsevier Ltd. All rights reserved.
C1 [Bonetti, Giuditta; Trevathan-Tackett, Stacey M.; Macreadie, Peter I.] Deakin Univ, Ctr Integrat Ecol, Sch Life & Environm Sci, Burwood, Vic 3125, Australia.
   [Carnell, Paul E.] Deakin Univ, Ctr Integrat Ecol, Sch Life & Environm Sci, Queenscliff Campus, Queenscliff, Vic 3225, Australia.
C3 Deakin University; Deakin University
RP Bonetti, G (通讯作者)，Deakin Univ, Ctr Integrat Ecol, Sch Life & Environm Sci, Burwood, Vic 3125, Australia.
EM gbonetti@deakin.edu.au; s.trevathantackett@deakin.edu.au;
   paul.carnell@deakin.edu.au; p.macreadie@deakin.edu.au
OI Trevathan-Tackett, Stacey/0000-0002-4977-0757; Bonetti,
   Giuditta/0000-0002-6434-4801
FU Murray Local Land Services; Australian Research Council [LP160100061];
   Australian Research Council [LP160100061] Funding Source: Australian
   Research Council
FX We thank the Murray Local Land Services and Australian Research Council
   Linkage Grant (LP160100061) for funding that made this research
   possible. Thank you to colleagues Dr. Melissa Wart man and Sarah Treby
   involved in field data collection. We are also grateful for the
   hospitality and kindness of the wetland landowner, Paul Martin.
CR Ackermann H. W., 1987, VIRUSES PROKARYOTES, VI
   [Anonymous], 2007, WETLANDS
   [Anonymous], 2010, METHODS STUDY DEEP S
   [Anonymous], 2016, INTRO CONVENTION WET
   Aslam SN, 2016, ENVIRON MICROBIOL, V18, P5048, DOI 10.1111/1462-2920.13474
   Bastviken D, 2008, J GEOPHYS RES-BIOGEO, V113, DOI 10.1029/2007JG000608
   Bolyen E, 2019, NAT BIOTECHNOL, V37, P852, DOI 10.1038/s41587-019-0209-9
   Bonetti G, 2019, FRONT MICROBIOL, V10, DOI 10.3389/fmicb.2019.01962
   Boon P.I., 2014, WETLAND MICROBIAL EC
   Bossio DA, 2006, SOIL BIOL BIOCHEM, V38, P1223, DOI 10.1016/j.soilbio.2005.09.027
   Bridgham SD, 2013, GLOBAL CHANGE BIOL, V19, P1325, DOI 10.1111/gcb.12131
   Carnell PE, 2018, GLOBAL CHANGE BIOL, V24, P4173, DOI 10.1111/gcb.14319
   CHO BC, 1990, MAR ECOL PROG SER, V63, P253, DOI 10.3354/meps063253
   Clarke K.R., 2015, PRIMER V7 PRIM LTD R
   Corinaldesi C, 2012, ISME J, V6, P1250, DOI 10.1038/ismej.2011.185
   Cotner JB, 2002, ECOSYSTEMS, V5, P105, DOI 10.1007/s10021-001-0059-3
   Danovaro R, 2001, APPL ENVIRON MICROB, V67, P1384, DOI 10.1128/AEM.67.3.1384-1387.2001
   Davidson NC, 2014, MAR FRESHWATER RES, V65, P934, DOI 10.1071/MF14173
   Dell'Anno A, 2009, NAT PROTOC, V4, P1013, DOI 10.1038/nprot.2009.82
   DelSontro T, 2016, LIMNOL OCEANOGR, V61, pS62, DOI 10.1002/lno.10335
   Duarte S, 2008, FRESHWATER BIOL, V53, P91, DOI 10.1111/j.1365-2427.2007.01869.x
   Emerson JB, 2019, MSYSTEMS, V4, DOI 10.1128/mSystems.00120-19
   Emerson JB, 2018, NAT MICROBIOL, V3, P870, DOI 10.1038/s41564-018-0190-y
   Farnell-Jackson EA, 2003, FRESHWATER BIOL, V48, P841, DOI 10.1046/j.1365-2427.2003.01052.x
   Finlayson CM, 2019, WETLANDS, V39, P1, DOI 10.1007/s13157-018-1064-z
   Fukuda R, 1998, APPL ENVIRON MICROB, V64, P3352
   Gatland JR, 2014, J GEOPHYS RES-BIOGEO, V119, P1698, DOI 10.1002/2013JG002544
   Hirota M, 2005, ATMOS ENVIRON, V39, P5255, DOI 10.1016/j.atmosenv.2005.05.036
   HURST CJ, 1980, APPL ENVIRON MICROB, V40, P1067, DOI 10.1128/AEM.40.6.1067-1079.1980
   Jackson EF, 2008, FRESHWATER BIOL, V53, P1214, DOI 10.1111/j.1365-2427.2007.01929.x
   Jenkins SN, 2009, ANTON LEEUW INT J G, V95, P319, DOI 10.1007/s10482-009-9317-8
   Kernegger L, 2009, AQUAT MICROB ECOL, V57, P161, DOI 10.3354/ame01341
   King GM, 2007, NAT REV MICROBIOL, V5, P107, DOI 10.1038/nrmicro1595
   Kingsford R.T., 1997, RAMSAR UN CONVENTION
   Kingsford R.T., 2003, DISTRIBUTION WETLAND
   Kingsford RT, 2004, MAR FRESHWATER RES, V55, P17, DOI 10.1071/MF03075
   Lange M, 2001, FEMS MICROBIOL REV, V25, P553, DOI 10.1111/j.1574-6976.2001.tb00591.x
   LEE S, 1987, APPL ENVIRON MICROB, V53, P1298, DOI 10.1128/AEM.53.6.1298-1303.1987
   Legendre P, 1999, ECOL MONOGR, V69, P1, DOI 10.1890/0012-9615(1999)069[0001:DBRATM]2.0.CO;2
   Limpens J, 2008, BIOGEOSCIENCES, V5, P1475, DOI 10.5194/bg-5-1475-2008
   Limpert KE, 2020, FRONT ENV SCI-SWITZ, V8, DOI 10.3389/fenvs.2020.00008
   Matthews CJD, 2003, ENVIRON SCI TECHNOL, V37, P772, DOI 10.1021/es0205838
   Mayr MJ, 2020, AQUAT SCI, V82, DOI 10.1007/s00027-020-0700-x
   McDonald JH., 2009, HDB BIOL STAT, V2, P180
   MEILE L, 1989, ARCH MICROBIOL, V152, P105, DOI 10.1007/BF00456085
   Middelboe M, 2000, MICROBIAL ECOL, V40, P114
   Middelboe M, 2008, FRESHWATER BIOL, V53, P1069, DOI 10.1111/j.1365-2427.2008.02014.x
   Morita M, 2011, MBIO, V2, DOI 10.1128/mBio.00159-11
   Nahlik AM, 2016, NAT COMMUN, V7, DOI 10.1038/ncomms13835
   Nairn L.C., 2012, WETLAND DISTRIBUTION
   Negandhi K, 2014, POLAR BIOL, V37, P1669, DOI 10.1007/s00300-014-1555-1
   Neubauer SC, 2015, ECOSYSTEMS, V18, P1000, DOI 10.1007/s10021-015-9879-4
   Nias Deborah J., 2003, Ecological Management & Restoration, V4, P5, DOI 10.1046/j.1442-8903.2003.00129.x
   Oertel C, 2016, CHEM ERDE-GEOCHEM, V76, P327, DOI 10.1016/j.chemer.2016.04.002
   Olefeldt D, 2017, GLOBAL CHANGE BIOL, V23, P2428, DOI 10.1111/gcb.13612
   Ollivier QR, 2019, ECOSPHERE, V10, DOI 10.1002/ecs2.2914
   Ollivier QR, 2019, GLOBAL CHANGE BIOL, V25, P721, DOI 10.1111/gcb.14477
   Paaijmans KP, 2008, INT J BIOMETEOROL, V52, P747, DOI 10.1007/s00484-008-0167-2
   Parada V, 2006, J MAR BIOL ASSOC UK, V86, P613, DOI 10.1017/S002531540601352X
   Parikka KJ, 2017, BIOL REV, V92, P1081, DOI 10.1111/brv.12271
   Paul JH, 2008, ISME J, V2, P579, DOI 10.1038/ismej.2008.35
   Payet JP, 2013, LIMNOL OCEANOGR, V58, P465, DOI 10.4319/lo.2013.58.2.0465
   Peduzzi P, 2016, BIOL REV, V91, P937, DOI 10.1111/brv.12202
   Pina M, 2011, FEMS MICROBIOL REV, V35, P1035, DOI 10.1111/j.1574-6976.2011.00280.x
   Pinto F, 2013, AQUAT SCI, V75, P571, DOI 10.1007/s00027-013-0301-z
   Poulos B., 2015, THIS IS STORAGE SOLU, P1
   Prangishvili D, 2013, ANNU REV MICROBIOL, V67, P565, DOI 10.1146/annurev-micro-092412-155633
   Qin KH, 2017, CAN J MICROBIOL, V63, P110, DOI 10.1139/cjm-2016-0368
   Rastelli E, 2015, FRONT MICROBIOL, V6, DOI 10.3389/fmicb.2015.00935
   Repo ME, 2007, TELLUS B, V59, P788, DOI 10.1111/j.1600-0889.2007.00301.x
   Richardson C.J., 2014, ORGANIC MATTER MINER, DOI 10.2136
   ROBB FT, 1995, ARCHAEA LAB MANUAL
   Roux S, 2016, NATURE, V537, P689, DOI 10.1038/nature19366
   Sieczko AK, 2016, LIMNOL OCEANOGR, V61, pS175, DOI 10.1002/lno.10346
   Singh R., 2020, RESTORATION WETLAND
   STARKEY JE, 1984, J WATER POLLUT CON F, V56, P837
   Sylvia DM., 1998, PRINCIPLES APPL SOIL
   Tanentzap AJ, 2012, BIOL REV, V87, P72, DOI 10.1111/j.1469-185X.2011.00185.x
   Treby S, 2020, J ENVIRON MANAGE, V256, DOI 10.1016/j.jenvman.2019.109971
   Trubl G, 2018, MSYSTEMS, V3, DOI 10.1128/mSystems.00076-18
   Tveit A, 2013, ISME J, V7, P299, DOI 10.1038/ismej.2012.99
   Vandieken V, 2017, FRONT MICROBIOL, V8, DOI 10.3389/fmicb.2017.02526
   Waiser MJ, 2004, AQUAT MICROB ECOL, V34, P279, DOI 10.3354/ame034279
   Walters W, 2016, MSYSTEMS, V1, DOI 10.1128/mSystems.00009-15
   Weinbauer MG, 2009, AQUAT MICROB ECOL, V57, P321, DOI 10.3354/ame01363
   Weinbauer MG, 2004, FEMS MICROBIOL REV, V28, P127, DOI 10.1016/j.femsre.2003.08.001
   Weinbauer MG, 2004, ENVIRON MICROBIOL, V6, P1, DOI 10.1046/j.1462-2920.2003.00539.x
   Whalen SC, 2005, ENVIRON ENG SCI, V22, P73, DOI 10.1089/ees.2005.22.73
   Williamson KE, 2005, APPL ENVIRON MICROB, V71, P3119, DOI 10.1128/AEM.71.6.3119-3125.2005
   Williamson KE, 2017, ANNU REV VIROL, V4, P201, DOI 10.1146/annurev-virology-101416-041639
   Wommack KE, 2000, MICROBIOL MOL BIOL R, V64, P69, DOI 10.1128/MMBR.64.1.69-114.2000
   Wong, 2008, 4 ANN AUSTR WAT SUMM
   Yu Y, 2012, EUR J SOIL BIOL, V49, P12, DOI 10.1016/j.ejsobi.2011.08.006
NR 93
TC 6
Z9 7
U1 15
U2 76
PU PERGAMON-ELSEVIER SCIENCE LTD
PI OXFORD
PA THE BOULEVARD, LANGFORD LANE, KIDLINGTON, OXFORD OX5 1GB, ENGLAND
SN 0043-1354
EI 1879-2448
J9 WATER RES
JI Water Res.
PD APR 1
PY 2021
VL 193
AR 116875
DI 10.1016/j.watres.2021.116875
EA FEB 2021
PG 13
WC Engineering, Environmental; Environmental Sciences; Water Resources
WE Science Citation Index Expanded (SCI-EXPANDED)
SC Engineering; Environmental Sciences & Ecology; Water Resources
GA QR6ZY
UT WOS:000625365900003
PM 33550166
DA 2023-11-17
ER

PT J
AU Taseli, BK
AF Taseli, B. K.
TI Greenhouse gas emissions from a horizontal subsurface-flow constructed
   wetland for wastewater treatment in small villages
SO GLOBAL NEST JOURNAL
LA English
DT Article
DE Horizontal subsurface-flow constructed wetland; greenhouse gas emission;
   wastewater treatment; sustainability
ID DISPERSION; OPTIONS
AB Constructed wetlands with a land-intensive, low energy and less operational requirement have been used as a sustainable green technology for treating wastewaters. But are constructed wetlands sustainable? The objectives of the present study are to evaluate one year monitored horizontal subsurface-flow constructed wetland's treatment efficiency from May 2017 to May 2018 and to estimate the greenhouse gas emissions (GHG) in terms of N20 and CH4. As field data show the average removal efficiencies are low but are all within the effluent standard for water quality. One year average of high suspended solids (91.1 %), high total nitrogen (%85.6), low total phosphorous (22.4% TP), low organic matter (43.1% BOD5 & 35.9% COD) removals are obtained. One year average methane and nitrous oxide emissions at the outlet of constructed wetland are calculated as 17.52 and 0.29 kg/d, respectively.
C1 [Taseli, B. K.] Giresun Univ, Fac Engn, Environm Engn Dept, TR-28200 Giresun, Turkey.
C3 Giresun University
RP Taseli, BK (通讯作者)，Giresun Univ, Fac Engn, Environm Engn Dept, TR-28200 Giresun, Turkey.
EM basak.taseli@giresun.edu.tr
FU Giresun University
FX This research work is a part of the project, which is supported by
   Giresun University FEN-BAP-A-160317-42. The author thanks the Giresun
   University for financial support of this work.
CR [Anonymous], 2014, 2013 SUPPLEMENT 2006
   Chen Y, 2014, BIORESOURCE TECHNOL, V157, P341, DOI 10.1016/j.biortech.2014.01.137
   Chen ZM, 2008, COMMUN NONLINEAR SCI, V13, P1986, DOI 10.1016/j.cnsns.2007.02.009
   Dixon A, 2003, ECOL ENG, V20, P297, DOI 10.1016/S0925-8574(03)00007-7
   IPCC, 2019, 2006 IPCC GUIDELINES
   Jiang WQ, 2019, J HYDROL, V569, P252, DOI 10.1016/j.jhydrol.2018.12.005
   Machado AP, 2007, WATER SCI TECHNOL, V56, P15, DOI 10.2166/wst.2007.497
   Maltais-Landry G, 2009, ECOL ENG, V35, P221, DOI 10.1016/j.ecoleng.2008.03.003
   Sovik AK, 2006, J ENVIRON QUAL, V35, P2360, DOI 10.2134/jeq2006.0038
   Tanner CC, 1996, ECOL ENG, V7, P59, DOI 10.1016/0925-8574(95)00066-6
   Teiter S, 2005, ECOL ENG, V25, P528, DOI 10.1016/j.ecoleng.2005.07.011
   TWPCR, 2004, OFFICIAL J, V25, P18
   Vymazal J, 2011, HYDROBIOLOGIA, V674, P133, DOI 10.1007/s10750-011-0738-9
   Zeng L, 2012, ECOL MODEL, V237, P101, DOI 10.1016/j.ecolmodel.2012.04.020
   Zhou JB, 2009, COMMUN NONLINEAR SCI, V14, P1781, DOI 10.1016/j.cnsns.2007.08.010
NR 15
TC 3
Z9 3
U1 7
U2 70
PU GLOBAL NETWORK ENVIRONMENTAL SCIENCE & TECHNOLOGY
PI ATHENS
PA 30 VOULGAROKTONOU STR, ATHENS, GR 114 72, GREECE
SN 1790-7632
J9 GLOBAL NEST J
JI Glob. Nest. J.
PD JUL
PY 2020
VL 22
IS 2
BP 192
EP 196
DI 10.30955/gnj.002782
PG 5
WC Environmental Sciences
WE Science Citation Index Expanded (SCI-EXPANDED)
SC Environmental Sciences & Ecology
GA NH1FA
UT WOS:000564421900009
OA Bronze
DA 2023-11-17
ER

PT J
AU Hemes, KS
   Chamberlain, SD
   Eichelmann, E
   Anthony, T
   Valach, A
   Kasak, K
   Szutu, D
   Verfaillie, J
   Silver, WL
   Baldocchi, DD
AF Hemes, Kyle S.
   Chamberlain, Samuel D.
   Eichelmann, Elke
   Anthony, Tyler
   Valach, Amy
   Kasak, Kuno
   Szutu, Daphne
   Verfaillie, Joe
   Silver, Whendee L.
   Baldocchi, Dennis D.
TI Assessing the carbon and climate benefit of restoring degraded
   agricultural peat soils to managed wetlands
SO AGRICULTURAL AND FOREST METEOROLOGY
LA English
DT Article
DE Greenhouse gas; Peat soil; Wetland restoration; Methane; Carbon dioxide;
   Sequestration
ID GLOBAL WARMING POTENTIALS; EDDY COVARIANCE TECHNIQUE; NET ECOSYSTEM
   EXCHANGE; SAN-JOAQUIN DELTA; METHANE EMISSIONS; FLUX MEASUREMENTS;
   SURFACE-LAYER; CO2; SACRAMENTO; PEATLANDS
AB Restoring degraded peat soils presents an attractive, but largely untested, climate change mitigation approach. Drained peat soils used for agriculture can be large greenhouse gas sources. By restoring subsided peat soils to managed, impounded wetlands, significant agricultural emissions are avoided, and soil carbon can be sequestered and protected. Here, we synthesize 36 site-years of continuous carbon dioxide and methane flux data from a mesonetwork of eddy covariance towers in the Sacramento-San Joaquin Delta in California, USA to compute carbon and greenhouse gas budgets for drained agricultural land uses and compare these to restored deltaic wetlands. We found that restored wetlands effectively sequestered carbon and halted soil carbon loss associated with drained agricultural land uses. Depending on the age and disturbance regime of the restored wetland, many land use conversions from agriculture to restored wetland resulted in emission reductions over a 100-year timescale. With a simple model of radiative forcing and atmospheric lifetimes, we showed that restored wetlands do not begin to accrue greenhouse gas benefits until nearly a half century, and become net sinks from the atmosphere after a century. Due to substantial interannual variability and uncertainty about the multi-decadal successional trajectory of managed, restored wetlands, ongoing ecosystem flux measurements are critical for understanding the long-term impacts of wetland restoration for climate change mitigation.
C1 [Hemes, Kyle S.; Chamberlain, Samuel D.; Eichelmann, Elke; Anthony, Tyler; Valach, Amy; Kasak, Kuno; Szutu, Daphne; Verfaillie, Joe; Silver, Whendee L.; Baldocchi, Dennis D.] Univ Calif Berkeley, Dept Environm Sci Policy & Management, Ecosyst Sci Div, Berkeley, CA 94720 USA.
   [Kasak, Kuno] Univ Tartu, Inst Ecol & Earth Sci, Dept Geog, Tartu, Estonia.
C3 University of California System; University of California Berkeley;
   University of Tartu; Tartu University Institute of Ecology & Earth
   Sciences
RP Hemes, KS (通讯作者)，Univ Calif Berkeley, Dept Environm Sci Policy & Management, 130 Mulford Hall, Berkeley, CA 94720 USA.
EM khemes@berkeley.edu
RI Baldocchi, Dennis D./A-1625-2009; /F-6063-2017; Kasak,
   Kuno/AAH-6189-2020; Silver, Whendee/H-1118-2012; Eichelmann,
   Elke/AAK-5469-2021; Valach, Alex/AAX-7438-2020
OI Baldocchi, Dennis D./0000-0003-3496-4919; /0000-0002-0810-2154; Kasak,
   Kuno/0000-0002-0810-2154; Silver, Whendee/0000-0003-0372-8745;
   Eichelmann, Elke/0000-0001-9516-7951; Valach, Alex/0000-0003-4782-5766;
   Hemes, Kyle/0000-0001-5090-1083; Anthony, Tyler/0000-0001-8235-6980
FU California Department of Water Resources (DWR) through California
   Department of Fish and Wildlife; United States Department of Agriculture
   (NIFA) [2011-67003-30371]; U.S. Department of Energy's Office of Science
   (AmeriFlux) [7079856]; California Sea Grant Delta Science Fellowship;
   Delta Stewardship Council Delta Science Program [2271]; California Sea
   Grant College Program Project [R/SF-70]; Baltic-American Freedom
   Foundation Research Scholar program; CDIAC; ICOS Ecosystem Thematic
   Center; OzFlux office; ChinaFlux office; AsiaFlux office
FX This work was supported by the California Department of Water Resources
   (DWR) through a contract from the California Department of Fish and
   Wildlife and the United States Department of Agriculture (NIFA grant
   #2011-67003-30371). Funding for the AmeriFlux core sites was provided by
   the U.S. Department of Energy's Office of Science (AmeriFlux contract
   #7079856).r KSH was supported by the California Sea Grant Delta Science
   Fellowship. This material is based upon work supported by the Delta
   Stewardship Council Delta Science Program under Grant No. 2271 and
   California Sea Grant College Program Project R/SF-70. The contents of
   this material do not necessarily reflect the views and policies of the
   Delta Stewardship Council or California Sea Grant, nor does mention of
   trade names or commercial products constitute endorsement or
   recommendation for use. KK was supported by the Baltic-American Freedom
   Foundation Research Scholar program.r This work used eddy covariance
   data acquired and shared by the FLUXNET community, including these
   networks: AmeriFlux, AfriFlux, AsiaFlux, CarboAfrica, CarboEuropeIP,
   CarboItaly, CarboMont, ChinaFlux, Fluxnet-Canada, GreenGrass, ICOS,
   KoFlux, LBA, NECC, OzFlux-TERN, TCOS-Siberia, and USCCC. The ERA-Interim
   reanalysis data are provided by ECMWF and processed by LSCE. The FLUXNET
   eddy covariance data processing and harmonization was carried out by the
   European Fluxes Database Cluster, AmeriFlux Management Project, and
   Fluxdata project of FLUXNET, with the support of CDIAC and ICOS
   Ecosystem Thematic Center, and the OzFlux, ChinaFlux and AsiaFlux
   offices.
CR Allen MR, 2018, NPJ CLIM ATMOS SCI, V1, DOI 10.1038/s41612-018-0026-8
   Allen MR, 2016, NAT CLIM CHANGE, V6, P773, DOI [10.1038/nclimate2998, 10.1038/NCLIMATE2998]
   Anderson FE, 2016, J GEOPHYS RES-BIOGEO, V121, P777, DOI 10.1002/2015JG003083
   Anderson M., 2018, FIELD SCALE ASSESSME, V10, DOI [10.3390/rs10060889, DOI 10.3390/RS10060889]
   [Anonymous], 2012, PRINCIPLES TERRESTRI, DOI [DOI 10.1007/978-1-4419-9504-9_13, 10.1007/978-1-4419-9504-9_13]
   [Anonymous], 2017, SAN FRANC ESTUARY WA, DOI DOI 10.15447/sfews.2017v15iss4art2
   Atwater BF, 1979, HIST LANDFORMS VEGET
   Balcombe P, 2018, ENVIRON SCI-PROC IMP, V20, P1323, DOI 10.1039/c8em00414e
   BALDOCCHI DD, 1988, ECOLOGY, V69, P1331, DOI 10.2307/1941631
   Baldocchi DD, 2003, GLOBAL CHANGE BIOL, V9, P479, DOI 10.1046/j.1365-2486.2003.00629.x
   Baldocchi D, 2019, GLOBAL CHANGE BIOL, V25, P1191, DOI 10.1111/gcb.14559
   Baldocchi D, 2015, AGR FOREST METEOROL, V207, P117, DOI 10.1016/j.agrformet.2015.03.010
   Bonan GB, 2008, SCIENCE, V320, P1444, DOI 10.1126/science.1155121
   Bother S., 2018, PROFITABILITY DIRECT, DOI [10.1016/j.ecolecon.2017.12.025, DOI 10.1016/J.ECOLECON.2017.12.025]
   Bridgham SD, 2013, GLOBAL CHANGE BIOL, V19, P1325, DOI 10.1111/gcb.12131
   Canadell JG, 2014, NAT COMMUN, V5, DOI 10.1038/ncomms6282
   Chamberlain SD, 2018, GLOBAL CHANGE BIOL, V24, P4107, DOI 10.1111/gcb.14124
   Chamberlain SD, 2017, BOUND-LAY METEOROL, V165, P197, DOI 10.1007/s10546-017-0275-9
   Chu HS, 2015, GLOBAL CHANGE BIOL, V21, P1165, DOI 10.1111/gcb.12760
   Cloern JE, 2012, REV GEOPHYS, V50, DOI 10.1029/2012RG000397
   Dean JF, 2018, REV GEOPHYS, V56, P207, DOI 10.1002/2017RG000559
   Dengel S, 2013, BIOGEOSCIENCES, V10, P8185, DOI 10.5194/bg-10-8185-2013
   Detto M, 2010, BOUND-LAY METEOROL, V136, P407, DOI 10.1007/s10546-010-9514-z
   Deverel S.J., 2014, SAN FRANC ESTUARY WA, V12, P1, DOI 10.15447/sfews.2014v12iss2art5
   Deverel SJ, 2016, HYDROGEOL J, V24, P569, DOI 10.1007/s10040-016-1391-1
   Drexler J.Z., 2007, AGE DETERMINATION RE
   Drexler JZ, 2009, WETLANDS, V29, P372, DOI 10.1672/08-97.1
   Eichelmann E, 2018, AGR FOREST METEOROL, V256, P179, DOI 10.1016/j.agrformet.2018.03.007
   Feldman DR, 2018, NAT GEOSCI, V11, P238, DOI 10.1038/s41561-018-0085-9
   FIRESTONE MK, 1989, LIFE SCI R, V47, P7
   Frolking S, 2007, GLOBAL CHANGE BIOL, V13, P1079, DOI 10.1111/j.1365-2486.2007.01339.x
   Goulden ML, 2007, AQUAT BOT, V86, P97, DOI 10.1016/j.aquabot.2006.09.005
   Griscom BW, 2017, P NATL ACAD SCI USA, V114, P11645, DOI 10.1073/pnas.1710465114
   Hanson B, 2007, AGR WATER MANAGE, V93, P73, DOI 10.1016/j.agwat.2007.06.009
   Hatala JA, 2012, AGR ECOSYST ENVIRON, V150, P1, DOI 10.1016/j.agee.2012.01.009
   Hemes KS, 2018, J GEOPHYS RES-BIOGEO, V123, P2072, DOI 10.1029/2018JG004494
   Hemes KS, 2018, GEOPHYS RES LETT, V45, P6081, DOI 10.1029/2018GL077747
   Herbst M, 2013, BIOGEOSCIENCES, V10, P39, DOI 10.5194/bg-10-39-2013
   Heskel MA, 2013, ECOSPHERE, V4, DOI 10.1890/ES13-00120.1
   Hoper H., 2008, PEATLANDS CLIMATE CH, P182
   KAIMAL JC, 1972, Q J ROY METEOR SOC, V98, P563, DOI 10.1002/qj.49709841707
   Kandel TP, 2019, ECOL ENG, V127, P527, DOI 10.1016/j.ecoleng.2017.12.019
   Knox SH, 2018, J GEOPHYS RES-BIOGEO, V123, P787, DOI 10.1002/2017JG004048
   Knox SH, 2016, J GEOPHYS RES-BIOGEO, V121, P978, DOI 10.1002/2015JG003247
   Knox SH, 2015, GLOBAL CHANGE BIOL, V21, P750, DOI 10.1111/gcb.12745
   Krauss K. W., 2016, Journal of Geophysical Research: Biogeosciences, V121, P1503, DOI 10.1002/2015JG003224
   Krauss KW, 2018, GLOBAL BIOGEOCHEM CY, V32, P817, DOI 10.1029/2018GB005897
   Lee S. C., 2016, BIOGEOSCIENCES DISCU, V1, P1, DOI DOI 10.5194/BG-2016-446
   Leifeld J, 2018, NAT COMMUN, V9, DOI 10.1038/s41467-018-03406-6
   Leighton, 2010, SAN FRANCISCO ESTUAR, V8, DOI [10.15447/sfews.2010v8iss2art1, DOI 10.15447/SFEWS.2010V8ISS2ART1]
   McNicol G., 2016, GLOBAL CHANGE BIOL, P1, DOI [10.1111/gcb.14136, DOI 10.1111/GCB.14136]
   Miller R. L., 2008, SAN FRANCISCO ESTUAR, V6, P1, DOI [10.15447/sfews.2008v6iss3art1, DOI 10.15447/SFEWS.2008V6ISS3ART1]
   Mitsch WJ, 2018, ECOL ENG, V114, P1, DOI 10.1016/j.ecoleng.2017.12.027
   Moffat AM, 2007, AGR FOREST METEOROL, V147, P209, DOI 10.1016/j.agrformet.2007.08.011
   Moreno-Mateos D, 2017, NAT COMMUN, V8, DOI 10.1038/ncomms14163
   Moreno-Mateos D, 2012, PLOS BIOL, V10, DOI 10.1371/journal.pbio.1001247
   Myhre G, 2014, CLIMATE CHANGE 2013: THE PHYSICAL SCIENCE BASIS, P659
   Neubauer SC, 2015, ECOSYSTEMS, V18, P1000, DOI 10.1007/s10021-015-9879-4
   Nisbet EG, 2016, GLOBAL BIOGEOCHEM CY, V30, P1356, DOI 10.1002/2016GB005406
   ODUM EP, 1969, SCIENCE, V164, P262, DOI 10.1126/science.164.3877.262
   Oikawa PY, 2017, AGR FOREST METEOROL, V234, P149, DOI 10.1016/j.agrformet.2016.12.016
   Oikawa PY, 2017, J GEOPHYS RES-BIOGEO, V122, P145, DOI 10.1002/2016JG003438
   Papale D, 2006, BIOGEOSCIENCES, V3, P571, DOI 10.5194/bg-3-571-2006
   Pathak TB, 2018, AGRONOMY-BASEL, V8, DOI 10.3390/agronomy8030025
   Paustian K, 2016, NATURE, V532, P49, DOI 10.1038/nature17174
   Perugini L, 2017, ENVIRON RES LETT, V12, DOI 10.1088/1748-9326/aa6b3f
   Petrescu AMR, 2015, P NATL ACAD SCI USA, V112, P4594, DOI 10.1073/pnas.1416267112
   Poulter B, 2017, ENVIRON RES LETT, V12, DOI 10.1088/1748-9326/aa8391
   Psarras P, 2017, WIRES ENERGY ENVIRON, V6, DOI 10.1002/wene.253
   Richardson AD, 2007, AGR FOREST METEOROL, V147, P199, DOI 10.1016/j.agrformet.2007.06.004
   Roulet NT, 2007, GLOBAL CHANGE BIOL, V13, P397, DOI 10.1111/j.1365-2486.2006.01292.x
   Roulet NT, 2000, WETLANDS, V20, P605, DOI 10.1672/0277-5212(2000)020[0605:PCSGGA]2.0.CO;2
   Sanderman J, 2017, P NATL ACAD SCI USA, V114, P9575, DOI 10.1073/pnas.1706103114
   Schrier-Uijl AP, 2014, BIOGEOSCIENCES, V11, P4559, DOI 10.5194/bg-11-4559-2014
   Sturtevant C, 2016, J GEOPHYS RES-BIOGEO, V121, P188, DOI 10.1002/2015JG003054
   Syvitski JPM, 2009, NAT GEOSCI, V2, P681, DOI 10.1038/NGEO629
   Teh YA, 2011, ECOSYSTEMS, V14, P311, DOI 10.1007/s10021-011-9411-4
   Tiedje JM., 1988, BIOL ANAEROBIC MICRO, P179
   Veber G, 2018, ECOL ENG, V114, P34, DOI 10.1016/j.ecoleng.2017.06.068
   WEBB EK, 1980, Q J ROY METEOR SOC, V106, P85, DOI 10.1002/qj.49710644707
   WEIR WALTER W., 1950, HILGARDIA, V20, P37
   Wilson D, 2016, MIRES PEAT, V17, DOI 10.19189/MaP.2016.OMB.222
   Wilson D, 2016, GLOBAL CHANGE BIOL, V22, P4080, DOI 10.1111/gcb.13325
   Windham-Myers L, 2018, ENVIRON RES LETT, V13, DOI 10.1088/1748-9326/aaae74
   Yarwood SA, 2018, FEMS MICROBIOL ECOL, V94, DOI 10.1093/femsec/fiy175
   Zhang BW, 2017, ATMOS ENVIRON, V165, P310, DOI 10.1016/j.atmosenv.2017.07.001
NR 86
TC 62
Z9 62
U1 11
U2 142
PU ELSEVIER
PI AMSTERDAM
PA RADARWEG 29, 1043 NX AMSTERDAM, NETHERLANDS
SN 0168-1923
EI 1873-2240
J9 AGR FOREST METEOROL
JI Agric. For. Meteorol.
PD APR 15
PY 2019
VL 268
BP 202
EP 214
DI 10.1016/j.agrformet.2019.01.017
PG 13
WC Agronomy; Forestry; Meteorology & Atmospheric Sciences
WE Science Citation Index Expanded (SCI-EXPANDED)
SC Agriculture; Forestry; Meteorology & Atmospheric Sciences
GA HO3TB
UT WOS:000460844700021
OA hybrid, Green Submitted
DA 2023-11-17
ER

PT J
AU Aho, KS
   Raymond, PA
AF Aho, K. S.
   Raymond, P. A.
TI Differential Response of Greenhouse Gas Evasion to Storms in Forested
   and Wetland Streams
SO JOURNAL OF GEOPHYSICAL RESEARCH-BIOGEOSCIENCES
LA English
DT Article
DE carbon dioxide; methane; nitrous oxide; evasion; headwater stream;
   wetland
ID CARBON-DIOXIDE; CO2 EVASION; 1ST-ORDER STREAM; N2O EMISSIONS; WATER;
   METHANE; CH4; NETWORK; RIVER; TERRESTRIAL
AB Greenhouse gas evasion from inland waters is a globally significant yet highly uncertain flux, especially in regard to effects of wetlands and hydrologic variability. We sampled five first-order and two second-order streams with variable wetland influence during storm events for dissolved CO2, CH4, and N2O. We also calculated gas evasion rates. In first-order streams, pCO(2) and pN(2)O were significantly higher in the stream with the most wetland influence (mean1std: 3,9651,504 and 1.180.37atm, respectively) than the forested stream (2,927439 and 0.470.08atm, respectively). In second-order streams, pCO(2), pCH(4), and pN(2)O were higher in the 14% wetland stream (3,274 +/- 825, 501 +/- 207, and 1.37 +/- 0.43atm, respectively) than in the 2% wetland stream (1,858 +/- 423, 137 +/- 53, and 0.37 +/- 0.08atm, respectively). In first-order streams, pCO(2) in streams with wetland influence increased during rain events, while pCO(2) in streams with little to no wetland influence decreased or remained constant. Generally, pCH(4) and pN(2)O followed the same trend, except in one stream with intermediate wetland influence. Gas transfer velocity increased in all streams during storm events. However, the forested streams had higher gas transfer velocities than the wetland streams due to steeper topography. CO2, CH4, and N2O evasion peaked in one of the intermediate wetland streams at high flow (maximum: 66gC.m(-2).day(-1), 177mgC.m(-2).day(-1), and 9.7mgN.m(-2).day(-1), respectively). These findings suggest that gases are shunted downstream in flatter, wetland streams, while gases are evaded closer to their source in steeper, forested streams.
   Plain Language Summary Greenhouse gas evasion from inland waters is an important component of the global carbon cycle. However, this flux has only just been included in the most recent IPCC carbon cycle (AR5). Headwater streams are areas where gases, such as carbon dioxide, methane, and nitrous oxide, tend to collect and are released to the atmosphere. Gas dynamics in headwater streams must be understood to improve global evasion estimates. We sampled streams covering a gradient of wetland to forest land covers during rainstorms to examine the effects on gas evasion. We found that gas concentrations generally increased during storms in wetland streams, while concentrations tended to decrease or remain constant in forested streams. However, we found that gases were more easily evaded from forested streams than from wetland streams. Forested streams tend to be found in steeper areas and have more turbulent flows than wetland streams, which promote evasion. Conversely, gas inputs to wetland streams are carried downstream and released farther from the source. The significance of this work is that greenhouse gas evasion from headwater streams is a spatially and temporally variable flux from the landscape. Inclusion of this variability in global models may support higher global evasion estimates.
C1 [Aho, K. S.; Raymond, P. A.] Yale Univ, Sch Forestry & Environm Studies, New Haven, CT 06511 USA.
C3 Yale University
RP Aho, KS (通讯作者)，Yale Univ, Sch Forestry & Environm Studies, New Haven, CT 06511 USA.
EM kelly.aho@yale.edu
RI Aho, Kelly/AAW-8790-2021; Raymond, Peter A/C-4087-2009
OI Raymond, Peter A/0000-0002-8564-7860; Aho, Kelly/0000-0002-1992-6378
FU NASA Award [NNX17AI74G]; NASA Connecticut Space Grant Consortium
   Graduate Research Fellowship; Yale Institute for Biospheric Studies;
   Yale Analytical and Stable Isotope Lab
FX This project was supported by NASA Award NNX17AI74G, NASA Connecticut
   Space Grant Consortium Graduate Research Fellowship, Yale Analytical and
   Stable Isotope Lab, and Yale Institute for Biospheric Studies. Data are
   available in the supporting information. We thank Clement Duvert and two
   anonymous reviewers for their constructive comments.
CR Abril G, 2014, NATURE, V505, P395, DOI 10.1038/nature12797
   [Anonymous], 1974, MAR CHEM, DOI [10.1016/0304-4203(74)90015-2, DOI 10.1016/0304-4203(74)90015-2]
   Bastviken D, 2011, SCIENCE, V331, P50, DOI 10.1126/science.1196808
   Beaulieu JJ, 2011, P NATL ACAD SCI USA, V108, P214, DOI 10.1073/pnas.1011464108
   Billett MF, 2013, BIOGEOCHEMISTRY, V114, P165, DOI 10.1007/s10533-012-9798-9
   Borges AV, 2015, SCI REP-UK, V5, DOI 10.1038/srep15614
   Butman D, 2011, NAT GEOSCI, V4, P839, DOI [10.1038/ngeo1294, 10.1038/NGEO1294]
   Campeau A, 2014, GLOBAL BIOGEOCHEM CY, V28, P57, DOI 10.1002/2013GB004685
   Cole JJ, 2007, ECOSYSTEMS, V10, P171, DOI 10.1007/s10021-006-9013-8
   COLE JJ, 1994, SCIENCE, V265, P1568, DOI 10.1126/science.265.5178.1568
   Cole JJ, 2001, ENVIRON SCI TECHNOL, V35, P991, DOI 10.1021/es0015848
   Crawford JT, 2014, GLOBAL BIOGEOCHEM CY, V28, P197, DOI 10.1002/2013GB004661
   Crawford JT, 2013, J GEOPHYS RES-BIOGEO, V118, P482, DOI 10.1002/jgrg.20034
   Dinsmore KJ, 2013, GLOBAL CHANGE BIOL, V19, P2133, DOI 10.1111/gcb.12209
   Dinsmore KJ, 2008, WATER RESOUR RES, V44, DOI 10.1029/2008WR007284
   Dinsmore KJ, 2010, GLOBAL CHANGE BIOL, V16, P2750, DOI 10.1111/j.1365-2486.2009.02119.x
   Downing JA, 2012, INLAND WATERS, V2, P229, DOI 10.5268/IW-2.4.502
   Drake TW, 2018, LIMNOL OCEANOGR LETT, V3, P132, DOI 10.1002/lol2.10055
   Duvert C, 2018, NAT GEOSCI, V11, P813, DOI 10.1038/s41561-018-0245-y
   Hariss, 1995, BIOGENIC TRACE GASES, P52
   Holgerson MA, 2016, NAT GEOSCI, V9, P222, DOI 10.1038/NGEO2654
   Hope D, 2004, HYDROL PROCESS, V18, P3255, DOI 10.1002/hyp.5657
   Hope D, 2001, LIMNOL OCEANOGR, V46, P847, DOI 10.4319/lo.2001.46.4.0847
   Hotchkiss ER, 2015, NAT GEOSCI, V8, P696, DOI 10.1038/NGEO2507
   Ivens WPMF, 2011, CURR OPIN ENV SUST, V3, P350, DOI 10.1016/j.cosust.2011.07.007
   Johnson MS, 2008, GEOPHYS RES LETT, V35, DOI 10.1029/2008GL034619
   Kirschke S, 2013, NAT GEOSCI, V6, P813, DOI [10.1038/NGEO1955, 10.1038/ngeo1955]
   Lauerwald R, 2013, CHEM GEOL, V337, P114, DOI 10.1016/j.chemgeo.2012.11.011
   Looman A, 2017, BIOGEOCHEMISTRY, V132, P87, DOI 10.1007/s10533-016-0289-2
   Marzadri A, 2017, P NATL ACAD SCI USA, V114, P4330, DOI 10.1073/pnas.1617454114
   McClain ME, 2003, ECOSYSTEMS, V6, P301, DOI 10.1007/s10021-003-0161-9
   McDowell MJ, 2018, J GEOPHYS RES-BIOGEO, V123, P2183, DOI 10.1029/2018JG004388
   Myhre G, 2014, CLIMATE CHANGE 2013: THE PHYSICAL SCIENCE BASIS, P659
   R Core Team, 2023, R LANG ENV STAT COMP
   Raymond P. A., 2012, LIMNOLOGY OCEANOGRAP, V2, P41, DOI [10.1215/21573689-1597669, DOI 10.1215/21573689-1597669]
   Raymond PA, 2016, ECOLOGY, V97, P5, DOI 10.1890/14-1684.1
   Raymond PA, 2013, NATURE, V503, P355, DOI 10.1038/nature12760
   Raymond PA, 2010, BIOGEOCHEMISTRY, V100, P197, DOI 10.1007/s10533-010-9416-7
   Schelker J, 2016, LIMNOL OCEANOGR, V61, P1826, DOI 10.1002/lno.10339
   Schlesinger W. H., 2013, BIOGEOCHEMISTRY ANAL, V79
   Smith P, 2007, AR4 CLIMATE CHANGE 2007: MITIGATION OF CLIMATE CHANGE, P497
   Stanley EH, 2016, ECOL MONOGR, V86, P146, DOI 10.1890/15-1027
   Stets EG, 2017, GLOBAL BIOGEOCHEM CY, V31, P663, DOI 10.1002/2016GB005578
   Takata K, 2017, ENVIRON RES LETT, V12, DOI 10.1088/1748-9326/aa926d
   Teodoru CR, 2009, GLOBAL BIOGEOCHEM CY, V23, DOI 10.1029/2008GB003404
   Turner PA, 2015, P NATL ACAD SCI USA, V112, P9839, DOI 10.1073/pnas.1503598112
   U.S. Global Change Research Program, 2017, CLIMATE SCI SPECIAL, V1, DOI [10.7930/J0J964J6, DOI 10.7930/J0J964J6]
   Verhoeven JTA, 2006, TRENDS ECOL EVOL, V21, P96, DOI 10.1016/j.tree.2005.11.015
   Wallin M, 2010, J GEOPHYS RES-BIOGEO, V115, DOI 10.1029/2009JG001100
   WEISS RF, 1980, MAR CHEM, V8, P347, DOI 10.1016/0304-4203(80)90024-9
   WIESENBURG DA, 1979, J CHEM ENG DATA, V24, P356, DOI 10.1021/je60083a006
   Yao GR, 2007, SCI TOTAL ENVIRON, V376, P255, DOI 10.1016/j.scitotenv.2007.01.080
   Zeng FW, 2010, BIOGEOCHEMISTRY, V100, P211, DOI 10.1007/s10533-010-9417-6
NR 53
TC 26
Z9 26
U1 7
U2 64
PU AMER GEOPHYSICAL UNION
PI WASHINGTON
PA 2000 FLORIDA AVE NW, WASHINGTON, DC 20009 USA
SN 2169-8953
EI 2169-8961
J9 J GEOPHYS RES-BIOGEO
JI J. Geophys. Res.-Biogeosci.
PD MAR
PY 2019
VL 124
IS 3
BP 649
EP 662
DI 10.1029/2018JG004750
PG 14
WC Environmental Sciences; Geosciences, Multidisciplinary
WE Science Citation Index Expanded (SCI-EXPANDED)
SC Environmental Sciences & Ecology; Geology
GA HT6DA
UT WOS:000464653200014
DA 2023-11-17
ER

PT J
AU Badiou, P
   Page, B
   Ross, L
AF Badiou, Pascal
   Page, Bryan
   Ross, Lisette
TI A comparison of water quality and greenhouse gas emissions in
   constructed wetlands and conventional retention basins with and without
   submerged macrophyte management for storm water regulation
SO ECOLOGICAL ENGINEERING
LA English
DT Article
DE Urban constructed wetland; Stormwater retention basin; Water quality;
   Aquatic vegetation removal; Greenhouse gas emissions
ID NITROUS-OXIDE; VEGETATION; METHANE; PHYTOPLANKTON; SURFACE;
   DENITRIFICATION; COMMUNITIES; INTERPLAY; REMOVAL; CARBON
AB The city of Winnipeg (Manitoba, Canada) has numerous conventional stormwater retention basins to attenuate stormwater runoff. Significant operational resources are applied to control the proliferation of aquatic macrophytes and filamentous algal mats in these conventional stormwater retention basins to meet the aesthetic expectations of surrounding residents. Recent urban developments in the city of Winnipeg have used constructed wetlands to handle stormwater as opposed to conventional basins. We examined the differences in water quality, greenhouse gas emissions and cumulative greenhouse gas fluxes between conventional stormwater retention basins and urban constructed wetlands. Additionally, we examined how water quality and greenhouse gas emissions were impacted by the removal of submersed aquatic vegetation in conventional stormwater retention basins. Our results indicate large phytoplankton blooms were consistently reduced both pre and post treatment in the urban constructed wetlands (chlorophyll-a = 13 mu g l(-1) and 33 mu g l(-1)) relative to the untreated conventional stormwater retention basins (chlorophyll-a = 56 mu g l(-1) and 128 mu g l(-1)) and treated conventional stormwater retention basins (chlorophyll-a = 58 mu g l(-1) and 405 mu g l(-1)). Mean daily greenhouse gas fluxes were lower pre and post treatment in the urban constructed wetlands (CO(2)eq = 26.5 kg ha(-1) d(-1) and 53.1 kg ha(-1) d(-1)) relative to the untreated (CO(2)eq = 85.5 kg ha(-1) d(-1) and 89.0 kg ha(-1) d(-1)) and treated conventional stormwater retention basins (CO(2)eq = 98.5 kg ha(-1) d(-1) and 129.8 kg ha(-1) d(-1)). Over the 22 week period, mean total basin cumulative CO(2)eq flux was lowest in the urban constructed wetlands (6,447 g ha(-1) d(-1)) compared to the untreated (12,631 g ha(-1) d(-1)) and treated (17,633 g ha(-1) d(-1)) conventional stormwater retention basins. The combined treatments (herbicides and harvesting) applied to the conventional stormwater retention basins to remove aquatic vegetation result in poorer water quality and appear to stimulate methane emissions resulting in noticeably higher cumulative fluxes of greenhouse gases from these basins. The use of urban constructed wetlands in new residential areas should result in enhanced water quality and reduced cumulative greenhouse gas fluxes, while avoiding the cost associated with macrophyte removal.
C1 [Badiou, Pascal; Page, Bryan] Ducks Unlimited Canada, Inst Wetland & Waterfowl Res, Stonewall, MB R0C 2Z0, Canada.
   [Ross, Lisette] Native Plant Solut, Winnipeg, MB R3T 1Y3, Canada.
RP Page, B (通讯作者)，Ducks Unlimited Canada, Inst Wetland & Waterfowl Res, Stonewall, MB R0C 2Z0, Canada.
EM p_badiou@ducks.ca; b_page@ducks.ca; l_ross@ducks.ca
RI Badiou, Pascal/H-3841-2019
OI Badiou, Pascal/0000-0001-9753-943X
FU province of Manitoba's Sustainable Development Innovation Fund
FX The authors would like to thank Mr. Grant Mohr and other staff from the
   City of Winnipeg's Water and Waste Department who provided support for
   sample collection and laboratory services. We would also like to thank
   Ainsley Chaze, Dale Boskwick, Moktar Joundi, and Asseel Ebtail for
   carrying out the field monitoring activities. This study was supported
   by the province of Manitoba's Sustainable Development Innovation Fund.
CR Ali MM, 2007, LIMNOLOGICA, V37, P155, DOI 10.1016/j.limno.2006.12.001
   Altor A. E, 2004, CHARACTERIZATION WAT
   Badiou P, 2011, WETL ECOL MANAG, V19, P237, DOI 10.1007/s11273-011-9214-6
   Baron JS, 2013, BIOGEOCHEMISTRY, V114, P71, DOI 10.1007/s10533-012-9788-y
   Beaulieu JJ, 2011, P NATL ACAD SCI USA, V108, P214, DOI 10.1073/pnas.1011464108
   BROOKER MP, 1973, FRESHWATER BIOL, V3, P157, DOI 10.1111/j.1365-2427.1973.tb00929.x
   Brothers SM, 2013, FRESHWATER BIOL, V58, P2264, DOI 10.1111/fwb.12207
   Bussmann I, 2005, BIOGEOCHEMISTRY, V74, P283, DOI 10.1007/s10533-004-2223-2
   Churchill J. A, 2007, SPATIAL VARIATION SO
   Clesceri L. S., 1989, STANDARD METHODS EXA, V17th ed
   Costanza R, 1997, NATURE, V387, P253, DOI 10.1038/387253a0
   Dai J, 2014, EMISSIONS GREENHOUSE
   Davidson TA, 2015, GLOBAL CHANGE BIOL, V21, P4449, DOI 10.1111/gcb.13062
   DelSontro T, 2018, LIMNOL OCEANOGR LETT
   Dierberg FE, 2002, WATER RES, V36, P1409, DOI 10.1016/S0043-1354(01)00354-2
   Dong J, 2014, J ENVIRON SCI, V26, P1699, DOI 10.1016/j.jes.2014.06.010
   Dunmola AS, 2010, CAN J SOIL SCI, V90, P243, DOI 10.4141/CJSS08053
   Economides C., 2014, GREEN INFRASTRUCTURE
   Engel S, 1990, USDA TECHNICAL B, V170
   Engelhardt KAM, 2001, NATURE, V411, P687, DOI 10.1038/35079573
   Kuiper JJ, 2017, ENVIRON MANAGE, V59, P619, DOI 10.1007/s00267-016-0811-2
   Laanbroek HJ, 2010, ANN BOT-LONDON, V105, P141, DOI 10.1093/aob/mcp201
   Lucas WC, 2011, J IRRIG DRAIN ENG, V137, P144, DOI 10.1061/(ASCE)IR.1943-4774.0000243
   Mander Ü, 2014, ECOL ENG, V72, P103, DOI 10.1016/j.ecoleng.2013.05.004
   Mander Ü, 2014, ECOL ENG, V66, P19, DOI 10.1016/j.ecoleng.2013.12.006
   McPhillips L, 2015, ECOL ENG, V85, P67, DOI 10.1016/j.ecoleng.2015.10.018
   PEVERLY JH, 1979, J ENVIRON QUAL, V8, P294, DOI 10.2134/jeq1979.00472425000800030006x
   Rodrigo MA, 2018, ECOL ENG, V113, P74, DOI 10.1016/j.ecoleng.2017.11.021
   SCHEFFER M, 1993, TRENDS ECOL EVOL, V8, P275, DOI 10.1016/0169-5347(93)90254-M
   Shoemaker CM, 2017, ECOL ENG, V108, P255, DOI 10.1016/j.ecoleng.2017.08.034
   Silvennoinen H, 2008, BIOGEOCHEMISTRY, V91, P105, DOI 10.1007/s10533-008-9262-z
   Smith Val H., 1995, Archiv fuer Hydrobiologie Supplementband, V107, P71
   Solomon S, 2007, CLIMATE CHANGE 2007
   Sovik AK, 2006, J ENVIRON QUAL, V35, P2360, DOI 10.2134/jeq2006.0038
   Srivastava Jatin, 2008, Reviews in Environmental Science and Bio/Technology, V7, P255, DOI 10.1007/s11157-008-9135-x
   Takamura N, 2003, ECOL RES, V18, P381, DOI 10.1046/j.1440-1703.2003.00563.x
   Teiter S, 2005, ECOL ENG, V25, P528, DOI 10.1016/j.ecoleng.2005.07.011
   Tenuta M, 2010, AGR ECOSYST ENVIRON, V138, P35, DOI 10.1016/j.agee.2010.03.014
   Thomaz Sidinei Magela, 2010, Acta Limnol. Bras., V22, P218, DOI 10.4322/actalb.02202011
   Trolle D, 2012, ECOSYSTEMS, V15, P336, DOI 10.1007/s10021-011-9513-z
   van Donk E, 2002, AQUAT BOT, V72, P261, DOI 10.1016/S0304-3770(01)00205-4
   Wakelin SC, 2003, WATER QUAL RES J CAN, V38, P433, DOI 10.2166/wqrj.2003.028
   Wardrop D. A., 2001, STORMWATER RETENTION
   WEISNER SEB, 1994, AMBIO, V23, P363
   West WE, 2012, FRESHWATER BIOL, V57, P949, DOI 10.1111/j.1365-2427.2012.02755.x
   WIENS JA, 1995, ECOL APPL, V5, P1069, DOI 10.2307/2269355
   Yan XC, 2017, WATER RES, V125, P449, DOI 10.1016/j.watres.2017.09.008
NR 47
TC 20
Z9 21
U1 12
U2 106
PU ELSEVIER
PI AMSTERDAM
PA RADARWEG 29, 1043 NX AMSTERDAM, NETHERLANDS
SN 0925-8574
EI 1872-6992
J9 ECOL ENG
JI Ecol. Eng.
PD FEB
PY 2019
VL 127
BP 292
EP 301
DI 10.1016/j.ecoleng.2018.11.028
PG 10
WC Ecology; Engineering, Environmental; Environmental Sciences
WE Science Citation Index Expanded (SCI-EXPANDED)
SC Environmental Sciences & Ecology; Engineering
GA HH3PV
UT WOS:000455632500031
DA 2023-11-17
ER

PT J
AU Zhang, YM
   Naafs, BDA
   Huang, XY
   Song, QW
   Xue, JT
   Wang, RC
   Zhao, ML
   Evershed, RP
   Pancost, RD
   Xie, SC
AF Zhang, Yiming
   Naafs, B. David A.
   Huang, Xianyu
   Song, Qingwei
   Xue, Jiantao
   Wang, Ruicheng
   Zhao, Meiling
   Evershed, Richard P.
   Pancost, Richard D.
   Xie, Shucheng
TI Variations in wetland hydrology drive rapid changes in the microbial
   community, carbon metabolic activity, and greenhouse gas fluxes
SO GEOCHIMICA ET COSMOCHIMICA ACTA
LA English
DT Article
DE Phospholipid fatty acids; Stable carbon isotope; Wetland; Water level;
   Carbon cycle; Microbial community; Methane dynamics
ID PHOSPHOLIPID FATTY-ACID; METHANE-OXIDIZING BACTERIA; WATER-LEVEL
   DRAWDOWN; SOIL ORGANIC-MATTER; ISOTOPIC FRACTIONATION;
   NITROGEN-FIXATION; SP NOV.; ACTINOBACTERIAL COMMUNITIES; METHANOTROPHIC
   BACTERIA; ACIDOPHILIC BACTERIUM
AB Wetlands play a crucial role in the carbon cycle as they are the largest natural source of methane, a potent greenhouse gas. Changes in wetland hydrology can alter the rate of greenhouse gas release from wetlands and have the potential to alter Earth's carbon budget. However, the microbial dynamics underpinning these observations are poorly constrained. Here we combine monitoring of environmental parameters and greenhouse gas fluxes with monthly records of microbial phospholipid fatty acid (PLFAs) delta C-13 values to probe changes in microbial community and biogeochemistry in response to hydrological changes in a monsoon influenced subtropical wetland from central China. Our results show that water table depth is a key factor controlling the microbial community structure, with Gram-negative bacteria and actinobacteria increasing and fungi decreasing during dry and low water table periods. Meanwhile, the delta C-13 values of specific PLFAs decreased up to 12%e during dry compared to wet periods. The extent of depletion varied, but PLFAs from Gram-negative bacteria were most depleted in C-13, indicative for a rapid increase in methanotrophy (methane consumption) during these dry periods. Furthermore, the methane emission of the wetland was drastically reduced and even had negative flux values during dry periods, suggesting that the increased methanotrophy led to a reduced methane flux and a temporary shift of the wetland from a methane source to a methane sink. Our results indicate that short-term hydrological variations lead to a rapid response in microbial community and carbon metabolic activity that directly influences wetland carbon dynamics and greenhouse gas emissions. (C) 2021 Elsevier Ltd. All rights reserved.
C1 [Zhang, Yiming; Huang, Xianyu; Song, Qingwei; Xue, Jiantao; Wang, Ruicheng; Xie, Shucheng] China Univ Geosci, State Key Lab Biogeol & Environm Geol, Wuhan 430078, Peoples R China.
   [Zhang, Yiming; Huang, Xianyu; Zhao, Meiling] China Univ Geosci, Sch Geog & Informat Engn, Hubei Key Lab Crit Zone Evolut, Wuhan 430078, Peoples R China.
   [Zhang, Yiming; Naafs, B. David A.; Evershed, Richard P.; Pancost, Richard D.] Univ Bristol, Sch Chem, Cabot Inst Environm, Organ Geochem Unit, Bristol BS8 1TS, Avon, England.
   [Naafs, B. David A.; Pancost, Richard D.] Univ Bristol, Sch Earth Sci, Bristol BS8 1TS, Avon, England.
   [Xue, Jiantao] Wuhan Inst Technol, Sch Environm Ecol & Biol Engn, Wuhan 430205, Peoples R China.
C3 China University of Geosciences; China University of Geosciences;
   University of Bristol; University of Bristol; Wuhan Institute of
   Technology
RP Huang, XY (通讯作者)，China Univ Geosci, State Key Lab Biogeol & Environm Geol, Wuhan 430078, Peoples R China.
EM xyhuang@cug.edu.cn
RI Naafs, Bernhard David/AFV-1912-2022
OI Naafs, Bernhard David/0000-0001-5125-6928; Zhang,
   Yiming/0000-0002-9502-5096; , Shucheng XIE/0000-0002-5763-2928; Huang,
   Xianyu/0000-0001-6175-9158
FU National Natural Science Foundation of China [U20A2094, 91951208,
   41830319]; 111 project from the Ministry of Education of China
   [BP0820004]; Royal Society Tata University Research Fellowship; China
   Scholarship Council [201906410019]
FX This work was supported by the National Natural Science Foundation of
   China (U20A2094, 91951208, 41830319) , and the 111 project from the
   Ministry of Education of China (BP0820004) . BDAN acknowledges funding
   through a Royal Soci-ety Tata University Research Fellowship. YZ
   acknowledges finan-cial support from the China Scholarship Council
   (No.201906410019) . Dr Martin Blumenberg and an anonymous reviewer are
   thanked for their constructive comments on this manuscript.
CR Abraham WR, 2003, FEMS MICROBIOL ECOL, V46, P121, DOI 10.1016/S0168-6496(03)00203-4
   Alley RB, 2003, SCIENCE, V299, P2005, DOI 10.1126/science.1081056
   Andersen R, 2013, SOIL BIOL BIOCHEM, V57, P979, DOI 10.1016/j.soilbio.2012.10.003
   Angle JC, 2017, NAT COMMUN, V8, DOI 10.1038/s41467-017-01753-4
   [Anonymous], 1988, MICROBIAL LIPIDS
   Avery GB, 1999, GLOBAL BIOGEOCHEM CY, V13, P475, DOI 10.1029/1999GB900007
   Bao ZH, 2014, APPL ENVIRON MICROB, V80, P5043, DOI 10.1128/AEM.00969-14
   BLAIR N, 1985, APPL ENVIRON MICROB, V50, P996, DOI 10.1128/AEM.50.4.996-1001.1985
   BLIGH EG, 1959, CAN J BIOCHEM PHYS, V37, P911
   Bloom AA, 2010, SCIENCE, V327, P322, DOI 10.1126/science.1175176
   Bodelier PLE, 2009, ISME J, V3, P606, DOI 10.1038/ismej.2009.6
   Boschker HTS, 1998, NATURE, V392, P801, DOI 10.1038/33900
   Bossio DA, 1998, MICROBIAL ECOL, V35, P265, DOI 10.1007/s002489900082
   BOWMAN JP, 1991, FEMS MICROBIOL ECOL, V85, P15, DOI 10.1111/j.1574-6968.1991.tb04693.x
   Brady AL, 2014, ORG GEOCHEM, V67, P8, DOI 10.1016/j.orggeochem.2013.11.013
   Bragazza L, 2015, NEW PHYTOL, V205, P1175, DOI 10.1111/nph.13116
   Broadbent AAD, 2021, ISME J, V15, P2264, DOI 10.1038/s41396-021-00922-0
   Bull ID, 2000, NATURE, V405, P175, DOI 10.1038/35012061
   Chen Y, 2008, ENVIRON MICROBIOL, V10, P446, DOI 10.1111/j.1462-2920.2007.01466.x
   Clark JM, 2005, GLOBAL CHANGE BIOL, V11, P791, DOI 10.1111/j.1365-2486.2005.00937.x
   Cowie BR, 2009, ORG GEOCHEM, V40, P956, DOI 10.1016/j.orggeochem.2009.06.004
   Cui MM, 2015, SCI REP-UK, V5, DOI 10.1038/srep11616
   de Vries FT, 2013, FRONT MICROBIOL, V4, DOI 10.3389/fmicb.2013.00265
   Dean JF, 2018, REV GEOPHYS, V56, P207, DOI 10.1002/2017RG000559
   Dedysh SN, 2009, MICROBIOLOGY+, V78, P655, DOI 10.1134/S0026261709060010
   Dedysh SN, 2004, MICROBIOL-SGM, V150, P1301, DOI 10.1099/mic.0.26585-0
   Dedysh SN, 2004, INT J SYST EVOL MICR, V54, P151, DOI 10.1099/ijs.0.02805-0
   Dedysh SN, 2002, INT J SYST EVOL MICR, V52, P251, DOI 10.1099/00207713-52-1-251
   Dedysh SN, 2000, INT J SYST EVOL MICR, V50, P955, DOI 10.1099/00207713-50-3-955
   Deines P, 2007, ENVIRON MICROBIOL, V9, P1126, DOI 10.1111/j.1462-2920.2006.01235.x
   Deshmukh CS, 2021, NAT GEOSCI, V14, P484, DOI 10.1038/s41561-021-00785-2
   Dippold MA, 2016, GEOCHIM COSMOCHIM AC, V174, P211, DOI 10.1016/j.gca.2015.10.032
   DOWLING NJE, 1986, J GEN MICROBIOL, V132, P1815
   Drenovsky RE, 2010, GLOBAL ECOL BIOGEOGR, V19, P27, DOI 10.1111/j.1466-8238.2009.00486.x
   Estop-Aragonés C, 2016, GLOBAL CHANGE BIOL, V22, P2285, DOI 10.1111/gcb.13228
   Evans CD, 2021, NATURE, V593, P548, DOI 10.1038/s41586-021-03523-1
   Evershed RP, 2006, CURR OPIN BIOTECH, V17, P72, DOI 10.1016/j.copbio.2006.01.003
   Fanin N, 2019, SOIL BIOL BIOCHEM, V128, P111, DOI 10.1016/j.soilbio.2018.10.010
   Feng X, 2020, GEOPHYS RES LETT, V47, DOI [10.1029/2020GL088875, 10.1029/2020gl088875]
   Fenner N, 2011, NAT GEOSCI, V4, P895, DOI [10.1038/ngeo1323, 10.1038/NGEO1323]
   Freeman C, 2001, NATURE, V409, P149, DOI 10.1038/35051650
   FREEMAN C, 1993, BIOGEOCHEMISTRY, V19, P51
   Freeman C, 2002, SOIL BIOL BIOCHEM, V34, P61, DOI 10.1016/S0038-0717(01)00154-7
   Frostegard A, 1996, BIOL FERT SOILS, V22, P59, DOI 10.1007/BF00384433
   Frostegård Å, 2011, SOIL BIOL BIOCHEM, V43, P1621, DOI 10.1016/j.soilbio.2010.11.021
   Ganesan AL, 2018, GEOPHYS RES LETT, V45, P3737, DOI 10.1002/2018GL077536
   Garcia-Pausas J, 2011, SOIL BIOL BIOCHEM, V43, P1705, DOI 10.1016/j.soilbio.2011.04.016
   Griffiths BS, 1999, SOIL BIOL BIOCHEM, V31, P145, DOI 10.1016/S0038-0717(98)00117-5
   Hanson RS, 1996, MICROBIOL REV, V60, P439, DOI 10.1128/MMBR.60.2.439-471.1996
   HAYES JM, 1993, MAR GEOL, V113, P111, DOI 10.1016/0025-3227(93)90153-M
   Hayes JM, 2001, REV MINERAL GEOCHEM, V43, P225, DOI 10.2138/gsrmg.43.1.225
   Higgins D, 2012, FEMS MICROBIOL REV, V36, P131, DOI 10.1111/j.1574-6976.2011.00310.x
   Hill GT, 2000, APPL SOIL ECOL, V15, P25, DOI 10.1016/S0929-1393(00)00069-X
   Ho A, 2015, PLANT SOIL, V389, P419, DOI 10.1007/s11104-015-2393-9
   Holden J, 2005, PHILOS T R SOC A, V363, P2891, DOI 10.1098/rsta.2005.1671
   Hornibrook ERC, 2009, BIOGEOSCIENCES, V6, P1490
   Huang XY, 2018, NAT COMMUN, V9, DOI 10.1038/s41467-018-03804-w
   Huang Xianyu, 2017, Earth Science, V42, P1026, DOI 10.3799/dqkx.2017.081
   Huang XY, 2013, GEOCHIM COSMOCHIM AC, V123, P106, DOI 10.1016/j.gca.2013.09.017
   Jaatinen K, 2005, MICROB ECOL, V50, P429, DOI 10.1007/s00248-005-9219-x
   Jaatinen K, 2008, ENVIRON MICROBIOL, V10, P339, DOI 10.1111/j.1462-2920.2007.01455.x
   Jaatinen K, 2007, GLOBAL CHANGE BIOL, V13, P491, DOI 10.1111/j.1365-2486.2006.01312.x
   Jahnke LL, 1999, GEOCHIM COSMOCHIM AC, V63, P79, DOI 10.1016/S0016-7037(98)00270-1
   Jahnke LL, 2001, APPL ENVIRON MICROB, V67, P5179, DOI 10.1128/AEM.67.11.5179-5189.2001
   JENSEN NJ, 1987, MASS SPECTROM REV, V6, P497, DOI 10.1002/mas.1280060403
   Juottonen H, 2008, ISME J, V2, P1157, DOI 10.1038/ismej.2008.66
   Khadem AF, 2010, MICROBIOL-SGM, V156, P1052, DOI 10.1099/mic.0.036061-0
   KHAN MR, 1975, SOIL BIOL BIOCHEM, V7, P345, DOI 10.1016/0038-0717(75)90047-4
   KIEFT TL, 1994, APPL ENVIRON MICROB, V60, P3292, DOI 10.1128/AEM.60.9.3292-3299.1994
   Kindler R, 2009, ORG GEOCHEM, V40, P29, DOI 10.1016/j.orggeochem.2008.09.005
   Kip N, 2011, APPL ENVIRON MICROB, V77, P5643, DOI 10.1128/AEM.05017-11
   Kip N, 2010, NAT GEOSCI, V3, P617, DOI 10.1038/NGEO939
   Kirschke S, 2013, NAT GEOSCI, V6, P813, DOI [10.1038/NGEO1955, 10.1038/ngeo1955]
   Knoblauch C, 2008, SOIL BIOL BIOCHEM, V40, P3004, DOI 10.1016/j.soilbio.2008.08.020
   Kramer C, 2008, SOIL BIOL BIOCHEM, V40, P425, DOI 10.1016/j.soilbio.2007.09.016
   Kroppenstedt R., 1985, CHEM METHODS BACTERI, P173
   Kwon MJ, 2013, SOIL BIOL BIOCHEM, V60, P33, DOI 10.1016/j.soilbio.2013.01.023
   Laiho R, 2006, SOIL BIOL BIOCHEM, V38, P2011, DOI 10.1016/j.soilbio.2006.02.017
   Larmola T, 2014, P NATL ACAD SCI USA, V111, P734, DOI 10.1073/pnas.1314284111
   Limpens J, 2008, BIOGEOSCIENCES, V5, P1475, DOI 10.5194/bg-5-1475-2008
   LIPSCOMB JD, 1994, ANNU REV MICROBIOL, V48, P371, DOI 10.1146/annurev.mi.48.100194.002103
   Londry KL, 2004, APPL ENVIRON MICROB, V70, P745, DOI 10.1128/AEM.70.2.745-751.2004
   [罗涛 Luo Tao], 2015, [湿地科学, Wetland Science], V13, P153
   Maxfield PJ, 2012, RAPID COMMUN MASS SP, V26, P997, DOI 10.1002/rcm.6172
   Mills CT, 2010, GEOCHIM COSMOCHIM AC, V74, P3785, DOI 10.1016/j.gca.2010.03.016
   Mitsch WJ, 2015, WETLANDS
   Moore TR, 2011, ECOSYSTEMS, V14, P646, DOI 10.1007/s10021-011-9435-9
   MOORE TR, 1993, GEOPHYS RES LETT, V20, P587, DOI 10.1029/93GL00208
   Mpamah PA, 2017, EUR J SOIL BIOL, V80, P59, DOI 10.1016/j.ejsobi.2017.04.005
   NICHOLS PD, 1986, J MICROBIOL METH, V5, P49, DOI 10.1016/0167-7012(86)90023-0
   Nykanen H, 1998, GLOBAL BIOGEOCHEM CY, V12, P53, DOI 10.1029/97GB02732
   OLSSON PA, 1995, MYCOL RES, V99, P623, DOI 10.1016/S0953-7562(09)80723-5
   Page SE, 2016, ANNU REV ENV RESOUR, V41, P35, DOI 10.1146/annurev-environ-110615-085520
   Pancost RD, 2003, CHEM GEOL, V195, P29, DOI 10.1016/S0009-2541(02)00387-X
   Pancost RD, 2007, NATURE, V449, P332, DOI 10.1038/nature06012
   Pankratov T A, 2006, Dokl Biol Sci, V410, P428, DOI 10.1134/S0012496606050243
   Paterson E, 2007, NEW PHYTOL, V173, P600, DOI 10.1111/j.1469-8137.2006.01931.x
   Peltoniemi K, 2012, SOIL BIOL BIOCHEM, V51, P20, DOI 10.1016/j.soilbio.2012.04.013
   Peltoniemi K, 2009, SOIL BIOL BIOCHEM, V41, P1902, DOI 10.1016/j.soilbio.2009.06.018
   Raghoebarsing AA, 2005, NATURE, V436, P1153, DOI 10.1038/nature03802
   ROULET NT, 1993, GLOBAL BIOGEOCHEM CY, V7, P749, DOI 10.1029/93GB01931
   Schuldt RJ, 2013, BIOGEOSCIENCES, V10, P1659, DOI 10.5194/bg-10-1659-2013
   Scott MJ, 1998, ENVIRON INT, V24, P537, DOI 10.1016/S0160-4120(98)00043-9
   Seneviratne SI, 2012, MANAGING THE RISKS OF EXTREME EVENTS AND DISASTERS TO ADVANCE CLIMATE CHANGE ADAPTATION, P109
   Stocker T.F., CLIM CHANG 2013 PHYS
   Strack M, 2004, GLOBAL BIOGEOCHEM CY, V18, DOI 10.1029/2003GB002209
   SUMMONS RE, 1994, GEOCHIM COSMOCHIM AC, V58, P2853, DOI 10.1016/0016-7037(94)90119-8
   Sundh I, 1997, APPL ENVIRON MICROB, V63, P1476, DOI 10.1128/AEM.63.4.1476-1482.1997
   Swindles GT, 2019, NAT GEOSCI, V12, P922, DOI 10.1038/s41561-019-0462-z
   Thormann MN, 2006, CAN J SOIL SCI, V86, P281, DOI 10.4141/S05-082
   Tian W, 2019, FRONT MICROBIOL, V10, DOI 10.3389/fmicb.2019.01661
   Turetsky MR, 2008, J GEOPHYS RES-BIOGEO, V113, DOI 10.1029/2007JG000496
   Urbanová Z, 2016, SOIL BIOL BIOCHEM, V92, P16, DOI 10.1016/j.soilbio.2015.09.017
   van Dongen BE, 2001, RAPID COMMUN MASS SP, V15, P496, DOI 10.1002/rcm.259
   van Winden JF, 2020, GEOBIOLOGY, V18, P497, DOI 10.1111/gbi.12389
   van Winden JF, 2010, ORG GEOCHEM, V41, P1040, DOI 10.1016/j.orggeochem.2010.04.015
   Vile MA, 2014, BIOGEOCHEMISTRY, V121, P317, DOI 10.1007/s10533-014-0019-6
   Whalen SC, 2005, ENVIRON ENG SCI, V22, P73, DOI 10.1089/ees.2005.22.73
   WHITE DC, 1979, OECOLOGIA, V40, P51, DOI 10.1007/BF00388810
   Wilmoth JL, 2021, GLOBAL CHANGE BIOL, V27, P5831, DOI 10.1111/gcb.15831
   Ye RZ, 2015, SOIL BIOL BIOCHEM, V81, P98, DOI 10.1016/j.soilbio.2014.11.007
   Yrjälä K, 2011, GLOBAL CHANGE BIOL, V17, P1311, DOI 10.1111/j.1365-2486.2010.02290.x
   Yu ZC, 2011, HOLOCENE, V21, P761, DOI 10.1177/0959683610386982
   Zelles L, 1999, BIOL FERT SOILS, V29, P111, DOI 10.1007/s003740050533
   Zhang CL, 2004, GEOCHIM COSMOCHIM AC, V68, P3157, DOI 10.1016/j.gca.2004.03.005
   Zhang YY, 2019, SOIL BIOL BIOCHEM, V135, P323, DOI 10.1016/j.soilbio.2019.05.023
   Zhao BY, 2018, ORG GEOCHEM, V124, P1, DOI 10.1016/j.orggeochem.2018.07.008
   Zhao Y, 2007, RADIOCARBON, V49, P789, DOI 10.1017/S0033822200042661
   Zheng YH, 2014, NAT COMMUN, V5, DOI 10.1038/ncomms5631
NR 129
TC 14
Z9 14
U1 22
U2 102
PU PERGAMON-ELSEVIER SCIENCE LTD
PI OXFORD
PA THE BOULEVARD, LANGFORD LANE, KIDLINGTON, OXFORD OX5 1GB, ENGLAND
SN 0016-7037
EI 1872-9533
J9 GEOCHIM COSMOCHIM AC
JI Geochim. Cosmochim. Acta
PD JAN 15
PY 2022
VL 317
BP 269
EP 285
DI 10.1016/j.gca.2021.11.014
EA NOV 2021
PG 17
WC Geochemistry & Geophysics
WE Science Citation Index Expanded (SCI-EXPANDED)
SC Geochemistry & Geophysics
GA YI8UQ
UT WOS:000744118300007
DA 2023-11-17
ER

PT J
AU Gao, WF
   Gao, DW
   Cai, TJ
   Liang, H
AF Gao, Weifeng
   Gao, Dawen
   Cai, Tijiu
   Liang, Hong
TI Driving Factors on Greenhouse Gas Emissions in Permafrost Region of
   Daxing'an Mountains, Northeast China
SO JOURNAL OF GEOPHYSICAL RESEARCH-BIOGEOSCIENCES
LA English
DT Article
DE permafrost region; Nitrous oxide; carbon dioxide; methane
ID CARBON-DIOXIDE FLUXES; N2O EMISSIONS; SOIL CO2; ECOSYSTEM RESPIRATION;
   CLIMATE-CHANGE; NITROUS-OXIDE; LARCH FOREST; CH4; PEATLAND; METHANE
AB Permafrost regions are an important source of greenhouse gases. However, the effects of different permafrost wetland types on greenhouse gas emissions and the driving factors are still unclear in the permafrost region. Here, we selected three typical permafrost wetlands from the Daxing'an Mountains to investigate the effects of permafrost wetland types on greenhouse gas emissions. The cumulative N2O, CO2, and CH4 emissions were 84-122, 657,942-1,446,121, and 173-16,924 kg km(-2), respectively. The linear mixed effects model indicated that N2O emissions were significantly affected by the NO3--N content, whereas CO2 emissions were mainly driven by soil temperature, water table level, and NO3--N content. CH4 emissions were affected by soil temperature and water table level. Permafrost wetland types significantly affected the average and cumulative N2O, CO2, and CH4 emissions. The cumulative N2O emissions were highest in the Larix gmelinii - Carex appendiculata (LC) wetland and lowest in the Betula fruticosa Pall. (B) wetland, driven by NO3--N content. The cumulative CO2 emissions were highest in the B wetland and lowest in the L. gmelinii - Ledum palustre var. dilatatum (LL) wetland. The cumulative CH4 emissions from B wetland were significantly higher than those from LL and LC wetlands. The differences in cumulative CO2 and CH4 emissions were driven by the water table level. Our findings indicate that NO3--N content affect the spatial-temporal variation of N2O emissions, whereas water table level influence the spatial-temporal variation of CO2 and CH4 emissions in the permafrost region of the Daxing'an Mountains.
C1 [Gao, Weifeng; Gao, Dawen; Liang, Hong] Beijing Univ Civil Engn & Architecture, Ctr Urban Environm Remediat, Beijing, Peoples R China.
   [Gao, Weifeng] Northeast Normal Univ, Key Lab Vegetat Ecol, Inst Grassland Sci, Minist Educ,Jilin Songnen Grassland Ecosyst Natl, Changchun, Peoples R China.
   [Gao, Weifeng; Cai, Tijiu] Northeast Forestry Univ, Key Lab Sustainable Forest Ecosyst Management, Minist Educ, Harbin, Peoples R China.
C3 Beijing University of Civil Engineering & Architecture; Northeast Normal
   University - China; Northeast Forestry University - China
RP Gao, DW; Liang, H (通讯作者)，Beijing Univ Civil Engn & Architecture, Ctr Urban Environm Remediat, Beijing, Peoples R China.
EM gaodawen@bucea.edu.cn; lianghong@bucea.edu.cn
OI Gao, Dawen/0000-0002-1182-2208
FU National Natural Science Foundation of China [31870471, 31971468];
   Heilongjiang Mohe Forest Ecosystem Research Station
FX This work was supported by the National Natural Science Foundation of
   China (No. 31870471, 31971468). The authors are sincerely grateful to
   Heilongjiang Mohe Forest Ecosystem Research Station.
CR Belshe EF, 2013, ECOL LETT, V16, P1307, DOI 10.1111/ele.12164
   Beringer J, 2013, AGR FOREST METEOROL, V182, P239, DOI 10.1016/j.agrformet.2013.06.008
   Bobrik AA, 2016, EURASIAN SOIL SCI+, V49, P1355, DOI 10.1134/S1064229316100045
   Brown J., 1997, CIRCUM ARCTIC MAP PE, DOI DOI 10.3133/CP45
   Butterbach-Bahl K, 2013, PHILOS T R SOC B, V368, DOI 10.1098/rstb.2013.0122
   Carlson KM, 2017, NAT CLIM CHANGE, V7, P63, DOI [10.1038/NCLIMATE3158, 10.1038/nclimate3158]
   Cassidy AE, 2016, BIOGEOSCIENCES, V13, P2291, DOI 10.5194/bg-13-2291-2016
   Chang JF, 2015, GLOBAL CHANGE BIOL, V21, P3748, DOI 10.1111/gcb.12998
   Chen LY, 2016, NAT COMMUN, V7, DOI 10.1038/ncomms13046
   Chen XP, 2017, ATMOS ENVIRON, V157, P111, DOI 10.1016/j.atmosenv.2017.03.024
   Commane R, 2017, P NATL ACAD SCI USA, V114, P5361, DOI 10.1073/pnas.1618567114
   Dalal RC, 2008, AUST J BOT, V56, P369, DOI 10.1071/BT07128
   Davidson TA, 2015, GLOBAL CHANGE BIOL, V21, P4449, DOI 10.1111/gcb.13062
   Dobbie KE, 2006, SOIL USE MANAGE, V22, P22, DOI 10.1111/j.1475-2743.2006.00002.x
   Euskirchen ES, 2014, J GEOPHYS RES-BIOGEO, V119, P1576, DOI 10.1002/2014JG002683
   Gagnon S, 2016, AGR FOREST METEOROL, V228, P29, DOI 10.1016/j.agrformet.2016.06.012
   Gao WF, 2019, ATMOS ENVIRON, V214, DOI 10.1016/j.atmosenv.2019.116822
   Gao WF, 2019, ATMOS ENVIRON, V198, P34, DOI 10.1016/j.atmosenv.2018.10.045
   Gil J, 2017, GLOBAL BIOGEOCHEM CY, V31, P172, DOI 10.1002/2015GB005370
   Harden JW, 2012, GEOPHYS RES LETT, V39, DOI 10.1029/2012GL051958
   Harris SA., 1988, PERMAFROST ENV, DOI [DOI 10.1139/T88-045, 10.1139/t88-045]
   Hart SC, 2006, GLOBAL CHANGE BIOL, V12, P1032, DOI 10.1111/j.1365-2486.2006.01159.x
   Hugelius G, 2014, BIOGEOSCIENCES, V11, P6573, DOI 10.5194/bg-11-6573-2014
   Jammet M, 2017, BIOGEOSCIENCES, V14, P5189, DOI 10.5194/bg-14-5189-2017
   Jia RL, 2018, CATENA, V160, P252, DOI 10.1016/j.catena.2017.09.031
   Jiang CM, 2010, ATMOS ENVIRON, V44, P2920, DOI 10.1016/j.atmosenv.2010.03.030
   Jin HJ, 2007, PERMAFROST PERIGLAC, V18, P245, DOI 10.1002/ppp.589
   Johansson T, 2006, GLOBAL CHANGE BIOL, V12, P2352, DOI 10.1111/j.1365-2486.2006.01267.x
   Johnston CE, 2014, ENVIRON RES LETT, V9, DOI 10.1088/1748-9326/9/8/085004
   Klove B, 2010, GEODERMA, V154, P219, DOI 10.1016/j.geoderma.2009.08.022
   Köster E, 2018, J ENVIRON MANAGE, V228, P405, DOI 10.1016/j.jenvman.2018.09.051
   Krause K, 2013, AGR FOREST METEOROL, V181, P61, DOI 10.1016/j.agrformet.2013.07.007
   Kuhn M, 2018, SCI REP-UK, V8, DOI 10.1038/s41598-018-27770-x
   Lawrence DM, 2005, GEOPHYS RES LETT, V32, DOI 10.1029/2005GL025080
   Liu X, 2015, ATMOS ENVIRON, V122, P454, DOI 10.1016/j.atmosenv.2015.10.007
   Liu YS, 2018, SCI TOTAL ENVIRON, V633, P1022, DOI 10.1016/j.scitotenv.2018.03.250
   Ma WK, 2007, SOIL BIOL BIOCHEM, V39, P2001, DOI 10.1016/j.soilbio.2007.03.001
   Marushchak ME, 2011, GLOBAL CHANGE BIOL, V17, P2601, DOI 10.1111/j.1365-2486.2011.02442.x
   Masuda S, 2018, CHEMOSPHERE, V193, P581, DOI 10.1016/j.chemosphere.2017.11.018
   Mazza G, 2019, SCI TOTAL ENVIRON, V651, P713, DOI 10.1016/j.scitotenv.2018.09.241
   McConnell NA, 2013, ENVIRON RES LETT, V8, DOI 10.1088/1748-9326/8/4/045029
   McGill BM, 2018, GLOBAL CHANGE BIOL, V24, P5948, DOI 10.1111/gcb.14472
   Miao YQ, 2016, CLEAN-SOIL AIR WATER, V44, P456, DOI 10.1002/clen.201400377
   Mu CC, 2017, GEOPHYS RES LETT, V44, P8945, DOI 10.1002/2017GL074338
   Mu CC, 2018, SCI REP-UK, V8, DOI 10.1038/s41598-018-22530-3
   Myers-Smith IH, 2007, J GEOPHYS RES-BIOGEO, V112, DOI 10.1029/2007JG000423
   Nakai Y, 2008, THEOR APPL CLIMATOL, V93, P133, DOI 10.1007/s00704-007-0337-x
   Olefeldt D, 2013, GLOBAL CHANGE BIOL, V19, P589, DOI 10.1111/gcb.12071
   Palmer K, 2012, APPL ENVIRON MICROB, V78, P5584, DOI 10.1128/AEM.00810-12
   Peng F, 2015, EUR J SOIL SCI, V66, P145, DOI 10.1111/ejss.12187
   Repo ME, 2009, NAT GEOSCI, V2, P189, DOI 10.1038/NGEO434
   Salmon VG, 2018, J GEOPHYS RES-BIOGEO, V123, P2497, DOI 10.1029/2018JG004518
   Schuur EAG, 2015, NATURE, V520, P171, DOI 10.1038/nature14338
   Siljanen HMP, 2019, SOIL BIOL BIOCHEM, V137, DOI 10.1016/j.soilbio.2019.107539
   Silvan N, 2005, SOIL BIOL BIOCHEM, V37, P1519, DOI 10.1016/j.soilbio.2005.01.006
   Song CC, 2009, GLOBAL CHANGE BIOL, V15, P692, DOI 10.1111/j.1365-2486.2008.01821.x
   Sun L, 2018, AGR FOREST METEOROL, V249, P239, DOI 10.1016/j.agrformet.2017.11.009
   Takakai F, 2008, SOIL SCI PLANT NUTR, V54, P938, DOI 10.1111/j.1747-0765.2008.00309.x
   Takakai F, 2008, J GEOPHYS RES-BIOGEO, V113, DOI 10.1029/2007JG000521
   Tarnocai C, 2009, GLOBAL BIOGEOCHEM CY, V23, DOI 10.1029/2008GB003327
   Thomazini A, 2015, SCI TOTAL ENVIRON, V521, P336, DOI 10.1016/j.scitotenv.2015.03.110
   Turetsky MR, 2007, GLOBAL CHANGE BIOL, V13, P1922, DOI 10.1111/j.1365-2486.2007.01381.x
   Voigt C, 2020, NAT REV EARTH ENV, V1, P420, DOI 10.1038/s43017-020-0063-9
   Voigt C, 2019, GLOBAL CHANGE BIOL, V25, P1746, DOI 10.1111/gcb.14574
   Voigt C, 2017, GLOBAL CHANGE BIOL, V23, P3121, DOI 10.1111/gcb.13563
   Walz J, 2017, SOIL BIOL BIOCHEM, V110, P34, DOI 10.1016/j.soilbio.2017.03.001
   Wang H, 2017, GLOBAL CHANGE BIOL, V23, P815, DOI 10.1111/gcb.13467
   Wei Z, 2011, SCI CHINA EARTH SCI, V54, P924, DOI 10.1007/s11430-010-4109-6
   Wickland KP, 2006, J GEOPHYS RES-BIOGEO, V111, DOI 10.1029/2005JG000099
   Yang GB, 2018, ENVIRON SCI TECHNOL, V52, P9162, DOI 10.1021/acs.est.8b02271
   Yang GB, 2018, ENVIRON SCI TECHNOL, V52, P1244, DOI 10.1021/acs.est.7b04979
   Yashiro Y, 2008, AGR FOREST METEOROL, V148, P799, DOI 10.1016/j.agrformet.2008.01.010
   Yun HB, 2018, CRYOSPHERE, V12, P2803, DOI 10.5194/tc-12-2803-2018
   Zhai V.P., 2021, CONTRIBUTION WORKING
   Zhang T, 2008, POLAR GEOGR, V31, P47, DOI 10.1080/10889370802175895
   Zhang T, 2017, AGR FOREST METEOROL, V247, P271, DOI 10.1016/j.agrformet.2017.08.010
   Zhang T, 2015, EUR J SOIL BIOL, V71, P45, DOI 10.1016/j.ejsobi.2015.10.004
   Zou JL, 2018, AGR FOREST METEOROL, V259, P11, DOI 10.1016/j.agrformet.2018.04.006
NR 78
TC 3
Z9 4
U1 13
U2 61
PU AMER GEOPHYSICAL UNION
PI WASHINGTON
PA 2000 FLORIDA AVE NW, WASHINGTON, DC 20009 USA
SN 2169-8953
EI 2169-8961
J9 J GEOPHYS RES-BIOGEO
JI J. Geophys. Res.-Biogeosci.
PD MAR
PY 2022
VL 127
IS 3
AR e2021JG006581
DI 10.1029/2021JG006581
PG 15
WC Environmental Sciences; Geosciences, Multidisciplinary
WE Science Citation Index Expanded (SCI-EXPANDED)
SC Environmental Sciences & Ecology; Geology
GA 0F6SS
UT WOS:000777487700003
DA 2023-11-17
ER

PT J
AU Fuchs, VJ
   Mihelcic, JR
   Gierke, JS
AF Fuchs, Valerie J.
   Mihelcic, James R.
   Gierke, John S.
TI Life cycle assessment of vertical and horizontal flow constructed
   wetlands for wastewater treatment considering nitrogen and carbon
   greenhouse gas emissions
SO WATER RESEARCH
LA English
DT Article
DE Carbon dioxide; Constructed wetlands; Life cycle assessment; Methane;
   Nitrogen cycle; Nitrous oxide; Vertical flow; Wastewater treatment
ID ACTIVATED-SLUDGE; OXIDE EMISSIONS; TREATMENT-PLANT; N2O EMISSIONS;
   REMOVAL; SCALE; PARADIGM; OPTIONS; SYSTEMS; IMPACT
AB Life cycle assessment (LCA) is used to compare the environmental impacts of vertical flow constructed wetlands (VFCW) and horizontal flow constructed wetlands (HFCW). The LCAs include greenhouse gas (N2O, CO2 and CH4) emissions. Baseline constructed wetland designs are compared to different treatment performance scenarios and to conventional wastewater treatment at the materials acquisition, assembly and operation life stages. The LCAs suggest that constructed wetlands have less environmental impact, in terms of resource consumption and greenhouse gas emissions. The VFCW is a less impactful configuration for removing total nitrogen from domestic wastewater. Both wetland designs have negligible impacts on respiratory organics, radiation and ozone. Gaseous emissions, often not included in wastewater LCAs because of lack of data or lack of agreement on impacts, have the largest impact on climate change. Nitrous oxide accounts for the increase in impact on respiratory inorganic, and the combined acidification/eutrophication category. The LCAs were used to assess the importance of nitrogen removal and recycling, and the potential for optimizing nitrogen removal in constructed wetlands. (C) 2011 Elsevier Ltd. All rights reserved.
C1 [Fuchs, Valerie J.] Yale Univ, Dept Chem & Environm Engn, New Haven, CT 06501 USA.
   [Mihelcic, James R.] Univ S Florida, Dept Civil & Environm Engn, Tampa, FL 33620 USA.
   [Gierke, John S.] Michigan Technol Univ, Dept Geol & Min Engn & Sci, Houghton, MI 49931 USA.
C3 Yale University; State University System of Florida; University of South
   Florida; Michigan Technological University
RP Fuchs, VJ (通讯作者)，Yale Univ, Dept Chem & Environm Engn, 300A Mason Lab,9 Hillhouse Ave, New Haven, CT 06520 USA.
EM valerie.fuchs@yale.edu
OI Gierke, John/0000-0001-5397-9556
FU National Science Foundation [DGE 0333401, 0806569]; Water Environment
   Research Foundation [DEC11U06]; DeVlieg Foundation; Michigan Water
   Environment Association; Division Of Undergraduate Education; Direct For
   Education and Human Resources [0806569] Funding Source: National Science
   Foundation
FX This material is based upon work supported by the National Science
   Foundation under Grant Nos. (DGE 0333401 and 0806569) and their Graduate
   Research Fellowship Program, the Water Environment Research Foundation
   (Project DEC11U06), the DeVlieg Foundation, and the Michigan Water
   Environment Association, and technical assistance from Matt Seib.
CR Ahn JH, 2010, ENVIRON SCI TECHNOL, V44, P4505, DOI 10.1021/es903845y
   [Anonymous], 2008, GRAND CHALL ENG
   Benckiser G, 1996, BIOL FERT SOILS, V23, P257, DOI 10.1007/s003740050169
   Brix H, 2005, ECOL ENG, V25, P491, DOI 10.1016/j.ecoleng.2005.07.009
   Crites R., 1998, SMALL DECENTRALIZED
   CZEPIEL P, 1995, ENVIRON SCI TECHNOL, V29, P2352, DOI 10.1021/es00009a030
   Dixon A, 2003, ECOL ENG, V20, P297, DOI 10.1016/S0925-8574(03)00007-7
   EMMERSON RHC, 1995, J CHART INST WATER E, V9, P317
   ETNIER C, 2007, RES DIGEST PROMOTING
   Fey A, 1999, BIOL FERT SOILS, V29, P354, DOI 10.1007/s003740050565
   Foley J., 2007, P 3 INT C LIF CYCL M
   Fuchs V.J., 2009, THESIS MICHIGAN TECH
   FUCHS VJ, 2009, GUIDE ENV ENG DEV WO, P550
   GJELSBERG B, 1998, WATER RES, V32, P2113
   Guest JS, 2009, ENVIRON SCI TECHNOL, V43, P6126, DOI 10.1021/es9010515
   Hospido A, 2004, INT J LIFE CYCLE ASS, V9, P261, DOI 10.1007/BF02978602
   Hospido A, 2008, INT J LIFE CYCLE ASS, V13, P57, DOI 10.1065/lca2007.03.314
   Inamori R, 2007, PROCESS BIOCHEM, V42, P363, DOI 10.1016/j.procbio.2006.09.007
   *IPCC, 2001, BACKGR PAP GOOD PRAC
   IPCC, 2007, CLIMATE CHANGE 2007
   Jönsson A, 1998, INT J LIFE CYCLE ASS, V3, P216, DOI 10.1007/BF02977572
   Kadlec R. H., 1996, TREATMENT WETLANDS
   Kimochi Y, 1998, J FERMENT BIOENG, V86, P202, DOI 10.1016/S0922-338X(98)80114-1
   Larsen TA, 2009, ENVIRON SCI TECHNOL, V43, P6121, DOI 10.1021/es803001r
   Lassaux S, 2007, INT J LIFE CYCLE ASS, V12, P118, DOI 10.1065/lca2005.12.243
   Lundin M, 2000, ENVIRON SCI TECHNOL, V34, P180, DOI 10.1021/es990003f
   Lundin M., 2002, URBAN WATER, V4, P145, DOI [10.1016/S1462-0758(02)00015-8, DOI 10.1016/S1462-0758(02)00015-8]
   Machado AP, 2007, WATER SCI TECHNOL, V56, P15, DOI 10.2166/wst.2007.497
   Maltais-Landry G, 2009, ECOL ENG, V35, P221, DOI 10.1016/j.ecoleng.2008.03.003
   Maurer M, 2003, WATER SCI TECHNOL, V48, P37, DOI 10.2166/wst.2003.0011
   Muga HE, 2008, J ENVIRON MANAGE, V88, P437, DOI 10.1016/j.jenvman.2007.03.008
   Ortiz M, 2007, DESALINATION, V204, P121, DOI 10.1016/j.desal.2006.04.026
   OSADA T, 1995, WATER RES, V29, P1607, DOI 10.1016/0043-1354(94)00246-4
   Park KY, 2000, J BIOSCI BIOENG, V90, P247, DOI 10.1016/S1389-1723(00)80077-8
   *PRE PROD EC CONS, 2008, SIM 7 1 9 16 MULT BE
   Remy C, 2008, WATER SCI TECHNOL, V58, P1555, DOI 10.2166/wst.2008.533
   Renou S, 2008, J CLEAN PROD, V16, P1098, DOI 10.1016/j.jclepro.2007.06.003
   Sovik AK, 2006, J ENVIRON QUAL, V35, P2360, DOI 10.2134/jeq2006.0038
   SUMER E, 1995, EXPERIENTIA, V51, P419, DOI 10.1007/BF01928908
   Tallec G, 2006, BIOPROC BIOSYST ENG, V29, P323, DOI 10.1007/s00449-006-0081-0
   *UNEP, 2009, LIF CYCL IN
   *WERF, 2010, EV GREENH GAS EM SEP
   Zhou S, 2008, WATER AIR SOIL POLL, V191, P171, DOI 10.1007/s11270-008-9615-1
NR 43
TC 95
Z9 99
U1 24
U2 304
PU PERGAMON-ELSEVIER SCIENCE LTD
PI OXFORD
PA THE BOULEVARD, LANGFORD LANE, KIDLINGTON, OXFORD OX5 1GB, ENGLAND
SN 0043-1354
J9 WATER RES
JI Water Res.
PD FEB
PY 2011
VL 45
IS 5
BP 2073
EP 2081
DI 10.1016/j.watres.2010.12.021
PG 9
WC Engineering, Environmental; Environmental Sciences; Water Resources
WE Science Citation Index Expanded (SCI-EXPANDED)
SC Engineering; Environmental Sciences & Ecology; Water Resources
GA 736GJ
UT WOS:000288478700017
PM 21257188
DA 2023-11-17
ER

PT J
AU Keating, MP
   Ochs, CA
   Balachandran, D
   Holland, MM
   Lizotte, RE
   Yu, KW
AF Keating, Michael P., Jr.
   Ochs, Clifford A.
   Balachandran, Devika
   Holland, Marjorie M.
   Lizotte, Richard E., Jr.
   Yu, Kewei
TI Spatial variation related to hydrologic patterns and vegetation in
   greenhouse gas fluxes from the Mississippi Delta agricultural region
SO APPLIED SOIL ECOLOGY
LA English
DT Article
DE Greenhouse gas; Agriculture; Mississippi Delta; Denitrification;
   Vegetation; nosZ gene
ID CREATED RIPARIAN MARSHES; METHANE EMISSIONS; N2O; SOIL; DENITRIFICATION;
   CH4; NITRIFICATION; WETLANDS; CO2; INTERFACE
AB Analysis of microbial gas emissions collected with field chambers were combined with soil genetic and chemical analyses to determine hotspots of greenhouse gas emissions from vegetated cropland, drainage ditch, riparian zone, and wetland habitats in the Tunica and Sunflower Counties of the north Mississippi Delta agricultural region. Methane (CH4) emissions were highest in sites with highest soil moisture (wetlands) and low water flow rates, whereas carbon dioxide (CO2) emission peaked in sites with intermediate soil moisture (riparian zone). Nitrous oxide (N2O) emissions were highest in the cropland and riparian zones, although soil genetic and chemical data suggest a difference in N2O sources between these two sites. Denitrification gene (nosZ) abundances indicate denitrification-derived N2O products in intermittently-flooded sites, while soil [NO3 +NO2] concentrations suggest nitrification-derived N2O products in dry cultivated sites. Vegetation reduced gas emissions in riparian zone habitat, but had no effect in wetland habitat. Substantial and consistent differences in gas emission rates between two neighboring wetlands corresponded to differences in flow regime. Wetland hydrologic flow regime is the factor regulating the distinct gas emission differences observed between two neighboring wetlands. This study demonstrates the importance of hydrologic factors and location-specific vegetation on gas emission hotspots in this intensively-managed agricultural landscape. (C) 2015 Elsevier B.V. All rights reserved.
C1 [Keating, Michael P., Jr.; Ochs, Clifford A.; Holland, Marjorie M.] Univ Mississippi, Dept Biol, University, MS 38677 USA.
   [Balachandran, Devika] Princeton Univ, Princeton Environm Inst, Princeton, NJ 08544 USA.
   [Lizotte, Richard E., Jr.] ARS, USDA, Natl Sedimentat Lab, Oxford, MS 38655 USA.
   [Yu, Kewei] Troy Univ, Dept Biol & Environm Sci, Troy, AL 36082 USA.
C3 University of Mississippi; Princeton University; United States
   Department of Agriculture (USDA); Troy University System; Troy
   University
RP Keating, MP (通讯作者)，Mississippi State Univ, Dept Landscape Architecture, 845-3 Stone Blvd, Mississippi State, MS 39762 USA.
EM mpk76@msstate.edu
FU USDA-Agricultural Research Service [58-6408-1-595]; University of
   Mississippi Graduate School and Biology Department
FX This project was supported financially by the USDA-Agricultural Research
   Service (Award #: 58-6408-1-595) and the University of Mississippi
   Graduate School and Biology Department. We acknowledge essential
   contributions from the Princeton University Environmental Institute, the
   USDA-Agricultural Research Service, the University of Mississippi
   National Center for Natural Products Research-Thad Cochran Research
   Center, L. Hedin, D. Hoyos, J. O'Haver, and]. Rimoldi. R.W. Steinriede
   provided valuable land-use information for Beasley Lake watershed. J.
   Murdock and J. Hoeksema provided important advice on project design and
   statistical analysis. The laboratory of C. Jackson was instrumental in
   genetic analyses. Finally, A. Myers was very supportive in allowing this
   research to be carried out on his farm.
CR Altor AE, 2006, ECOL ENG, V28, P224, DOI 10.1016/j.ecoleng.2006.06.006
   [Anonymous], 2007, WETLANDS
   [Anonymous], 2007, CLIMATE CHANGE 2007
   Cheng XL, 2007, CHEMOSPHERE, V68, P420, DOI 10.1016/j.chemosphere.2007.01.004
   Davidson EA, 2000, BIOSCIENCE, V50, P667, DOI 10.1641/0006-3568(2000)050[0667:TACMOS]2.0.CO;2
   DeAngelis K. M., 2007, MEASUREMENT SOIL MOI
   Ding WX, 2005, ATMOS ENVIRON, V39, P3199, DOI 10.1016/j.atmosenv.2005.02.022
   Fawcett SE, 2014, GLOBAL BIOGEOCHEM CY, V28, P86, DOI 10.1002/2013GB004579
   Frenzel P, 2000, BIOGEOCHEMISTRY, V51, P91, DOI 10.1023/A:1006351118347
   GOREAU TJ, 1980, APPL ENVIRON MICROB, V40, P526, DOI 10.1128/AEM.40.3.526-532.1980
   Hedin LO, 1998, ECOLOGY, V79, P684, DOI 10.2307/176963
   Henry S, 2006, APPL ENVIRON MICROB, V72, P5181, DOI 10.1128/AEM.00231-06
   Hernandez ME, 2006, WETLANDS, V26, P862, DOI 10.1672/0277-5212(2006)26[862:IOHPFF]2.0.CO;2
   Imer D, 2013, BIOGEOSCIENCES, V10, P5931, DOI 10.5194/bg-10-5931-2013
   Koh HS, 2009, HYDROBIOLOGIA, V630, P271, DOI 10.1007/s10750-009-9821-x
   Kröger R, 2014, ECOL ENG, V73, P168, DOI 10.1016/j.ecoleng.2014.09.019
   McClain ME, 2003, ECOSYSTEMS, V6, P301, DOI 10.1007/s10021-003-0161-9
   Morse JL, 2013, SOIL BIOL BIOCHEM, V57, P635, DOI 10.1016/j.soilbio.2012.07.025
   Panek JA, 2000, ECOL APPL, V10, P506
   REDDY KR, 1989, LIMNOL OCEANOGR, V34, P1004, DOI 10.4319/lo.1989.34.6.1004
   Sha C, 2011, ECOL ENG, V37, P16, DOI 10.1016/j.ecoleng.2010.07.022
   Waletzko EJ, 2013, WETLANDS, V33, P989, DOI 10.1007/s13157-013-0457-2
   Xu M, 2001, GLOBAL CHANGE BIOL, V7, P667, DOI 10.1046/j.1354-1013.2001.00435.x
   Yan X, 2000, SOIL BIOL BIOCHEM, V32, P437, DOI 10.1016/S0038-0717(99)00175-3
NR 24
TC 1
Z9 3
U1 6
U2 113
PU ELSEVIER SCIENCE BV
PI AMSTERDAM
PA PO BOX 211, 1000 AE AMSTERDAM, NETHERLANDS
SN 0929-1393
EI 1873-0272
J9 APPL SOIL ECOL
JI Appl. Soil Ecol.
PD FEB
PY 2016
VL 98
BP 278
EP 281
DI 10.1016/j.apsoil.2015.09.012
PG 4
WC Soil Science
WE Science Citation Index Expanded (SCI-EXPANDED)
SC Agriculture
GA CX9AW
UT WOS:000365998100030
DA 2023-11-17
ER

PT J
AU Hemes, KS
   Chamberlain, SD
   Eichelmann, E
   Knox, SH
   Baldocchi, DD
AF Hemes, Kyle S.
   Chamberlain, Samuel D.
   Eichelmann, Elke
   Knox, Sara H.
   Baldocchi, Dennis D.
TI A Biogeochemical Compromise: The High Methane Cost of Sequestering
   Carbon in Restored Wetlands
SO GEOPHYSICAL RESEARCH LETTERS
LA English
DT Article
DE methane; greenhouse gas; wetlands; restoration
ID NET ECOSYSTEM EXCHANGE; SAN-JOAQUIN DELTA; EDDY COVARIANCE; ATMOSPHERIC
   METHANE; PRESENT STATE; GAS-EXCHANGE; RIVER DELTA; CH4 FLUXES; CLIMATE;
   EMISSIONS
AB Peatland drainage is an important driver of global soil carbon loss and carbon dioxide (CO2) emissions. Restoration of peatlands by reflooding reverses CO2 losses at the cost of increased methane (CH4) emissions, presenting a biogeochemical compromise. While restoring peatlands is a potentially effective method for sequestering carbon, the terms of this compromise are not well constrained. Here we present 14 site years of continuous CH4 and CO2 ecosystem-scale gas exchange over a network of restored freshwater wetlands in California, where long growing seasons, warm weather, and managed water tables result in some of the largest wetland ecosystem CH4 emissions recorded. These large CH4 emissions cause the wetlands to be strong greenhouse gas sources while sequestering carbon and building peat soil. The terms of this biogeochemical compromise, dictated by the ratio between carbon sequestration and CH4 emission, vary considerably across small spatial scales, despite nearly identical wetland climate, hydrology, and plant community compositions.
   Plain Language Summary Wetlands play an important role in the climate system, with restoration commonly undertaken for the benefit of atmospheric carbon dioxide removal and carbon storage in the soil. While flooded conditions suppress carbon dioxide emissions from decomposition and sequester carbon, they also generate methane, another potent heat-trapping greenhouse gas. Understanding the balance between these exchanges is important to our understanding of how restored or created wetlands will contribute to mitigating climate change. Here we present a long-term record of continuous carbon dioxide and methane exchange from restored wetlands in Northern California to understand the ultimate climate impact of wetland restoration.
C1 [Hemes, Kyle S.; Chamberlain, Samuel D.; Eichelmann, Elke; Baldocchi, Dennis D.] Univ Calif Berkeley, Ecosyst Sci Div, Dept Environm Sci Policy & Management, Berkeley, CA 94720 USA.
   [Knox, Sara H.] Stanford Univ, Dept Earth Syst Sci, Stanford, CA 94305 USA.
C3 University of California System; University of California Berkeley;
   Stanford University
RP Hemes, KS (通讯作者)，Univ Calif Berkeley, Ecosyst Sci Div, Dept Environm Sci Policy & Management, Berkeley, CA 94720 USA.
EM khemes@berkeley.edu
RI Baldocchi, Dennis D./A-1625-2009; Eichelmann, Elke/AAK-5469-2021
OI Baldocchi, Dennis D./0000-0003-3496-4919; Eichelmann,
   Elke/0000-0001-9516-7951; Hemes, Kyle/0000-0001-5090-1083
FU California Department of Water Resources (DWR) through the California
   Department of Fish and Wildlife; United States Department of Agriculture
   (NIFA grant) [2011-67003-30371]; U.S. Department of Energy's Office of
   Science (AmeriFlux) [7079856]; California Sea Grant Delta Science
   Fellowship; Delta Stewardship Council Delta Science Program [2271];
   California Sea Grant College Program [R/SF-70]
FX This work was supported by the California Department of Water Resources
   (DWR) through a contract from the California Department of Fish and
   Wildlife and the United States Department of Agriculture (NIFA grant
   2011-67003-30371). Funding for the AmeriFlux core sites was provided by
   the U.S. Department of Energy's Office of Science (AmeriFlux contract
   7079856). K. S. H. was supported by the California Sea Grant Delta
   Science Fellowship. This material is based upon work supported by the
   Delta Stewardship Council Delta Science Program under grant 2271 and
   California Sea Grant College Program Project R/SF-70. The contents of
   this material do not necessarily reflect the views and policies of the
   Delta Stewardship Council or California Sea Grant nor do mention trade
   names or commercial products that constitute endorsement or
   recommendation for use. The authors recognize the work of all Berkeley
   Biometeorology Lab members who helped maintain towers and collect and
   process data over the lifetime of these sites, especially Joe Verfaillie
   and Daphne Szutu. All Delta sites used in this analysis are part of the
   Ameriflux network, with data available at http://ameriflux.ibl.gov/. K.
   S. H. and D. D. B. conceived of the study. K. S. H. and S. D. C.
   developed the study and analyzed the data. E. E. and S. H. K. assisted
   in interpreting the data. K. S. H. wrote the paper with substantial
   input from all coauthors. Correspondence and requests for materials
   should be addressed to khemes@berkeley.edu.
CR Anderson FE, 2016, J GEOPHYS RES-BIOGEO, V121, P777, DOI 10.1002/2015JG003083
   [Anonymous], SAN FRANCISCO BAY UR
   Arneth A, 2010, NAT GEOSCI, V3, P525, DOI [10.1038/ngeo905, 10.1038/NGEO905]
   Bridgham SD, 2006, WETLANDS, V26, P889, DOI 10.1672/0277-5212(2006)26[889:TCBONA]2.0.CO;2
   Bridgham SD, 2013, GLOBAL CHANGE BIOL, V19, P1325, DOI 10.1111/gcb.12131
   Brown KJ, 2005, ENVIRON CONSERV, V32, P103, DOI 10.1017/S037689290500216X
   Cao MK, 1996, J GEOPHYS RES-ATMOS, V101, P14399, DOI 10.1029/96JD00219
   Cathles LM, 2012, CLIMATIC CHANGE, V113, P525, DOI 10.1007/s10584-011-0333-0
   Chamberlain SD, 2018, GLOBAL CHANGE BIOL, V24, P4107, DOI 10.1111/gcb.14124
   Chamberlain SD, 2017, BOUND-LAY METEOROL, V165, P197, DOI 10.1007/s10546-017-0275-9
   Chamberlain SD, 2017, ECOL APPL, V27, P1199, DOI 10.1002/eap.1514
   Chamberlain SD, 2016, J GEOPHYS RES-BIOGEO, V121, P965, DOI 10.1002/2015JG003283
   Christensen TR, 1996, TELLUS B, V48, P652, DOI 10.1034/j.1600-0889.1996.t01-4-00004.x
   Chu HS, 2015, GLOBAL CHANGE BIOL, V21, P1165, DOI 10.1111/gcb.12760
   Desai AR, 2015, AGR FOREST METEOROL, V201, P61, DOI 10.1016/j.agrformet.2014.10.017
   Detto M, 2010, BOUND-LAY METEOROL, V136, P407, DOI 10.1007/s10546-010-9514-z
   DEVEREL S, 2017, SAN FRANC ESTUARY WA, V15, pNIL47, DOI DOI 10.15447/sfews.2017v15iss3art2
   Deverel S.J., 2014, SAN FRANC ESTUARY WA, V12, P1, DOI 10.15447/sfews.2014v12iss2art5
   Deverel SJ, 2016, HYDROGEOL J, V24, P569, DOI 10.1007/s10040-016-1391-1
   Drexler J.Z., 2007, AGE DETERMINATION RE
   Drexler JZ, 2009, WETLANDS, V29, P372, DOI 10.1672/08-97.1
   Eichelmann E, 2018, AGR FOREST METEOROL, V256, P179, DOI 10.1016/j.agrformet.2018.03.007
   Estes L, 2018, NAT ECOL EVOL, V2, P819, DOI 10.1038/s41559-018-0524-4
   Feldman DR, 2018, NAT GEOSCI, V11, P238, DOI 10.1038/s41561-018-0085-9
   Flanagan LB, 2011, GLOBAL CHANGE BIOL, V17, P2271, DOI 10.1111/j.1365-2486.2010.02378.x
   Friborg T, 2000, GLOBAL BIOGEOCHEM CY, V14, P715, DOI 10.1029/1999GB001136
   Friborg T, 2003, GEOPHYS RES LETT, V30, DOI 10.1029/2003GL017797
   Frolking S, 2007, GLOBAL CHANGE BIOL, V13, P1079, DOI 10.1111/j.1365-2486.2007.01339.x
   Frolking S, 2006, J GEOPHYS RES-BIOGEO, V111, DOI 10.1029/2005JG000091
   Frolking S, 2011, ENVIRON REV, V19, P371, DOI [10.1139/a11-014, 10.1139/A11-014]
   Gauci V, 2005, GEOPHYS RES LETT, V32, DOI 10.1029/2005GL022544
   Griscom BW, 2017, P NATL ACAD SCI USA, V114, P11645, DOI 10.1073/pnas.1710465114
   Hatala JA, 2012, AGR ECOSYST ENVIRON, V150, P1, DOI 10.1016/j.agee.2012.01.009
   Hemes KS, 2018, J GEOPHYS RES-BIOGEO, V123, P2072, DOI 10.1029/2018JG004494
   Herbst M, 2013, BIOGEOSCIENCES, V10, P39, DOI 10.5194/bg-10-39-2013
   Himes-Cornell A, 2018, ECOSYST SERV, V30, P36, DOI 10.1016/j.ecoser.2018.01.006
   Holm GO, 2016, WETLANDS, V36, P401, DOI 10.1007/s13157-016-0746-7
   Hoper H., 2008, PEATLANDS CLIMATE CH, P182
   Howarth RW, 2011, CLIMATIC CHANGE, V106, P679, DOI 10.1007/s10584-011-0061-5
   Jammet M, 2017, BIOGEOSCIENCES, V14, P5189, DOI 10.5194/bg-14-5189-2017
   Johnson CR, 2017, RESTOR ECOL, V25, P140, DOI 10.1111/rec.12413
   Kirschke S, 2013, NAT GEOSCI, V6, P813, DOI [10.1038/NGEO1955, 10.1038/ngeo1955]
   Knox SH, 2018, J GEOPHYS RES-BIOGEO, V123, P787, DOI 10.1002/2017JG004048
   Knox SH, 2015, GLOBAL CHANGE BIOL, V21, P750, DOI 10.1111/gcb.12745
   Krauss K. W., 2016, Journal of Geophysical Research: Biogeosciences, V121, P1503, DOI 10.1002/2015JG003224
   Kroeger KD, 2017, SCI REP-UK, V7, DOI 10.1038/s41598-017-12138-4
   Lee S. C., 2016, BIOGEOSCIENCES DISCU, V1, P1, DOI DOI 10.5194/BG-2016-446
   Leifeld J, 2018, NAT COMMUN, V9, DOI 10.1038/s41467-018-03406-6
   Long KD, 2010, GLOBAL CHANGE BIOL, V16, P2420, DOI 10.1111/j.1365-2486.2009.02083.x
   Mastepanov M, 2008, NATURE, V456, P628, DOI 10.1038/nature07464
   Melton JR, 2013, BIOGEOSCIENCES, V10, P753, DOI 10.5194/bg-10-753-2013
   Meng L, 2016, ENVIRON RES LETT, V11, DOI 10.1088/1748-9326/11/10/100201
   Miller R. L., 2008, SAN FRANCISCO ESTUAR, V6, P1, DOI [10.15447/sfews.2008v6iss3art1, DOI 10.15447/SFEWS.2008V6ISS3ART1]
   Mitsch W. J., 2017, ECOL ENG, V1-0
   Mitsch WJ, 2013, LANDSCAPE ECOL, V28, P583, DOI 10.1007/s10980-012-9758-8
   Moffat AM, 2007, AGR FOREST METEOROL, V147, P209, DOI 10.1016/j.agrformet.2007.08.011
   Moomaw WR, 2018, WETLANDS, V38, P183, DOI 10.1007/s13157-018-1023-8
   Mount J., 2005, SAN FRANC ESTUARY WA, V3, P5, DOI DOI 10.15447/SFEWS.2005V3ISS1ART7
   Myhre G, 2014, CLIMATE CHANGE 2013: THE PHYSICAL SCIENCE BASIS, P659
   Neubauer SC, 2015, ECOSYSTEMS, V18, P1000, DOI 10.1007/s10021-015-9879-4
   Neubauer SC, 2014, LANDSCAPE ECOL, V29, P571, DOI 10.1007/s10980-014-9986-1
   Nisbet EG, 2016, GLOBAL BIOGEOCHEM CY, V30, P1356, DOI 10.1002/2016GB005406
   Oikawa PY, 2017, J GEOPHYS RES-BIOGEO, V122, P145, DOI 10.1002/2016JG003438
   Olson DM, 2013, J GEOPHYS RES-BIOGEO, V118, P226, DOI 10.1002/jgrg.20031
   Papale D, 2006, BIOGEOSCIENCES, V3, P571, DOI 10.5194/bg-3-571-2006
   Parmentier FJW, 2011, J GEOPHYS RES-BIOGEO, V116, DOI 10.1029/2010JG001637
   Paustian K, 2016, NATURE, V532, P49, DOI 10.1038/nature17174
   Petrescu AMR, 2015, P NATL ACAD SCI USA, V112, P4594, DOI 10.1073/pnas.1416267112
   Poulter B, 2017, ENVIRON RES LETT, V12, DOI 10.1088/1748-9326/aa8391
   Pugh CA, 2018, BIOGEOCHEMISTRY, V137, P15, DOI 10.1007/s10533-017-0414-x
   Rey-Sanchez A. C., 2017, ECOL ENG, V114, P7
   Richardson AD, 2007, AGR FOREST METEOROL, V147, P199, DOI 10.1016/j.agrformet.2007.06.004
   Rinne J, 2007, TELLUS B, V59, P449, DOI 10.1111/j.1600-0889.2007.00261.x
   Roulet NT, 2000, WETLANDS, V20, P605, DOI 10.1672/0277-5212(2000)020[0605:PCSGGA]2.0.CO;2
   Runkle BRK, 2013, BIOGEOSCIENCES, V10, P1337, DOI 10.5194/bg-10-1337-2013
   Sachs T, 2010, GLOBAL CHANGE BIOL, V16, P3096, DOI 10.1111/j.1365-2486.2010.02232.x
   Sachs T, 2008, J GEOPHYS RES-BIOGEO, V113, DOI [10.1029/2007JG000505, 10.1029/2007JG000:505]
   Sanderman J, 2017, P NATL ACAD SCI USA, V114, P9575, DOI 10.1073/pnas.1706103114
   Saunois M, 2016, EARTH SYST SCI DATA, V8, P697, DOI 10.5194/essd-8-697-2016
   Schaefer H, 2016, SCIENCE, V352, P80, DOI 10.1126/science.aad2705
   Schrier-Uijl AP, 2014, BIOGEOSCIENCES, V11, P4559, DOI 10.5194/bg-11-4559-2014
   SHURPALI NJ, 1993, J GEOPHYS RES-ATMOS, V98, P20649, DOI 10.1029/93JD02181
   SHURPALI NJ, 1995, J GEOPHYS RES-ATMOS, V100, P14319, DOI 10.1029/95JD01227
   Spahni R, 2011, BIOGEOSCIENCES, V8, P1643, DOI 10.5194/bg-8-1643-2011
   Sturtevant C, 2016, J GEOPHYS RES-BIOGEO, V121, P188, DOI 10.1002/2015JG003054
   Suding K, 2015, SCIENCE, V348, P638, DOI 10.1126/science.aaa4216
   Syvitski JPM, 2009, NAT GEOSCI, V2, P681, DOI 10.1038/NGEO629
   Tiemeyer B., 2013, 15 JH VONTHUN I
   Turner AJ, 2017, P NATL ACAD SCI USA, V114, P5367, DOI 10.1073/pnas.1616020114
   Wania R, 2013, GEOSCI MODEL DEV, V6, P617, DOI 10.5194/gmd-6-617-2013
   WEBB EK, 1980, Q J ROY METEOR SOC, V106, P85, DOI 10.1002/qj.49710644707
   WEIR WALTER W., 1950, HILGARDIA, V20, P37
   Whiting GJ, 2001, TELLUS B, V53, P521, DOI 10.1034/j.1600-0889.2001.530501.x
   Worden JR, 2017, NAT COMMUN, V8, DOI 10.1038/s41467-017-02246-0
   Wu JH, 2014, GLOBAL BIOGEOCHEM CY, V28, P1005, DOI 10.1002/2014GB004845
   Zhang Y, 2012, GLOBAL CHANGE BIOL, V18, P1428, DOI 10.1111/j.1365-2486.2011.02587.x
   Zhang Z, 2017, P NATL ACAD SCI USA, V114, P9647, DOI 10.1073/pnas.1618765114
   Zona D, 2009, GLOBAL BIOGEOCHEM CY, V23, DOI 10.1029/2009GB003487
NR 98
TC 57
Z9 58
U1 10
U2 143
PU AMER GEOPHYSICAL UNION
PI WASHINGTON
PA 2000 FLORIDA AVE NW, WASHINGTON, DC 20009 USA
SN 0094-8276
EI 1944-8007
J9 GEOPHYS RES LETT
JI Geophys. Res. Lett.
PD JUN 28
PY 2018
VL 45
IS 12
BP 6081
EP 6091
DI 10.1029/2018GL077747
PG 11
WC Geosciences, Multidisciplinary
WE Science Citation Index Expanded (SCI-EXPANDED)
SC Geology
GA GM8QY
UT WOS:000438499100029
OA Bronze, Green Published
DA 2023-11-17
ER

PT J
AU Mo, Y
   Deng, ZH
   Gao, JQ
   Guo, YX
   Yu, FH
AF Mo, Yi
   Deng, Zhao-Heng
   Gao, Jun-Qin
   Guo, Yu-Xi
   Yu, Fei-Hai
TI Does richness of emergent plants affect CO<sub>2</sub> and
   CH<sub>4</sub> emissions in experimental wetlands?
SO FRESHWATER BIOLOGY
LA English
DT Article
DE aquatic plant communities; diversity effect; experimental communities;
   greenhouse gas emissions; species richness
ID NITROUS-OXIDE EMISSIONS; METHANE EMISSIONS; SPECIES RICHNESS;
   CARBON-DIOXIDE; VASCULAR PLANTS; DIVERSITY; PRODUCTIVITY; BIOMASS; SOIL;
   BIODIVERSITY
AB Plant species richness may affect greenhouse gas emissions because it may change ecosystem productivity. Emergent plants are an important component of wetland ecosystems, but little is known about how emergent plant richness affects greenhouse gas emissions.
   We assembled experimental communities consisting of 1, 2, 4 or 8 emergent plant species in aquatic microcosms and measured community biomass and emissions of CO2 and CH4.
   Emergent plant richness had little effect on cumulative emissions of CO2 or CH4, most likely because it did not affect community biomass. This conclusion is supported by the fact that CO2 emission was significantly positively related to community biomass. The reason for the unresponsiveness of community biomass to species richness of emergent plants may be that all the plants are in the same functional group so that complementarity among species is weak. CH4 emissions from monocultures of different species differed greatly.
   Our results do not support the hypothesis that richness of emergent plants plays an important role in regulating greenhouse gas emissions from wetlands. A significant richness effect on greenhouse gas emissions might be detected in wetlands consisting of different plant functional groups such as emergent, floating and submerged plants.
C1 [Mo, Yi; Deng, Zhao-Heng; Gao, Jun-Qin; Guo, Yu-Xi; Yu, Fei-Hai] Beijing Forestry Univ, Sch Nat Conservat, Beijing 100083, Peoples R China.
C3 Beijing Forestry University
RP Gao, JQ (通讯作者)，Beijing Forestry Univ, Sch Nat Conservat, POB 159,Qinghua East Rd 35, Beijing 100083, Peoples R China.
EM gaojq@bjfu.edu.cn
RI Yu, Fei-Hai/O-9395-2016; Guo, Yuxi/ABF-4059-2021
OI Yu, Fei-Hai/0000-0001-5007-1745; Guo, Yuxi/0000-0002-6680-8868; Deng,
   Zhaoheng/0000-0003-2740-4366
FU Fundamental Research Funds for the Central Universities [TD-JC-2013-1];
   National Natural Science Foundation of China [41071329]
FX We thank Dr. Xingliang Xu and two anonymous reviewers for their
   constructive comments on the manuscript, and Prof. Peter Alpert for
   editing the language. This research is supported by the Fundamental
   Research Funds for the Central Universities (TD-JC-2013-1) and the
   National Natural Science Foundation of China (41071329).
CR Adler PB, 2011, SCIENCE, V333, P1750, DOI 10.1126/science.1204498
   [Anonymous], 2007, WETLANDS
   [Anonymous], 2005, ECOSYSTEMS HUMAN WEL
   [Anonymous], 2013, CLIMATE CHANGE 2013
   Bai YF, 2007, J APPL ECOL, V44, P1023, DOI 10.1111/j.1365-2664.2007.01351.x
   Begum N, 2014, BIOL FERT SOILS, V50, P499, DOI 10.1007/s00374-013-0865-8
   Bhullar G. S., 2014, PLOS ONE, V9
   Bouchard V, 2007, ECOLOGY, V88, P2903, DOI 10.1890/06-1144.1
   Chang J, 2014, ECOL ENG, V64, P108, DOI 10.1016/j.ecoleng.2013.12.046
   Ding WX, 2005, ATMOS ENVIRON, V39, P3199, DOI 10.1016/j.atmosenv.2005.02.022
   Dugas WA, 1999, AGR FOREST METEOROL, V93, P121, DOI 10.1016/S0168-1923(98)00118-X
   Engelhardt KAM, 2001, NATURE, V411, P687, DOI 10.1038/35079573
   Farrar J, 2003, ECOLOGY, V84, P827, DOI 10.1890/0012-9658(2003)084[0827:HRCTFO]2.0.CO;2
   Gao JQ, 2014, CATENA, V119, P21, DOI 10.1016/j.catena.2014.03.005
   Hector A, 2007, NATURE, V448, P188, DOI 10.1038/nature05947
   Hirota M, 2010, J PLANT RES, V123, P531, DOI 10.1007/s10265-010-0315-8
   Hooper DU, 2005, ECOL MONOGR, V75, P3, DOI 10.1890/04-0922
   Huang L., 2013, THESIS BEIJING FORES
   Isbell F, 2011, NATURE, V477, P199, DOI 10.1038/nature10282
   Joabsson A, 1999, TRENDS ECOL EVOL, V14, P385, DOI 10.1016/S0169-5347(99)01649-3
   Joabsson A, 2001, GLOBAL CHANGE BIOL, V7, P919, DOI 10.1046/j.1354-1013.2001.00044.x
   Johnson SE, 2006, SOIL BIOL BIOCHEM, V38, P1880, DOI 10.1016/j.soilbio.2005.12.026
   Koelbener A, 2010, PLANT SOIL, V326, P147, DOI 10.1007/s11104-009-9989-x
   Kuzyakov Y, 2010, GLOBAL CHANGE BIOL, V16, P3386, DOI 10.1111/j.1365-2486.2010.02179.x
   Laine AM, 2012, BOTANY, V90, P63, DOI [10.1139/b11-068, 10.1139/B11-068]
   Larmola T, 2003, FRESHWATER BIOL, V48, P1295, DOI 10.1046/j.1365-2427.2003.01079.x
   [雷霆 LEI Ting], 2006, [北京林业大学学报, Journal of Beijing Forestry University], V28, P67
   [李红琴 Li Hongqin], 2014, [生态学报, Acta Ecologica Sinica], V34, P925
   Liang X., 2012, J HYDROECOLOGY, V33, P131
   Mueller KE, 2013, GLOBAL CHANGE BIOL, V19, P1249, DOI 10.1111/gcb.12096
   Niklaus PA, 2006, PLANT SOIL, V282, P83, DOI 10.1007/s11104-005-5230-8
   Pfisterer AB, 2002, NATURE, V416, P84, DOI 10.1038/416084a
   Roscher C, 2004, BASIC APPL ECOL, V5, P107, DOI 10.1078/1439-1791-00216
   Schultz R, 2011, WETLANDS, V31, P965, DOI 10.1007/s13157-011-0211-6
   Song CC, 2008, J ENVIRON MANAGE, V88, P428, DOI 10.1016/j.jenvman.2007.03.030
   Ström L, 2003, GLOBAL CHANGE BIOL, V9, P1185, DOI 10.1046/j.1365-2486.2003.00655.x
   Sun HY, 2013, ATMOS ENVIRON, V77, P544, DOI 10.1016/j.atmosenv.2013.05.058
   Tilman D, 1997, P NATL ACAD SCI USA, V94, P1857, DOI 10.1073/pnas.94.5.1857
   Tilman D, 2001, SCIENCE, V294, P843, DOI 10.1126/science.1060391
   Wang H, 2013, CLEAN-SOIL AIR WATER, V41, P657, DOI 10.1002/clen.201200348
   Wang JY, 2013, WETLANDS, V33, P1075, DOI 10.1007/s13157-013-0463-4
   Welsch M, 2007, EUR J SOIL SCI, V58, P1493, DOI 10.1111/j.1365-2389.2007.00955.x
   Wright A, 2013, OECOLOGIA, V171, P449, DOI 10.1007/s00442-012-2420-y
   [张佳蕊 ZHANG JiaRui], 2007, [湿地科学, Wetland Science], V5, P146
   Zhang PC, 2009, SOIL BIOL BIOCHEM, V41, P663, DOI 10.1016/j.soilbio.2008.12.026
NR 45
TC 17
Z9 20
U1 19
U2 117
PU WILEY
PI HOBOKEN
PA 111 RIVER ST, HOBOKEN 07030-5774, NJ USA
SN 0046-5070
EI 1365-2427
J9 FRESHWATER BIOL
JI Freshw. Biol.
PD AUG
PY 2015
VL 60
IS 8
BP 1537
EP 1544
DI 10.1111/fwb.12586
PG 8
WC Ecology; Marine & Freshwater Biology
WE Science Citation Index Expanded (SCI-EXPANDED)
SC Environmental Sciences & Ecology; Marine & Freshwater Biology
GA CM9GZ
UT WOS:000358017100006
DA 2023-11-17
ER

PT J
AU Ma, JJ
   Ullah, S
   Niu, AY
   Liao, ZN
   Qin, QH
   Xu, SJ
   Lin, CX
AF Ma, Jiaojiao
   Ullah, Sami
   Niu, Anyi
   Liao, Zhenni
   Qin, Qunhao
   Xu, Songjun
   Lin, Chuxia
TI Heavy metal pollution increases CH<sub>4</sub> and decreases
   CO<sub>2</sub> emissions due to soil microbial changes in a mangrove
   wetland: Microcosm experiment and field examination
SO CHEMOSPHERE
LA English
DT Article
DE Greenhouse gas emission; Mangrove wetland; Heavy metal pollution;
   Methanogenic communities; Soil organic carbon
AB Mangrove plays an important role in modulating global warming through substantial blue carbon storage relative to their greenhouse gas emission potential. The presence of heavy metals in mangrove wetlands can influence soil microbial communities with implications for decomposition of soil organic matter and emission of greenhouse gases. In this study, field monitoring and a microcosm experiment were conducted to examine the impacts of heavy metal pollution on soil microbial communities and greenhouse gas fluxes. The results show that heavy metal pollution decreased the richness and diversity of the overall soil microbial functional groups (heterotrophs and lithotrophs); however, it did not inhibit the activities of the methanogenic communities, possibly due to their stronger tolerance to heavy metal toxicity compared to the broader soil microbial communities. Consequently, the presence of heavy metals in the mangrove soils significantly increased the emission of CH4 while the emission of CO2 as a proxy of soil microbial respiration was decreased. The soil organic carbon content could also buffer the effect of heavy metal pollution and influence CO2 emissions due to reduced toxicity to microbes. The findings have implications for understanding the complication of greenhouse gas emissions by heavy metal pollution in mangrove wetlands. (C) 2020 Elsevier Ltd. All rights reserved.
C1 [Ma, Jiaojiao; Niu, Anyi; Liao, Zhenni; Xu, Songjun] South China Normal Univ, Sch Geog, Guangzhou 510631, Peoples R China.
   [Ma, Jiaojiao; Ullah, Sami] Univ Birmingham, Sch Geog Earth & Environm Sci, Birmingham B15 2TT, W Midlands, England.
   [Ma, Jiaojiao; Ullah, Sami] Univ Birmingham, Birmingham Inst Forest Res, Birmingham B15 2TT, W Midlands, England.
   [Qin, Qunhao] South China Agr Univ, Coll Nat Resources & Environm, Guangzhou 510642, Peoples R China.
   [Lin, Chuxia] Deakin Univ, Fac Sci Engn & Built Environm, Burwood, Vic 3125, Australia.
C3 South China Normal University; University of Birmingham; University of
   Birmingham; South China Agricultural University; Deakin University
RP Xu, SJ (通讯作者)，South China Normal Univ, Sch Geog, Guangzhou 510631, Peoples R China.; Lin, CX (通讯作者)，Deakin Univ, Fac Sci Engn & Built Environm, Burwood, Vic 3125, Australia.
EM xusj@scnu.edu.cn; chu.lin@deakin.edu.au
RI Niu, Anyi/JBL-1434-2023; Ullah, Sami/IAM-8005-2023
OI Niu, Anyi/0000-0002-6533-0807; ULLAH, SAMI/0000-0002-9153-8847
FU National Natural Science Foundation of China [41877411]; International
   Training Project for Outstanding Young Scientific Research Talents in
   Guangdong Universities
FX This study was supported by the National Natural Science Foundation of
   China (Grant number 41877411) and International Training Project for
   Outstanding Young Scientific Research Talents in Guangdong Universities
   in 2018.
CR Allen DE, 2007, SOIL BIOL BIOCHEM, V39, P622, DOI 10.1016/j.soilbio.2006.09.013
   Atwood TB, 2017, NAT CLIM CHANGE, V7, P523, DOI [10.1038/NCLIMATE3326, 10.1038/nclimate3326]
   Bardgett RD, 2008, ISME J, V2, P805, DOI 10.1038/ismej.2008.58
   Bridgham SD, 2013, GLOBAL CHANGE BIOL, V19, P1325, DOI 10.1111/gcb.12131
   Cai YF, 2016, NAT COMMUN, V7, DOI 10.1038/ncomms11728
   Cao HL, 2011, SYST APPL MICROBIOL, V34, P513, DOI 10.1016/j.syapm.2010.11.023
   Chen GC, 2010, SCI TOTAL ENVIRON, V408, P2761, DOI 10.1016/j.scitotenv.2010.03.007
   Chen XP, 2018, J SOIL SEDIMENT, V18, P3324, DOI 10.1007/s11368-017-1782-5
   Chen YP, 2015, SCI TOTAL ENVIRON, V526, P19, DOI 10.1016/j.scitotenv.2015.04.077
   Cuer CA, 2018, SCI REP-UK, V8, DOI 10.1038/s41598-018-33594-6
   Das S, 2018, MAR ECOL-EVOL PERSP, V39, DOI 10.1111/maec.12493
   De Mares MC, 2017, FRONT MICROBIOL, V8, DOI 10.3389/fmicb.2017.02560
   Deng YC, 2016, FEMS MICROBIOL LETT, V363, DOI 10.1093/femsle/fnw168
   Ding ZL, 2017, SOIL SCI PLANT NUTR, V63, P75, DOI 10.1080/00380768.2016.1247385
   Doroski AA, 2019, SOIL BIOL BIOCHEM, V131, P44, DOI 10.1016/j.soilbio.2018.12.023
   Duke NC, 2007, SCIENCE, V317, P41, DOI 10.1126/science.317.5834.41b
   Enya O, 2020, SCI TOTAL ENVIRON, V724, DOI 10.1016/j.scitotenv.2020.138223
   Feller IC, 2010, ANNU REV MAR SCI, V2, P395, DOI 10.1146/annurev.marine.010908.163809
   Feng JX, 2017, MAR POLLUT BULL, V124, P1033, DOI 10.1016/j.marpolbul.2017.01.004
   Feng XM, 2010, FEMS MICROBIOL ECOL, V74, P226, DOI 10.1111/j.1574-6941.2010.00932.x
   Fernández-Cadena JC, 2020, MAR POLLUT BULL, V150, DOI 10.1016/j.marpolbul.2019.110701
   Fernández-Cadena JC, 2014, MAR POLLUT BULL, V82, P221, DOI 10.1016/j.marpolbul.2014.03.016
   Giannopoulos G., 2019, RESPONSE RELATIONSHI
   Giller KE, 1998, SOIL BIOL BIOCHEM, V30, P1389, DOI 10.1016/S0038-0717(97)00270-8
   Glass JB, 2012, FRONT MICROBIOL, V3, DOI 10.3389/fmicb.2012.00061
   Gopalakrishnan G, 2020, REG STUD MAR SCI, V33, DOI 10.1016/j.rsma.2019.100961
   Guo HH, 2017, ECOTOX ENVIRON SAFE, V144, P300, DOI 10.1016/j.ecoenv.2017.06.048
   He SM, 2015, MBIO, V6, DOI 10.1128/mBio.00066-15
   Hernández M, 2017, SOIL BIOL BIOCHEM, V105, P81, DOI 10.1016/j.soilbio.2016.11.010
   Hu YX, 2020, ENVIRON POLLUT, V260, DOI 10.1016/j.envpol.2020.114087
   Jaiswal D, 2019, ECOL INDIC, V99, P349, DOI 10.1016/j.ecolind.2018.12.046
   Jing HM, 2016, PLOS ONE, V11, DOI 10.1371/journal.pone.0161065
   Jose J, 2011, ENVIRON POLLUT, V159, P2775, DOI 10.1016/j.envpol.2011.05.009
   Karlsson A, 2012, J BIOSCI BIOENG, V114, P446, DOI 10.1016/j.jbiosc.2012.05.010
   Kim Y, 2014, BIOGEOCHEMISTRY, V118, P35, DOI 10.1007/s10533-013-9903-8
   Knief C, 2015, FRONT MICROBIOL, V6, DOI 10.3389/fmicb.2015.01346
   Li M, 2011, ECOTOXICOLOGY, V20, P1780, DOI 10.1007/s10646-011-0711-4
   Li QS, 2007, ENVIRON POLLUT, V149, P158, DOI 10.1016/j.envpol.2007.01.006
   Li XQ, 2017, ENVIRON POLLUT, V231, P908, DOI 10.1016/j.envpol.2017.08.057
   Lira-Silva E, 2012, PLOS ONE, V7, DOI 10.1371/journal.pone.0048779
   Margesin R, 2011, CHEMOSPHERE, V82, P1583, DOI 10.1016/j.chemosphere.2010.11.056
   Martins CSC, 2015, SOIL BIOL BIOCHEM, V86, P5, DOI 10.1016/j.soilbio.2015.03.012
   Nath B, 2013, SCI TOTAL ENVIRON, V463, P667, DOI 10.1016/j.scitotenv.2013.06.024
   Paulo LM, 2015, REV ENVIRON SCI BIO, V14, P537, DOI 10.1007/s11157-015-9387-1
   Sasmito SD, 2020, GLOBAL CHANGE BIOL, V26, P3028, DOI 10.1111/gcb.15056
   Shi C, 2019, MAR POLLUT BULL, V143, P115, DOI 10.1016/j.marpolbul.2019.04.043
   Sierocinski P, 2018, MOL ECOL, V27, P4641, DOI 10.1111/mec.14895
   Tang YS, 2011, SOIL BIOL BIOCHEM, V43, P638, DOI 10.1016/j.soilbio.2010.11.035
   Tian HJ, 2020, SCI TOTAL ENVIRON, V721, DOI 10.1016/j.scitotenv.2020.137760
   Tuo Y, 2014, WATER AIR SOIL POLL, V225, DOI 10.1007/s11270-014-1996-8
   Usman ARA, 2013, ECOTOX ENVIRON SAFE, V97, P263, DOI 10.1016/j.ecoenv.2013.08.009
   Wang C, 2017, WETLANDS, V37, P559, DOI 10.1007/s13157-017-0890-8
   Wu QH, 2014, ECOTOX ENVIRON SAFE, V104, P143, DOI 10.1016/j.ecoenv.2014.02.017
   Xu L, 2018, SCI TOTAL ENVIRON, V631-632, P619, DOI 10.1016/j.scitotenv.2018.03.080
   Xu SJ, 2015, MAR POLLUT BULL, V100, P562, DOI 10.1016/j.marpolbul.2015.08.031
   Xu XW, 2014, ECOL ENG, V73, P469, DOI 10.1016/j.ecoleng.2014.09.087
   Xu YL, 2019, ENVIRON INT, V125, P478, DOI 10.1016/j.envint.2019.01.071
   Yu X., 2020, SOIL BIOL BIOCHEM, P144
   Zeng LL, 2019, J SOIL SEDIMENT, V19, P533, DOI 10.1007/s11368-018-2069-1
   Zhang XY, 2018, SCI TOTAL ENVIRON, V633, P518, DOI 10.1016/j.scitotenv.2018.03.158
   Zhang ZW, 2014, ENVIRON SCI POLLUT R, V21, P11938, DOI 10.1007/s11356-014-3100-8
   Zhou T, 2014, EUR J SOIL BIOL, V63, P1, DOI 10.1016/j.ejsobi.2014.03.008
   Zhou X, 2018, GEODERMA, V311, P9, DOI 10.1016/j.geoderma.2017.09.035
   Zhou ZC, 2017, FRONT MICROBIOL, V8, DOI 10.3389/fmicb.2017.02148
NR 64
TC 36
Z9 38
U1 37
U2 235
PU PERGAMON-ELSEVIER SCIENCE LTD
PI OXFORD
PA THE BOULEVARD, LANGFORD LANE, KIDLINGTON, OXFORD OX5 1GB, ENGLAND
SN 0045-6535
EI 1879-1298
J9 CHEMOSPHERE
JI Chemosphere
PD APR
PY 2021
VL 269
AR 128735
DI 10.1016/j.chemosphere.2020.128735
EA FEB 2021
PG 13
WC Environmental Sciences
WE Science Citation Index Expanded (SCI-EXPANDED)
SC Environmental Sciences & Ecology
GA RA9FO
UT WOS:000631725000052
PM 33127108
DA 2023-11-17
ER

PT J
AU Miao, YQ
   Song, CC
   Wang, XW
   Sun, XX
   Meng, HN
   Sun, L
AF Miao, Yuqing
   Song, Changchun
   Wang, Xianwei
   Sun, Xiaoxin
   Meng, Henan
   Sun, Li
TI Greenhouse gas emissions from different wetlands during the snow-covered
   season in Northeast China
SO ATMOSPHERIC ENVIRONMENT
LA English
DT Article
DE Marsh; Methane; Nitrous oxide; Winter flux; Peatland; Diffusion model
ID METHANE EMISSION; N2O FLUXES; CO2 FLUX; CARBON-DIOXIDE; NITROUS-OXIDE;
   WINTER FLUXES; ARCTIC SOILS; CH4; EXCHANGE; TEMPERATURES
AB Emission of CO2, CH4 and N2O from the snowpack is an important component of annual C and N budgets in wetland ecosystems in mid- and high-latitude. However, there is little information about greenhouse gas fluxes during the snow-covered season in wetlands in Northeast China. In the present study, we investigated the trace gas fluxes from a peatland and a marsh using the methods of concentration gradient and diffusion model during the snow-covered season of 2010/2011 in this region. Estimates of CO2 efflux from a peatland and a marsh during this period were 4.179 and 5.026 g C m(-2) season(-1), respectively. The seasonal release of CH4 from the peatland (0.009 g C m(-2) season(-1)) was much lower than that from the marsh (0.818 g C m(-2) season(-1)). Intriguingly, we observed that the peatland acted as sink for N2O, and the marsh as a source for N2O during the snow-covered season. For the peatland, snowpack such as snow density is important for CO2 and CH4 fluxes, while N2O flux was controlled by soil-snow interface temperature. In the marsh, however, soil temperature was the primary parameter regulating greenhouse gas fluxes. Our results suggest that in mid- and high-latitude regions, greenhouse gas fluxes during the snow-covered season is an important part of C and N cycles in seasonally snow-covered wetland ecosystems. The difference in greenhouse gas emission from both peatland and marsh suggests that wetland types should be considered when evaluating regional gas budgets. Crown Copyright (C) 2012 Published by Elsevier Ltd. All rights reserved.
C1 [Miao, Yuqing; Song, Changchun; Wang, Xianwei; Sun, Xiaoxin; Meng, Henan; Sun, Li] Chinese Acad Sci, NE Inst Geog & Agroecol, Changchun 130012, Jilin, Peoples R China.
   [Miao, Yuqing; Meng, Henan] Chinese Acad Sci, Grad Univ, Beijing 100039, Peoples R China.
C3 Chinese Academy of Sciences; Northeast Institute of Geography &
   Agroecology, CAS; Chinese Academy of Sciences; University of Chinese
   Academy of Sciences, CAS
RP Song, CC (通讯作者)，Chinese Acad Sci, NE Inst Geog & Agroecol, Changchun 130012, Jilin, Peoples R China.
EM songcc@neigae.ac.cn
OI Miao, Yuqing/0000-0001-5439-8999
FU National Natural Science Foundation of China [40930527, 41101194];
   National Basic Research Program of China [2009CB421103]; Strategic
   Priority Research Program - Climate Change: Carbon Budget and Related
   Issue of the Chinese Academy of Sciences [XDA05050508, XDA05020502]
FX We thank two anonymous reviewers for their constructive comments. This
   research was financial supported by the National Natural Science
   Foundation of China (40930527, 41101194), the National Basic Research
   Program of China (2009CB421103), and Strategic Priority Research Program
   - Climate Change: Carbon Budget and Related Issue of the Chinese Academy
   of Sciences (XDA05050508, XDA05020502). We thank Rong Mao and Yue Sun
   for their assistances at the field site, and Guisheng Yang, Jiaoyue Wang
   and Yanyu Song for their assistances in the laboratory for gas analysis.
CR Alm J, 1999, BIOGEOCHEMISTRY, V44, P163, DOI 10.1023/A:1006074606204
   [Anonymous], EOS T AM GEOPHY S205
   [Anonymous], 2010, 430R10001 EPA
   [Anonymous], 2000, GLOBAL BIOGEOCHEM CY
   [Anonymous], 2007, IPCC 4 ASSESSMENT RE
   [Anonymous], BIOGEOCHEMISTRY
   Aurela M, 2002, J GEOPHYS RES-ATMOS, V107, DOI 10.1029/2002JD002055
   Cao MK, 1998, ATMOS ENVIRON, V32, P3293, DOI 10.1016/S1352-2310(98)00105-8
   Fahnestock JT, 1999, GLOBAL BIOGEOCHEM CY, V13, P775, DOI 10.1029/1999GB900006
   FIRESTONE MK, 1989, LIFE SCI R, V47, P7
   GORHAM E, 1991, ECOL APPL, V1, P182, DOI 10.2307/1941811
   Groffman PM, 2006, GLOBAL CHANGE BIOL, V12, P1748, DOI 10.1111/j.1365-2486.2006.01194.x
   Heikkinen JEP, 2002, GLOBAL BIOGEOCHEM CY, V16, DOI 10.1029/2002GB001930
   Hubbard RM, 2005, BIOGEOCHEMISTRY, V73, P93, DOI 10.1007/s10533-004-1990-0
   Jones HG, 1999, HYDROL PROCESS, V13, P2977, DOI 10.1002/(SICI)1099-1085(19991230)13:18<2977::AID-HYP12>3.3.CO;2-R
   Kim Y, 2007, TELLUS B, V59, P223, DOI 10.1111/j.1600-0889.2006.00233.x
   Liptzin D, 2009, BIOGEOCHEMISTRY, V95, P151, DOI 10.1007/s10533-009-9303-2
   Liu XT, 2005, WETLANDS NE CHINA
   Lohila A, 2007, TELLUS B, V59, P860, DOI 10.1111/j.1600-0889.2007.00314.x
   Massman WJ, 1998, ATMOS ENVIRON, V32, P1111, DOI 10.1016/S1352-2310(97)00391-9
   Mast MA, 1998, GLOBAL BIOGEOCHEM CY, V12, P607, DOI 10.1029/98GB02313
   McDowell NG, 2000, TREE PHYSIOL, V20, P745
   Melloh RA, 1996, GLOBAL BIOGEOCHEM CY, V10, P247, DOI 10.1029/96GB00365
   Öquist MG, 2007, SOIL BIOL BIOCHEM, V39, P1809, DOI 10.1016/j.soilbio.2007.01.010
   Öquist MG, 2004, FEMS MICROBIOL ECOL, V49, P371, DOI 10.1016/j.femsec.2004.04.006
   Schimel JP, 2006, ARCT ANTARCT ALP RES, V38, P249, DOI 10.1657/1523-0430(2006)38[249:CPOCIA]2.0.CO;2
   Schmidt SK, 2004, PLANT SOIL, V259, P1, DOI 10.1023/B:PLSO.0000020933.32473.7e
   Seok B, 2009, BIOGEOCHEMISTRY, V95, P95, DOI 10.1007/s10533-009-9302-3
   Smith LC, 2004, SCIENCE, V303, P353, DOI 10.1126/science.1090553
   Sommerfeld RA, 1996, GLOBAL BIOGEOCHEM CY, V10, P473, DOI 10.1029/96GB01610
   SOMMERFELD RA, 1993, NATURE, V361, P140, DOI 10.1038/361140a0
   Song CC, 2009, GLOBAL CHANGE BIOL, V15, P692, DOI 10.1111/j.1365-2486.2008.01821.x
   STRIEGL RG, 1993, CHEMOSPHERE, V26, P715, DOI 10.1016/0045-6535(93)90455-E
   Sullivan P.F., 2008, J GEOPHYS RES, V113, DOI 10.1029/2008JG000715
   Wang YS, 2003, ADV ATMOS SCI, V20, P842, DOI 10.1007/BF02915410
   Welker JM, 2000, CLIMATIC CHANGE, V44, P139, DOI 10.1023/A:1005555012742
   Whalen SC, 2005, ENVIRON ENG SCI, V22, P73, DOI 10.1089/ees.2005.22.73
   WHITING GJ, 1993, NATURE, V364, P794, DOI 10.1038/364794a0
   Zhang JB, 2005, CHEMOSPHERE, V59, P1703, DOI 10.1016/j.chemosphere.2004.11.051
   Zheng XH, 2008, PLANT SOIL, V311, P211, DOI 10.1007/s11104-008-9673-6
   ZIMOV SA, 1993, ARCTIC, V46, P197
NR 41
TC 14
Z9 17
U1 9
U2 148
PU PERGAMON-ELSEVIER SCIENCE LTD
PI OXFORD
PA THE BOULEVARD, LANGFORD LANE, KIDLINGTON, OXFORD OX5 1GB, ENGLAND
SN 1352-2310
EI 1873-2844
J9 ATMOS ENVIRON
JI Atmos. Environ.
PD DEC
PY 2012
VL 62
BP 328
EP 335
DI 10.1016/j.atmosenv.2012.08.036
PG 8
WC Environmental Sciences; Meteorology & Atmospheric Sciences
WE Science Citation Index Expanded (SCI-EXPANDED)
SC Environmental Sciences & Ecology; Meteorology & Atmospheric Sciences
GA 038QC
UT WOS:000311188200033
DA 2023-11-17
ER

PT J
AU Wang, JY
   Song, CC
   Miao, YQ
   Meng, HN
AF Wang, Jiaoyue
   Song, Changchun
   Miao, Yuqing
   Meng, Henan
TI Greenhouse Gas Emissions from Southward Transplanted Wetlands During
   Freezing-Thawing Periods in Northeast China
SO WETLANDS
LA English
DT Article
DE Greenhouse gases; Freezing-thawing; Wetlands; Global warming; Active
   organic carbon
ID NITROUS-OXIDE EMISSIONS; SNOW-COVERED SEASON; SOIL ORGANIC-MATTER;
   CARBON-DIOXIDE; CO2 EXCHANGE; METHANE; TUNDRA; N2O; CYCLES; MEADOW
AB Freezing-thawing in mid-high latitudes is an important factor controlling nutrient dynamics. We transplanted peatland columns (TQ) and freshwater marsh columns (SJ) in different latitudes into south seasonal frozen regions to determine the responses of greenhouse gas emissions from different wetlands to the freezing-thawing under climate warming. The decrease in CO2 and CH4 emissions during freezing stage were interrupted by a short emission peak. While N2O uptake rate reduced with decreasing temperature. In the thawing stage, all the three greenhouse gases exhibited emission peaks. CO2 were 159.83 mg m(-2) h(-1) (TQ) and 86.83 mg m(-2) h(-1) (SJ); CH4 were 1.32 mg m(-2) h(-1) (TQ) and 4.07 mg m(-2) h(-1) (SJ); N2O were 72.14 ug m(-2) h(-1) (TQ) and 22.15 ug m(-2) h(-1) (SJ). Meanwhile, N2O transferred from sink into source. With temperature increase, the emission rate of CO2 increased fast, while CH4 and N2O decreased. CO2 emission during freezing-thawing periods was significantly correlated with soil temperature and CH4 emission. Soil active organic carbon also played important roles in greenhouse gases emissions. Our study suggested that more greenhouse gases may release from wetlands into atmosphere in the context of global warming, and the potential release of CO2 and N2O during freezing-thawing periods was much higher in peatlands of permafrost zone.
C1 [Wang, Jiaoyue; Song, Changchun; Miao, Yuqing; Meng, Henan] Chinese Acad Sci, Northeast Inst Geog & Agroecol, Changchun 130102, Peoples R China.
   [Wang, Jiaoyue; Miao, Yuqing; Meng, Henan] Chinese Acad Sci, Grad Univ, Beijing 100049, Peoples R China.
C3 Chinese Academy of Sciences; Northeast Institute of Geography &
   Agroecology, CAS; Chinese Academy of Sciences; University of Chinese
   Academy of Sciences, CAS
RP Song, CC (通讯作者)，Chinese Acad Sci, Northeast Inst Geog & Agroecol, 4888 Shengbei Rd, Changchun 130102, Peoples R China.
EM Wangjiaoyue_1120@163.com; songcc@neigae.ac.cn
OI Miao, Yuqing/0000-0001-5439-8999
FU Chinese Academy of Sciences [XDA05050508, XDA05020501]; National Natural
   Science Foundation of China [40930527, 41125001]; CAS/SAFEA
   International Partnership Program for Creative Research Teams; National
   Basic Research Program (973) of China [2009CB421103]
FX We gratefully acknowledge the "Strategic Priority Research
   Program-Climate Change: Carbon Budget and Related Issue" of the Chinese
   Academy of Sciences (Nos. XDA05050508 and XDA05020501), National Natural
   Science Foundation of China (Nos. 40930527, 41125001), CAS/SAFEA
   International Partnership Program for Creative Research Teams, and
   National Basic Research Program (973) of China (No. 2009CB421103) for
   financial support. We thank Dr. Xianwei Wang and Rong Mao for soil
   sample collection.
CR [Anonymous], SOIL SAMPLING METHOD
   Bouwman AF, 1994, 773994004 NAT I PUBL
   Bubier J, 2002, HYDROL PROCESS, V16, P3667, DOI 10.1002/hyp.1233
   BURTON DL, 1994, SOIL SCI SOC AM J, V58, P115, DOI 10.2136/sssaj1994.03615995005800010016x
   CAMBARDELLA CA, 1992, SOIL SCI SOC AM J, V56, P777, DOI 10.2136/sssaj1992.03615995005600030017x
   Feng XJ, 2007, SOIL BIOL BIOCHEM, V39, P2027, DOI 10.1016/j.soilbio.2007.03.003
   Grogan P, 2004, SOIL BIOL BIOCHEM, V36, P641, DOI 10.1016/j.soilbio.2003.12.007
   Hargreaves KJ, 2001, THEOR APPL CLIMATOL, V70, P203, DOI 10.1007/s007040170015
   Henry HAL, 2007, SOIL BIOL BIOCHEM, V39, P977, DOI 10.1016/j.soilbio.2006.11.017
   Herrmann A, 2002, SOIL BIOL BIOCHEM, V34, P1495, DOI 10.1016/S0038-0717(02)00121-9
   HERSHFIELD DM, 1979, J APPL METEOROL, V18, P1003, DOI 10.1175/1520-0450(1979)018<1003:FTCPAT>2.0.CO;2
   Jones DL, 2006, SOIL BIOL BIOCHEM, V38, P991, DOI 10.1016/j.soilbio.2005.08.012
   Kato T, 2005, SOIL BIOL BIOCHEM, V37, P1966, DOI 10.1016/j.soilbio.2005.02.018
   Kidd RA, 2004, P ENVISAT S SALZB
   Koponen HT, 2004, NUTR CYCL AGROECOSYS, V69, P213, DOI 10.1023/B:FRES.0000035172.37839.24
   Lafleur PM, 2001, J GEOPHYS RES-ATMOS, V106, P3071, DOI 10.1029/2000JD900588
   Liu XT, 2005, WETLANDS NE CHINA
   Ludwig B, 2006, SOIL BIOL BIOCHEM, V38, P3516, DOI 10.1016/j.soilbio.2006.06.006
   Ludwig B, 2004, J PLANT NUTR SOIL SC, V167, P678, DOI 10.1002/jpln.200421462
   Mastepanov M, 2008, NATURE, V456, P628, DOI 10.1038/nature07464
   Miao YQ, 2012, ATMOS ENVIRON, V62, P328, DOI 10.1016/j.atmosenv.2012.08.036
   Mikan CJ, 2002, SOIL BIOL BIOCHEM, V34, P1785, DOI 10.1016/S0038-0717(02)00168-2
   Miller R. D., 1980, APPL SOIL PHYS, V11, P254, DOI [10.1002/0470848944.hsa075, DOI 10.1002/0470848944.HSA075]
   Priemé A, 2001, SOIL BIOL BIOCHEM, V33, P2083, DOI 10.1016/S0038-0717(01)00140-7
   SCHIMEL JP, 1995, BIOGEOCHEMISTRY, V28, P183, DOI 10.1007/BF02186458
   Sharma S, 2006, APPL ENVIRON MICROB, V72, P2148, DOI 10.1128/AEM.72.3.2148-2154.2006
   Song CC, 2003, CHINESE SCI BULL, V48, P2749, DOI 10.1360/03wd0250
   Song CC, 2006, ATMOS ENVIRON, V40, P6879, DOI 10.1016/j.atmosenv.2005.08.028
   Teepe R, 2000, SOIL BIOL BIOCHEM, V32, P1807, DOI 10.1016/S0038-0717(00)00078-X
   Teepe R, 2001, SOIL BIOL BIOCHEM, V33, P1269, DOI 10.1016/S0038-0717(01)00084-0
   VANCE ED, 1987, SOIL BIOL BIOCHEM, V19, P703, DOI 10.1016/0038-0717(87)90052-6
   Wagner D, 2005, ENVIRON MICROBIOL, V7, P1582, DOI 10.1111/j.1462-2920.2005.00849.x
   [王风 WANG Feng], 2009, [生态环境学报, Ecology and Environmental Sciences], V18, P1933
   [王娇月 WANG Jiaoyue], 2011, [冰川冻土, Journal of Glaciology and Geocryology], V33, P442
   Wang LF, 2005, SOIL TILL RES, V82, P185, DOI 10.1016/j.still.2004.06.001
   Wang XW, 2010, WETLANDS, V30, P747, DOI 10.1007/s13157-010-0075-1
   Wickland KP, 2001, GLOBAL BIOGEOCHEM CY, V15, P321, DOI 10.1029/2000GB001325
   Zhang Z.Y., 2000, DEV UTILIZATION PEAT
NR 38
TC 23
Z9 25
U1 15
U2 169
PU SPRINGER
PI DORDRECHT
PA VAN GODEWIJCKSTRAAT 30, 3311 GZ DORDRECHT, NETHERLANDS
SN 0277-5212
EI 1943-6246
J9 WETLANDS
JI Wetlands
PD DEC
PY 2013
VL 33
IS 6
BP 1075
EP 1081
DI 10.1007/s13157-013-0463-4
PG 7
WC Ecology; Environmental Sciences
WE Science Citation Index Expanded (SCI-EXPANDED)
SC Environmental Sciences & Ecology
GA 257LV
UT WOS:000327386800008
DA 2023-11-17
ER

PT J
AU Doroski, AA
   Helton, AM
   Vadas, TM
AF Doroski, April A.
   Helton, Ashley M.
   Vadas, Timothy M.
TI Greenhouse gas fluxes from coastal wetlands at the intersection of urban
   pollution and saltwater intrusion: A soil core experiment
SO SOIL BIOLOGY & BIOCHEMISTRY
LA English
DT Article
DE Greenhouse gas emissions; Tidal wetlands; Carbon dioxide; Methane;
   Nitrous oxide; Saltwater intrusion
ID NITROUS-OXIDE EMISSION; DOURO RIVER ESTUARY; SEA-LEVEL RISE;
   HEAVY-METALS; CARBON MINERALIZATION; MICROBIAL BIOMASS; DENITRIFICATION;
   SALINITY; NITRIFICATION; SEDIMENT
AB Wetlands serve an important role in regulating greenhouse gases globally. Anthropogenic stressors including elevated nutrients and contaminants from urban pollution and elevated salinity from saltwater intrusion have the potential to alter greenhouse gas emissions, particularly in tidal wetlands that experience these stressors simultaneously. We designed a laboratory soil core experiment to disentangle the separate and combined effects of saltwater intrusion (elevated salinity versus elevated sulfate) and urban pollution (elevated nitrogen versus elevated copper) on carbon and nitrogen cycling in wetland soils. We collected 45 intact soil cores from a brackish tidal wetland and applied chemical treatments for seven weeks in the laboratory. We measured greenhouse gas soil-to-atmosphere fluxes (CO2, CH4, N2O) and porewater chemistry weekly. Soils were harvested at the end of the experiment to analyze soil chemistry and microbial carbon and nitrogen processing rates. Compared to the freshwater control, we found that elevated copper and sulfate (without elevated salinity) decreased CH4 fluxes. Treatments with elevated salinity, sulfate, or both also reduced CO2 fluxes. Likewise, carbon mineralization at the end of the experiment was lower for all treatments with elevated copper, sulfate, or salinity. In contrast, elevated salinity enhanced N2O fluxes but did not affect potential denitrification rates at the end of the experiment. Combined urban pollution and sea salt enrichment suppressed carbon gas fluxes but enhanced N2O emissions. Decreased carbon gas fluxes offset increased N2O fluxes such that the saltwater, urban, and combined treatments reduced the total global warming potential by 6.9 x, 2.6 x, and 3.6 x, respectively, relative to the freshwater control. Thus our laboratory experiment suggests in the short-term, saltwater intrusion could reduce global warming potential of coastal wetland soils in Southern New England with typical levels of urban pollution. Future research that addresses the response of coastal wetland ecosystems to combined effects of urban pollution and saltwater intrusion will be critical for predicting long-term coastal wetland function under future land use and climatic conditions.
C1 [Doroski, April A.; Helton, Ashley M.] Univ Connecticut, Dept Nat Resources & Environm, Storrs, CT 06269 USA.
   [Doroski, April A.; Helton, Ashley M.; Vadas, Timothy M.] Univ Connecticut, Ctr Environm Sci & Engn, Storrs, CT 06269 USA.
   [Vadas, Timothy M.] Univ Connecticut, Dept Civil & Environm Engn, Storrs, CT 06269 USA.
   [Doroski, April A.] Tighe & Bond, 53 Southampton Rd, Westfield, MA 01085 USA.
C3 University of Connecticut; University of Connecticut; University of
   Connecticut
RP Helton, AM (通讯作者)，Univ Connecticut, Dept Nat Resources & Environm, Storrs, CT 06269 USA.
EM ashley.helton@uconn.edu
OI Helton, Ashley/0000-0001-6928-2104
FU National Oceanic and Atmospheric Administration through The Connecticut
   Sea Grant College Program [R/ES-26]; U.S. Department of Agriculture
   National Institute of Food and Agriculture, Hatch Project [CONS00938]
FX This work was supported by the National Oceanic and Atmospheric
   Administration through The Connecticut Sea Grant College Program
   (R/ES-26) and the U.S. Department of Agriculture National Institute of
   Food and Agriculture, Hatch Project (CONS00938).
CR ANDERSON JPE, 1978, SOIL BIOL BIOCHEM, V10, P215, DOI 10.1016/0038-0717(78)90099-8
   [Anonymous], 42 USDANRCS
   [Anonymous], 2016, J STAT SOFTW
   [Anonymous], SOIL SCI SOC AM J
   [Anonymous], 1982, METHODS SOIL ANAL, DOI DOI 10.2134/AGRONMONOGR9.2.2ED.C33
   [Anonymous], METH 3050B AC DIG SE
   [Anonymous], COASTAL WETLANDS INT
   [Anonymous], EUR REG YB
   [Anonymous], ECOLOGICAL APPL
   [Anonymous], ECOLOGY LETT
   [Anonymous], 2010, COASTLINE POPULATION
   [Anonymous], 2011, US GEOLOGICAL SURVEY
   [Anonymous], STAT CLIM DROUGHT AN
   [Anonymous], FIELD ANAL METHODS H
   [Anonymous], STAND METH EX WAT
   [Anonymous], STANDARD SOIL METHOD
   [Anonymous], SALT WAT LIM
   Ardón M, 2018, BIOGEOCHEMISTRY, V140, P217, DOI 10.1007/s10533-018-0486-2
   Ardón M, 2013, GLOBAL CHANGE BIOL, V19, P2976, DOI 10.1111/gcb.12287
   Bebianno MJ, 2015, SCI TOTAL ENVIRON, V514, P92, DOI 10.1016/j.scitotenv.2015.01.050
   Bergback B., 2001, WATER AIR SOIL POLLU, V1, P3
   Bodelier PLE, 2014, CURR OPIN ENV SUST, V9-10, P26, DOI 10.1016/j.cosust.2014.07.004
   Brunet RC, 1996, FEMS MICROBIOL ECOL, V21, P131, DOI 10.1016/0168-6496(96)00051-7
   Burgin AJ, 2007, FRONT ECOL ENVIRON, V5, P89, DOI 10.1890/1540-9295(2007)5[89:HWOTRO]2.0.CO;2
   Burgin AJ, 2012, AQUAT MICROB ECOL, V66, P283, DOI 10.3354/ame01574
   Carpenter SR, 1998, ECOL APPL, V8, P559, DOI 10.1890/1051-0761(1998)008[0559:NPOSWW]2.0.CO;2
   Chmura GL, 2016, PLOS ONE, V11, DOI 10.1371/journal.pone.0149937
   Cowardin L.M., 1979, CLASSIFICATION WETLA
   Craft C, 2009, FRONT ECOL ENVIRON, V7, P73, DOI 10.1890/070219
   Crain CM, 2004, ECOLOGY, V85, P2539, DOI 10.1890/03-0745
   Crossland C.J., 2005, GLO CH IGBP, P1, DOI 10.1007/3-540-27851-6-1
   Davidson EA, 2010, WATER AIR SOIL POLL, V210, P3, DOI 10.1007/s11270-009-0218-2
   Cruz ACF, 2014, ENVIRON MONIT ASSESS, V186, P7035, DOI 10.1007/s10661-014-3908-1
   Giller KE, 1998, SOIL BIOL BIOCHEM, V30, P1389, DOI 10.1016/S0038-0717(97)00270-8
   Glass JB, 2012, FRONT MICROBIOL, V3, DOI 10.3389/fmicb.2012.00061
   GLENN E, 1995, AQUAT BOT, V52, P75, DOI 10.1016/0304-3770(95)00492-I
   Groffman PM, 1999, LT EC RES NETWK SER, V2, P272
   Hefting MM, 2003, J ENVIRON QUAL, V32, P1194, DOI 10.2134/jeq2003.1194
   Helton AM, 2019, ECOSYSTEMS, V22, P1108, DOI 10.1007/s10021-018-0325-2
   Helton AM, 2014, BIOGEOCHEMISTRY, V120, P133, DOI 10.1007/s10533-014-9986-x
   Herbert ER, 2015, ECOSPHERE, V6, DOI 10.1890/ES14-00534.1
   Hernandez ME, 2007, ECOL ENG, V30, P78, DOI 10.1016/j.ecoleng.2007.01.015
   Holland EA, 1999, LT EC RES NETWK SER, V2, P185
   Hooper DU, 1997, SCIENCE, V277, P1302, DOI 10.1126/science.277.5330.1302
   Hu MJ, 2017, SCI TOTAL ENVIRON, V579, P292, DOI 10.1016/j.scitotenv.2016.11.103
   IPCC, 2014, CONTRIBUTION WORKING
   JOYE SB, 1995, SCIENCE, V270, P623, DOI 10.1126/science.270.5236.623
   Karri S, 2006, CHEMOSPHERE, V62, P121, DOI 10.1016/j.chemosphere.2005.04.016
   Kearns PJ, 2015, ESTUAR COAST SHELF S, V154, P39, DOI 10.1016/j.ecss.2014.12.014
   Keller JK, 2005, SOIL BIOL BIOCHEM, V37, P1197, DOI 10.1016/j.soilbio.2004.11.018
   KESTER DR, 1967, LIMNOL OCEANOGR, V12, P176, DOI 10.4319/lo.1967.12.1.0176
   Kroeger KD, 2017, SCI REP-UK, V7, DOI 10.1038/s41598-017-12138-4
   Li CF, 2012, PLOS ONE, V7, DOI 10.1371/journal.pone.0034642
   Luke S, 2015, WATER AIR SOIL POLL, V226, DOI 10.1007/s11270-014-2265-6
   Luo M, 2019, HYDROBIOLOGIA, V827, P31, DOI 10.1007/s10750-017-3416-8
   Magalhaes C, 2007, MAR CHEM, V107, P332, DOI 10.1016/j.marchem.2007.02.005
   Magalhaes CM, 2005, WATER RES, V39, P1783, DOI 10.1016/j.watres.2005.03.008
   Marks BM, 2016, SOIL SCI SOC AM J, V80, P516, DOI 10.2136/sssaj2015.07.0265
   Martínez-Santos M, 2015, SCI TOTAL ENVIRON, V514, P10, DOI 10.1016/j.scitotenv.2015.01.078
   Marton JM, 2012, WETLANDS, V32, P347, DOI 10.1007/s13157-012-0270-3
   Megonigal J.P., 2004, TREATISE GEOCHEMISTR, DOI DOI 10.1016/B0-08-043751-6/08132-9
   Min K, 2011, SOIL BIOL BIOCHEM, V43, P2461, DOI 10.1016/j.soilbio.2011.08.019
   Morse JL, 2013, SOIL BIOL BIOCHEM, V57, P635, DOI 10.1016/j.soilbio.2012.07.025
   Moseman-Valtierra S, 2011, ATMOS ENVIRON, V45, P4390, DOI 10.1016/j.atmosenv.2011.05.046
   Mullaney JR, 2015, 20155189 US GEOL SUR, P47, DOI [10.3133/sir20155189, DOI 10.3133/SIR20155189]
   Myhre G, 2014, CLIMATE CHANGE 2013: THE PHYSICAL SCIENCE BASIS, P659
   Nelson JL, 2012, PLOS ONE, V7, DOI 10.1371/journal.pone.0038558
   Neubauer SC, 2013, BIOGEOSCIENCES, V10, P8171, DOI 10.5194/bg-10-8171-2013
   Nicholls RJ, 2010, SCIENCE, V328, P1517, DOI 10.1126/science.1185782
   Nwuche CO, 2008, INT J ENVIRON SCI TE, V5, P409, DOI 10.1007/BF03326036
   Ochoa-Herrera V, 2009, WATER RES, V43, P3177, DOI 10.1016/j.watres.2009.04.032
   Özbelge TA, 2007, J HAZARD MATER, V142, P332, DOI 10.1016/j.jhazmat.2006.08.031
   Pinheiro J., 2017, PACKAGE NLME LINEAR
   Raats M. M., 1991, Food Quality and Preference, V3, P89, DOI 10.1016/0950-3293(91)90028-D
   Rath KM, 2017, SOIL BIOL BIOCHEM, V108, P17, DOI 10.1016/j.soilbio.2017.01.018
   Rath KM, 2015, SOIL BIOL BIOCHEM, V81, P108, DOI 10.1016/j.soilbio.2014.11.001
   Rysgaard S, 1999, ESTUARIES, V22, P21, DOI 10.2307/1352923
   Sanchez JM, 1996, LETT APPL MICROBIOL, V23, P439, DOI 10.1111/j.1472-765X.1996.tb01354.x
   Schimel J, 2007, ECOLOGY, V88, P1386, DOI 10.1890/06-0219
   Schlesinger W.H., 2013, BIOGEOCHEMISTRY ANAL
   Seo Dong Cheol, 2008, Archives of Agronomy and Soil Science, V54, P249, DOI 10.1080/03650340701679075
   Small C, 2003, J COASTAL RES, V19, P584
   Smith EJ, 2002, WATER RES, V36, P1286, DOI 10.1016/S0043-1354(01)00341-4
   Sutton-Grier AE, 2011, SOIL BIOL BIOCHEM, V43, P413, DOI 10.1016/j.soilbio.2010.11.009
   van Dijk G, 2015, BIOGEOCHEMISTRY, V126, P71, DOI 10.1007/s10533-015-0140-1
   Wallinder IO, 2009, WATER RES, V43, P5031, DOI 10.1016/j.watres.2009.08.025
   Werner AD, 2013, ADV WATER RESOUR, V51, P3, DOI 10.1016/j.advwatres.2012.03.004
   WEST AW, 1986, J MICROBIOL METH, V5, P177, DOI 10.1016/0167-7012(86)90012-6
   Weston NB, 2011, BIOGEOCHEMISTRY, V102, P135, DOI 10.1007/s10533-010-9427-4
   Yang J, 2014, APPL GEOCHEM, V44, P54, DOI 10.1016/j.apgeochem.2013.08.007
   Yang WH, 2016, GLOBAL CHANGE BIOL, V22, P2228, DOI 10.1111/gcb.13203
   Yates TT, 2006, SOIL SCI SOC AM J, V70, P753, DOI 10.2136/sssaj2005.0214
   Zhou MH, 2017, GLOBAL CHANGE BIOL, V23, P1338, DOI 10.1111/gcb.13430
NR 93
TC 22
Z9 25
U1 16
U2 201
PU PERGAMON-ELSEVIER SCIENCE LTD
PI OXFORD
PA THE BOULEVARD, LANGFORD LANE, KIDLINGTON, OXFORD OX5 1GB, ENGLAND
SN 0038-0717
EI 1879-3428
J9 SOIL BIOL BIOCHEM
JI Soil Biol. Biochem.
PD APR
PY 2019
VL 131
BP 44
EP 53
DI 10.1016/j.soilbio.2018.12.023
PG 10
WC Soil Science
WE Science Citation Index Expanded (SCI-EXPANDED)
SC Agriculture
GA HM9YQ
UT WOS:000459841300006
OA hybrid, Green Published
DA 2023-11-17
ER

PT J
AU Nutanong, S
   Chiemchaisri, C
   Chiemchaisri, W
   Kantawanichkul, S
AF Nutanong, Siripoon
   Chiemchaisri, Chart
   Chiemchaisri, Wilai
   Kantawanichkul, Suwasa
TI Effect of plant harvesting on greenhouse gas emission from vertical
   subsurface flow constructed wetlands treating low-strength sewage
SO DESALINATION AND WATER TREATMENT
LA English
DT Article
DE Constructed wetlands; Cyperus alternifolius; Domestic sewage; Greenhouse
   gas emission; Plant harvesting
ID WASTE-WATER TREATMENT; NITROUS-OXIDE; NITRIFIER DENITRIFICATION;
   BACTERIAL COMMUNITIES; MICROBIAL ADAPTATION; REMOVAL; NITRIFICATION;
   PERFORMANCE; MACROPHYTES; SYSTEMS
AB The effect of plant harvesting patterns on CH4 and N2O fluxes from vertical flow constructed wetlands was investigated. Four identical constructed wetland units planted with Cyperus alternifolius were operated continuously for a period of 8 months during which plant harvesting periods were varied between 2, 4 and 8 months intervals. During the operation, CH4 and N2O fluxes were ranged between 1.73 and 3.63 mg C/m(2) h and between 0.049 and 0.157 mg N/m(2) H, respectively. Lowest CH4 fluxes were detected in the unit without harvesting during 8 months period whereas N2O fluxes were found lowest in the most frequent harvesting pattern (every 2 months). Analyses of dissolved oxygen and microbial community revealed different level of oxygen availability and greenhouse gas producing microbial population in the root zone between the treatment units.
C1 [Nutanong, Siripoon] Chulalongkorn Univ, Natl Ctr Excellence Environm & Hazardous Waste Ma, Bangkok 10330, Thailand.
   [Nutanong, Siripoon] Chulalongkorn Univ, Postgrad Programs Environm Management, Bangkok 10330, Thailand.
   [Chiemchaisri, Chart; Chiemchaisri, Wilai] Kasetsart Univ, Fac Engn, Dept Environm Engn, Bangkok 10900, Thailand.
   [Kantawanichkul, Suwasa] Chiang Mai Univ, Fac Engn, Dept Environm Engn, Chiangmai 50200, Thailand.
C3 Chulalongkorn University; Chulalongkorn University; Kasetsart
   University; Chiang Mai University
RP Chiemchaisri, C (通讯作者)，Kasetsart Univ, Fac Engn, Dept Environm Engn, Bangkok 10900, Thailand.
EM siripoonss@gmail.com; fengccc@ku.ac.th; fengwlc@ku.ac.th;
   suwasa@eng.cmu.ac.th
RI Chiemchaisri, Wilai/IQV-0356-2023; Chiemchaisri, Chart/B-9627-2009
OI Chiemchaisri, Chart/0000-0003-0078-563X
FU Center of Excellence on Hazardous Substance Management (HSM),
   Chulalongkorn University
FX This study was financially supported by the Center of Excellence on
   Hazardous Substance Management (HSM), Chulalongkorn University. The
   authors are grateful to Department of Environmental Engineering, Chiang
   Mai University for providing research facilities and postdoctoral fellow
   at the Department of Environmental Engineering, Faculty of Engineering,
   Kasetsart University for their support in microbial analyses.
CR [Anonymous], 2002, STAND METH EX WAT WA
   Avellan CT, 2017, WATER SCI TECHNOL, V75, P2237, DOI 10.2166/wst.2017.106
   Boonnorat J, 2014, BIORESOURCE TECHNOL, V165, P50, DOI 10.1016/j.biortech.2014.04.024
   Brix H, 1997, WATER SCI TECHNOL, V35, P11, DOI 10.1016/S0273-1223(97)00047-4
   Cao X, 2017, DESALIN WATER TREAT, V85, P358, DOI 10.5004/dwt.2017.21251
   Chen YC, 2012, DESALIN WATER TREAT, V44, P289, DOI 10.1080/19443994.2012.691752
   Cronk JK, 2001, WETLAND PLANTS BIOL
   Dong Y, 2013, WATER ENVIRON J, V27, P317, DOI 10.1111/j.1747-6593.2012.00348.x
   Heritage A, 1995, WATER SCI TECHNOL, V32, P295, DOI 10.1016/0273-1223(95)00630-3
   Hill TCJ, 2003, FEMS MICROBIOL ECOL, V43, P1, DOI 10.1111/j.1574-6941.2003.tb01040.x
   Jahangir MMR, 2016, HYDROL EARTH SYST SC, V20, P109, DOI 10.5194/hess-20-109-2016
   Kadlec R.H., 2008, TREATMENT WETLANDS
   Kantawanichkul S, 2009, ECOL ENG, V35, P238, DOI 10.1016/j.ecoleng.2008.06.002
   Khemkhao M, 2012, J ENVIRON MANAGE, V103, P74, DOI 10.1016/j.jenvman.2012.03.004
   Konnerup D, 2009, ECOL ENG, V35, P248, DOI 10.1016/j.ecoleng.2008.04.018
   Kool DM, 2011, SOIL BIOL BIOCHEM, V43, P174, DOI 10.1016/j.soilbio.2010.09.030
   Kumwimba MN, 2017, WATER ENVIRON J, V31, P72, DOI 10.1111/wej.12225
   Kundu P, 2014, BIOMED RES INT, V2014, DOI 10.1155/2014/436056
   Langergraber G, 2007, WATER SCI TECHNOL, V56, P75, DOI 10.2166/wst.2007.495
   LaPara TM, 2002, WATER RES, V36, P638, DOI 10.1016/S0043-1354(01)00277-9
   LINN DM, 1984, SOIL SCI SOC AM J, V48, P794, DOI 10.2136/sssaj1984.03615995004800040019x
   Lutterbeck CA, 2017, J CLEAN PROD, V148, P527, DOI 10.1016/j.jclepro.2017.02.024
   Mander Ü, 2014, ECOL ENG, V66, P19, DOI 10.1016/j.ecoleng.2013.12.006
   Mburu N, 2013, J ENVIRON MANAGE, V128, P220, DOI 10.1016/j.jenvman.2013.05.031
   Molle P, 2005, WATER SCI TECHNOL, V51, P11, DOI 10.2166/wst.2005.0277
   Nikolausz M, 2008, EUR J SOIL BIOL, V44, P324, DOI 10.1016/j.ejsobi.2008.01.003
   Picek T, 2007, ECOL ENG, V31, P98, DOI 10.1016/j.ecoleng.2007.06.008
   Saeed T, 2012, J ENVIRON MANAGE, V112, P429, DOI 10.1016/j.jenvman.2012.08.011
   Schneider Y, 2013, WATER SCI TECHNOL, V67, P2494, DOI 10.2166/wst.2013.144
   Stefanakis A., 2014, VERTICAL FLOW CONSTR
   Stottmeister U, 2003, BIOTECHNOL ADV, V22, P93, DOI 10.1016/j.biotechadv.2003.08.010
   Su JF, 2015, MICROBIOL-SGM, V161, P829, DOI 10.1099/mic.0.000047
   Wrage N, 2001, SOIL BIOL BIOCHEM, V33, P1723, DOI 10.1016/S0038-0717(01)00096-7
   Yang Z., 2015, WATER, V22, P7476
   Zhou JZ, 1996, APPL ENVIRON MICROB, V62, P316, DOI 10.1128/AEM.62.2.316-322.1996
NR 35
TC 0
Z9 0
U1 6
U2 71
PU DESALINATION PUBL
PI HOPKINTON
PA 36 WALCOTT VALLEY DRIVE,, HOPKINTON, MA 01748 USA
SN 1944-3994
EI 1944-3986
J9 DESALIN WATER TREAT
JI Desalin. Water Treat.
PD SEP
PY 2018
VL 127
BP 297
EP 308
DI 10.5004/dwt.2018.22822
PG 12
WC Engineering, Chemical; Water Resources
WE Science Citation Index Expanded (SCI-EXPANDED)
SC Engineering; Water Resources
GA GX9NV
UT WOS:000448131800036
DA 2023-11-17
ER

PT J
AU Winton, RS
   Richardson, CJ
AF Winton, R. Scott
   Richardson, Curtis J.
TI The Effects of Organic Matter Amendments on Greenhouse Gas Emissions
   from a Mitigation Wetland in Virginia's Coastal Plain
SO WETLANDS
LA English
DT Article
DE Methane; Greenhouse gas; Restoration; Soil organic matter
ID CARBON; METHANE; RESPONSES
AB There is concern that widespread restoration and/or creation of freshwater wetlands may present a radiative forcing hazard because of the potential for methane (CH4) emissions. Yet data on greenhouse gas (GHG) emissions from restored wetlands are sparse and there has been little investigation into the GHG effects of amending wetland soils with organic matter (OM), a practice used to improve function of mitigation wetlands in the Eastern United States. In this study we measure GHG emissions across an OM gradient at the Charles City Wetland (CCW) in Charles City County, Virginia. We found soils heavily loaded with OM emit significantly more CO2 than those that have received little or no OM. CH4 emissions from CCW are low compared to reference wetlands and show no relationship with the loading rate of added OM or total soil carbon. We conclude that adding moderate amounts (< similar to 150 kg m(-2)) of OM to the CCW does not greatly increase GHG emissions, while the addition of high amounts of OM produces additional CO2, but not CH4. CH4 flux is highest under flooded conditions during warmer months but it still a modest contribution to global warming potential compared to soil CO2 flux.
C1 [Winton, R. Scott; Richardson, Curtis J.] Duke Univ, Nicholas Sch Environm, Durham, NC 27708 USA.
C3 Duke University
RP Winton, RS (通讯作者)，Duke Univ, Nicholas Sch Environm, Durham, NC 27708 USA.
EM scott.winton@gmail.com
RI Richardson, Curt/P-5905-2019; Richardson, Curtis J/A-8202-2009
OI Winton, Robert/0000-0002-9048-9342
FU Peterson Family Foundation; Wetland Studies and Solutions Inc.; Duke
   Wetland Center Endowment
FX We appreciate the help of Jonathan Bills, who provided critical
   assistance with site instrumentation and field sampling as well as
   sample processing and analysis. Wes Willis also contributed greatly to
   the water and soil processing effort. Ashley Helton and Emily Bernhardt
   gave valuable advice and training in static chamber design and gas
   sampling and Todd Smith assisted with chamber construction. Jim Perry,
   Lee Daniels, David Bailey and Leo Snead provided valuable insight into
   the site history and scope of previous investigations. Darmawan
   Prasadojo assisted with programming an Excel Visual Basic macro designed
   to wrangle data output from the gas chromatograph. Helpful comments from
   an anonymous reviewer and an editor for Wetlands greatly improved the
   manuscript. We thank Ann and Jay Kinney for graciously allowing us to
   use of their driveway to access the site. This work was supported by the
   Peterson Family Foundation in collaboration with Wetland Studies and
   Solutions Inc., and the Duke Wetland Center Endowment
CR [Anonymous], THESIS COLL WILLIAM
   [Anonymous], 2007, WETLANDS
   [Anonymous], THESIS VIRGINIA POLY
   [Anonymous], 1989, 2020 VERSION 151
   [Anonymous], 2005, EFFECTS SOIL AMENDME
   [Anonymous], THESIS OLD DOMINION
   [Anonymous], THESIS U GEORGIA
   Bailey DE, 2007, WETLANDS, V27, P936, DOI 10.1672/0277-5212(2007)27[936:VDIRTO]2.0.CO;2
   Ballantine KA, 2015, ECOL APPL, V25, P215, DOI 10.1890/13-1409.1
   Bloom AA, 2010, SCIENCE, V327, P322, DOI 10.1126/science.1175176
   BOCOCK KL, 1964, J ECOL, V52, P273, DOI 10.2307/2257595
   Bridgham SD, 2006, WETLANDS, V26, P889, DOI 10.1672/0277-5212(2006)26[889:TCBONA]2.0.CO;2
   Bridgham SD, 2014, LANDSCAPE ECOL, V29, P1481, DOI 10.1007/s10980-014-0067-2
   Bruland GL, 2004, SOIL SCI SOC AM J, V68, P2069, DOI 10.2136/sssaj2004.2069
   Bruland GL, 2009, WETLANDS, V29, P1153, DOI 10.1672/08-201.1
   Frolking S, 2006, J GEOPHYS RES-BIOGEO, V111, DOI 10.1029/2005JG000091
   Goslee SC, 2007, J STAT SOFTW, V22, P1, DOI 10.18637/jss.v022.i07
   Lal R, 2005, FOREST ECOL MANAG, V220, P242, DOI 10.1016/j.foreco.2005.08.015
   Lawrimore JH, 2011, J GEOPHYS RES-ATMOS, V116, DOI 10.1029/2011JD016187
   Livingston G.P., 1995, BIOGENIC TRACE GASES, P14
   LLOYD J, 1994, FUNCT ECOL, V8, P315, DOI 10.2307/2389824
   Mitsch WJ, 2013, LANDSCAPE ECOL, V28, P583, DOI 10.1007/s10980-012-9758-8
   Morrissey EM, 2014, BIOGEOCHEMISTRY, V117, P473, DOI 10.1007/s10533-013-9894-5
   Morse JL, 2012, ECOL APPL, V22, P264, DOI 10.1890/11-0527.1
   MULHOLLAND PJ, 1981, ECOL MONOGR, V51, P307, DOI 10.2307/2937276
   Myhre G, 2014, CLIMATE CHANGE 2013: THE PHYSICAL SCIENCE BASIS, P659
   Neubauer SC, 2015, ECOSYSTEMS, V18, P1000, DOI 10.1007/s10021-015-9879-4
   Neubauer SC, 2014, LANDSCAPE ECOL, V29, P571, DOI 10.1007/s10980-014-9986-1
   ODUM EP, 1969, SCIENCE, V164, P262, DOI 10.1126/science.164.3877.262
   PULLIAM WM, 1993, ECOL MONOGR, V63, P29, DOI 10.2307/2937122
   R Core Team, 2023, R LANG ENV STAT COMP
   Schlesinger W.H., 1997, BIOGEOCHEMISTRY, V2 nd ed.
   Stauffer AL, 1997, WETLANDS, V17, P90, DOI 10.1007/BF03160721
   Sutton-Grier AE, 2009, WETLANDS, V29, P343, DOI 10.1672/08-70.1
   Weishampel Peter, 2008, P163, DOI 10.1007/978-1-4020-8506-2_12
   Whalen SC, 2005, ENVIRON ENG SCI, V22, P73, DOI 10.1089/ees.2005.22.73
   Whittecar GR, 1999, GEOMORPHOLOGY, V31, P355, DOI 10.1016/S0169-555X(99)00081-1
   WILSON JO, 1989, BIOGEOCHEMISTRY, V8, P55, DOI 10.1007/BF02180167
   Zedler JB, 1999, RESTOR ECOL, V7, P69, DOI 10.1046/j.1526-100X.1999.07108.x
NR 39
TC 9
Z9 9
U1 8
U2 69
PU SPRINGER
PI DORDRECHT
PA VAN GODEWIJCKSTRAAT 30, 3311 GZ DORDRECHT, NETHERLANDS
SN 0277-5212
EI 1943-6246
J9 WETLANDS
JI Wetlands
PD OCT
PY 2015
VL 35
IS 5
BP 969
EP 979
DI 10.1007/s13157-015-0674-y
PG 11
WC Ecology; Environmental Sciences
WE Science Citation Index Expanded (SCI-EXPANDED)
SC Environmental Sciences & Ecology
GA CR0IQ
UT WOS:000361002300012
OA Green Published
DA 2023-11-17
ER

PT J
AU Groh, TA
   Gentry, LE
   David, MB
AF Groh, Tyler A.
   Gentry, Lowell E.
   David, Mark B.
TI Nitrogen Removal and Greenhouse Gas Emissions from Constructed Wetlands
   Receiving Tile Drainage Water
SO JOURNAL OF ENVIRONMENTAL QUALITY
LA English
DT Article
ID GULF-OF-MEXICO; MISSISSIPPI RIVER; REDUCING NITROGEN; METHANE EMISSION;
   NATURAL WETLANDS; DENITRIFICATION; AGRICULTURE; RETENTION; BASIN; FIELD
AB Loss of nitrate from agricultural lands to surface waters is an important issue, especially in areas that are extensively tile drained. To reduce these losses, a wide range of in-field and edge-of-field practices have been proposed, including constructed wetlands. We re-evaluated constructed wetlands established in 1994 that were previously studied for their effectiveness in removing nitrate from tile drainage water. Along with this re-evaluation, we measured the production and flux of greenhouse gases (GHGs) (CO2, N2O, and CH4). The tile inlets and outlets of two wetlands were monitored for flow and N during the 2012 and 2013 water years. In addition, seepage rates of water and nitrate under the berm and through the riparian buffer strip were measured. Greenhouse gas emissions from the wetlands were measured using floating chambers (inundated fluxes) or static chambers (terrestrial fluxes). During this 2-yr study, the wetlands removed 56% of the total inlet nitrate load, likely through denitrification in the wetland. Some additional removal of nitrate occurred in seepage water by the riparian buffer strip along each berm (6.1% of the total inlet load, for a total nitrate removal of 62%). The dominant GHG emitted from the wetlands was CO2, which represented 75 and 96% of the total GHG emissions during the two water years. The flux of N2O contributed between 3.7 and 13% of the total cumulative GHG flux. Emissions of N2O were 3.2 and 1.3% of the total nitrate removed from wetlands A and B, respectively. These wetlands continue to remove nitrate at rates similar to those measured after construction, with relatively little GHG gas loss.
C1 [Groh, Tyler A.; Gentry, Lowell E.; David, Mark B.] Univ Illinois, Dept Nat Resources & Environm Sci, Urbana, IL 61801 USA.
C3 University of Illinois System; University of Illinois Urbana-Champaign
RP David, MB (通讯作者)，Univ Illinois, Dept Nat Resources & Environm Sci, W503 Turner Hall,1102 S Goodwin Ave, Urbana, IL 61801 USA.
EM mbdavid@illinois.edu
RI Groh, Tyler/P-3372-2019
OI Groh, Tyler/0000-0002-6544-4994
FU USDA National Institute of Food and Agriculture [2011-039568-31127,
   2011-51130-31120]
FX We thank the farm cooperator who made this study possible, Morgan Davis
   and Tito Lavaire for field assistance, and Corey Mitchell for laboratory
   analysis and data summaries. This work was partially funded by the USDA
   National Institute of Food and Agriculture under agreements no.
   2011-039568-31127 and 2011-51130-31120. Any opinions, findings,
   conclusions, or recommendations expressed in this publication are those
   of the authors and do not necessarily reflect the view of the USDA.
CR Altor AE, 2006, ECOL ENG, V28, P224, DOI 10.1016/j.ecoleng.2006.06.006
   [Anonymous], 2007, WETLANDS
   [Anonymous], CLIM DAT ONL
   [Anonymous], 2008, STAT AN SYST
   [Anonymous], 1999, NOAA COASTAL OCEAN P
   [Anonymous], STANDARD METHODS EXA
   [Anonymous], EPASAB08003
   [Anonymous], NAT ATM DEP PROGR MA
   [Anonymous], GRACENET CHAMBER BAS
   [Anonymous], 2013, SCI TECHN BAS FRAM A
   [Anonymous], CAN BIOSYST ENG
   [Anonymous], ILL CLIM NETW MONTHL
   Baker LA, 1998, WATER SCI TECHNOL, V38, P389, DOI 10.1016/S0273-1223(98)00425-9
   Bernal B, 2008, ECOL ENG, V34, P311, DOI 10.1016/j.ecoleng.2008.09.005
   Brady N.C., 2008, NATURE PROPERTY SOIL, V14th
   Chun JA, 2010, BIOSYST ENG, V105, P95, DOI 10.1016/j.biosystemseng.2009.09.018
   Chun JA, 2008, APPL ENG AGRIC, V24, P595
   Crumpton W.G., 2008, FINAL REPORT GULF HY, P29
   D'Angelo EM, 1999, SOIL BIOL BIOCHEM, V31, P815, DOI 10.1016/S0038-0717(98)00181-3
   David MB, 2010, J ENVIRON QUAL, V39, P1657, DOI 10.2134/jeq2010.0115
   Day JW, 2003, BIOTECHNOL ADV, V22, P135, DOI 10.1016/j.biotechadv.2003.08.012
   Hoagland CR, 2001, J FRESHWATER ECOL, V16, P527, DOI 10.1080/02705060.2001.9663844
   Jaynes DB, 2014, J ENVIRON QUAL, V43, P631, DOI 10.2134/jeq2013.08.0331
   Kovacic DA, 2000, J ENVIRON QUAL, V29, P1262, DOI 10.2134/jeq2000.00472425002900040033x
   Laanbroek HJ, 2010, ANN BOT-LONDON, V105, P141, DOI 10.1093/aob/mcp201
   Larson AC, 2000, ECOL ENG, V15, P91, DOI 10.1016/S0925-8574(99)00037-3
   Mitsch WJ, 2001, BIOSCIENCE, V51, P373, DOI 10.1641/0006-3568(2001)051[0373:RNLTTG]2.0.CO;2
   Mitsch WJ, 2000, ECOL ENG, V14, P1
   O'Geen AT, 2010, ADV AGRON, V108, P1, DOI 10.1016/S0065-2113(10)08001-6
   Rabalais NN, 1996, ESTUARIES, V19, P386, DOI 10.2307/1352458
   Robertson WD, 2010, ECOL ENG, V36, P1581, DOI 10.1016/j.ecoleng.2010.01.008
   Schlesinger W.H., 2013, BIOGEOCHEMISTRY ANAL
   Sirivedhin T, 2006, ECOL ENG, V26, P167, DOI 10.1016/j.ecoleng.2005.09.001
   Skaggs RW, 2012, J SOIL WATER CONSERV, V67, p167A, DOI 10.2489/jswc.67.6.167A
   Smith CM, 2013, J ENVIRON QUAL, V42, P219, DOI 10.2134/jeq2012.0210
   Solomon S, 2007, AR4 CLIMATE CHANGE 2007: THE PHYSICAL SCIENCE BASIS, P1
   Stadmark J, 2005, ECOL ENG, V25, P542, DOI 10.1016/j.ecoleng.2005.07.004
   STANFORD G, 1975, SOIL SCI SOC AM J, V39, P867, DOI 10.2136/sssaj1975.03615995003900050024x
   Sylvia D., 2005, PRINCIPLES APPL SOIL, DOI 10.1002/9783527620159.ch2
   Thiere G, 2011, ECOL ENG, V37, P6, DOI 10.1016/j.ecoleng.2009.02.002
   Turner RE, 2012, MAR POLLUT BULL, V64, P319, DOI 10.1016/j.marpolbul.2011.11.008
   Whalen SC, 2005, ENVIRON ENG SCI, V22, P73, DOI 10.1089/ees.2005.22.73
   Woli KP, 2010, ECOL ENG, V36, P1558, DOI 10.1016/j.ecoleng.2010.04.024
   Xue Y, 1999, J ENVIRON QUAL, V28, P263, DOI 10.2134/jeq1999.00472425002800010032x
NR 44
TC 47
Z9 47
U1 3
U2 131
PU WILEY
PI HOBOKEN
PA 111 RIVER ST, HOBOKEN 07030-5774, NJ USA
SN 0047-2425
EI 1537-2537
J9 J ENVIRON QUAL
JI J. Environ. Qual.
PD MAY-JUN
PY 2015
VL 44
IS 3
BP 1001
EP 1010
DI 10.2134/jeq2014.10.0415
PG 10
WC Environmental Sciences
WE Science Citation Index Expanded (SCI-EXPANDED)
SC Environmental Sciences & Ecology
GA CG9LP
UT WOS:000353637200027
PM 26024280
OA hybrid
DA 2023-11-17
ER

PT J
AU Rubin, RL
   Anderson, TR
   Ballantine, KA
AF Rubin, Rachel L.
   Anderson, Todd R.
   Ballantine, Kate A.
TI Biochar Simultaneously Reduces Nutrient Leaching and Greenhouse Gas
   Emissions in Restored Wetland Soils
SO WETLANDS
LA English
DT Article
DE Wetland restoration; Soil amendments; Methane; Carbon dioxide; Nitrous
   oxide; Nitrate; Agricultural retirement
ID METHANE EMISSIONS; ORGANIC-CARBON; FLUXES; N2O; DENITRIFICATION;
   RESTORATION; AMENDMENTS; PYROLYSIS; REMOVAL; MANURE
AB Organic soil amendments such as biochar and compost are thought to improve soil development, but it is unclear whether they affect nutrient leaching and greenhouse gas emissions. Using mesocosms, we investigated the effects of biochar and compost on nutrient leaching and greenhouse gas emissions across varying hydrologic regimes. Increased biochar decreased nutrient leaching and greenhouse gas emissions: the highest application rate (10% wt/wt) decreased cumulative phosphate leaching by 63% (SE 1.4), ammonium leaching by 65% (SE 0.8) and nitrate leaching by 92% (SE 0.3). Likewise, 10% biochar application decreased cumulative methane emissions by 92% (SE 3.7), carbon dioxide emissions by 48% (SE 7.0), and nitrous oxide emissions by 89% (SE 4.1). Biochar effects varied with hydrology for each greenhouse gas: stronger reductions in methane and nitrous oxide emissions were observed under waterlogged conditions, whereas stronger reductions in carbon dioxide emissions were observed at field capacity. In contrast with biochar, compost was the largest contributor to nutrient leaching and greenhouse gas emissions. These results suggest that biochar is most effective in soils with episodic flooding and drying rather than continuous flooding, and that compost should be avoided. We conclude that biochar can promote desirable functions simultaneously in restored wetland soils.
C1 [Rubin, Rachel L.; Anderson, Todd R.; Ballantine, Kate A.] Mt Holyoke Coll, Dept Environm Studies, 50 Coll St, S Hadley, MA 01075 USA.
   [Anderson, Todd R.] Keuka Coll, Div Nat Sci & Math, Keuka Pk, NY USA.
C3 Mount Holyoke College
RP Ballantine, KA (通讯作者)，Mt Holyoke Coll, Dept Environm Studies, 50 Coll St, S Hadley, MA 01075 USA.
EM kballant@mtholyoke.edu
OI Rubin, Rachel/0000-0002-8432-6811
FU American Association of University Women
FX We thank Nia Bartolucci for assistance with mesocosm sampling and sample
   preparation, and Erin Pierce and Brittany McDonald for field assistance.
   Field access was provided by Glorianna Davenport and Evan Schulman of
   Tidmarsh Farms and biochar was provided by Bob Wells of New England
   Biochar. The Cary Institute of Ecosystem Studies conducted water sample
   analyses, and the UMASS Soil and Plant Nutrient Testing Laboratory
   provided soil analyses on the three substrates (biochar, compost, and
   soil), as well as the final nutrient concentrations in soil. We are
   grateful to the editor and reviewers who helped to improve this
   manuscript. This research was conducted within the Restoration Ecology
   Program at Mount Holyoke College and the Living Observatory Research
   Collaborative, and was supported in part by the American Association of
   University Women.
CR Ardón M, 2010, ECOSYSTEMS, V13, P1060, DOI 10.1007/s10021-010-9374-x
   Ballantine KA, 2014, ENVIRON SCI TECHNOL, V48, P7365, DOI 10.1021/es500799v
   Ballantine KA, 2015, ECOL APPL, V25, P215, DOI 10.1890/13-1409.1
   Banik C, 2018, J ENVIRON QUAL, V47, P452, DOI 10.2134/jeq2017.11.0432
   Borchard N, 2019, SCI TOTAL ENVIRON, V651, P2354, DOI 10.1016/j.scitotenv.2018.10.060
   Brar BS, 2013, SOIL TILL RES, V128, P30, DOI 10.1016/j.still.2012.10.001
   Cayuela ML, 2014, AGR ECOSYST ENVIRON, V191, P5, DOI 10.1016/j.agee.2013.10.009
   Cogger CG, 2005, COMPOST SCI UTIL, V13, P243
   Feng YZ, 2012, SOIL BIOL BIOCHEM, V46, P80, DOI 10.1016/j.soilbio.2011.11.016
   Gai XP, 2014, PLOS ONE, V9, DOI 10.1371/journal.pone.0113888
   Gattinger A, 2007, ENVIRON MICROBIOL, V9, P612, DOI 10.1111/j.1462-2920.2006.01181.x
   Gupta P, 2016, ENVIRON ENG RES, V21, P36, DOI 10.4491/eer.2015.067
   HAN XG, 2016, SCI REPORTS, V6
   Harter J, 2016, SCI TOTAL ENVIRON, V562, P379, DOI 10.1016/j.scitotenv.2016.03.220
   Harter J, 2014, ISME J, V8, P660, DOI 10.1038/ismej.2013.160
   Havens KE, 2003, ENVIRON POLLUT, V122, P379, DOI 10.1016/S0269-7491(02)00304-4
   He YH, 2017, GCB BIOENERGY, V9, P743, DOI 10.1111/gcbb.12376
   Hefting MM, 2003, J ENVIRON QUAL, V32, P1194, DOI 10.2134/jeq2003.1194
   Hénault C, 2019, SCI REP-UK, V9, DOI 10.1038/s41598-019-56694-3
   Hoekstra BR, 2020, RESTOR ECOL, V28, P185, DOI 10.1111/rec.13037
   Huang YB, 2019, SCI REP-UK, V9, DOI 10.1038/s41598-019-53044-1
   Hueso-González P, 2018, CURR OPIN ENV SCI HL, V5, P1, DOI 10.1016/j.coesh.2017.12.002
   Hutchinson GL, 2001, EUR J SOIL SCI, V52, P675, DOI 10.1046/j.1365-2389.2001.00415.x
   Jaafar NM, 2015, PEDOSPHERE, V25, P770, DOI 10.1016/S1002-0160(15)30058-8
   Jeffery S, 2016, SOIL BIOL BIOCHEM, V101, P251, DOI 10.1016/j.soilbio.2016.07.021
   Kasak K, 2018, SCI TOTAL ENVIRON, V639, P67, DOI 10.1016/j.scitotenv.2018.05.146
   Kimetu JM, 2010, AUST J SOIL RES, V48, P577, DOI 10.1071/SR10036
   Kinsman-Costello LE, 2014, ECOSYSTEMS, V17, P641, DOI 10.1007/s10021-014-9748-6
   Knox SH, 2015, GLOBAL CHANGE BIOL, V21, P750, DOI 10.1111/gcb.12745
   Lehmann J, 2011, SOIL BIOL BIOCHEM, V43, P1812, DOI 10.1016/j.soilbio.2011.04.022
   Lévesque V, 2018, APPL SOIL ECOL, V126, P129, DOI 10.1016/j.apsoil.2018.02.021
   Li SM, 2018, J ANAL APPL PYROL, V133, P136, DOI 10.1016/j.jaap.2018.04.010
   Liu BB, 2010, FEMS MICROBIOL ECOL, V72, P407, DOI 10.1111/j.1574-6941.2010.00856.x
   Liu SW, 2016, GCB BIOENERGY, V8, P392, DOI 10.1111/gcbb.12265
   Livingston G.P., 1995, BIOGENIC TRACE GASES, P14
   Luo Y, 2011, SOIL BIOL BIOCHEM, V43, P2304, DOI 10.1016/j.soilbio.2011.07.020
   Morse JL, 2012, ECOL APPL, V22, P264, DOI 10.1890/11-0527.1
   Ohsowski BM, 2012, APPL SOIL ECOL, V60, P77, DOI 10.1016/j.apsoil.2012.02.006
   Poudel DD, 2002, AGR ECOSYST ENVIRON, V90, P125, DOI 10.1016/S0167-8809(01)00196-7
   Qin YM, 2010, BIOL FERT SOILS, V46, P825, DOI 10.1007/s00374-010-0493-5
   R Core Team, 2023, R LANG ENV STAT COMP
   Saison C, 2006, ENVIRON MICROBIOL, V8, P247, DOI 10.1111/j.1462-2920.2005.00892.x
   Song Xinzhang, 2016, Ecosystem Health and Sustainability, V2, pe01202, DOI 10.1002/ehs2.1202
   Sutton-Grier AE, 2009, WETLANDS, V29, P343, DOI 10.1672/08-70.1
   Takaya CA, 2016, CHEMOSPHERE, V145, P518, DOI 10.1016/j.chemosphere.2015.11.052
   Tan XF, 2016, BIORESOURCE TECHNOL, V212, P318, DOI 10.1016/j.biortech.2016.04.093
   Tangen BA, 2019, ATMOSPHERE-BASEL, V10, DOI 10.3390/atmos10050269
   Teutscherova N, 2017, BIOL FERT SOILS, V53, P811, DOI 10.1007/s00374-017-1222-0
   Troy SM, 2013, SOIL BIOL BIOCHEM, V60, P173, DOI 10.1016/j.soilbio.2013.01.019
   Van Zwieten L, 2014, AGR ECOSYST ENVIRON, V191, P53, DOI 10.1016/j.agee.2014.02.030
   Wickham H., 2016, GGPLOT2 ELEGANT GRAP, DOI DOI 10.1007/978-3-319-24277-4
   Wong MH, 2003, CHEMOSPHERE, V50, P775, DOI 10.1016/S0045-6535(02)00232-1
   Wu D, 2018, APPL SOIL ECOL, V129, P121, DOI 10.1016/j.apsoil.2018.05.009
   Wu SW, 2020, SCI TOTAL ENVIRON, V714, DOI 10.1016/j.scitotenv.2020.136722
   Yao Y, 2013, BIORESOURCE TECHNOL, V138, P8, DOI 10.1016/j.biortech.2013.03.057
   Yuan J, 2018, SCI TOTAL ENVIRON, V627, P770, DOI 10.1016/j.scitotenv.2018.01.233
   Zhang X, 2017, P COMBUST INST, V36, P3933, DOI 10.1016/j.proci.2016.06.062
   Zhang XQ, 2019, ENVIRON SCI TECHNOL, V53, P6660, DOI 10.1021/acs.est.9b01345
   Zhao SS, 2017, SPECTROSC LETT, V50, P73, DOI 10.1080/00387010.2017.1287091
   Zheng H, 2018, SCI TOTAL ENVIRON, V610, P951, DOI 10.1016/j.scitotenv.2017.08.166
NR 60
TC 12
Z9 14
U1 27
U2 142
PU SPRINGER
PI DORDRECHT
PA VAN GODEWIJCKSTRAAT 30, 3311 GZ DORDRECHT, NETHERLANDS
SN 0277-5212
EI 1943-6246
J9 WETLANDS
JI Wetlands
PD DEC
PY 2020
VL 40
IS 6
BP 1981
EP 1991
DI 10.1007/s13157-020-01380-8
EA OCT 2020
PG 11
WC Ecology; Environmental Sciences
WE Science Citation Index Expanded (SCI-EXPANDED)
SC Environmental Sciences & Ecology
GA PL8YM
UT WOS:000574735100001
DA 2023-11-17
ER

PT J
AU Flores, L
   García, J
   Pena, R
   Garfí, M
AF Flores, Laura
   Garcia, Joan
   Pena, Rocio
   Garfi, Marianna
TI Carbon footprint of constructed wetlands for winery wastewater treatment
SO ECOLOGICAL ENGINEERING
LA English
DT Article
DE Activated sludge; Treatment wetland; Greenhouse gas emissions; Life
   cycle assessment; Winery wastewater
ID LIFE-CYCLE ASSESSMENT; GREENHOUSE-GAS EMISSIONS; BIOLOGICAL TREATMENT;
   TREATMENT SYSTEMS; TREATMENT PLANTS; NITROUS-OXIDE; SCALE; PERFORMANCE;
   SLUDGE; WASTEWATERS
AB The aim of this study was to estimate the carbon footprint (CFP) of constructed wetlands for winery wastewater treatment. In particular, a constructed wetland scenario was compared to the previous scenario (third-party management) and to an activated sludge system. CFP considered both indirect and direct greenhouse gas (GHG) emissions measured on-site. Moreover, an economic analysis of the considered scenarios was also addressed. The results showed that the constructed wetland scenario had the lowest CFP (1.2 kg CO(2)eq m(water)(-3)), while the third-party management was the worst scenario (52 kg CO(2)eq m(water)(-3)) followed by the activated sludge system (4.5 kg CO(2)eq m(water)(-3)). This was mainly due to the high GHG emissions generated by wastewater and sludge transportation as well as chemicals and electricity consumption in the third-party and activated sludge scenarios compared to the constructed wetlands. In terms of costs, the constructed wetland system was shown to be a lowcost technology which would reduce the capital, operation and maintenance costs associated with winery wastewater treatment up to 50% and 98%, respectively. Finally, constructed wetlands are low-cost and environmentally friendly technologies which constitute a sustainable alternative to conventional solutions for winery wastewater treatment.
C1 [Flores, Laura; Garcia, Joan; Garfi, Marianna] Univ Politecn Cataluna, BarcelonaTech, GEMMA Grp Environm Engn & Microbiol, Dept Civil & Environm Engn, C Jordi Girona 1-3,Bldg D1, Barcelona 08034, Spain.
   [Pena, Rocio] Aimen, Poligono Ind Cataboi SUR PPI 2,Sect 2, Porrino 36418 O, Spain.
C3 Universitat Politecnica de Catalunya
RP Garfí, M (通讯作者)，Univ Politecn Cataluna, BarcelonaTech, GEMMA Grp Environm Engn & Microbiol, Dept Civil & Environm Engn, C Jordi Girona 1-3,Bldg D1, Barcelona 08034, Spain.
EM marianna.garfi@upc.edu
RI Garfi, Marianna/ABD-9662-2020; Garcia, Joan/ABD-7251-2020; Garfi,
   Marianna/A-5334-2017
OI Garcia, Joan/0000-0003-1258-8174; Pena, Rocio/0000-0002-1448-569X;
   Flores Rosell, Laura/0000-0002-6024-6163; Garfi,
   Marianna/0000-0001-9234-5580
FU European Regional Development Fund (Interreg V-B SUDOE programme)
   [WETWINE SOE1/P5/E0300]; Ministry of Education and Culture (MECD)
   (Spain) [FPU16/01491]; Government of Catalonia [2017 SGR 1029]; Spanish
   Ministry of Economy and Competitiveness [RYC-2016-20059]; WETWINE
   consortium
FX This research was funded by the European Regional Development Fund
   (Interreg V-B SUDOE programme, WETWINE SOE1/P5/E0300). Laura Flores is
   grateful to the Ministry of Education and Culture (MECD) (Spain) for the
   FPU16/01491 scholarship. Joan Garcia, Marianna Garfi and Laura Flores
   are grateful to the Government of Catalonia (Consolidated Research Group
   2017 SGR 1029). Marianna Garfi acknowledges the Spanish Ministry of
   Economy and Competitiveness (RYC-2016-20059). The authors are grateful
   for the support provided by the WETWINE consortium and the wineries
   involved in this study.
CR Acampa G, 2019, SUSTAINABILITY-BASEL, V11, DOI 10.3390/su11092609
   Flores RA, 2020, J CLEAN PROD, V251, DOI 10.1016/j.jclepro.2019.119713
   [Anonymous], 2014, DOCUMENTATION CHANGE
   [Anonymous], 2013, GREENH GAS CARB FOOT
   [Anonymous], 2013, 1 EC CTR
   Arden S, 2018, SCI TOTAL ENVIRON, V630, P587, DOI 10.1016/j.scitotenv.2018.02.218
   Avila C, 2016, ECOL ENG, V87, P324, DOI 10.1016/j.ecoleng.2015.11.042
   Caivano M, 2017, ENVIRON TECHNOL, V38, P629, DOI 10.1080/09593330.2016.1205150
   Caniani D, 2019, SCI TOTAL ENVIRON, V648, P1130, DOI 10.1016/j.scitotenv.2018.08.150
   Chai CY, 2015, WATER-SUI, V7, P918, DOI 10.3390/w7030918
   Chen GX, 1997, NUTR CYCL AGROECOSYS, V49, P41, DOI 10.1023/A:1009758900629
   Chetty S, 2015, WATER SA, V41, P263, DOI 10.4314/wsa.v41i2.12
   Corbella C, 2017, SCI TOTAL ENVIRON, V584, P355, DOI 10.1016/j.scitotenv.2016.12.186
   CZEPIEL P, 1995, ENVIRON SCI TECHNOL, V29, P2352, DOI 10.1021/es00009a030
   de la Varga D, 2015, SCI TOTAL ENVIRON, V538, P824, DOI 10.1016/j.scitotenv.2015.08.090
   Delre A, 2019, J CLEAN PROD, V211, P1001, DOI 10.1016/j.jclepro.2018.11.200
   Diaz-Elsayed N, 2020, J CLEAN PROD, V265, DOI 10.1016/j.jclepro.2020.121598
   Dixon A, 2003, ECOL ENG, V20, P297, DOI 10.1016/S0925-8574(03)00007-7
   Doorn M.R.J., 2006, IPCC GUIDELINES NATL
   Flores L., 2019, 8 INT S WETL POLL DY
   Flores L, 2019, SCI TOTAL ENVIRON, V659, P1567, DOI 10.1016/j.scitotenv.2018.12.348
   Flores-Alsina X, 2011, WATER RES, V45, P4700, DOI 10.1016/j.watres.2011.04.040
   Fuchs VJ, 2011, WATER RES, V45, P2073, DOI 10.1016/j.watres.2010.12.021
   Gallego-Schmid A, 2019, WATER RES, V153, P63, DOI 10.1016/j.watres.2019.01.010
   Garfi M, 2017, J CLEAN PROD, V161, P211, DOI 10.1016/j.jclepro.2017.05.116
   Gu YF, 2016, ECOL INDIC, V60, P402, DOI 10.1016/j.ecolind.2015.07.012
   Guinée J, 2001, INT J LIFE CYCLE ASS, V6, P255, DOI 10.1007/BF02978784
   Gustavsson DJI, 2013, WATER SCI TECHNOL, V68, P887, DOI 10.2166/wst.2013.318
   Hwang KL, 2016, BIORESOURCE TECHNOL, V214, P881, DOI 10.1016/j.biortech.2016.05.047
   Ingrao C, 2020, CURR OPIN ENV SCI HL, V13, P35, DOI 10.1016/j.coesh.2019.10.007
   IPCC, 2014, AR5 SYNTHESIS REPORT
   IPCC (Integrated pollution prevention and control), 2006, PREP NAT GREENH INV
   ISO, 2006, 140402006 ISO
   Kanungo P., 2017, INT J APPL PURE SCI, V3, P38, DOI DOI 10.22623/IJAPSA.2017.3025.37RQP
   Kim B, 2014, ECOL ENG, V71, P41, DOI 10.1016/j.ecoleng.2014.07.045
   Ledón YC, 2017, ECOL INDIC, V74, P130, DOI 10.1016/j.ecolind.2016.11.014
   Lehtoranta S, 2014, J CLEAN PROD, V65, P439, DOI 10.1016/j.jclepro.2013.08.024
   Longo S, 2017, WATER RES, V125, P478, DOI 10.1016/j.watres.2017.09.006
   Lundin M, 2000, ENVIRON SCI TECHNOL, V34, P180, DOI 10.1021/es990003f
   Machado AP, 2007, WATER SCI TECHNOL, V56, P15, DOI 10.2166/wst.2007.497
   Maktabifard M, 2020, BIORESOURCE TECHNOL, V300, DOI 10.1016/j.biortech.2019.122647
   Mander Ü, 2014, ECOL ENG, V66, P19, DOI 10.1016/j.ecoleng.2013.12.006
   Mitsch WJ, 2013, LANDSCAPE ECOL, V28, P583, DOI 10.1007/s10980-012-9758-8
   Nguyen TKL, 2020, J ENVIRON MANAGE, V264, DOI 10.1016/j.jenvman.2020.110440
   Parravicini V, 2016, ENRGY PROCED, V97, P246, DOI 10.1016/j.egypro.2016.10.067
   Resende JD, 2019, RESOUR CONSERV RECY, V148, P170, DOI 10.1016/j.resconrec.2019.04.034
   Ribera-Guardia A, 2019, J CLEAN PROD, V212, P162, DOI 10.1016/j.jclepro.2018.11.286
   Rosso D, 2009, WATER SCI TECHNOL, V60, P1185, DOI 10.2166/wst.2009.556
   Rozema ER, 2016, ECOL ENG, V86, P262, DOI 10.1016/j.ecoleng.2015.11.006
   Serrano L, 2011, ECOL ENG, V37, P744, DOI 10.1016/j.ecoleng.2010.06.038
   Shepherd HL, 2001, WATER ENVIRON RES, V73, P394, DOI 10.2175/106143001X139434
   Arashiro LT, 2018, SCI TOTAL ENVIRON, V622, P1118, DOI 10.1016/j.scitotenv.2017.12.051
   Tortajada C, 2016, RT SPEC ISS WAT POL, P3
   Uggetti E, 2012, WATER RES, V46, P1755, DOI 10.1016/j.watres.2011.12.049
   UNFCCC, 2018, HDB GHG INV WAST SEC
   UPC, 2018, WETWINE PROJ LIF CYC
   Vijayan G., 2017, COMPUT WATER ENERGY, V6, P281, DOI DOI 10.4236/CWEEE.2017.63019
   Vymazal J, 2014, ECOL ENG, V73, P724, DOI [10.1016/j.ecoleng.2014.09.034, 10.1016/j.ecoleng.2014.09.0]
   Wiedmann T., 2008, ECOLOGICAL EC RES TR, V1, P1, DOI DOI 10.1088/978-0-750-31040-6
   Yildirim M, 2012, CLEAN-SOIL AIR WATER, V40, P171, DOI 10.1002/clen.201000423
NR 60
TC 10
Z9 11
U1 10
U2 79
PU ELSEVIER
PI AMSTERDAM
PA RADARWEG 29a, 1043 NX AMSTERDAM, NETHERLANDS
SN 0925-8574
EI 1872-6992
J9 ECOL ENG
JI Ecol. Eng.
PD SEP 1
PY 2020
VL 156
AR 105959
DI 10.1016/j.ecoleng.2020.105959
PG 7
WC Ecology; Engineering, Environmental; Environmental Sciences
WE Science Citation Index Expanded (SCI-EXPANDED)
SC Environmental Sciences & Ecology; Engineering
GA NB7SV
UT WOS:000560715600003
OA Green Submitted
DA 2023-11-17
ER

PT J
AU McInerney, E
   Helton, AM
AF McInerney, Emily
   Helton, Ashley M.
TI The Effects of Soil Moisture and Emergent Herbaceous Vegetation on
   Carbon Emissions from Constructed Wetlands
SO WETLANDS
LA English
DT Article
DE Carbon dioxide; Methane; Greenhouse gas efflux; Constructed wetlands
ID ECOSYSTEM CO2 EXCHANGE; WASTE-WATER TREATMENT; METHANE EMISSIONS;
   VASCULAR PLANTS; PHRAGMITES-AUSTRALIS; LABORATORY COLUMNS; NATURAL
   WETLANDS; N2O EMISSIONS; GAS EMISSIONS; PEATLAND
AB Wetlands serve as sinks for carbon and nutrients but they are also a large source of greenhouse gases. Our objective was to quantify emissions of carbon dioxide (CO2) and methane (CH4) from three free water surface-flow constructed wetlands in the presence and absence of emergent herbaceous vegetation (Typha angustifolia L. and Typha latifolia L.) across a gradient of soil moisture. Measurements were collected on eight sampling dates during June and July, 2014. Similar to previous research, CO2 emissions were higher in vegetated plots, increasing from a median +/- A std. error of 242 +/- A 29 to 1612 +/- A 95 mg m(-2) h(-1). Emissions of CH4 were also significantly higher in vegetated plots, but the relative magnitude of the effect of plants varied among wetlands. Emissions of CH4 were highest from vegetated plots in the wetland with the highest soil moisture (4.4 +/- A 1.0 mg m(-2) h(-1)). However, the largest effect of plants on methane emissions occurred in the wetland with intermediate soil moisture, with a 15-fold increase in CH4 emissions from 0.15 +/- A 0.90 to 2.4 +/- A 1.2 mg m(-2) h(-1). Design and management that consider the interactive effects of soil moisture and plants on CH4 emissions may help reduce the greenhouse gas footprint of constructed wetlands.
C1 [McInerney, Emily; Helton, Ashley M.] Univ Connecticut, Dept Nat Resources & Environm, Storrs, CT USA.
   [McInerney, Emily; Helton, Ashley M.] Univ Connecticut, Ctr Environm Sci & Engn, Storrs, CT USA.
C3 University of Connecticut; University of Connecticut
RP Helton, AM (通讯作者)，Univ Connecticut, Dept Nat Resources & Environm, Storrs, CT USA.; Helton, AM (通讯作者)，Univ Connecticut, Ctr Environm Sci & Engn, Storrs, CT USA.
EM ashley.helton@uconn.edu
OI Helton, Ashley/0000-0001-6928-2104
FU University of Connecticut Summer Undergraduate Research Fund
FX Funding was provided to EM by the University of Connecticut Summer
   Undergraduate Research Fund. We thank Jack Clausen for helpful
   discussions and field assistance, Jason Vokoun and the Helton Lab Group
   for reviewing earlier versions of this manuscript, and Eva Nelson and
   Mary Schoell for assistance in the field. We thank three anonymous
   reviewers for helpful comments that improved this manuscript.
CR Aerts R, 1997, SOIL BIOL BIOCHEM, V29, P1691, DOI 10.1016/S0038-0717(97)00074-6
   Altor AE, 2008, ECOL APPL, V18, P1307, DOI 10.1890/07-0009.1
   Barbera AC, 2015, ENVIRON SCI POLLUT R, V22, P2372, DOI 10.1007/s11356-014-2870-3
   Bellisario LM, 1998, ECOSCIENCE, V5, P534
   Bhullar GS, 2013, J PLANT ECOL, V6, P298, DOI 10.1093/jpe/rts045
   Bloom AA, 2010, SCIENCE, V327, P322, DOI 10.1126/science.1175176
   Bonneville MC, 2008, AGR FOREST METEOROL, V148, P69, DOI 10.1016/j.agrformet.2007.09.004
   Boon PI, 1997, HYDROBIOLOGIA, V357, P73, DOI 10.1023/A:1003126601466
   BRIDGHAM SD, 1992, SOIL BIOL BIOCHEM, V24, P1089, DOI 10.1016/0038-0717(92)90058-6
   BRIX H, 1992, LIMNOL OCEANOGR, V37, P1420, DOI 10.4319/lo.1992.37.7.1420
   Calhoun A, 1997, APPL ENVIRON MICROB, V63, P3051, DOI 10.1128/AEM.63.8.3051-3058.1997
   Carmichael MJ, 2014, BIOGEOCHEMISTRY, V119, P1, DOI 10.1007/s10533-014-9974-1
   Chimner RA, 2003, SOIL BIOL BIOCHEM, V35, P345, DOI 10.1016/S0038-0717(02)00284-5
   de Klein JJM, 2014, ECOL ENG, V66, P36, DOI 10.1016/j.ecoleng.2013.04.060
   Green SM, 2012, PLANT SOIL, V351, P207, DOI 10.1007/s11104-011-0945-1
   Günther A, 2014, ENVIRON MONIT ASSESS, V186, P2151, DOI 10.1007/s10661-013-3524-5
   Helton AM, 2014, BIOGEOCHEMISTRY, V120, P133, DOI 10.1007/s10533-014-9986-x
   Henneberg A, 2015, PLANT SOIL, DOI [10.1007/s111104-015-2707-y, DOI 10.1007/S111104-015-2707-Y]
   Hier M.B., 2007, THESIS U CONNECTICUT
   Hijosa-Valsero M, 2012, SCI TOTAL ENVIRON, V430, P174, DOI 10.1016/j.scitotenv.2012.04.072
   Hirota M, 2004, SOIL BIOL BIOCHEM, V36, P737, DOI 10.1016/j.soilbio.2003.12.009
   Inamori R, 2007, PROCESS BIOCHEM, V42, P363, DOI 10.1016/j.procbio.2006.09.007
   Joabsson A, 1999, TRENDS ECOL EVOL, V14, P385, DOI 10.1016/S0169-5347(99)01649-3
   Kadlec R. H., 1996, TREATMENT WETLANDS
   Kankaala P, 2003, FRESHWATER BIOL, V48, P1617, DOI 10.1046/j.1365-2427.2003.01113.x
   Kao-Kniffin J, 2010, AQUAT BOT, V93, P107, DOI 10.1016/j.aquabot.2010.03.009
   Kayranli B, 2010, WETLANDS, V30, P111, DOI 10.1007/s13157-009-0003-4
   KELLEY CA, 1995, LIMNOL OCEANOGR, V40, P1112, DOI 10.4319/lo.1995.40.6.1112
   King JY, 1998, J GEOPHYS RES-ATMOS, V103, P29083, DOI 10.1029/98JD00052
   Laanbroek HJ, 2010, ANN BOT-LONDON, V105, P141, DOI 10.1093/aob/mcp201
   Li CS, 2002, GEOPHYS RES LETT, V29, DOI 10.1029/2002GL015370
   Livingston G.P., 1995, BIOGENIC TRACE GASES, P14
   Lund M, 2010, GLOBAL CHANGE BIOL, V16, P2436, DOI 10.1111/j.1365-2486.2009.02104.x
   Maltais-Landry G, 2009, ENVIRON POLLUT, V157, P748, DOI 10.1016/j.envpol.2008.11.019
   Mander Ü, 2014, ECOL ENG, V66, P19, DOI 10.1016/j.ecoleng.2013.12.006
   Maucieri C, 2014, ITAL J AGRON, V9, P120, DOI 10.4081/ija.2014.601
   Mitsch WJ, 2013, LANDSCAPE ECOL, V28, P583, DOI 10.1007/s10980-012-9758-8
   MOORE TR, 1993, J SOIL SCI, V44, P651, DOI 10.1111/j.1365-2389.1993.tb02330.x
   Morse JL, 2012, ECOL APPL, V22, P264, DOI 10.1890/11-0527.1
   Myhre G, 2014, CLIMATE CHANGE 2013: THE PHYSICAL SCIENCE BASIS, P659
   Newman JM, 1997, WETLANDS, V17, P375, DOI 10.1007/BF03161427
   Öquist MG, 2002, J GEOPHYS RES-ATMOS, V107, DOI 10.1029/2001JD001030
   Osterberg KL, 2006, THESIS U CONNECTICUT
   R Core Team, 2023, R LANG ENV STAT COMP
   Raghoebarsing AA, 2005, NATURE, V436, P1153, DOI 10.1038/nature03802
   REED SC, 1992, WATER ENVIRON RES, V64, P776, DOI 10.2175/WER.64.6.4
   Shannon RD, 1996, J ECOL, V84, P239, DOI 10.2307/2261359
   Stadmark J, 2005, ECOL ENG, V25, P542, DOI 10.1016/j.ecoleng.2005.07.004
   Ström L, 2005, BIOGEOCHEMISTRY, V75, P65, DOI 10.1007/s10533-004-6124-1
   Ström L, 2003, GLOBAL CHANGE BIOL, V9, P1185, DOI 10.1046/j.1365-2486.2003.00655.x
   Sugimoto A, 1997, TELLUS B, V49, P382, DOI 10.1034/j.1600-0889.49.issue4.4.x
   Turetsky MR, 2014, GLOBAL CHANGE BIOL, V20, P2183, DOI 10.1111/gcb.12580
   van der Nat FJWA, 1998, AQUAT BOT, V61, P95, DOI 10.1016/S0304-3770(98)00072-2
   Waddington JM, 1996, J GEOPHYS RES-ATMOS, V101, P22775, DOI 10.1029/96JD02014
   Wang YH, 2008, ECOL ENG, V32, P22, DOI 10.1016/j.ecoleng.2007.08.003
   Whalen SC, 2005, ENVIRON ENG SCI, V22, P73, DOI 10.1089/ees.2005.22.73
   Wild U, 2001, ECOL ENG, V17, P49, DOI 10.1016/S0925-8574(00)00133-6
   Yang JS, 2013, SOIL BIOL BIOCHEM, V61, P52, DOI 10.1016/j.soilbio.2013.02.009
   Yates TT, 2006, SOIL SCI SOC AM J, V70, P753, DOI 10.2136/sssaj2005.0214
   YAVITT JB, 1995, TELLUS B, V47, P521, DOI 10.1034/j.1600-0889.47.issue5.1.x
   Zak D, 2015, BIOGEOSCIENCES, V12, P2455, DOI 10.5194/bg-12-2455-2015
   Zhai X, 2013, ECOL ENG, V61, P555, DOI 10.1016/j.ecoleng.2013.02.014
NR 62
TC 17
Z9 18
U1 10
U2 104
PU SPRINGER
PI DORDRECHT
PA VAN GODEWIJCKSTRAAT 30, 3311 GZ DORDRECHT, NETHERLANDS
SN 0277-5212
EI 1943-6246
J9 WETLANDS
JI Wetlands
PD APR
PY 2016
VL 36
IS 2
BP 275
EP 284
DI 10.1007/s13157-016-0736-9
PG 10
WC Ecology; Environmental Sciences
WE Science Citation Index Expanded (SCI-EXPANDED)
SC Environmental Sciences & Ecology
GA DI6XQ
UT WOS:000373643900007
DA 2023-11-17
ER

PT J
AU Zhang, WS
   Li, HP
   Pueppke, SG
   Pang, JP
AF Zhang, Wangshou
   Li, Hengpeng
   Pueppke, Steven G.
   Pang, Jiaping
TI Restored riverine wetlands in a headwater stream can simultaneously
   behave as sinks of N<sub>2</sub>O and hotspots of CH<sub>4</sub>
   production
SO ENVIRONMENTAL POLLUTION
LA English
DT Article
DE Headwater; Wetland; Greenhouse gas; Methane; Nitrous oxide
ID NITROUS-OXIDE EMISSIONS; ANAEROBIC METHANE OXIDATION; GREENHOUSE-GAS
   EMISSIONS; WATER BODIES; RICE PADDIES; CARBON; FLUXES; DYNAMICS; CHINA;
   SURFACE
AB Wetlands can improve water quality, but they are also recognized as important sources of greenhouse gases (GHG) such as nitrous oxide (N2O) and methane (CH4). Emissions of these gases from wetland ecosystems, especially those in headwaters, are poorly understood. Here, we determined monthly concentrations of dissolved N2O and CH4 in a headwater stream of the Taihu Lake basin of China that contains both wetland and non-wetland reaches. Daily GHG dynamics in the wetland reach were also investigated. Riverine N2O and CH4 concentrations generally varied within 10-30 nmol L-1 and 0.1 -1.5 mu mol L-1, respectively. CH4 saturation levels in the wetland reach were about seven times higher than those in the non-wetland reach, but there was no difference in N2O saturation. In the wetland reach, saturation levels of CH4 peaked in July, coincident with a dip in N2O saturation to levels below its saturated solubility. This underscores that hotspots of CH4 production and sinks for N 2 0 can occur occasionally in wetlands in mid-summer, when vegetative growth and microbial activities are high. Diurnal measurements indicated that CH4 saturation in water flows passing through the wetlands from midnight through the early morning can surge to levels 10 times higher than those detected at other times of the day. Simultaneously, saturation levels of N2O decreased by 75%, indicating a net consumption of N2O. Changes in nutrient supply determined by upstream inflows, as well as dissolved oxygen, pH, and other environmental factors mediated by the wetlands, correlate with the differentiated behavior of N2O and CH4 production in wetlands. Additional work will be necessary to confirm the roles of these factors in regulating GHG emissions in riverine wetlands. (C) 2021 Elsevier Ltd. All rights reserved.
C1 [Zhang, Wangshou; Li, Hengpeng; Pang, Jiaping] Chinese Acad Sci, Nanjing Inst Geog & Limnol, Key Lab Watershed Geog Sci, Nanjing 210008, Peoples R China.
   [Pueppke, Steven G.] Nanjing Agr Univ, Asia Hub, Nanjing 210095, Peoples R China.
   [Pueppke, Steven G.] Michigan State Univ, Ctr Global Change & Earth Observat, E Lansing, MI 48823 USA.
C3 Chinese Academy of Sciences; Nanjing Institute of Geography & Limnology,
   CAS; Nanjing Agricultural University; Michigan State University
RP Li, HP (通讯作者)，Chinese Acad Sci, Nanjing Inst Geog & Limnol, Key Lab Watershed Geog Sci, Nanjing 210008, Peoples R China.
EM wszhang@niglas.ac.cn; hpli@niglas.ac.cn; pangjp@niglas.ac.cn
OI zhang, wangshou/0000-0001-9473-4555
FU National Natural Science Foundation of China [42071143, 41877513,
   41671479]; Active Design Project for Agricultural and Social Development
   in Hangzhou, Zhejiang Province [20180417A06]; Ecological Civilization
   Project Towards A Beautiful China [XDA23020403]; National Key Research
   and Development Program of China [2018YFD1100102]; Asia-Hub Program
   [2017-AH-10]
FX This study was financially supported by the National Natural Science
   Foundation of China (No. 42071143, 41877513, and 41671479), the Active
   Design Project for Agricultural and Social Development in Hangzhou,
   Zhejiang Province (20180417A06), Ecological Civilization Project Towards
   A Beautiful China (XDA23020403), and the National Key Research and
   Development Program of China (2018YFD1100102). The authors wish to
   express their gratitude to the Asia-Hub Program (No. 2017-AH-10) for
   funding the visiting venture that led to this paper. The authors also
   thank Qitao Xiao, Fuxiang Zhang and Kaifang Chen from Nanjing Institute
   of Geography and Limnology for their assistance with field sample
   collection, laboratory measurements, and data analysis.
CR Adyel TM, 2016, WATER RES, V107, P66, DOI 10.1016/j.watres.2016.10.005
   Alexander RB, 2007, J AM WATER RESOUR AS, V43, P41, DOI 10.1111/j.1752-1688.2007.00005.x
   [Anonymous], 2014, CLIM CHANG 2014 SYNT
   Arheimer B, 2002, ECOL ENG, V19, P63, DOI 10.1016/S0925-8574(02)00034-4
   Bastviken D, 2011, SCIENCE, V331, P50, DOI 10.1126/science.1196808
   Baulch HM, 2011, J GEOPHYS RES-BIOGEO, V116, DOI 10.1029/2011JG001656
   Beaulieu JJ, 2008, GLOBAL CHANGE BIOL, V14, P878, DOI 10.1111/j.1365-2486.2007.01485.x
   Bergen SD, 2001, ECOL ENG, V18, P201, DOI 10.1016/S0925-8574(01)00078-7
   Bodelier PLE, 2014, CURR OPIN ENV SUST, V9-10, P26, DOI 10.1016/j.cosust.2014.07.004
   Borges AV, 2019, BIOGEOSCIENCES, V16, P3801, DOI 10.5194/bg-16-3801-2019
   Borges AV, 2015, SCI REP-UK, V5, DOI 10.1038/srep15614
   Borges AV, 2015, NAT GEOSCI, V8, P637, DOI [10.1038/ngeo2486, 10.1038/NGEO2486]
   Bridgham SD, 2013, GLOBAL CHANGE BIOL, V19, P1325, DOI 10.1111/gcb.12131
   Brix H, 2001, AQUAT BOT, V69, P313, DOI 10.1016/S0304-3770(01)00145-0
   [常思琦 Chang Siqi], 2015, [环境科学研究, Research of Environmental Sciences], V28, P1375
   Chen H, 2013, GLOBAL CHANGE BIOL, V19, P19, DOI 10.1111/gcb.12034
   Clough TJ, 2007, GLOBAL CHANGE BIOL, V13, P1016, DOI 10.1111/j.1365-2486.2007.01337.x
   Cole JJ, 2007, ECOSYSTEMS, V10, P171, DOI 10.1007/s10021-006-9013-8
   Dalsgaard, 2000, PROTOCOL HDB NITROGE
   Dalsgaard T, 2014, MBIO, V5, DOI 10.1128/mBio.01966-14
   Dinsmore KJ, 2013, GLOBAL CHANGE BIOL, V19, P2133, DOI 10.1111/gcb.12209
   Gao X, 2020, WATER RES, V174, DOI 10.1016/j.watres.2020.115624
   Geng JW, 2020, AGR WATER MANAGE, V241, DOI 10.1016/j.agwat.2020.106364
   Gregoretti C, 2016, WATER RESOUR RES, V52, P8138, DOI 10.1002/2016WR018675
   Grunwald S, 2008, SOIL SCI SOC AM J, V72, P1174, DOI 10.2136/sssaj2007.0354
   Hama-Aziz ZQ, 2017, HYDROL PROCESS, V31, P1371, DOI 10.1002/hyp.11111
   Hu BL, 2014, P NATL ACAD SCI USA, V111, P4495, DOI 10.1073/pnas.1318393111
   Hu MJ, 2020, ENVIRON RES, V186, DOI 10.1016/j.envres.2020.109576
   Huang L, 2013, ENVIRON EARTH SCI, V68, P2171, DOI 10.1007/s12665-012-1900-z
   Ice GG, 2021, FOREST ECOL MANAG, V479, DOI 10.1016/j.foreco.2020.118531
   Ji QX, 2015, GEOPHYS RES LETT, V42, P10755, DOI 10.1002/2015GL066853
   Jorgensen S.E., 2003, WETLANDS, P635
   Jurado A, 2018, HYDROGEOL J, V26, P2739, DOI 10.1007/s10040-018-1834-y
   Kolb Steffen, 2012, Front Microbiol, V3, P78, DOI 10.3389/fmicb.2012.00078
   Kumar A, 2019, J CLEAN PROD, V233, P368, DOI 10.1016/j.jclepro.2019.06.052
   Li ZF, 2015, ENVIRON SCI POLLUT R, V22, P7954, DOI 10.1007/s11356-014-3960-y
   Liu Ting-Ting, 2019, Huan Jing Ke Xue, V40, P2827, DOI 10.13227/j.hjkx.201810213
   Maeck A, 2013, ENVIRON SCI TECHNOL, V47, P8130, DOI 10.1021/es4003907
   Martínez-Espinosa C, 2021, SCI TOTAL ENVIRON, V754, DOI 10.1016/j.scitotenv.2020.142398
   Marzadri A, 2017, P NATL ACAD SCI USA, V114, P4330, DOI 10.1073/pnas.1617454114
   Melack JM, 2004, GLOBAL CHANGE BIOL, V10, P530, DOI 10.1111/j.1365-2486.2004.00763.x
   Moseman-Valtierra S, 2011, ATMOS ENVIRON, V45, P4390, DOI 10.1016/j.atmosenv.2011.05.046
   Mwanake RM, 2019, J GEOPHYS RES-BIOGEO, V124, P3491, DOI 10.1029/2019JG005063
   NIST/SEMATECH, 2003, EHANDBOOK STAT METHO
   Organization W.M., 2018, GLOB WARM 1 5 C
   Peterson BJ, 2001, SCIENCE, V292, P86, DOI 10.1126/science.1056874
   Pueppke SG, 2019, WATER-SUI, V11, DOI 10.3390/w11102036
   Qin XB, 2020, SCI TOTAL ENVIRON, V717, DOI 10.1016/j.scitotenv.2020.137244
   Quick AM, 2019, EARTH-SCI REV, V191, P224, DOI 10.1016/j.earscirev.2019.02.021
   Raghoebarsing AA, 2006, NATURE, V440, P918, DOI 10.1038/nature04617
   Ramesh R, 2020, ECOL ENG, V149, DOI 10.1016/j.ecoleng.2020.105833
   Schade JD, 2016, LIMNOL OCEANOGR, V61, pS165, DOI 10.1002/lno.10337
   Sovik AK, 2006, J ENVIRON QUAL, V35, P2360, DOI 10.2134/jeq2006.0038
   Stanley EH, 2016, ECOL MONOGR, V86, P146, DOI 10.1890/15-1027
   Teodoru CR, 2015, BIOGEOSCIENCES, V12, P2431, DOI 10.5194/bg-12-2431-2015
   Tian LL, 2017, BIOL FERT SOILS, V53, P651, DOI 10.1007/s00374-017-1207-z
   Tiwari S., 2020, RESTORATION WETLAND, P59, DOI DOI 10.1007/978-981-13-7665-8_5
   Townsend-Small A, 2017, J GEOPHYS RES-BIOGEO, V122, P2966, DOI 10.1002/2017JG004002
   Turner PA, 2016, GEOPHYS RES LETT, V43, P4400, DOI 10.1002/2016GL068710
   Turner PA, 2015, P NATL ACAD SCI USA, V112, P9839, DOI 10.1073/pnas.1503598112
   Tutmez B, 2006, COMPUT GEOSCI-UK, V32, P421, DOI 10.1016/j.cageo.2005.07.003
   Venkiteswaran JJ, 2014, ENVIRON SCI TECHNOL, V48, P1566, DOI 10.1021/es500069j
   Vieten B, 2008, BIOGEOSCIENCES, V5, P129, DOI 10.5194/bg-5-129-2008
   Wallin MB, 2014, GLOBAL BIOGEOCHEM CY, V28, P465, DOI 10.1002/2013GB004715
   Wang JN, 2015, ATMOS ENVIRON, V103, P347, DOI 10.1016/j.atmosenv.2014.12.054
   Wang R, 2020, ENVIRON POLLUT, V264, DOI 10.1016/j.envpol.2020.114770
   WEISS RF, 1980, MAR CHEM, V8, P347, DOI 10.1016/0304-4203(80)90024-9
   WIESENBURG DA, 1979, J CHEM ENG DATA, V24, P356, DOI 10.1021/je60083a006
   WMO, 2019, WMO GREENHOUSE GAS B
   Wrage N, 2001, SOIL BIOL BIOCHEM, V33, P1723, DOI 10.1016/S0038-0717(01)00096-7
   Wu H., 2020, SUSTAINABILITY-BASEL, V12
   Xia YQ, 2013, ATMOS ENVIRON, V77, P943, DOI 10.1016/j.atmosenv.2013.06.022
   Xia YQ, 2013, CHEMOSPHERE, V92, P421, DOI 10.1016/j.chemosphere.2013.01.038
   Xiao QT, 2021, SCI TOTAL ENVIRON, V769, DOI 10.1016/j.scitotenv.2020.144558
   Xiao QT, 2019, ENVIRON POLLUT, V251, P185, DOI 10.1016/j.envpol.2019.04.076
   Xu XW, 2014, ECOL ENG, V73, P469, DOI 10.1016/j.ecoleng.2014.09.087
   Yan WJ, 2012, GLOBAL BIOGEOCHEM CY, V26, DOI 10.1029/2010GB003984
   Yu ZJ, 2013, GLOBAL CHANGE BIOL, V19, P2999, DOI 10.1111/gcb.12290
   Yvon-Durocher G, 2014, NATURE, V507, P488, DOI 10.1038/nature13164
   Zhang L, 2009, BIOGEOSCIENCES, V6, P739, DOI 10.5194/bg-6-739-2009
   Zhang WS, 2021, WATER RES, V189, DOI 10.1016/j.watres.2020.116624
   Zhang WS, 2020, ENVIRON RES LETT, V15, DOI 10.1088/1748-9326/ab8981
   Zhang WS, 2020, AGR WATER MANAGE, V237, DOI 10.1016/j.agwat.2020.106165
   Zhang WS, 2020, ENVIRON POLLUT, V263, DOI 10.1016/j.envpol.2020.114457
   Zhang WS, 2015, BIOGEOCHEMISTRY, V126, P269, DOI 10.1007/s10533-015-0145-9
   Zou JW, 2005, GLOBAL BIOGEOCHEM CY, V19, DOI 10.1029/2004GB002401
NR 86
TC 12
Z9 12
U1 16
U2 121
PU ELSEVIER SCI LTD
PI OXFORD
PA THE BOULEVARD, LANGFORD LANE, KIDLINGTON, OXFORD OX5 1GB, OXON, ENGLAND
SN 0269-7491
EI 1873-6424
J9 ENVIRON POLLUT
JI Environ. Pollut.
PD SEP 1
PY 2021
VL 284
AR 117114
DI 10.1016/j.envpol.2021.117114
EA APR 2021
PG 13
WC Environmental Sciences
WE Science Citation Index Expanded (SCI-EXPANDED)
SC Environmental Sciences & Ecology
GA TI1HD
UT WOS:000672532400005
PM 33878662
DA 2023-11-17
ER

PT J
AU Lal, R
   Smith, P
   Jungkunst, HF
   Mitsch, WJ
   Lehmann, J
   Nair, PKR
   McBratney, AB
   Sá, JCD
   Schneider, J
   Zinn, YL
   Skorupa, ALA
   Zhang, HL
   Minasny, B
   Srinivasrao, C
   Ravindranath, NH
AF Lal, Rattan
   Smith, Pete
   Jungkunst, Hermann F.
   Mitsch, William J.
   Lehmann, Johannes
   Nair, P. K. Ramachandran
   McBratney, Alex B.
   de Moraes Sa, Joao Carlos
   Schneider, Julia
   Zinn, Yuri L.
   Skorupa, Alba L. A.
   Zhang, Hai-Lin
   Minasny, Budiman
   Srinivasrao, Cherukumalli
   Ravindranath, Nijavalli H.
TI The carbon sequestration potential of terrestrial ecosystems
SO JOURNAL OF SOIL AND WATER CONSERVATION
LA English
DT Article
ID GREENHOUSE-GAS MITIGATION; GLOBAL CLIMATE-CHANGE; TROPICAL PEATLANDS;
   LAND-USE; EMISSIONS; WETLANDS; SOILS; AGRICULTURE; EUROPE; ACCUMULATION
C1 [Lal, Rattan] Ohio State Univ, Carbon Management & Sequestrat Ctr, Columbus, OH 43210 USA.
   [Smith, Pete] Univ Aberdeen, Inst Biol & Environm Sci, Soils & Global Change, Aberdeen, Scotland.
   [Jungkunst, Hermann F.] Univ Koblenz Landau, Inst Environm Sci, Geoecol & Phys Geog, Landau, Germany.
   [Mitsch, William J.] Florida Gulf Coast Univ, Everglades Wetland Res Pk, Naples, FL USA.
   [Lehmann, Johannes] Cornell Univ, Atkinson Ctr Sustainable Future, Sch Integrat Plant Sci, Soil & Crop Sci, Ithaca, NY USA.
   [Nair, P. K. Ramachandran] Univ Florida, Sch Forest Resources & Conservat, Agroforestry, Gainesville, FL 32611 USA.
   [McBratney, Alex B.] Univ Sydney, Digital Agr & Soil Sci, Sch Life & Environm Sci, Sydney, NSW, Australia.
   [McBratney, Alex B.] Univ Sydney, Sydney Inst Agr, Sydney, NSW, Australia.
   [de Moraes Sa, Joao Carlos] Univ Estadual Ponta Grossa, Dept Soil Sci & Agr Engn, Ponta Grossa, PR, Brazil.
   [Schneider, Julia] Univ Koblenz Landau, Inst Environm Sci, Landau, Germany.
   [Zinn, Yuri L.; Skorupa, Alba L. A.] Univ Fed Lavras, Dept Soil Sci, Lavras, MG, Brazil.
   [Zhang, Hai-Lin] China Agr Univ, Coll Agron & Biotechnol, Beijing, Peoples R China.
   [Minasny, Budiman] Univ Sydney, Sydney Inst Agr, Soil Landscape Modelling, Sydney, NSW, Australia.
   [Srinivasrao, Cherukumalli] Natl Acad Agr Res Management, Hyderabad, Telangana, India.
   [Ravindranath, Nijavalli H.] Indian Inst Sci, Bangalore, Karnataka, India.
C3 University System of Ohio; Ohio State University; University of
   Aberdeen; University of Koblenz & Landau; State University System of
   Florida; Florida Gulf Coast University; Cornell University; State
   University System of Florida; University of Florida; University of
   Sydney; University of Sydney; Universidade Estadual de Ponta Grossa;
   University of Koblenz & Landau; Universidade Federal de Lavras; China
   Agricultural University; University of Sydney; Indian Council of
   Agricultural Research (ICAR); ICAR - National Academy of Agricultural
   Research & Management; Indian Institute of Science (IISC) - Bangalore
RP Lal, R (通讯作者)，Ohio State Univ, Carbon Management & Sequestrat Ctr, Columbus, OH 43210 USA.
RI Lal, Rattan/D-2505-2013; McBratney, Alex B/C-2199-2011; Smith,
   Pete/G-1041-2010; Lehmann, Johannes/H-2682-2014; Zinn, Yuri
   Lopes/A-6947-2013; Minasny, Budiman/B-4744-2011; Sa, Joao Carlos de
   Moraes/P-8280-2016
OI Smith, Pete/0000-0002-3784-1124; Lehmann, Johannes/0000-0002-4701-2936;
   Zinn, Yuri Lopes/0000-0001-5105-7996; Minasny,
   Budiman/0000-0002-1182-2371; Sa, Joao Carlos de
   Moraes/0000-0003-1502-5537; Jungkunst, Hermann/0000-0002-9807-9401;
   McBratney, Alex/0000-0003-0913-2643
CR Akala VA, 2000, LAND DEGRAD DEV, V11, P289, DOI 10.1002/1099-145X(200005/06)11:3<289::AID-LDR385>3.0.CO;2-Y
   Anderson CJ, 2006, WETLANDS, V26, P779, DOI 10.1672/0277-5212(2006)26[779:SCANAA]2.0.CO;2
   [Anonymous], ADV SOIL SCI SOIL MA
   [Anonymous], LIVING PLANET REPORT
   [Anonymous], ADV AGROFORESTRY
   [Anonymous], CLIMATE CHANGE MANAG
   Bernal B, 2013, BIOGEOCHEMISTRY, V115, P77, DOI 10.1007/s10533-012-9819-8
   Bernal B, 2013, J ENVIRON QUAL, V42, P1236, DOI 10.2134/jeq2012.0229
   Brix H, 2001, AQUAT BOT, V69, P313, DOI 10.1016/S0304-3770(01)00145-0
   Cabezas A, 2018, ECOL ENG, V114, P57, DOI 10.1016/j.ecoleng.2017.08.041
   Chimner Rodney A., 2004, Wetlands Ecology and Management, V12, P419, DOI 10.1007/s11273-004-0255-y
   Conservation International International Union for Conservation of Nature and Intergovernmental Oceanographic Commission of the United Nations Educational Scientific and Cultural Organization, 2018, BLUE CARB IN MIT CLI
   d'Amour CB, 2017, P NATL ACAD SCI USA, V114, P8939, DOI 10.1073/pnas.1606036114
   Sá JCD, 2017, ENVIRON INT, V98, P102, DOI 10.1016/j.envint.2016.10.020
   Dungait JAJ, 2012, GLOBAL CHANGE BIOL, V18, P1781, DOI 10.1111/j.1365-2486.2012.02665.x
   Euliss NH, 2006, SCI TOTAL ENVIRON, V361, P179, DOI 10.1016/j.scitotenv.2005.06.007
   FAO, 2017, DATA
   FAO (Food and Agriculture Organization of the United Nations), 2015, LAND USE
   Follett RF, 2001, POTENTIAL OF U.S. GRAZING LANDS TO SEQUESTER CARBON AND MITIGATE THE GREENHOUSE EFFECT, P401
   Food and Agriculture Organization of the United Nations (FAO), 2016, STAT WORLDS FOR
   Fuss S, 2018, ENVIRON RES LETT, V13, DOI 10.1088/1748-9326/aabf9f
   Gaunt JL, 2008, ENVIRON SCI TECHNOL, V42, P4152, DOI 10.1021/es071361i
   GORHAM E, 1991, ECOL APPL, V1, P182, DOI 10.2307/1941811
   Griscom BW, 2017, P NATL ACAD SCI USA, V114, P11645, DOI 10.1073/pnas.1710465114
   Hadi A, 2005, NUTR CYCL AGROECOSYS, V71, P73, DOI 10.1007/s10705-004-0380-2
   Hooke R. L. B., 2012, GSA TODAY, V12, P4, DOI DOI 10.1130/GSAT151A.1
   Houghton RA, 2015, NAT CLIM CHANGE, V5, P1022, DOI 10.1038/nclimate2869
   Houghton R. A., 2014, TREATISE GEOCHEMISTR, V10, P399, DOI [10.1016/B978-0-08-095975-7.00810-X, DOI 10.1016/B978-0-08-095975-7.00810-X]
   IPCC, 2000, GOOD PRACT GUID LAND
   Joosten H, 2010, GLOBAL CO2 PICTURE P
   Jungkunst H.F., 2012, RECARBONIZATION BIOS, P127
   Kurnianto S, 2015, GLOBAL CHANGE BIOL, V21, P431, DOI 10.1111/gcb.12672
   Lal R, 2004, SCIENCE, V304, P1623, DOI 10.1126/science.1097396
   Lal R, 2003, LAND DEGRAD DEV, V14, P309, DOI 10.1002/ldr.562
   Lal R., 2017, URBAN SOILS, DOI [10.1201/9781315154251, DOI 10.1201/9781315154251]
   Lal R, 2018, GLOBAL CHANGE BIOL, V24, P3285, DOI 10.1111/gcb.14054
   Lal R, 2010, BIOSCIENCE, V60, P708, DOI 10.1525/bio.2010.60.9.8
   Lam SK, 2013, SCI REP-UK, V3, DOI 10.1038/srep02179
   Lehmann J., 2015, BIOCHAR ENV MANAGEME, P235, DOI DOI 10.4324/9780203762264
   Lehmann J, 2007, NATURE, V447, P143, DOI 10.1038/447143a
   Levine JS, 2007, GEOPHYS RES LETT, V34, DOI 10.1029/2007GL031560
   Ma S.T, 2018, SOIL NITROGEN USES E, P231
   Mcleod E, 2011, FRONT ECOL ENVIRON, V9, P552, DOI 10.1890/110004
   Minx JC, 2018, ENVIRON RES LETT, V13, DOI 10.1088/1748-9326/aabf9b
   Mitsch W., 2007, WETLANDS, V4th
   Mitsch W.J, 2012, CREATING WETLANDS PR
   Mitsch WJ, 2013, LANDSCAPE ECOL, V28, P583, DOI 10.1007/s10980-012-9758-8
   Mitsch WJ, 2010, WETL ECOL MANAG, V18, P573, DOI 10.1007/s11273-009-9164-4
   Nave LE, 2018, P NATL ACAD SCI USA, V115, P2776, DOI 10.1073/pnas.1719685115
   Neary DG, 2003, POTENTIAL OF U.S. FOREST SOILS TO SEQUESTER CARBON AND MITIGATE THE GREENHOUSE EFFECT, P293
   Nemet GF, 2018, ENVIRON RES LETT, V13, DOI 10.1088/1748-9326/aabff4
   Neufeldt H, 2015, NAT CLIM CHANGE, V5, P488, DOI 10.1038/nclimate2653
   OLDEMAN LR, 1994, SOIL RESILIENCE AND SUSTAINABLE LAND USE, P99
   Page-Dumroese D, 2003, POTENTIAL OF U.S. FOREST SOILS TO SEQUESTER CARBON AND MITIGATE THE GREENHOUSE EFFECT, P201
   Paustian K, 1997, SOIL USE MANAGE, V13, P230, DOI 10.1111/j.1475-2743.1997.tb00594.x
   Paustian K, 2016, NATURE, V532, P49, DOI 10.1038/nature17174
   Ramankutty N, 1998, GLOBAL BIOGEOCHEM CY, V12, P667, DOI 10.1029/98GB02512
   Rockström J, 2017, SCIENCE, V355, P1269, DOI 10.1126/science.aah3443
   Roulet NT, 2000, WETLANDS, V20, P605, DOI 10.1672/0277-5212(2000)020[0605:PCSGGA]2.0.CO;2
   Ruddiman WF, 2005, PRINC SCI LIBR, P1
   Ruddiman WF, 2003, CLIMATIC CHANGE, V61, P261, DOI 10.1023/B:CLIM.0000004577.17928.fa
   Sanderman J, 2017, P NATL ACAD SCI USA, V114, P9575, DOI 10.1073/pnas.1706103114
   Saugier B., 2001, TERRESTRIAL GLOBAL P, P543, DOI DOI 10.1016/B978-012505290-0/50024-7
   Saunders M. J., 2007, Wetlands Ecology and Management, V15, P489, DOI 10.1007/s11273-007-9051-9
   Selhorst A, 2013, ENVIRON MANAGE, V51, P198, DOI 10.1007/s00267-012-9967-6
   Smith P, 2000, GLOB CHANGE BIOL, V6, P525, DOI 10.1046/j.1365-2486.2000.00331.x
   Smith P, 2004, EUR J AGRON, V20, P229, DOI 10.1016/j.eja.2003.08.002
   Smith P, 2008, PHILOS T R SOC B, V363, P789, DOI 10.1098/rstb.2007.2184
   Smith P, 2016, GLOBAL CHANGE BIOL, V22, P1315, DOI 10.1111/gcb.13178
   Smith P, 2012, GLOBAL CHANGE BIOL, V18, P35, DOI 10.1111/j.1365-2486.2011.02517.x
   Tang XL, 2018, P NATL ACAD SCI USA, V115, P4021, DOI 10.1073/pnas.1700291115
   Trenberth KE, 2005, J CLIMATE, V18, P864, DOI 10.1175/JCLI-3299.1
   Trettin CC, 2003, POTENTIAL OF U.S. FOREST SOILS TO SEQUESTER CARBON AND MITIGATE THE GREENHOUSE EFFECT, P311
   UNFCC (United Nations Framework Convention on Climate Change), 2015, COP21 CLIM AGR
   Ussiri DAN, 2006, SOIL SCI, V171, P261, DOI 10.1097/01.ss.0000199702.68654.1e
   Ussiri DAN, 2005, CRIT REV PLANT SCI, V24, P151, DOI 10.1080/07352680591002147
   Vaidyanathan G, 2011, NATURE NEWS, V21, P1
   Watson RT, 2000, LAND USE LAND USE CH
   Woolf D, 2016, NAT COMMUN, V7, DOI 10.1038/ncomms13160
   Woolf D, 2014, ENVIRON SCI TECHNOL, V48, P6492, DOI 10.1021/es500474q
   Woolf D, 2010, NAT COMMUN, V1, DOI 10.1038/ncomms1053
   Zirkle G, 2011, HORTSCIENCE, V46, P808, DOI 10.21273/HORTSCI.46.5.808
   Zomer R. J., 2009, ICRAF Working Paper - World Agroforestry Centre
   Zomer RJ, 2017, SCI REP-UK, V7, DOI 10.1038/s41598-017-15794-8
   Zomer RJ, 2016, SCI REP-UK, V6, DOI 10.1038/srep29987
NR 85
TC 124
Z9 129
U1 20
U2 123
PU SOIL WATER CONSERVATION SOC
PI ANKENY
PA 945 SW ANKENY RD, ANKENY, IA 50023-9723 USA
SN 0022-4561
EI 1941-3300
J9 J SOIL WATER CONSERV
JI J. Soil Water Conserv.
PD NOV-DEC
PY 2018
VL 73
IS 6
BP A145
EP A152
DI 10.2489/jswc.73.6.145A
PG 8
WC Ecology; Soil Science; Water Resources
WE Science Citation Index Expanded (SCI-EXPANDED)
SC Environmental Sciences & Ecology; Agriculture; Water Resources
GA GZ3KG
UT WOS:000449284900001
OA Bronze
DA 2023-11-17
ER

PT J
AU Holmquist, JR
   Windham-Myers, L
   Bernal, B
   Byrd, KB
   Crooks, S
   Gonneea, ME
   Herold, N
   Knox, SH
   Kroeger, KD
   McCombs, J
   Megonigal, JP
   Lu, M
   Morris, JT
   Sutton-Grier, AE
   Troxler, TG
   Weller, DE
AF Holmquist, James R.
   Windham-Myers, Lisamarie
   Bernal, Blanca
   Byrd, Kristin B.
   Crooks, Steve
   Gonneea, Meagan Eagle
   Herold, Nate
   Knox, Sara H.
   Kroeger, Kevin D.
   McCombs, John
   Megonigal, J. Patrick
   Lu, Meng
   Morris, James T.
   Sutton-Grier, Ariana E.
   Troxler, Tiffany G.
   Weller, Donald E.
TI Uncertainty in United States coastal wetland greenhouse gas inventorying
SO ENVIRONMENTAL RESEARCH LETTERS
LA English
DT Article
DE coastal wetland; carbon cycle; tidal wetland; saltmarsh; mangrove; tidal
   freshwater forest; greenhouse gas inventory
ID SOIL ORGANIC-CARBON; METHANE EMISSIONS; NATURAL WETLANDS; TIDAL
   WETLANDS; TERRESTRIAL; ELEVATION; IMPACTS; FORESTS; MODEL; PEAT
AB Coastal wetlands store carbon dioxide (CO2) and emit CO2 and methane (CH4) making them an important part of greenhouse gas (GHG) inventorying. In the contiguous United States (CONUS), a coastal wetland inventory was recently calculated by combining maps of wetland type and change with soil, biomass, and CH4 flux data from a literature review. We assess uncertainty in this developing carbon monitoring system to quantify confidence in the inventory process itself and to prioritize future research. We provide a value-added analysis by defining types and scales of uncertainty for assumptions, burial and emissions datasets, and wetland maps, simulating 10 000 iterations of a simplified version of the inventory, and performing a sensitivity analysis. Coastal wetlands were likely a source of net-CO2-equivalent (CO(2)e) emissions from 2006-2011. Although stable estuarine wetlands were likely a CO(2)e sink, this effect was counteracted by catastrophic soil losses in the Gulf Coast, and CH4 emissions from tidal freshwater wetlands. The direction and magnitude of total CONUS CO(2)e flux were most sensitive to uncertainty in emissions and burial data, and assumptions about how to calculate the inventory. Critical data uncertainties included CH4 emissions for stable freshwater wetlands and carbon burial rates for all coastal wetlands. Critical assumptions included the average depth of soil affected by erosion events, the method used to convert CH4 fluxes to CO(2)e, and the fraction of carbon lost to the atmosphere following an erosion event. The inventory was relatively insensitive to mapping uncertainties. Future versions could be improved by collecting additional data, especially the depth affected by loss events, and by better mapping salinity and inundation gradients relevant to key GHG fluxes.
C1 [Holmquist, James R.; Bernal, Blanca; Megonigal, J. Patrick; Lu, Meng; Weller, Donald E.] Smithsonian Environm Res Ctr, 647 Contees Wharf Rd, Edgewater, MD 21037 USA.
   [Windham-Myers, Lisamarie] US Geol Survey, Water Mission Area, 345 Middlefield Rd, Menlo Pk, CA 94025 USA.
   [Bernal, Blanca] Winrock Int Livestock Res & Training Ctr, 2121 Crystal Dr, Arlington, VA 22202 USA.
   [Byrd, Kristin B.] US Geol Survey, Western Geog Sci Ctr, 345 Middlefield Rd, Menlo Pk, CA 94025 USA.
   [Crooks, Steve] Silvestrum Climate Associates, 150 Seminary Dr, Mill Valley, CA 94941 USA.
   [Gonneea, Meagan Eagle; Kroeger, Kevin D.] US Geol Survey, Woods Hole Coastal & Marine Sci Ctr, 384 Woods Hole Rd, Woods Hole, MA 02543 USA.
   [Herold, Nate] NOAA, Off Coastal Management, 2234 South Hobson Ave, Charleston, SC 29405 USA.
   [Knox, Sara H.] Stanford Univ, Dept Earth Syst Sci, Stanford, CA 94305 USA.
   [McCombs, John] NOAA, Baldwin Grp, Off Coastal Management, 2234 South Hobson Ave, Charleston, SC 29405 USA.
   [Morris, James T.] Univ South Carolina, Belle Baruch Inst, Columbia, SC 29208 USA.
   [Sutton-Grier, Ariana E.] Univ Maryland, Earth Syst Sci Interdisciplinary Ctr, College Pk, MD 20740 USA.
   [Sutton-Grier, Ariana E.] Nature Conservancy, Bethesda, MD 20814 USA.
   [Troxler, Tiffany G.] Florida Int Univ, Sea Level SOlut Ctr, Miami, FL 33139 USA.
   [Troxler, Tiffany G.] Florida Int Univ, Southeast Environm Res Ctr, Inst Water & Environm, Miami, FL 33139 USA.
   [Lu, Meng] Yunnan Univ, Sch Ecol & Environm Sci, 2 North Cui Hu Rd, Kunming 650091, Yunnan, Peoples R China.
C3 Smithsonian Institution; Smithsonian Environmental Research Center;
   United States Department of the Interior; United States Geological
   Survey; United States Department of the Interior; United States
   Geological Survey; United States Department of the Interior; United
   States Geological Survey; National Oceanic Atmospheric Admin (NOAA) -
   USA; Stanford University; National Oceanic Atmospheric Admin (NOAA) -
   USA; University of South Carolina System; University of South Carolina
   Columbia; University System of Maryland; University of Maryland College
   Park; Nature Conservancy; State University System of Florida; Florida
   International University; State University System of Florida; Florida
   International University; Yunnan University
RP Holmquist, JR (通讯作者)，Smithsonian Environm Res Ctr, 647 Contees Wharf Rd, Edgewater, MD 21037 USA.
EM HolmquistJ@si.edu; lwindham-myers@usgs.gov; BernalB@si.edu;
   kbyrd@usgs.gov; steve.crooks.bc@gmail.com; mgonneea@usgs.gov;
   nate.herold@noaa.gov; saraknox@stanford.edu; kkroeger@usgs.gov;
   John.McCombs@noaa.gov; MegonigalP@si.edu; LuM@si.edu;
   morris@inlet.geol.sc.edu; a.sutton-grier@tnc.org; troxlert@fiu.edu;
   WellerD@si.edu
RI Bernal, Blanca/M-3594-2017; morris, james/ABC-8111-2020; morris,
   james/AAQ-5605-2020; Weller, Donald/AAE-9836-2020
OI Bernal, Blanca/0000-0002-4879-8387; morris, james/0000-0002-0511-642X;
   Weller, Donald/0000-0002-7629-5437; Lu, Meng/0000-0001-6923-7493;
   Holmquist, James/0000-0003-2546-6766; Megonigal,
   Patrick/0000-0002-2018-7883; Sutton-Grier, Ariana/0000-0002-1242-7728;
   Kroeger, Kevin/0000-0002-4272-2349; Windham-Myers,
   Lisamarie/0000-0003-0281-9581; Byrd, Kristin/0000-0002-5725-7486; Eagle,
   Meagan/0000-0001-5072-2755
FU NASA Carbon Monitoring Systems [NNH14AY67I]; USGS Land Carbon Program;
   Smithsonian Institution; NOAA [NA16NMF4630103]; Coastal Carbon Research
   Coordination Network [DEB-1655622]
FX The authors claim no conflicts of interest. Financial support was
   provided primarily by NASA Carbon Monitoring Systems (NNH14AY67I) and
   the USGS Land Carbon Program, with additional support from The
   Smithsonian Institution, The Coastal Carbon Research Coordination
   Network (DEB-1655622), and NOAA Grant: NA16NMF4630103. We would like to
   thank Jefferson Riera, Brian Bergamaschi, John Callaway, Judith Drexler,
   Rusty Feagin, Matthew Ferner, Nathan Thomas, Lisa Schile-Beers, Marc
   Simard, John Takekawa, and Isa Woo, David Klinges, and Camille Stagg.
   Derivative spatial data will be made available via the Oak Ridge
   National Laboratory Distributed Active Archive Center
   (https://doi.org/10.3334/ORNLDAAC/1650). Code will be made available via
   a Smithsonian GitHub repository
   (https://github.com/Smithsonian/Coastal-Wetland-NGGI-Sensitivity-Analysi
   s).
CR [Anonymous], 2014, 2013 SUPPLEMENT 2006
   [Anonymous], 1997, GREENHOUSE GAS INVEN
   [Anonymous], INV US GREENH GAS EM
   ASPRS, 2004, REP AM SOC PHOT REM
   Baldock JA, 2004, MAR CHEM, V92, P39, DOI 10.1016/j.marchem.2004.06.016
   Barbier EB, 2011, ECOL MONOGR, V81, P169, DOI 10.1890/10-1510.1
   Blair NE, 2012, ANNU REV MAR SCI, V4, P401, DOI 10.1146/annurev-marine-120709-142717
   Bridgham SD, 2006, WETLANDS, V26, P889, DOI 10.1672/0277-5212(2006)26[889:TCBONA]2.0.CO;2
   Bridgham SD, 2013, GLOBAL CHANGE BIOL, V19, P1325, DOI 10.1111/gcb.12131
   Buffington KJ, 2016, REMOTE SENS ENVIRON, V186, P616, DOI 10.1016/j.rse.2016.09.020
   Byrd KB, 2018, ISPRS J PHOTOGRAMM, V139, P255, DOI 10.1016/j.isprsjprs.2018.03.019
   Cai WJ, 2011, ANNU REV MAR SCI, V3, P123, DOI 10.1146/annurev-marine-120709-142723
   Callaway JC, 2012, ESTUAR COAST, V35, P1163, DOI 10.1007/s12237-012-9508-9
   Chassereau JE, 2011, EARTH SURF PROC LAND, V36, P1770, DOI 10.1002/esp.2199
   Chmura GL, 2003, GLOBAL BIOGEOCHEM CY, V17, DOI 10.1029/2002GB001917
   Conrad R, 1989, CONTROL METHANE PROD, V0
   Coveney S, 2013, INT J GEOGR INF SCI, V27, P467, DOI 10.1080/13658816.2012.695794
   DeLaune RD, 2012, CLIMATIC CHANGE, V110, P297, DOI 10.1007/s10584-011-0089-6
   Dobson J.E., 1995, 123 NOAA NMFS
   Donato DC, 2011, NAT GEOSCI, V4, P293, DOI [10.1038/ngeo1123, 10.1038/NGEO1123]
   Doughty CL, 2017, HYDROBIOLOGIA, V803, P105, DOI 10.1007/s10750-017-3225-0
   Drexler JZ, 2009, WETLANDS, V29, P372, DOI 10.1672/08-97.1
   Eggleston H.S., 2006, IPCC NATL GREENHOUSE, P2108
   Field CB, 2014, CLIMATE CHANGE 2014: IMPACTS, ADAPTATION, AND VULNERABILITY, PT A: GLOBAL AND SECTORAL ASPECTS, P1
   Frolking S, 2006, J GEOPHYS RES-BIOGEO, V111, DOI 10.1029/2005JG000091
   Griscom BW, 2017, P NATL ACAD SCI USA, V114, P11645, DOI 10.1073/pnas.1710465114
   Hendriks DMD, 2010, AGR FOREST METEOROL, V150, P757, DOI 10.1016/j.agrformet.2009.06.017
   Hill TD, 2015, ESTUAR COAST SHELF S, V163, P185, DOI 10.1016/j.ecss.2015.06.004
   Hinson AL, 2017, GLOBAL CHANGE BIOL, V23, P5468, DOI 10.1111/gcb.13811
   Hladik C, 2013, REMOTE SENS ENVIRON, V139, P318, DOI 10.1016/j.rse.2013.08.003
   Holmquist JR, 2018, SCI REP-UK, V8, DOI 10.1038/s41598-018-26948-7
   Howard J, 2017, FRONT ECOL ENVIRON, V15, P42, DOI 10.1002/fee.1451
   Immitzer M, 2016, REMOTE SENS-BASEL, V8, DOI 10.3390/rs8030166
   Jenkins JC, 2003, FOREST SCI, V49, P12
   Kirwan ML, 2016, NAT CLIM CHANGE, V6, P253, DOI 10.1038/NCLIMATE2909
   Kirwan ML, 2013, NATURE, V504, P53, DOI 10.1038/nature12856
   Kirwan ML, 2012, NATURE, V489, P550, DOI 10.1038/nature11440
   Knox SH, 2017, AGR FOREST METEOROL, V237, P233, DOI 10.1016/j.agrformet.2017.02.020
   Krauss KW, 2018, ESTUAR COAST SHELF S, V212, P51, DOI 10.1016/j.ecss.2018.06.026
   Krauss KW, 2016, J GEOPHYS RES-BIOGEO, V121, P1503, DOI 10.1002/2015JG003224
   Kroeger KD, 2017, SCI REP-UK, V7, DOI 10.1038/s41598-017-12138-4
   Lane RR, 2016, WETLANDS, V36, P1167, DOI 10.1007/s13157-016-0834-8
   Levy PE, 2017, EUR J SOIL SCI, V68, P400, DOI 10.1111/ejss.12432
   Lovelock CE, 2017, FRONT MAR SCI, V4, DOI 10.3389/fmars.2017.00143
   McCombs JW, 2016, PHOTOGRAMM ENG REM S, V82, P711, DOI 10.14358/PERS.82.9.711
   Metsaranta JM, 2017, CAN J FOREST RES, V47, P1082, DOI 10.1139/cjfr-2017-0088
   Mo Y, 2015, ECOL MODEL, V312, P191, DOI 10.1016/j.ecolmodel.2015.05.022
   Morris J T, BLUE CARBON PRIMER S, P498
   Morris JT, 2002, ECOLOGY, V83, P2869, DOI 10.1890/0012-9658(2002)083[2869:ROCWTR]2.0.CO;2
   Mueller P, 2018, BIOGEOSCIENCES, V15, P3189, DOI 10.5194/bg-15-3189-2018
   Najjar RG, 2018, GLOBAL BIOGEOCHEM CY, V32, P389, DOI 10.1002/2017GB005790
   Neubauer SC, 2015, ECOSYSTEMS, V18, P1000, DOI 10.1007/s10021-015-9879-4
   Nyman JA, 2006, ESTUAR COAST SHELF S, V69, P370, DOI 10.1016/j.ecss.2006.05.041
   Ogle SM, 2003, GLOBAL CHANGE BIOL, V9, P1521, DOI 10.1046/j.1365-2486.2003.00683.x
   Olofsson P, 2014, REMOTE SENS ENVIRON, V148, P42, DOI 10.1016/j.rse.2014.02.015
   Ouyang X., 2014, BIOGEOSCIENCES DISCU, V10, P19155, DOI [10.5194/bgd-10-19155-2013, DOI 10.5194/BGD-10-19155-2013]
   Parrish CE, 2014, IEEE GEOSCI REMOTE S, V11, P569, DOI 10.1109/LGRS.2013.2280182
   Pendleton L, 2012, PLOS ONE, V7, DOI 10.1371/journal.pone.0043542
   Poffenbarger HJ, 2011, WETLANDS, V31, P831, DOI 10.1007/s13157-011-0197-0
   Rovai AS, 2018, NAT CLIM CHANGE, V8, P534, DOI 10.1038/s41558-018-0162-5
   Sanderman J, 2018, ENVIRON RES LETT, V13, DOI 10.1088/1748-9326/aabe1c
   Schmid K, 2014, J COASTAL RES, V30, P548, DOI 10.2112/JCOASTRES-D-13-00118.1
   Stein E. D., 2014, 826 SCCWRP
   Turetsky MR, 2004, WETLANDS, V24, P324, DOI 10.1672/0277-5212(2004)024[0324:DRPD]2.0.CO;2
   Walter BP, 2000, GLOBAL BIOGEOCHEM CY, V14, P745, DOI 10.1029/1999GB001204
   Wang ZP, 1996, ENVIRON MONIT ASSESS, V42, P143, DOI 10.1007/BF00394047
   Weston NB, 2014, BIOGEOCHEMISTRY, V120, P163, DOI 10.1007/s10533-014-9989-7
   Whalen SC, 2005, ENVIRON ENG SCI, V22, P73, DOI 10.1089/ees.2005.22.73
   Windham-Myers L., 2018, TIDAL WETLANDS ESTUA, DOI [10.7930/SOCCR2.2018.Ch15, DOI 10.7930/SOCCR2.2018.CH15, 10.7930/soccr2.2018.ch15]
   Wylie L, 2016, MAR POLICY, V65, P76, DOI 10.1016/j.marpol.2015.12.020
NR 70
TC 30
Z9 30
U1 3
U2 96
PU IOP PUBLISHING LTD
PI BRISTOL
PA TEMPLE CIRCUS, TEMPLE WAY, BRISTOL BS1 6BE, ENGLAND
SN 1748-9326
J9 ENVIRON RES LETT
JI Environ. Res. Lett.
PD NOV
PY 2018
VL 13
IS 11
AR 115005
DI 10.1088/1748-9326/aae157
PG 15
WC Environmental Sciences; Meteorology & Atmospheric Sciences
WE Science Citation Index Expanded (SCI-EXPANDED)
SC Environmental Sciences & Ecology; Meteorology & Atmospheric Sciences
GA HA4GC
UT WOS:000450216000002
OA Green Published, gold
DA 2023-11-17
ER

PT J
AU Xu, XW
   Zou, XQ
   Cao, LG
   Zhamangulova, N
   Zhao, YF
   Tang, DH
   Liu, DW
AF Xu, Xinwanghao
   Zou, Xinqing
   Cao, Liguo
   Zhamangulova, Nurmira
   Zhao, Yifei
   Tang, Dehao
   Liu, Dawei
TI Seasonal and spatial dynamics of greenhouse gas emissions under various
   vegetation covers in a coastal saline wetland in southeast China
SO ECOLOGICAL ENGINEERING
LA English
DT Article
DE Carbon dioxide; Methane; Nitrous oxide; Global warming potential;
   Coastal saline wetland
ID NITROUS-OXIDE EMISSIONS; EXOGENOUS N DEPOSITION; YELLOW-RIVER ESTUARY;
   CARBON-DIOXIDE; SPARTINA-ALTERNIFLORA; METHANE EMISSIONS; NATURAL
   WETLANDS; PHRAGMITES-AUSTRALIS; TROPICAL PEATLANDS; N2O EMISSIONS
AB Coastal saline wetlands are recognized as prominent sources of greenhouse gas emissions. However, insufficient attention has been paid to the effect of coastal wetlands in mitigating global warming caused by greenhouse gases in China. This study aims to investigate how vegetation and soil parameters affect greenhouse gas emissions in a coastal saline wetland. Fluxes of CO2, CH4, and N2O were measured simultaneously in situ using the closed static chamber technique in four different coastal tidal flats, namely, mud flat, Spartina alterniflora flat, Suaeda glauca flat, and grass flat. The measurements were obtained from September 2012 to August 2013 in the Yancheng coastal wetland, southeast China. The average fluxes across all seasons and flats varied from 10.7 to 2297.6 mg CO2 m(-2) h(-1) (ecosystem respiration), from -0.368 to 4.959 mg CH4 m(-2) h(-1), and from 1.5 to 65.7 mu g N2O m(-2) h(-1). Higher CO2 and CH4 fluxes were observed during the summer and autumn seasons. However, the seasonal change of the N2O fluxes was complicated. For the S. alterniflora and grass flats, the highest emissions were observed during summer. For the mud and S. glauca flats, the emissions peaked during winter. The spatial variations of the three greenhouse gas fluxes in the coastal saline wetland primarily depended on vegetation type. The greenhouse gas fluxes from the three tidal flats with vegetation covers (S, alterniflora, S. glauca, and grass flats) were higher than those from the mud flat. Higher CO2 emissions were observed in the S. alterniflora flat than those in the other flats because of the higher carbon sequestration rate, together with higher net primary production and aboveground biomass. However, CH4 and N2O emissions were highest in the grass flat, followed by the S. alterniflora flat. The effects of tidal flats on the CH4 and N2O emissions differed according to the season. The S. alterniflora invasion increased the CO2 emission while slightly lowering the CH4 fluxes, compared with that of native plant communities dominated by Phragmites. Results also suggested that S. alterniflora had the highest global warming potential among the tidal flats in the coastal saline wetland. (C) 2014 Elsevier B.V. All rights reserved.
C1 [Xu, Xinwanghao; Zou, Xinqing; Cao, Liguo; Zhao, Yifei; Tang, Dehao] Nanjing Univ, Key Lab Coastal & Isl Dev, Minist Educ, 163 Xianlin Ave, Nanjing 210023, Jiangsu, Peoples R China.
   [Zhamangulova, Nurmira] Amer Univ Cent Asia, Bishkek 720015, Kyrgyzstan.
   [Liu, Dawei] Yancheng Natl Nat Reserve Wetland Rare Birds, Yancheng 224333, Peoples R China.
C3 Nanjing University; American University of Central Asia
RP Zou, XQ (通讯作者)，Nanjing Univ, Key Lab Coastal & Isl Dev, Minist Educ, 163 Xianlin Ave, Nanjing 210023, Jiangsu, Peoples R China.
EM Zouxq@nju.edu.cn
FU National Basic Research Program of China (973 program) [2013CB956503];
   National Natural Science Foundation of China [41471431]; State Oceanic
   Administration of the People's Republic of China [201005006]
FX We thank Chief Editor William J. Mitsch and two anonymous reviewers for
   their constructive comments. This study was financially supported by the
   National Basic Research Program of China (973 program, 2013CB956503),
   the National Natural Science Foundation of China (41471431), and the
   State Oceanic Administration of the People's Republic of China
   (201005006). We are grateful to Yancheng National Nature Reserve for
   Wetlands and Rare Birds for their assistance in our field sampling. We
   also thank our friends and colleagues for their help in editing and
   proofreading this paper.
CR BARTLETT KB, 1993, CHEMOSPHERE, V26, P261, DOI 10.1016/0045-6535(93)90427-7
   Beringer J, 2013, AGR FOREST METEOROL, V182, P239, DOI 10.1016/j.agrformet.2013.06.008
   Brix H, 2001, AQUAT BOT, V69, P313, DOI 10.1016/S0304-3770(01)00145-0
   Chen GC, 2010, SCI TOTAL ENVIRON, V408, P2761, DOI 10.1016/j.scitotenv.2010.03.007
   Chen H, 2009, SCI TOTAL ENVIRON, V407, P1097, DOI 10.1016/j.scitotenv.2008.10.038
   Chen H, 2013, PLOS ONE, V8, DOI [10.1371/journal.pone.0068675, 10.1371/journal.pone.0053878]
   Cheng XL, 2007, CHEMOSPHERE, V68, P420, DOI 10.1016/j.chemosphere.2007.01.004
   Cheng XL, 2010, PLANT SOIL, V327, P85, DOI 10.1007/s11104-009-0033-y
   Christiansen JR, 2011, PLANT SOIL, V343, P171, DOI 10.1007/s11104-010-0701-y
   Couwenberg J, 2010, GLOBAL CHANGE BIOL, V16, P1715, DOI 10.1111/j.1365-2486.2009.02016.x
   Danevcic T, 2010, SOIL BIOL BIOCHEM, V42, P1437, DOI 10.1016/j.soilbio.2010.05.004
   Dijkstra FA, 2012, FRONT ECOL ENVIRON, V10, P520, DOI 10.1890/120059
   Ding WX, 2007, PEDOSPHERE, V17, P475, DOI 10.1016/S1002-0160(07)60057-5
   [高建华 GAO Jianhua], 2007, [地理研究, Geographical Research], V26, P799
   Hirota M, 2004, SOIL BIOL BIOCHEM, V36, P737, DOI 10.1016/j.soilbio.2003.12.009
   Hirota M, 2007, CHEMOSPHERE, V68, P597, DOI 10.1016/j.chemosphere.2007.01.002
   Inglett KS, 2012, BIOGEOCHEMISTRY, V108, P77, DOI 10.1007/s10533-011-9573-3
   Inubushi K, 2003, CHEMOSPHERE, V52, P603, DOI 10.1016/S0045-6535(03)00242-X
   Itoh M, 2012, J TROP ECOL, V28, P557, DOI 10.1017/S0266467412000569
   Joabsson A, 2001, GLOBAL CHANGE BIOL, V7, P919, DOI 10.1046/j.1354-1013.2001.00044.x
   Joiner DW, 1999, J GEOPHYS RES-ATMOS, V104, P27663, DOI 10.1029/1999JD900136
   Juszczak R, 2013, WETLANDS, V33, P895, DOI 10.1007/s13157-013-0448-3
   Kayranli B, 2010, WETLANDS, V30, P111, DOI 10.1007/s13157-009-0003-4
   Koelbener A, 2010, PLANT SOIL, V326, P147, DOI 10.1007/s11104-009-9989-x
   Laanbroek HJ, 2010, ANN BOT-LONDON, V105, P141, DOI 10.1093/aob/mcp201
   Liikanen A, 2006, ECOL ENG, V26, P241, DOI 10.1016/j.ecoleng.2005.10.005
   Liu J, 2007, ECOL ENG, V30, P240, DOI 10.1016/j.ecoleng.2007.01.010
   Liu SW, 2014, PLANT SOIL, V374, P285, DOI 10.1007/s11104-013-1878-7
   Livingston G.P., 1995, BIOGENIC TRACE GASES, P14
   Magenheimer JF, 1996, ESTUARIES, V19, P139, DOI 10.2307/1352658
   Maricle BR, 2002, AQUAT BOT, V74, P109, DOI 10.1016/S0304-3770(02)00051-7
   Megonigal JP, 2002, GLOBAL BIOGEOCHEM CY, V16, DOI 10.1029/2001GB001594
   Morse JL, 2012, ECOL APPL, V22, P264, DOI 10.1890/11-0527.1
   Mozdzer TJ, 2013, WETLANDS, V33, P609, DOI 10.1007/s13157-013-0417-x
   Olson DM, 2013, J GEOPHYS RES-BIOGEO, V118, P226, DOI 10.1002/jgrg.20031
   Page KL, 2011, SOIL RES, V49, P377, DOI 10.1071/SR11024
   Pihlatie MK, 2013, AGR FOREST METEOROL, V171, P124, DOI 10.1016/j.agrformet.2012.11.008
   Pumpanen J, 2004, AGR FOREST METEOROL, V123, P159, DOI 10.1016/j.agrformet.2003.12.001
   Qin D, 2013, CLIM CHANG 2013 PHYS, P1535
   RisgaardPetersen N, 1997, LIMNOL OCEANOGR, V42, P529, DOI 10.4319/lo.1997.42.3.0529
   Song CC, 2009, GLOBAL CHANGE BIOL, V15, P692, DOI 10.1111/j.1365-2486.2008.01821.x
   Ström L, 2007, SOIL BIOL BIOCHEM, V39, P1689, DOI 10.1016/j.soilbio.2007.01.019
   Sun QQ, 2013, SCI TOTAL ENVIRON, V465, P48, DOI 10.1016/j.scitotenv.2013.01.036
   Sun ZG, 2013, PLANT SOIL, V369, P317, DOI 10.1007/s11104-012-1564-1
   Sun ZG, 2013, CHEMOSPHERE, V90, P856, DOI 10.1016/j.chemosphere.2012.10.004
   Tian HQ, 2011, J GEOPHYS RES-BIOGEO, V116, DOI 10.1029/2010JG001393
   Tian HQ, 2011, GLOBAL BIOGEOCHEM CY, V25, DOI 10.1029/2010GB003838
   Tong C, 2013, ESTUAR COAST, V36, P633, DOI 10.1007/s12237-013-9596-1
   Tong C, 2010, J ENVIRON SCI HEAL A, V45, P506, DOI 10.1080/10934520903542261
   Van der Nat FJ, 2000, BIOGEOCHEMISTRY, V49, P103, DOI 10.1023/A:1006333225100
   Whalen SC, 2005, ENVIRON ENG SCI, V22, P73, DOI 10.1089/ees.2005.22.73
   Whiting GJ, 2001, TELLUS B, V53, P521, DOI 10.1034/j.1600-0889.2001.530501.x
   Xie H. X., 2006, COMP STUDY ACCUMULAT
   [邢伟 Xing Wei], 2011, [海洋湖沼通报, Transactions of Oceanology and Limnology], P122
   Xu X.W.H., 2012, RELATIONSHIP GREENHO
   Yuan J.J., 2013, APPL MICROBIOL BIOT, P1
   Zhang Hua-bing, 2013, Huanjing Kexue, V34, P540
   Zhang YH, 2013, ECOL ENG, V58, P77, DOI 10.1016/j.ecoleng.2013.06.011
   Zhang YH, 2010, ATMOS ENVIRON, V44, P4588, DOI 10.1016/j.atmosenv.2010.08.012
   Zou JW, 2004, ADV ATMOS SCI, V21, P691, DOI 10.1007/BF02916366
NR 60
TC 60
Z9 66
U1 19
U2 259
PU ELSEVIER SCIENCE BV
PI AMSTERDAM
PA PO BOX 211, 1000 AE AMSTERDAM, NETHERLANDS
SN 0925-8574
EI 1872-6992
J9 ECOL ENG
JI Ecol. Eng.
PD DEC
PY 2014
VL 73
BP 469
EP 477
DI 10.1016/j.ecoleng.2014.09.087
PG 9
WC Ecology; Engineering, Environmental; Environmental Sciences
WE Science Citation Index Expanded (SCI-EXPANDED)
SC Environmental Sciences & Ecology; Engineering
GA AX6FK
UT WOS:000347018400062
DA 2023-11-17
ER

PT J
AU Tan, LS
   Ge, ZM
   Zhou, XH
   Li, SH
   Li, XZ
   Tang, JW
AF Tan, Lishan
   Ge, Zhenming
   Zhou, Xuhui
   Li, Shihua
   Li, Xiuzhen
   Tang, Jianwu
TI Conversion of coastal wetlands, riparian wetlands, and peatlands
   increases greenhouse gas emissions: A global meta-analysis
SO GLOBAL CHANGE BIOLOGY
LA English
DT Article
DE coastal wetland; global warming potential; greenhouse gas emission;
   inland wetland; land-use change; meta-analysis
ID LAND-USE CHANGE; NITROUS-OXIDE EMISSION; CARBON-DIOXIDE FLUXES;
   FRESH-WATER MARSH; N2O EMISSIONS; LONG-TERM; METHANE EMISSIONS;
   AQUACULTURE PONDS; RIVER ESTUARY; RICE PADDIES
AB Land-use/land-cover change (LULCC) often results in degradation of natural wetlands and affects the dynamics of greenhouse gases (GHGs). However, the magnitude of changes in GHG emissions from wetlands undergoing various LULCC types remains unclear. We conducted a global meta-analysis with a database of 209 sites to examine the effects of LULCC types of constructed wetlands (CWs), croplands (CLs), aquaculture ponds (APs), drained wetlands (DWs), and pastures (PASs) on the variability in CO2, CH4, and N2O emissions from the natural coastal wetlands, riparian wetlands, and peatlands. Our results showed that the natural wetlands were net sinks of atmospheric CO2 and net sources of CH4 and N2O, exhibiting the capacity to mitigate greenhouse effects due to negative comprehensive global warming potentials (GWPs; -0.9 to -8.7 t CO2-eq ha(-1) year(-1)). Relative to the natural wetlands, all LULCC types (except CWs from coastal wetlands) decreased the net CO2 uptake by 69.7%-456.6%, due to a higher increase in ecosystem respiration relative to slight changes in gross primary production. The CWs and APs significantly increased the CH4 emissions compared to those of the coastal wetlands. All LULCC types associated with the riparian wetlands significantly decreased the CH4 emissions. When the peatlands were converted to the PASs, the CH4 emissions significantly increased. The CLs, as well as DWs from peatlands, significantly increased the N2O emissions in the natural wetlands. As a result, all LULCC types (except PASs from riparian wetlands) led to remarkably higher GWPs by 65.4%-2,948.8%, compared to those of the natural wetlands. The variability in GHG fluxes with LULCC was mainly sensitive to changes in soil water content, water table, salinity, soil nitrogen content, soil pH, and bulk density. This study highlights the significant role of LULCC in increasing comprehensive GHG emissions from global natural wetlands, and our results are useful for improving future models and manipulative experiments.
C1 [Tan, Lishan; Ge, Zhenming; Li, Shihua; Li, Xiuzhen; Tang, Jianwu] East China Normal Univ, Inst Ecochongming, State Key Lab Estuarine & Coastal Res, Shanghai, Peoples R China.
   [Ge, Zhenming; Li, Xiuzhen; Tang, Jianwu] Minist Educ, Yangtze Delta Estuarine Wetland Ecosyst Observat, Shanghai, Peoples R China.
   [Ge, Zhenming; Li, Xiuzhen; Tang, Jianwu] Shanghai Sci & Technol Comm, Shanghai, Peoples R China.
   [Zhou, Xuhui] East China Normal Univ, Shanghai Key Lab Urban Ecol Proc & Ecorestorat, Tiantong Natl Field Stn Forest Ecosyst Res, Ctr Global Change & Ecol Forecasting,Sch Ecol & E, Shanghai, Peoples R China.
C3 East China Normal University; Shanghai Science & Technology Committee;
   East China Normal University
RP Ge, ZM (通讯作者)，East China Normal Univ, Inst Ecochongming, State Key Lab Estuarine & Coastal Res, Shanghai, Peoples R China.; Zhou, XH (通讯作者)，East China Normal Univ, Shanghai Key Lab Urban Ecol Proc & Ecorestorat, Tiantong Natl Field Stn Forest Ecosyst Res, Ctr Global Change & Ecol Forecasting,Sch Ecol & E, Shanghai, Peoples R China.
EM zmge@sklec.ecnu.edu.cn; xhzhou@des.ecnu.edu.cn
RI Zhou, Xuhui/H-4332-2011; Ge, Zhen-Ming/C-2349-2015
OI Zhou, Xuhui/0000-0002-2038-9901; Ge, Zhen-Ming/0000-0001-7446-6135
FU Chinese Ministry of Science and Technology [2016YFE0133700]; Royal
   Netherlands Academy of Arts and Sciences; National Natural Science
   Foundation of China [41871088, 41571083]; National Key R&D Program of
   China [2017YFC0506001]; Key Project of Shanghai Science & Technology
   Committee [19DZ2210200]
FX Chinese Ministry of Science and Technology, Grant/Award Number:
   2016YFE0133700; Royal Netherlands Academy of Arts and Sciences; National
   Natural Science Foundation of China, Grant/Award Number: 41871088 and
   41571083; National Key R&D Program of China, Grant/Award Number:
   2017YFC0506001; Key Project of Shanghai Science & Technology Committee,
   Grant/Award Number: 19DZ2210200
CR Achard F, 2002, SCIENCE, V297, P999, DOI 10.1126/science.1070656
   Alm J, 1999, ECOLOGY, V80, P161, DOI 10.1890/0012-9658(1999)080[0161:CBOABB]2.0.CO;2
   Arneth A, 2017, NAT GEOSCI, V10, P79, DOI [10.1038/NGEO2882, 10.1038/ngeo2882]
   Audet J, 2013, ECOL ENG, V57, P170, DOI 10.1016/j.ecoleng.2013.04.021
   Baggs EM, 2008, RAPID COMMUN MASS SP, V22, P1664, DOI 10.1002/rcm.3456
   Bateman EJ, 2005, BIOL FERT SOILS, V41, P379, DOI 10.1007/s00374-005-0858-3
   Berglund Ö, 2011, SOIL BIOL BIOCHEM, V43, P923, DOI 10.1016/j.soilbio.2011.01.002
   Chambers LG, 2013, BIOGEOCHEMISTRY, V115, P363, DOI 10.1007/s10533-013-9841-5
   Chen QS, 2010, GLOBAL BIOGEOCHEM CY, V24, DOI 10.1029/2009GB003538
   Chen Y, 2016, ENVIRON POLLUT, V212, P489, DOI 10.1016/j.envpol.2016.02.039
   Chmura GL, 2003, GLOBAL BIOGEOCHEM CY, V17, DOI 10.1029/2002GB001917
   Craft C, 2003, ECOL APPL, V13, P1417, DOI 10.1890/02-5086
   Crooks S., 2011, Mitigating climate change through restoration and management of coastal wetlands and near-shore marine ecosystems: challenges and opportunities
   Davidson NC, 2014, MAR FRESHWATER RES, V65, P934, DOI 10.1071/MF14173
   DEANGELIS MA, 1993, GLOBAL BIOGEOCHEM CY, V7, P509, DOI 10.1029/93GB01636
   DelSontro T, 2016, LIMNOL OCEANOGR, V61, pS62, DOI 10.1002/lno.10335
   Denmead OT, 2010, AGR FOREST METEOROL, V150, P748, DOI 10.1016/j.agrformet.2009.06.018
   Don A, 2011, GLOBAL CHANGE BIOL, V17, P1658, DOI 10.1111/j.1365-2486.2010.02336.x
   Duke NC, 2007, SCIENCE, V317, P41, DOI 10.1126/science.317.5834.41b
   Eickenscheidt T, 2015, BIOGEOSCIENCES, V12, P5161, DOI 10.5194/bg-12-5161-2015
   Fearnside PM, 2000, ADV SOIL S, P231
   Fernández S, 2010, GEOMORPHOLOGY, V114, P497, DOI 10.1016/j.geomorph.2009.08.014
   Field CB, 2014, CLIMATE CHANGE 2014: IMPACTS, ADAPTATION, AND VULNERABILITY, PT A: GLOBAL AND SECTORAL ASPECTS, P1
   Finocchiaro R, 2014, WETL ECOL MANAG, V22, P305, DOI 10.1007/s11273-013-9331-5
   Frank AB, 2001, AGR FOREST METEOROL, V108, P317, DOI 10.1016/S0168-1923(01)00238-6
   Freeman C, 1996, PLANT SOIL, V180, P121, DOI 10.1007/BF00015418
   Furukawa Y, 2005, NUTR CYCL AGROECOSYS, V71, P81, DOI 10.1007/s10705-004-5286-5
   Garson GD., 1991, AI EXPERT, V6, P47, DOI DOI 10.5555/129449.129452
   Ge ZM, 2015, J GEOPHYS RES-BIOGEO, V120, P169, DOI 10.1002/2014JG002736
   Gleason RA, 2009, SOIL BIOL BIOCHEM, V41, P2501, DOI 10.1016/j.soilbio.2009.09.008
   Graham MH, 2002, SOIL BIOL BIOCHEM, V34, P93, DOI 10.1016/S0038-0717(01)00160-2
   Gregorich EG, 2005, SOIL TILL RES, V83, P53, DOI 10.1016/j.still.2005.02.009
   Guo HQ, 2009, AGR FOREST METEOROL, V149, P1820, DOI 10.1016/j.agrformet.2009.06.010
   Hadi A, 2005, NUTR CYCL AGROECOSYS, V71, P73, DOI 10.1007/s10705-004-0380-2
   Han GX, 2014, AGR ECOSYST ENVIRON, V196, P187, DOI 10.1016/j.agee.2013.09.012
   Hatala JA, 2012, AGR ECOSYST ENVIRON, V150, P1, DOI 10.1016/j.agee.2012.01.009
   Hedges LV, 1999, ECOLOGY, V80, P1150, DOI 10.1890/0012-9658(1999)080[1150:TMAORR]2.0.CO;2
   Hendriks DMD, 2007, BIOGEOSCIENCES, V4, P411, DOI 10.5194/bg-4-411-2007
   Hirata R, 2013, AGR FOREST METEOROL, V177, P57, DOI 10.1016/j.agrformet.2013.04.007
   Hooijer A, 2010, BIOGEOSCIENCES, V7, P1505, DOI 10.5194/bg-7-1505-2010
   Houghton RA, 2012, BIOGEOSCIENCES, V9, P5125, DOI 10.5194/bg-9-5125-2012
   Hu MJ, 2017, J ENVIRON SCI, V52, P210, DOI 10.1016/j.jes.2016.05.009
   Hu SJ, 2017, SCI TOTAL ENVIRON, V586, P319, DOI 10.1016/j.scitotenv.2017.02.001
   Hu ZQ, 2016, ENVIRON SCI POLLUT R, V23, P1505, DOI 10.1007/s11356-015-5383-9
   Huang Y, 2010, GLOBAL CHANGE BIOL, V16, P680, DOI 10.1111/j.1365-2486.2009.01976.x
   Inglett KS, 2012, BIOGEOCHEMISTRY, V108, P77, DOI 10.1007/s10533-011-9573-3
   Jiang CS, 2009, ATMOS ENVIRON, V43, P3305, DOI 10.1016/j.atmosenv.2009.04.020
   Kandel TP, 2018, AGR FOREST METEOROL, V256, P470, DOI 10.1016/j.agrformet.2018.03.021
   Kasimir Å, 2018, GLOBAL CHANGE BIOL, V24, P3302, DOI 10.1111/gcb.13931
   KELLER M, 1994, J GEOPHYS RES-ATMOS, V99, P8307, DOI 10.1029/92JD02170
   King GM, 1998, APPL ENVIRON MICROB, V64, P253
   Klotz MG, 2008, FEMS MICROBIOL LETT, V278, P146, DOI 10.1111/j.1574-6968.2007.00970.x
   Klove B, 2010, GEODERMA, V154, P219, DOI 10.1016/j.geoderma.2009.08.022
   Knox SH, 2015, GLOBAL CHANGE BIOL, V21, P750, DOI 10.1111/gcb.12745
   Kosten S, 2010, GLOBAL BIOGEOCHEM CY, V24, DOI 10.1029/2009GB003618
   Krauss KW, 2016, J GEOPHYS RES-BIOGEO, V121, P1503, DOI 10.1002/2015JG003224
   Krauss KW, 2012, PLANT SOIL, V358, P265, DOI 10.1007/s11104-012-1182-y
   Le Quéré C, 2018, EARTH SYST SCI DATA, V10, P405, DOI 10.5194/essd-10-405-2018
   Lehner B, 2004, J HYDROL, V296, P1, DOI 10.1016/j.jhydrol.2004.03.028
   Li H, 2018, BIOGEOCHEMISTRY, V137, P163, DOI 10.1007/s10533-017-0413-y
   Lin XW, 2009, SOIL BIOL BIOCHEM, V41, P718, DOI 10.1016/j.soilbio.2009.01.007
   Liu SW, 2016, ENVIRON SCI TECHNOL, V50, P633, DOI 10.1021/acs.est.5b04343
   Lu WZ, 2017, GLOBAL CHANGE BIOL, V23, P1180, DOI 10.1111/gcb.13424
   LUGO AE, 1993, PLANT SOIL, V149, P27, DOI 10.1007/BF00010760
   Luo YQ, 2006, ECOLOGY, V87, P53, DOI 10.1890/04-1724
   Macdonald JA, 1996, BIOGEOCHEMISTRY, V34, P113, DOI 10.1007/BF00000898
   MacKinnon J., 2012, OCCASIONAL PAPER IUC, P70
   MARTIKAINEN PJ, 1993, NATURE, V366, P51, DOI 10.1038/366051a0
   Mcleod E, 2011, FRONT ECOL ENVIRON, V9, P552, DOI 10.1890/110004
   Mitsch WJ, 2013, LANDSCAPE ECOL, V28, P583, DOI 10.1007/s10980-012-9758-8
   Morkved PT, 2007, SOIL BIOL BIOCHEM, V39, P2048, DOI 10.1016/j.soilbio.2007.03.006
   Morse JL, 2012, ECOL APPL, V22, P264, DOI 10.1890/11-0527.1
   MOSIER A, 1991, NATURE, V350, P330, DOI 10.1038/350330a0
   Murray NJ, 2019, NATURE, V565, P222, DOI 10.1038/s41586-018-0805-8
   Musarika S, 2017, SCI TOTAL ENVIRON, V584, P665, DOI 10.1016/j.scitotenv.2017.01.094
   Nahlik AM, 2016, NAT COMMUN, V7, DOI 10.1038/ncomms13835
   Neubauer SC, 2013, BIOGEOSCIENCES, V10, P8171, DOI 10.5194/bg-10-8171-2013
   Obia A, 2015, PLOS ONE, V10, DOI 10.1371/journal.pone.0138781
   Olsson L, 2015, BIOGEOSCIENCES, V12, P4965, DOI 10.5194/bg-12-4965-2015
   Pärn J, 2018, NAT COMMUN, V9, DOI 10.1038/s41467-018-03540-1
   Patra AK, 2014, BIORESOURCE TECHNOL, V155, P129, DOI 10.1016/j.biortech.2013.12.099
   Pendleton L, 2012, PLOS ONE, V7, DOI 10.1371/journal.pone.0043542
   Petersen SO, 2012, BIOGEOSCIENCES, V9, P403, DOI 10.5194/bg-9-403-2012
   Phillips R, 2008, CATENA, V72, P386, DOI 10.1016/j.catena.2007.07.007
   Poffenbarger HJ, 2011, WETLANDS, V31, P831, DOI 10.1007/s13157-011-0197-0
   Rasse DP, 2005, PLANT SOIL, V269, P341, DOI 10.1007/s11104-004-0907-y
   Reay DS, 2004, SOIL BIOL BIOCHEM, V36, P2059, DOI 10.1016/j.soilbio.2004.06.002
   Robarts RD, 2013, AQUAT SCI, V75, P27, DOI 10.1007/s00027-011-0230-7
   Saggar S, 2007, AGR ECOSYST ENVIRON, V122, P357, DOI 10.1016/j.agee.2007.02.006
   Salm JO, 2012, HYDROBIOLOGIA, V692, P41, DOI 10.1007/s10750-011-0934-7
   Saunders MJ, 2012, GLOBAL CHANGE BIOL, V18, P1312, DOI 10.1111/j.1365-2486.2011.02633.x
   Schaufler G, 2010, EUR J SOIL SCI, V61, P683, DOI 10.1111/j.1365-2389.2010.01277.x
   Sherlock RR, 2002, J ENVIRON QUAL, V31, P1491, DOI 10.2134/jeq2002.1491
   Snyder CS, 2009, AGR ECOSYST ENVIRON, V133, P247, DOI 10.1016/j.agee.2009.04.021
   Stocker T F, 2013, CLIMATE CHANGE 2013, ppp741, DOI [DOI 10.1017/-CBO9781107415324.004, 10.1017/CBO9781107415324]
   Ström L, 2005, BIOGEOCHEMISTRY, V75, P65, DOI 10.1007/s10533-004-6124-1
   Sun ZG, 2013, CHEMOSPHERE, V90, P856, DOI 10.1016/j.chemosphere.2012.10.004
   Tangen BA, 2015, SCI TOTAL ENVIRON, V533, P391, DOI 10.1016/j.scitotenv.2015.06.148
   Tong C, 2013, ESTUAR COAST, V36, P633, DOI 10.1007/s12237-013-9596-1
   Tong C, 2012, BIOGEOCHEMISTRY, V111, P677, DOI 10.1007/s10533-012-9712-5
   van Groenigen JW, 2005, PLANT SOIL, V273, P15, DOI 10.1007/s11104-004-6261-2
   Verhoeven JTA, 2010, ANN BOT-LONDON, V105, P155, DOI 10.1093/aob/mcp172
   Vizza C, 2017, BIOGEOSCIENCES, V14, P431, DOI 10.5194/bg-14-431-2017
   Watson RT, 2000, LAND USE LAND USE CH
   Waycott M, 2009, P NATL ACAD SCI USA, V106, P12377, DOI 10.1073/pnas.0905620106
   Wilson BJ, 2015, BIOGEOCHEMISTRY, V123, P329, DOI 10.1007/s10533-015-0085-4
   World Meteorological Organization, 2018, GHG B, V14
   Xia JY, 2013, GLOBAL CHANGE BIOL, V19, P2104, DOI 10.1111/gcb.12172
   Xu JR, 2018, CATENA, V160, P134, DOI 10.1016/j.catena.2017.09.010
   Yamamoto A, 2011, APPL SOIL ECOL, V47, P160, DOI 10.1016/j.apsoil.2010.12.010
   Yang JS, 2013, SOIL BIOL BIOCHEM, V61, P52, DOI 10.1016/j.soilbio.2013.02.009
   Yang P, 2017, ESTUAR COAST SHELF S, V199, P125, DOI 10.1016/j.ecss.2017.09.023
   Yang P, 2018, SCI TOTAL ENVIRON, V635, P1025, DOI 10.1016/j.scitotenv.2018.04.102
   Yang P, 2015, ATMOS ENVIRON, V115, P269, DOI 10.1016/j.atmosenv.2015.05.067
   Yrjälä K, 2011, GLOBAL CHANGE BIOL, V17, P1311, DOI 10.1111/j.1365-2486.2010.02290.x
   Zedler JB, 2005, ANNU REV ENV RESOUR, V30, P39, DOI 10.1146/annurev.energy.30.050504.144248
   Zhong QC, 2016, ESTUAR COAST, V39, P344, DOI 10.1007/s12237-015-9997-4
NR 117
TC 70
Z9 75
U1 59
U2 541
PU WILEY
PI HOBOKEN
PA 111 RIVER ST, HOBOKEN 07030-5774, NJ USA
SN 1354-1013
EI 1365-2486
J9 GLOBAL CHANGE BIOL
JI Glob. Change Biol.
PD MAR
PY 2020
VL 26
IS 3
BP 1638
EP 1653
DI 10.1111/gcb.14933
EA JAN 2020
PG 16
WC Biodiversity Conservation; Ecology; Environmental Sciences
WE Science Citation Index Expanded (SCI-EXPANDED)
SC Biodiversity & Conservation; Environmental Sciences & Ecology
GA KS0ZZ
UT WOS:000505060300001
PM 31755630
DA 2023-11-17
ER

PT J
AU Badiou, P
   McDougal, R
   Pennock, D
   Clark, B
AF Badiou, Pascal
   McDougal, Rhonda
   Pennock, Dan
   Clark, Bob
TI Greenhouse gas emissions and carbon sequestration potential in restored
   wetlands of the Canadian prairie pothole region
SO WETLANDS ECOLOGY AND MANAGEMENT
LA English
DT Article
DE Carbon sequestration; Greenhouse gas emissions; Methane; Prairie pothole
   wetlands
ID METHANE EMISSION; TYPHA-LATIFOLIA; ORGANIC-MATTER; SOILS; SEDIMENT;
   FLUXES
AB North American prairie pothole wetlands are known to be important carbon stores. As a result there is interest in using wetland restoration and conservation programs to mitigate the effects of increasing greenhouse gas concentration in the atmosphere. However, the same conditions which cause these systems to accumulate organic carbon also produce the conditions under which methanogenesis can occur. As a result prairie pothole wetlands are potential hotspots for methane emissions. We examined change in soil organic carbon density as well as emissions of methane and nitrous oxide in newly restored, long-term restored, and reference wetlands across the Canadian prairies to determine the net GHG mitigation potential associated with wetland restoration. Our results indicate that methane emissions from seasonal, semi-permanent, and permanent prairie pothole wetlands are quite high while nitrous oxide emissions from these sites are fairly low. Increases in soil organic carbon between newly restored and long-term restored wetlands supports the conclusion that restored wetlands sequester organic carbon. Assuming a sequestration duration of 33 years and a return to historical SOC densities we estimate a mean annual sequestration rate for restored wetlands of 2.7 Mg C ha(-1) year(-1) or 9.9 Mg CO2 eq. ha(-1) year(-1). Even after accounting for increased CH4 emissions associated with restoration our research indicates that wetland restoration would sequester approximately 3.25 Mg CO2 eq. ha(-1) year(-1). This research indicates that widescale restoration of seasonal, semi-permanent, and permanent wetlands in the Canadian prairies could help mitigate GHG emissions in the near term until a more viable long-term solution to increasing atmospheric concentrations of GHGs can be found.
C1 [Badiou, Pascal] Ducks Unlimited Canada, Inst Wetland & Waterfowl Res, Stonewall, MB, Canada.
   [McDougal, Rhonda] Manitoba Water Stewardship, Brandon, MB, Canada.
   [Pennock, Dan] Univ Saskatchewan, Saskatoon, SK, Canada.
   [Clark, Bob] Environm Canada, Canadian Wildlife Serv, Saskatoon, SK, Canada.
C3 University of Saskatchewan; Environment & Climate Change Canada;
   Canadian Wildlife Service
RP Badiou, P (通讯作者)，Ducks Unlimited Canada, Inst Wetland & Waterfowl Res, Stonewall, MB, Canada.
EM p_badiou@ducks.ca
RI Badiou, Pascal/H-3841-2019
OI Badiou, Pascal/0000-0001-9753-943X
FU Environment Canada; Natural Resources Canada; Ducks Unlimited Canada
FX This research was funded by Environment Canada, Natural Resources
   Canada, and Ducks Unlimited Canada. We thank Leah Hartwig, Cassie
   Leclair, Amber Cuddington, Kim Novacs, Kim Phipps, Mark Brenner, Suzanne
   Card, Blayne Petrowicz for their assistance in the field. Dr. Rick
   Bourbonniere from the National Water Research Institute, Environment
   Canada, provided DOC analyses. We also thank Llwellyn Armstrong for
   statistical advice.
CR Anderson CJ, 2006, WETLANDS, V26, P779, DOI 10.1672/0277-5212(2006)26[779:SCANAA]2.0.CO;2
   [Anonymous], 2007, WETLANDS
   Arkebauer TJ, 2001, AM J BOT, V88, P653, DOI 10.2307/2657065
   BARTLETT KB, 1993, CHEMOSPHERE, V26, P261, DOI 10.1016/0045-6535(93)90427-7
   Battin TJ, 2009, NAT GEOSCI, V2, P598, DOI 10.1038/ngeo618
   Bedard-Haughn A, 2006, GEODERMA, V135, P296, DOI 10.1016/j.geoderma.2006.01.004
   Boon PI, 1995, J N AM BENTHOL SOC, V14, P582, DOI 10.2307/1467543
   Bridgham SD, 2006, WETLANDS, V26, P889, DOI 10.1672/0277-5212(2006)26[889:TCBONA]2.0.CO;2
   Brix H, 1996, AQUAT BOT, V54, P151, DOI 10.1016/0304-3770(96)01042-X
   Brix H, 2001, AQUAT BOT, V69, P313, DOI 10.1016/S0304-3770(01)00145-0
   CHANTON JP, 1993, AQUAT BOT, V46, P111, DOI 10.1016/0304-3770(93)90040-4
   CHURCHILL JA, 2007, THESIS U MANITOBA MA
   Crill P. M., 1991, Microbial production and consumption of greenhouse gases: methane, nitrogen oxides, and halomethanes., P91
   Downing JA, 2008, GLOBAL BIOGEOCHEM CY, V22, DOI 10.1029/2006GB002854
   DOWSETT EC, 2002, THESIS U WATERLOO WA
   Dunmola AS, 2010, CAN J SOIL SCI, V90, P243, DOI 10.4141/CJSS08053
   Ellert BH, 1995, CAN J SOIL SCI, V75, P529, DOI 10.4141/cjss95-075
   *EN CAN, 2009, GREENH GAS EM REP PR
   Euliss NH, 2006, SCI TOTAL ENVIRON, V361, P179, DOI 10.1016/j.scitotenv.2005.06.007
   Flury S, 2010, J GEOPHYS RES-BIOGEO, V115, DOI 10.1029/2009JG001079
   Forster P, 2007, AR4 CLIMATE CHANGE 2007: THE PHYSICAL SCIENCE BASIS, P129
   Gauci V, 2004, P NATL ACAD SCI USA, V101, P12583, DOI 10.1073/pnas.0404412101
   Gleason RA, 2009, SOIL BIOL BIOCHEM, V41, P2501, DOI 10.1016/j.soilbio.2009.09.008
   GORHAM E, 1991, ECOL APPL, V1, P182, DOI 10.2307/1941811
   HARTWIG LC, 2008, THESIS U MANITOBA MA
   HUTCHINSON GL, 1993, ASA SPEC P, V55, P63
   Jespersen DN, 1998, AQUAT BOT, V61, P165, DOI 10.1016/S0304-3770(98)00071-0
   Jin XB, 2008, BIOL FERT SOILS, V44, P997, DOI 10.1007/s00374-008-0310-6
   Johnson WC, 2005, BIOSCIENCE, V55, P863, DOI 10.1641/0006-3568(2005)055[0863:VONPWT]2.0.CO;2
   Laanbroek HJ, 2010, ANN BOT-LONDON, V105, P141, DOI 10.1093/aob/mcp201
   Lal R, 2002, AGR PRACTICES POLICI
   Le Mer J, 2001, EUR J SOIL BIOL, V37, P25, DOI 10.1016/S1164-5563(01)01067-6
   Mitra S, 2005, CURR SCI INDIA, V88, P25
   Mitsch W., 2007, WETLANDS, V4th
   MITSCH WJ, 2009, WETL ECOL MANAG, DOI DOI 10.1007/S11273-009-9164-44
   *NAT WETL WORK GRO, 1988, WETL CAN
   Nelson JDJ, 2008, NUTR CYCL AGROECOSYS, V82, P137, DOI 10.1007/s10705-008-9175-1
   Pennock D, 2010, GEODERMA, V155, P308, DOI 10.1016/j.geoderma.2009.12.015
   Phillips R, 2008, CATENA, V72, P386, DOI 10.1016/j.catena.2007.07.007
   PHIPPS KJ, 2006, THESIS U SASKATCHEWA
   Potter C, 2006, EARTH INTERACT, V10, DOI 10.1175/EI200.1
   Potter CS, 1997, GLOBAL BIOGEOCHEM CY, V11, P495, DOI 10.1029/97GB02302
   Rocha AV, 2009, AGR FOREST METEOROL, V149, P159, DOI 10.1016/j.agrformet.2008.07.010
   Soussana JF, 2004, SOIL USE MANAGE, V20, P219, DOI 10.1079/SUM2003234
   STEWART RE, 1971, WASHINGTON RESOURCE, V92
   Tenuta M, 2010, AGR ECOSYST ENVIRON, V138, P35, DOI 10.1016/j.agee.2010.03.014
   Wang XX, 2010, J ENVIRON MANAGE, V91, P1511, DOI 10.1016/j.jenvman.2010.02.023
   West TO, 2007, CLIMATIC CHANGE, V80, P25, DOI [10.1007/s10584-006-9173-8, 10.1007/s105S4-006-9173-8]
   WHITING GJ, 1993, NATURE, V364, P794, DOI 10.1038/364794a0
   Yang WH, 2010, WETL ECOL MANAG, V18, P269, DOI 10.1007/s11273-009-9168-0
   YAVITT JB, 1995, TELLUS B, V47, P521, DOI 10.1034/j.1600-0889.47.issue5.1.x
NR 51
TC 98
Z9 103
U1 14
U2 153
PU SPRINGER
PI DORDRECHT
PA VAN GODEWIJCKSTRAAT 30, 3311 GZ DORDRECHT, NETHERLANDS
SN 0923-4861
EI 1572-9834
J9 WETL ECOL MANAG
JI Wetl. Ecol. Manag.
PD JUN
PY 2011
VL 19
IS 3
BP 237
EP 256
DI 10.1007/s11273-011-9214-6
PG 20
WC Environmental Sciences; Water Resources
WE Science Citation Index Expanded (SCI-EXPANDED)
SC Environmental Sciences & Ecology; Water Resources
GA 795ID
UT WOS:000292967000003
DA 2023-11-17
ER

PT J
AU Muñoz-Leoz, B
   Antigüedad, I
   Garbisu, C
   Ruiz-Romera, E
AF Munoz-Leoz, Borja
   Antigueedad, Inaki
   Garbisu, Carlos
   Ruiz-Romera, Estilita
TI Nitrogen transformations and greenhouse gas emissions from a riparian
   wetland soil: An undisturbed soil column study
SO SCIENCE OF THE TOTAL ENVIRONMENT
LA English
DT Article
DE Carbon dioxide; Denitrification; Nitrate leaching; Nitrous oxide;
   Riparian soil; Wetland
ID GASTEIZ BASQUE COUNTRY; ORGANIC-CARBON; NITRATE ATTENUATION;
   DENITRIFICATION; GROUNDWATER; ZONE; N2O; REDUCTION; HYDROLOGY; TRANSPORT
AB Riparian wetlands bordering intensively managed agricultural fields can act as biological filters that retain and transform agrochemicals such as nitrate and pesticides. Nitrate removal in wetlands has usually been attributed to denitrification processes which in turn imply the production of greenhouse gases (CO2 and N2O). Denitrification processes were studied in the Salburua wetland (northern Spain) by using undisturbed soil columns which were subsequently divided into three sections corresponding to A-. Bg- and B2g-soil horizons. Soil horizons were subjected to leaching with a 200 mg NO3- L-1 solution (rate: 90 mL day(-1)) for 125 days at two different temperatures (10 and 20 degrees C), using a new experimental design for leaching assays which enabled not only to evaluate leachate composition but also to measure gas emissions during the leaching process. Column leachate samples were analyzed for NO3- concentration, NH4+ concentration, and dissolved organic carbon. Emissions of greenhouse gases (CO2 and N2O) were determined in the undisturbed soil columns. The A horizon at 20 degrees C showed the highest rates of NO3- removal (1.56 mg N-NO3- kg(-1) DW soil day(-1)) and CO2 and N2O production (5.89 mg CO2 kg(-1) DW soil day(-1) and 55.71 mu g N-N2O kg(-1) DW soil day(-1)), For the Salburua wetland riparian soil, we estimated a potential nitrate removal capacity of 1012 kg N-NO3- ha(-1) year(-1), and potential greenhouse gas emissions of 5620 kg CO2 ha(-1) year(-1) and 240 kg N-N2O ha(-1) year(-1) (C) 2010 Elsevier B.V. All rights reserved.
C1 [Ruiz-Romera, Estilita] Univ Basque Country, Dept Chem & Environm Engn, Sch Engn, UPV EHU, E-48013 Bilbao, Spain.
   [Antigueedad, Inaki] Univ Basque Country, UPV EHU, Dept Geodynam, E-48940 Leioa, Spain.
   [Garbisu, Carlos] NEIKER Tecnalia, Dept Ecosyst, E-48160 Derio, Spain.
C3 University of Basque Country; University of Basque Country
RP Ruiz-Romera, E (通讯作者)，Univ Basque Country, Dept Chem & Environm Engn, Sch Engn, UPV EHU, Alameda Urquijo S-N, E-48013 Bilbao, Spain.
EM estilita.ruiz@ehu.es
RI Garbisu, Carlos/D-1942-2012; Garbisu, Carlos/G-1908-2014
OI Garbisu, Carlos/0000-0002-5577-6151; Besga, Gerardo/0000-0002-5557-8788
FU Spanish Ministry of Science and Technology [CGL2006-06485]; Basque
   Government [ITE-516-10, IE06-179]
FX This study was financially supported by the Spanish Ministry of Science
   and Technology through project CGL2006-06485, and by the Basque
   Government through "Consolidated Groups" program (ITE-516-10) and
   ETORTEK BERRILUR II (IE06-179). Borja Munoz-Leoz is the recipient of a
   fellowship from the Spanish Ministry of Science and Technology. The
   authors sincerely thank the anonymous reviewers for their thorough
   revision and invaluable comments which have helped to significantly
   improve this paper.
CR [Anonymous], 2001, CLIMATE CHANGE 2001
   [Anonymous], 2004, BIOGEOCHEMISTRY
   Arrate I, 1997, ENVIRON GEOL, V30, P257, DOI 10.1007/s002540050155
   AVALAKKI UK, 1995, AUST J SOIL RES, V33, P89, DOI 10.1071/SR9950089
   Casey RE, 2004, SOIL BIOL BIOCHEM, V36, P563, DOI 10.1016/j.soilbio.2003.11.003
   Dahl M, 2007, J HYDROL, V344, P1, DOI 10.1016/j.jhydrol.2007.06.027
   Davidsson TE, 2000, SOIL SCI SOC AM J, V64, P1129, DOI 10.2136/sssaj2000.6431129x
   Davidsson TE, 1997, APPL ENVIRON MICROB, V63, P3648, DOI 10.1128/AEM.63.9.3648-3656.1997
   Dhondt K, 2004, BIOL FERT SOILS, V40, P243, DOI 10.1007/s00374-004-0773-z
   Eaton A.D., 2005, APHA STANDARD METHOD
   Egiarte G, 2006, CHEMOSPHERE, V65, P2456, DOI 10.1016/j.chemosphere.2006.04.044
   Galloway JN, 2008, SCIENCE, V320, P889, DOI 10.1126/science.1136674
   García-Linares C, 2003, HYDROL EARTH SYST SC, V7, P109, DOI 10.5194/hess-7-109-2003
   Groffman PM, 2006, ECOL APPL, V16, P2091, DOI 10.1890/1051-0761(2006)016[2091:MFMDDA]2.0.CO;2
   Hefting M, 2006, ENVIRON POLLUT, V139, P143, DOI 10.1016/j.envpol.2005.04.023
   Hefting M, 2004, BIOGEOCHEMISTRY, V67, P113, DOI 10.1023/B:BIOG.0000015320.69868.33
   Hill AR, 2000, BIOGEOCHEMISTRY, V51, P193, DOI 10.1023/A:1006476514038
   HORING H, 2004, NITRATES NITRITES DR
   Jorgensen PR, 2004, J CONTAM HYDROL, V73, P207, DOI 10.1016/j.jconhyd.2004.01.005
   LEONARDSON L, 1994, AMBIO, V23, P332
   Lewis J, 2010, J CONTAM HYDROL, V115, P1, DOI 10.1016/j.jconhyd.2010.04.001
   Liu LL, 2009, ECOL LETT, V12, P1103, DOI 10.1111/j.1461-0248.2009.01351.x
   Machefert S.E., 2004, WATER AIR SOIL POLLU, V4, P427, DOI [10.1023/B, DOI 10.1023/B:WAFO.0000028369.86947.9F, 10.1023/B:WAFO.0000028369.86947.9f]
   MCCARTY GW, 1992, BIOL FERT SOILS, V14, P219, DOI 10.1007/BF00346064
   MONAD J, 1949, ANNU REV MICROBIOL, V3, P371
   Pauwels H, 2004, WATER RES, V38, P1019, DOI 10.1016/j.watres.2003.11.004
   Ranalli AJ, 2010, J HYDROL, V389, P406, DOI 10.1016/j.jhydrol.2010.05.045
   Rivett MO, 2008, WATER RES, V42, P4215, DOI 10.1016/j.watres.2008.07.020
   Ruser R, 2001, NUTR CYCL AGROECOSYS, V59, P177, DOI 10.1023/A:1017512205888
   SANCHEZPEREZ JM, 2003, ESTUDIOS ZONA SATURA, V6, P385
   Simek M, 2004, SOIL BIOL BIOCHEM, V36, P9, DOI 10.1016/j.soilbio.2003.08.010
   Sparks D.L., 1996, SOIL SCI SOC AM BOOK
   Tiedje J. M., 1982, Methods of soil analysis. Part 2. Chemical and microbiological properties, P1011
   Tufekcioglu A, 2001, PLANT SOIL, V229, P117, DOI 10.1023/A:1004818422908
   Wang XL, 2009, GEODERMA, V150, P240, DOI 10.1016/j.geoderma.2009.01.026
   Well R, 2003, SOIL BIOL BIOCHEM, V35, P783, DOI [10.1016/S0038-0717(03)00106-8, 10.1016/s0038-0717(03)00106-8]
   Yin ShiXue, 1998, Pedosphere, V8, P221
   Zhao TQ, 2009, J ENVIRON SCI-CHINA, V21, P933, DOI 10.1016/S1001-0742(08)62364-5
   ZSOLNAY A, 1991, SOIL BIOL BIOCHEM, V23, P1077, DOI 10.1016/0038-0717(91)90047-N
NR 39
TC 13
Z9 16
U1 5
U2 95
PU ELSEVIER SCIENCE BV
PI AMSTERDAM
PA PO BOX 211, 1000 AE AMSTERDAM, NETHERLANDS
SN 0048-9697
EI 1879-1026
J9 SCI TOTAL ENVIRON
JI Sci. Total Environ.
PD JAN 15
PY 2011
VL 409
IS 4
BP 763
EP 770
DI 10.1016/j.scitotenv.2010.10.008
PG 8
WC Environmental Sciences
WE Science Citation Index Expanded (SCI-EXPANDED)
SC Environmental Sciences & Ecology
GA 718GO
UT WOS:000287109300013
PM 21112616
DA 2023-11-17
ER

PT J
AU Blackwell, MSA
   Pilgrim, ES
AF Blackwell, Martin S. A.
   Pilgrim, Emma S.
TI Ecosystem services delivered by small-scale wetlands
SO HYDROLOGICAL SCIENCES JOURNAL-JOURNAL DES SCIENCES HYDROLOGIQUES
LA English
DT Article
DE wetlands; ecosystem services; biodiversity; water quality; water
   regulation; greenhouse gases
ID NITROUS-OXIDE EMISSIONS; CONSTRUCTED WETLANDS; NITRATE REMOVAL;
   AGRICULTURAL DRAINAGE; BUFFER STRIPS; FLOODED SOILS; SURFACE FLOW;
   DENITRIFICATION; PHOSPHORUS; CATCHMENT
AB The benefits of small-scale wetlands have been largely overlooked, primarily because (a) such areas are considered problematic to manage, and (b) small wetlands fall outside the remit of most wetland inventories. The subsequent paucity of information prevents a comprehensive investigation of their properties and this must be addressed. Here we examine the evidence for the potential significance of small wetlands with regard to delivery of ecosystem services (ESs) and conclude that small wetlands often have a positive effect on their delivery, especially water quality, water regulation and biodiversity conservation. However these benefits can be offset by the emission of greenhouse gases. We suggest that, in future, wetlands should not be assessed on size alone, but rather in the context of both their location in the landscape and interaction with hydrological pathways. Furthermore, tools need to be developed to assess the type and efficiency of ESs delivered from all wetlands.
C1 [Blackwell, Martin S. A.; Pilgrim, Emma S.] Rothamsted Res, Dept Sustainable Soils & Grassland Syst, Okehampton EX20 2SB, Devon, England.
C3 UK Research & Innovation (UKRI); Biotechnology and Biological Sciences
   Research Council (BBSRC); Rothamsted Research
[truncated: 3,931,949 more chars]
