# Supplementary material for: Research Status and Development Trend of Greenhouse Gas in Wetlands: A Bibliometric Visualization Analysis
Source: Ecol Evol. 2025 Feb 5;15(2):e70938. doi: 10.1002/ece3.70938 (PMC11799593; doi:10.1002/ece3.70938)
Supplement: Supplementary file 2 — Data S2. [file ECE3-15-e70938-s003.txt]

FN Clarivate Analytics Web of Science
VR 1.0
PT J
AU Byrd, K
   Ratliff, J
   Bliss, N
   Wein, A
   Sleeter, B
   Sohl, T
   Li, ZP
AF Byrd, Kristin
   Ratliff, Jamie
   Bliss, Norman
   Wein, Anne
   Sleeter, Ben
   Sohl, Terry
   Li, Zhengpeng
TI Quantifying climate change mitigation potential in the United States
   Great Plains wetlands for three greenhouse gas emission scenarios
SO MITIGATION AND ADAPTATION STRATEGIES FOR GLOBAL CHANGE
LA English
DT Article
DE Wetland avoided loss; Biological carbon sequestration; Land-use
   land-cover change; Soil organic carbon; Woody biomass; Agricultural land
   value
ID ORGANIC-CARBON STORAGE; THEMATIC MAPPER DATA; LAND-USE CHANGE; SOIL
   CARBON; MANAGEMENT IMPACTS; SEQUESTRATION; CONSERVATION; EROSION;
   COMPLETION; PEATLANDS
AB We examined opportunities for avoided loss of wetland carbon stocks in the Great Plains of the United States in the context of future agricultural expansion through analysis of land-use land-cover (LULC) change scenarios, baseline carbon datasets and biogeochemical model outputs. A wetland map that classifies wetlands according to carbon pools was created to describe future patterns of carbon loss and potential carbon savings. Wetland avoided loss scenarios, superimposed upon LULC change scenarios, quantified carbon stocks preserved under criteria of carbon densities or land value plus cropland suitability. Up to 3420 km(2) of wetlands may be lost in the region by 2050, mainly due to conversion of herbaceous wetlands in the Temperate Prairies where soil organic carbon (SOC) is highest. SOC loss would be approximately 0.20 +/- 0.15 megagrams of carbon per hectare per year (MgC ha(-1) yr(-1)), depending upon tillage practices on converted wetlands, and total ecosystem carbon loss in woody wetlands would be approximately 0.81 +/- 0.41 MgC ha(-1) yr(-1), based on biogeochemical model results. Among wetlands vulnerable to conversion, wetlands in the Northern Glaciated Plains and Lake Agassiz Plains ecoregions exhibit very high mean SOC and on average, relatively low land values, potentially creating economically competitive opportunities for avoided carbon loss. This mitigation scenarios approach may be adapted by managers using their own preferred criteria to select sites that best meet their objectives. Results can help prioritize field-based assessments, where site-level investigations of carbon stocks, land value, and consideration of local priorities for climate change mitigation programs are needed.
C1 [Byrd, Kristin; Ratliff, Jamie; Wein, Anne; Sleeter, Ben] US Geol Survey, Western Geog Sci Ctr, Menlo Pk, CA 94025 USA.
   [Bliss, Norman] US Geol Survey, Earth Resources Observat & Sci Ctr, ARTS, Sioux Falls, SD USA.
   [Sohl, Terry] US Geol Survey, Earth Resources Observat & Sci Ctr, Sioux Falls, SD USA.
   [Li, Zhengpeng] Univ Maryland, College Pk, MD 20742 USA.
C3 United States Department of the Interior; United States Geological
   Survey; United States Department of the Interior; United States
   Geological Survey; United States Department of the Interior; United
   States Geological Survey; University System of Maryland; University of
   Maryland College Park
RP Byrd, K (通讯作者)，US Geol Survey, Western Geog Sci Ctr, 345 Middlefield Rd,MS 531, Menlo Pk, CA 94025 USA.
EM kbyrd@usgs.gov
RI Sohl, Terry/W-5486-2019
OI Sohl, Terry/0000-0002-9771-4231; Byrd, Kristin/0000-0002-5725-7486
FU USGS [G08PC91508]
FX Work performed under USGS contract G08PC91508.
CR [Anonymous], QUICK STATS CASH REN
   [Anonymous], GREAT PLAINS
   [Anonymous], 430R05006 USEPA
   [Anonymous], 2010, HDB CARBON OFFSET PR
   [Anonymous], 2010, WHAT IS NEEDED MAKE
   [Anonymous], ACR REP
   [Anonymous], 2012, TRENDS US FARMLAND V
   [Anonymous], 2008, ENCY EARTH
   [Anonymous], 2009, SOIL SURV GEOGR SSUR
   [Anonymous], 03304 USGS
   [Anonymous], PROGR MAN
   [Anonymous], 2010, FINDINGS NATL BLUE R
   [Anonymous], GAO071054
   [Anonymous], DUCKS UNL AV GRASSL
   [Anonymous], PLANT SOIL
   [Anonymous], LAND VAL CASH RENTS
   [Anonymous], 2008, NAT RES CONS SERV
   [Anonymous], IPCC GUIDELINES NATL
   [Anonymous], 2011, EIB79 USDA EC RES SE
   [Anonymous], INT EC CLASS STAND T
   [Anonymous], US GEOLOGICAL SURVEY
   [Anonymous], REST AM WETL PRIV LA
   [Anonymous], 2010, US GEOL SCI INVESTIG
   [Anonymous], CASH RENTS COUNT
   [Anonymous], STATUS TRENDS WETLAN
   [Anonymous], 2012, R1004 NI DUK U
   [Anonymous], 2011, US GEOLOGICAL SURVEY
   [Anonymous], LANDFIRE 1 1 0 EX VE
   Badiou P, 2011, WETL ECOL MANAG, V19, P237, DOI 10.1007/s11273-011-9214-6
   Blackard JA, 2008, REMOTE SENS ENVIRON, V112, P1658, DOI 10.1016/j.rse.2007.08.021
   Bridgham SD, 2006, WETLANDS, V26, P889, DOI 10.1672/0277-5212(2006)26[889:TCBONA]2.0.CO;2
   Corcoran J, 2011, CAN J REMOTE SENS, V37, P564
   Couwenberg J, 2010, GLOBAL CHANGE BIOL, V16, P1715, DOI 10.1111/j.1365-2486.2009.02016.x
   Euliss NH, 2006, SCI TOTAL ENVIRON, V361, P179, DOI 10.1016/j.scitotenv.2005.06.007
   Euliss NH, 1999, INVERTEBRATES IN FRESHWATER WETLANDS OF NORTH AMERICA, P471
   GEBHART DL, 1994, J SOIL WATER CONSERV, V49, P488
   Gleason RA, 2011, ECOL APPL, V21, pS65, DOI 10.1890/09-0216.1
   Holden J, 2006, J GEOPHYS RES-EARTH, V111, DOI 10.1029/2005JF000386
   Homer C, 2007, PHOTOGRAMM ENG REM S, V73, P337
   Houghton RA, 2010, TELLUS B, V62, P337, DOI 10.1111/j.1600-0889.2010.00473.x
   Lal R, 2004, GEODERMA, V123, P1, DOI 10.1016/j.geoderma.2004.01.032
   Liu SG, 2003, GLOBAL BIOGEOCHEM CY, V17, DOI 10.1029/2002GB002010
   Liu SG, 2012, MANAGING AGRICULTURAL GREENHOUSE GASES: COORDINATED AGRICULTURAL RESEARCH THROUGH GRACENET TO ADDRESS OUR CHANGING CLIMATE, P309, DOI 10.1016/B978-0-12-386897-8.00018-8
   Loveland TR, 2002, PHOTOGRAMM ENG REM S, V68, P1091
   Lubowski RN, 2006, J ENVIRON ECON MANAG, V51, P135, DOI 10.1016/j.jeem.2005.08.001
   McLatchey GP, 1998, J ENVIRON QUAL, V27, P1268, DOI 10.2134/jeq1998.00472425002700050036x
   Merenlender AM, 2009, CONSERV LETT, V2, P240, DOI 10.1111/j.1755-263X.2009.00073.x
   Mitsch W. J., 2012, LANDSCAPE ECOL, P1
   Nakicenovic N, 2000, IPCC SPECIAL REPORT
   Newburn D, 2005, CONSERV BIOL, V19, P1411, DOI 10.1111/j.1523-1739.2005.00199.x
   Newburn DA, 2006, AM J AGR ECON, V88, P28, DOI 10.1111/j.1467-8276.2006.00837.x
   NEWSON M, 1980, EARTH SURF PROC LAND, V5, P275, DOI 10.1002/esp.3760050306
   Niu XZ, 2006, FOREST ECOL MANAG, V223, P415, DOI 10.1016/j.foreco.2005.12.044
   Ogle SM, 2005, BIOGEOCHEMISTRY, V72, P87, DOI 10.1007/s10533-004-0360-2
   Ogle SM, 2003, GLOBAL CHANGE BIOL, V9, P1521, DOI 10.1046/j.1365-2486.2003.00683.x
   OMERNIK JM, 1987, ANN ASSOC AM GEOGR, V77, P118, DOI 10.1111/j.1467-8306.1987.tb00149.x
   Ozesmi Stacy L., 2002, Wetlands Ecology and Management, V10, P381, DOI 10.1023/A:1020908432489
   PARTON WJ, 1987, SOIL SCI SOC AM J, V51, P1173, DOI 10.2136/sssaj1987.03615995005100050015x
   PARTON WJ, 1993, GLOBAL BIOGEOCHEM CY, V7, P785, DOI 10.1029/93GB02042
   Potter KN, 2006, J SOIL WATER CONSERV, V61, P338
   Ramaswamy V, 2001, CLIMATE CHANGE 2001: THE SCIENTIFIC BASIS, P349
   SAMSON F, 1994, BIOSCIENCE, V44, P418, DOI 10.2307/1312365
   Simon, 1995, BIOL ASSESSMENT CRIT, P49
   Sleeter BM, 2012, GLOBAL ENVIRON CHANG, V22, P896, DOI 10.1016/j.gloenvcha.2012.03.008
   Sohl T, 2008, ECOL MODEL, V219, P49, DOI 10.1016/j.ecolmodel.2008.08.003
   Sohl TL, 2012, AGR ECOSYST ENVIRON, V153, P1, DOI 10.1016/j.agee.2012.02.019
   Strengers B., 2004, GeoJournal, V61, P381, DOI 10.1007/s10708-004-5054-8
   Vogelmann JE, 1998, ENVIRON MONIT ASSESS, V51, P415, DOI 10.1023/A:1005996900217
   Vogelmann JE, 1998, PHOTOGRAMM ENG REM S, V64, P45
   Vogelmann JE, 2001, PHOTOGRAMM ENG REM S, V67, P650
   West TO, 2002, SOIL SCI SOC AM J, V66, P1930, DOI 10.2136/sssaj2002.1930
   West TO, 2008, SOIL SCI SOC AM J, V72, P285, DOI 10.2136/sssaj2007.0113
NR 72
TC 4
Z9 5
U1 3
U2 54
PU SPRINGER
PI DORDRECHT
PA VAN GODEWIJCKSTRAAT 30, 3311 GZ DORDRECHT, NETHERLANDS
SN 1381-2386
EI 1573-1596
J9 MITIG ADAPT STRAT GL
JI Mitig. Adapt. Strateg. Glob. Chang.
PD MAR
PY 2015
VL 20
IS 3
BP 439
EP 465
DI 10.1007/s11027-013-9500-0
PG 27
WC Environmental Sciences
WE Science Citation Index Expanded (SCI-EXPANDED); Social Science Citation Index (SSCI)
SC Environmental Sciences & Ecology
GA CB4ZM
UT WOS:000349637200007
OA hybrid
DA 2023-11-17
ER

PT J
AU Windham-Myers, L
   Bergamaschi, B
   Anderson, F
   Knox, S
   Miller, R
   Fujii, R
AF Windham-Myers, Lisamarie
   Bergamaschi, Brian
   Anderson, Frank
   Knox, Sara
   Miller, Robin
   Fujii, Roger
TI Potential for negative emissions of greenhouse gases (CO<sub>2</sub>,
   CH<sub>4</sub> and N<sub>2</sub>O) through coastal peatland
   re-establishment: Novel insights from high frequency flux data at meter
   and kilometer scales
SO ENVIRONMENTAL RESEARCH LETTERS
LA English
DT Article
DE wetland; eddy-covariance; chamber; methane; carbon dioxide; nitrous
   oxide; productivity
ID SAN-JOAQUIN DELTA; METHANE EMISSIONS; PLANT COMMUNITY; ORGANIC SOILS;
   WETLAND; ECOSYSTEM; VARIABILITY; EXCHANGE; CALIFORNIA; TEMPERATE
AB High productivity temperate wetlands that accrete peat via belowground biomass (peatlands) may be managed for climate mitigation benefits due to their global distribution and notably negative emissions of atmospheric carbon dioxide (CO2) through rapid storage of carbon (C) in anoxic soils. Net emissions of additional greenhouse gases (GHG)-methane (CH4) and nitrous oxide (N2O)-are more difficult to predict and monitor due to fine-scale temporal and spatial variability, but can potentially reverse the climate mitigation benefits resulting from CO2 uptake. To support management decisions and modeling, we collected continuous 96 hour high frequency GHG flux data for CO2, CH4 and N2O at multiple scales-static chambers (1 Hz) and eddy covariance (10 Hz)-during peak productivity in a well-studied, impounded coastal peatland in California's Sacramento Delta with high annual rates of C fluxes, sequestering 2065 +/- 150 g CO2 m(-2) y(-1) and emitting 64.5 +/- 2.4 g CH4 m(-2) y(-1). Chambers (n = 6) showed strong spatial variability along a hydrologic gradient from inlet to interior plots. Daily (24 hour) net CO2 uptake (NEE) was highest near inlet locations and fell dramatically along the flowpath (-25 to -3.8 to + 2.64 g CO2 m(-2) d(-1)). In contrast, daily net CH4 flux increased along the flowpath (0.39 to 0.62 to 0.88 g CH4 m(-2) d(-1)), such that sites of high daily CO2 uptake were sites of low CH4 emission. Distributed, continuous chamber data exposed five novel insights, and at least two important datagaps for wetland GHG management, including: (1) increasing dominance of CH4 ebullition fluxes (15%-32% of total) along the flowpath and (2) net negative N2O flux across all sites as measured during a 4 day period of peak biomass (-1.7 mg N2O m(-2) d(-1); 0.51 g CO2 eq m(-2) d(-1)). The net negative emissions of re-established peat-accreting wetlands are notably high, but may be poorly estimated by models that do not consider within-wetland spatial variability due to water flowpaths.
C1 [Windham-Myers, Lisamarie; Knox, Sara] USGS, Natl Res Program, Menlo Pk, CA 94025 USA.
   [Bergamaschi, Brian; Anderson, Frank; Miller, Robin; Fujii, Roger] USGS, Calif Water Sci Ctr, Sacramento, CA USA.
C3 United States Department of the Interior; United States Geological
   Survey; United States Department of the Interior; United States
   Geological Survey
RP Windham-Myers, L (通讯作者)，USGS, Natl Res Program, Menlo Pk, CA 94025 USA.
EM lwindham-myers@usgs.gov
OI Windham-Myers, Lisamarie/0000-0003-0281-9581
FU USGS Land Carbon Program; USGS Climate and LandUse Program; California
   Department of Water Resources commitment
FX We recognize funding provided by the USGS Land Carbon Program, the USGS
   Climate and LandUse Program, as well as the California Department of
   Water Resources commitment to funding this ongoing decades-long field
   experiment. We owe a special thanks to Lauren Hastings for her hard work
   and dedication. The flux chamber deployment was labor intensive and we
   appreciate the commitment of Bryan Downing, Nicole Stern, Liz Beaulieu,
   Travis Von Dessonneck, Katy O'Donnell, Katy Bednar, Kathleen Keating,
   Kathryn Crepeau, Jacob Fleck, Tamara Kraus, Angela Hansen, and
   additional volunteers during the week-long deployments. We appreciate
   the use of data from concomitant studies by Kristin Byrd (USGS) and
   Susannah Tringe (DOE). We gratefully acknowledge Los Gatos Research
   (Doug Baer) for loaning a N<INF>2</INF>O/CO analyzer for field use. We
   appreciate the guidance of Dennis Baldocchi, Jaclyn Hatala, Matteo
   Detto, and Joe Verfaillie on EC flux deployment and for Matlab code for
   flux calculations. Helpful suggestions and comments were provided by Ken
   Krauss (USGS) and two anonymous reviewers.
CR ACR American Carbon Registry, 2017, APPR METH REST CAL D
   Anderson F, 2012, FLUXNET NEWSL, V4, P17
   Anderson FE, 2016, J GEOPHYS RES-BIOGEO, V121, P777, DOI 10.1002/2015JG003083
   [Anonymous], 2016, US MID CENT STRAT DE
   Baird AJ, 2017, GEOPHYS RES LETT, V44, P1333, DOI 10.1002/2016GL072245
   BALDOCCHI DD, 1988, ECOLOGY, V69, P1331, DOI 10.2307/1941631
   Bates M.E., 2013, ESTUARY WATERSHED SC, V11
   Bhullar GS, 2014, PLOS ONE, V9, DOI 10.1371/journal.pone.0089588
   Bridgham SD, 2013, GLOBAL CHANGE BIOL, V19, P1325, DOI 10.1111/gcb.12131
   Burgin AJ, 2012, J GEOPHYS RES-BIOGEO, V117, DOI 10.1029/2011JG001799
   Byrd KB, 2014, REMOTE SENS ENVIRON, V149, P166, DOI 10.1016/j.rse.2014.04.003
   Chapuis-Lardy L, 2007, GLOBAL CHANGE BIOL, V13, P1, DOI 10.1111/j.1365-2486.2006.01280.x
   Cowardin L.M., 1979, CLASSIFICATION WETLA
   Crepeau K L, 2014, 882 US GEOL SURV
   Deverel S.J., 2014, SAN FRANC ESTUARY WA, V12, P1, DOI 10.15447/sfews.2014v12iss2art5
   Deverel SJ, 2016, HYDROGEOL J, V24, P569, DOI 10.1007/s10040-016-1391-1
   Drexler JZ, 2009, ESTUAR COAST, V32, P871, DOI 10.1007/s12237-009-9202-8
   Fleck J A, 2007, SAN FRANCISCO ESTUAR, V5
   FREEMAN C, 1993, BIOGEOCHEMISTRY, V19, P51
   Frolking S, 2011, ENVIRON REV, V19, P371, DOI [10.1139/a11-014, 10.1139/A11-014]
   Galloway DL, 1999, LAND SUBSIDENCE US
   Günther A, 2014, ENVIRON MONIT ASSESS, V186, P2151, DOI 10.1007/s10661-013-3524-5
   Gunther A. B., 2014, Greenhouse Gas Measurement and Management, V4, P41, DOI 10.1080/20430779.2013.850395
   Hatala JA, 2012, GEOPHYS RES LETT, V39, DOI 10.1029/2012GL051303
   Hatala JA, 2012, AGR ECOSYST ENVIRON, V150, P1, DOI 10.1016/j.agee.2012.01.009
   He SM, 2015, MBIO, V6, DOI 10.1128/mBio.00066-15
   Hendriks DMD, 2007, BIOGEOSCIENCES, V4, P411, DOI 10.5194/bg-4-411-2007
   Hendriks DMD, 2010, AGR FOREST METEOROL, V150, P757, DOI 10.1016/j.agrformet.2009.06.017
   Henneberger R, 2017, WETLANDS, V37, P193, DOI 10.1007/s13157-016-0844-6
   Holm GO, 2016, WETLANDS, V36, P401, DOI 10.1007/s13157-016-0746-7
   Howard J, 2017, FRONT ECOL ENVIRON, V15, P42, DOI 10.1002/fee.1451
   Joabsson A, 1999, TRENDS ECOL EVOL, V14, P385, DOI 10.1016/S0169-5347(99)01649-3
   Knox SH, 2016, J GEOPHYS RES-BIOGEO, V121, P978, DOI 10.1002/2015JG003247
   Knox SH, 2015, GLOBAL CHANGE BIOL, V21, P750, DOI 10.1111/gcb.12745
   Krauss KW, 2016, J GEOPHYS RES-BIOGEO, V121, P1503, DOI 10.1002/2015JG003224
   Martin RM, 2017, ATMOS ENVIRON, V158, P51, DOI 10.1016/j.atmosenv.2017.03.025
   Matthes JH, 2014, J GEOPHYS RES-BIOGEO, V119, P1322, DOI 10.1002/2014JG002642
   McNicol G, 2017, GLOBAL CHANGE BIOL, V23, P2768, DOI 10.1111/gcb.13580
   McNicol G, 2014, J GEOPHYS RES-BIOGEO, V119, P557, DOI 10.1002/2013JG002433
   Miller R L, 2011, US RIVER DELTAS TYPE, P1
   Miller R. L., 2008, SAN FRANCISCO ESTUAR, V6, P1, DOI [10.15447/sfews.2008v6iss3art1, DOI 10.15447/SFEWS.2008V6ISS3ART1]
   Miller RL, 2011, WETLANDS, V31, P1055, DOI 10.1007/s13157-011-0215-2
   Miller RL, 2010, WETL ECOL MANAG, V18, P1, DOI 10.1007/s11273-009-9143-9
   Morris JT, 2016, EARTHS FUTURE, V4, P110, DOI 10.1002/2015EF000334
   Moseman-Valtierra S, 2011, ATMOS ENVIRON, V45, P4390, DOI 10.1016/j.atmosenv.2011.05.046
   Neubauer SC, 2000, MAR ECOL PROG SER, V199, P13, DOI 10.3354/meps199013
   Neubauer SC, 2015, ECOSYSTEMS, V18, P1000, DOI 10.1007/s10021-015-9879-4
   O'Connell JL, 2014, PLOS ONE, V9, DOI 10.1371/journal.pone.0090870
   Page S, 2009, ECOSYSTEMS, V12, P888, DOI 10.1007/s10021-008-9216-2
   Pendleton L, 2012, PLOS ONE, V7, DOI 10.1371/journal.pone.0043542
   Poindexter CM, 2013, J GEOPHYS RES-BIOGEO, V118, P1297, DOI 10.1002/jgrg.20099
   SAS Institute Inc, 2014, JMP
   Saunois M, 2016, EARTH SYST SCI DATA, V8, P697, DOI 10.5194/essd-8-697-2016
   Stocker TF, 2013, CLIMATE CHANGE 2013
   Ström L, 2005, BIOGEOCHEMISTRY, V75, P65, DOI 10.1007/s10533-004-6124-1
   Sturtevant C, 2016, J GEOPHYS RES-BIOGEO, V121, P188, DOI 10.1002/2015JG003054
   Turetsky MR, 2014, GLOBAL CHANGE BIOL, V20, P2183, DOI 10.1111/gcb.12580
   USGS, 2016, STAT 11455478
   VCS (Verified Carbon Standard), 2015, VM0033 APPR METH TID
   Waddington JM, 1996, GLOBAL BIOGEOCHEM CY, V10, P233, DOI 10.1029/95GB03871
   Ward SE, 2013, ECOL LETT, V16, P1285, DOI 10.1111/ele.12167
   Weston NB, 2014, BIOGEOCHEMISTRY, V120, P163, DOI 10.1007/s10533-014-9989-7
   WHITING GJ, 1993, NATURE, V364, P794, DOI 10.1038/364794a0
   Whittle A, 2016, SCI REP-UK, V6, DOI 10.1038/srep28758
   Ye RZ, 2016, SOIL BIOL BIOCHEM, V100, P110, DOI 10.1016/j.soilbio.2016.06.009
   Yu Z, 2012, J GEOPHYS RES-BIOGEO, V117, pG2
   Yvon-Durocher G, 2014, NATURE, V507, P488, DOI 10.1038/nature13164
NR 67
TC 20
Z9 20
U1 3
U2 54
PU IOP Publishing Ltd
PI BRISTOL
PA TEMPLE CIRCUS, TEMPLE WAY, BRISTOL BS1 6BE, ENGLAND
SN 1748-9326
J9 ENVIRON RES LETT
JI Environ. Res. Lett.
PD APR
PY 2018
VL 13
IS 4
AR 045005
DI 10.1088/1748-9326/aaae74
PG 13
WC Environmental Sciences; Meteorology & Atmospheric Sciences
WE Science Citation Index Expanded (SCI-EXPANDED)
SC Environmental Sciences & Ecology; Meteorology & Atmospheric Sciences
GA GA9NZ
UT WOS:000428669400001
OA gold
DA 2023-11-17
ER

PT J
AU Hernández, ME
   Galindo-Zetina, M
   Hernández-Hernández, JC
AF Hernandez, Maria E.
   Galindo-Zetina, Michelli
   Carlos Hernandez-Hernandez, Juan
TI Greenhouse gas emissions and pollutant removal in treatment wetlands
   with ornamental plants under subtropical conditions
SO ECOLOGICAL ENGINEERING
LA English
DT Article
DE Nitrous; Methane; Nitrous oxide; Wastewater treatment; Carbon; Nitrogen
ID WASTE-WATER TREATMENT; CONSTRUCTED WETLANDS; NUTRIENT REMOVAL; RIVER
   WATER; ARTIFICIAL AERATION; NITROGEN; PERFORMANCE; PROMOTE; FLUXES
AB Methane (CH4) and nitrous oxide (N2O) emissions, and pollutant removal were investigated in constructed wetland (CW) mesocosms planted with the ornamental plant Zantedeschia aethiopica to treat polluted river water. We used two types of CWs, surface flow (SF) and subsurface flow (SSF), and two plant densities, high density HD (32 plants m(-2)) and low density LD (16 plants m(-2)). We also compared CH4 and N2O emissions in zones planted with macrophytes (Typha sp and Cyperus papyrus) versus zones planted with Zantedeschia aethiopica in a pilot scaled CW treating municipal wastewater. In the mesocosms, average CH4 emissions were significantly higher in SFCW (436 +/- 32 and 518 +/- 46 mg m(-2) d(-1)). than SSFCW (319 +/- 65 and 210 +/- 74 mg m(-2) d(-1)), and plant density did not affect such emissions. SSFCW showed higher ammonia and nitrate removal efficiencies than SFCW and also showed higher N2O emissions (17 +/- 3 and 23 +/- 5 mg m(-2) d(-1)). Phosphate removal efficiencies were significantly higher in SFCW than SSFCW. In the pilot scale CW, no nitrous oxide emissions were observed and average CH4 emission (11,000 +/- 930 mg m(-2) d(-2)) was higher in the zones near the outflow planted with Zantedeschia aethiopica than in the zones near the inflow planted with Typha sp (4500 +/- 800 mg m(-2) d(-2)) and Cyperus papyrus (5500 +/- 600 mg m(-2) d(-2)), although TOC was higher in the zones near the inflow. We concluded that substrate and water flow are important factors controlling greenhouse gas emissions in CW and the amount of Zantedeschia aethiopica plants did not influence the emissions. Differences in methane emissions in the zones planted with native wetland plants in comparison with zones planted with Zantedeschia aethiopica might indicate that methane production and consumption in CW is influenced differently by the ornamental plants than by native wetland plants. (c) 2017 Elsevier B.V. All rights reserved.
C1 [Hernandez, Maria E.; Galindo-Zetina, Michelli; Carlos Hernandez-Hernandez, Juan] Inst Ecol, Biotechnol Management Resources Network, Carretera Antigua Coatepec 351, Xalaoa 91070, Veracruz, Mexico.
RP Hernández, ME (通讯作者)，Inst Ecol, Biotechnol Management Resources Network, Carretera Antigua Coatepec 351, Xalaoa 91070, Veracruz, Mexico.
EM elizabeth.hernandez@inecol.mx
FU Mexican National Council for Science and Technology-CONACYT-basic
   science project [081942]
FX Funding for this project was provided by the Mexican National Council
   for Science and Technology-CONACYT-basic science project No. 081942
CR Altor AE, 2008, WETLANDS, V28, P423, DOI 10.1672/07-98.1
   [Anonymous], 2016, RINDERESU
   [Anonymous], 2007, WETLANDS
   Belmont MA, 2003, ECOL ENG, V21, P233, DOI 10.1016/j.ecoleng.2003.10.003
   Brix H, 1997, WATER SCI TECHNOL, V35, P11, DOI 10.1016/S0273-1223(97)00047-4
   Calheiros CSC, 2015, ECOL ENG, V79, P1, DOI 10.1016/j.ecoleng.2015.03.001
   Dong HY, 2012, J ENVIRON SCI, V24, P596, DOI 10.1016/S1001-0742(11)60804-8
   García J, 2005, ECOL ENG, V25, P405, DOI 10.1016/j.ecoleng.2005.06.010
   Hernandez ME, 2006, WETLANDS, V26, P862, DOI 10.1672/0277-5212(2006)26[862:IOHPFF]2.0.CO;2
   Jing SR, 2001, BIORESOURCE TECHNOL, V76, P131, DOI 10.1016/S0960-8524(00)00100-0
   Konnerup D, 2009, ECOL ENG, V35, P248, DOI 10.1016/j.ecoleng.2008.04.018
   Li M, 2017, BIORESOURCE TECHNOL, V240, P157, DOI 10.1016/j.biortech.2017.02.054
   Mander Ü, 2008, SCI TOTAL ENVIRON, V404, P343, DOI 10.1016/j.scitotenv.2008.03.014
   Mander Ü, 2014, ECOL ENG, V66, P19, DOI 10.1016/j.ecoleng.2013.12.006
   Mei XQ, 2014, WATER RES, V50, P147, DOI 10.1016/j.watres.2013.12.004
   Méndez-Mendoza AS, 2015, WATER PRACT TECHNOL, V10, P110, DOI 10.2166/wpt.2015.013
   Morgan JA, 2008, WETLANDS, V28, P220, DOI 10.1672/07-147.1
   Nineteenth T, 2000, STANDARD METHODS EXA, V37, P37, DOI 10.5860/choice.37-2792
   ROBARGE WP, 1983, COMMUN SOIL SCI PLAN, V14, P1207, DOI 10.1080/00103628309367444
   Ruan X, 2006, B ENVIRON CONTAM TOX, V76, P90, DOI 10.1007/s00128-005-0893-7
   Sandell E., 1978, PHOTOMETRIC DETERM 1, P249
   Saumya S, 2015, J CLEAN PROD, V91, P235, DOI 10.1016/j.jclepro.2014.12.019
   Tang XQ, 2009, WATER AIR SOIL POLL, V197, P61, DOI 10.1007/s11270-008-9791-z
   Wetzel R., 1981, LIMNOLOGIA OMEGA
   Wiessner A, 2002, ACTA BIOTECHNOL, V22, P209, DOI 10.1002/1521-3846(200205)22:1/2&lt;209::AID-ABIO209&gt;3.0.CO;2-O
   Zhang X.B., 2006, J ENVIRON SCI, V19, P902
   Zurita F, 2011, WATER SCI TECHNOL, V63, P654, DOI 10.2166/wst.2011.229
   Zurita F, 2009, ECOL ENG, V35, P861, DOI 10.1016/j.ecoleng.2008.12.026
   Zurita F, 2006, WATER QUAL RES J CAN, V41, P410, DOI 10.2166/wqrj.2006.044
NR 29
TC 27
Z9 27
U1 1
U2 62
PU ELSEVIER SCIENCE BV
PI AMSTERDAM
PA PO BOX 211, 1000 AE AMSTERDAM, NETHERLANDS
SN 0925-8574
EI 1872-6992
J9 ECOL ENG
JI Ecol. Eng.
PD APR 15
PY 2018
VL 114
SI SI
BP 88
EP 95
DI 10.1016/j.ecoleng.2017.06.001
PG 8
WC Ecology; Engineering, Environmental; Environmental Sciences
WE Science Citation Index Expanded (SCI-EXPANDED)
SC Environmental Sciences & Ecology; Engineering
GA GB3MH
UT WOS:000428961600010
DA 2023-11-17
ER

PT J
AU Nimkar, PA
   Kolekar, N
   Tandon, SA
   Kumar, R
AF Nimkar, Prachi A.
   Kolekar, Niranjan
   Tandon, Shalini A.
   Kumar, Rakesh
TI METHANE EMISSION POTENTIAL AND INCREASED EFFICIENCY OF A
   PHYTOREMEDIATION SYSTEM BIOAUGMENTED WITH <i>BACILLUS FIRMUS</i> XJSL
   1-10
SO INTERNATIONAL JOURNAL OF PHYTOREMEDIATION
LA English
DT Article
DE purification; municipal waste water; constructed wetland; mesocosms
ID CONSTRUCTED WETLANDS; NITROGEN REMOVAL; GREENHOUSE GASES;
   MICROORGANISMS; RHIZOSPHERE; FLOW; N2O; CH4
AB Horizontal subsurface flow constructed wetland mesocosms (HSSCW) designed to treat municipal waste water were bioaugmented with Bacillus firmus XJSL 1-10. The efficiencies of the three HSSCW mesocosms (non-vegetated HSSCW, Schoenoplectus validus HSSCW and Bambusa vulgaris HSSCW) were assessed. Bioaugmentation not only enhanced the efficiency of the phytoremediation system but also reduced methane emission from an average of 51.3 mg/m(2)/d to 21.6 mg/m(2)/d in Schoenoplectus validus HSSCW and from an average of 1708 mg/m(2)/d to 1473 mg/m(2)/d in Bambusa vulgaris HSSCW. Each of the three types of bioaugmented HSSCWs showed higher purification efficiency with respect to the removal of BOD and NH4-N than the non-bioaugmented HSSCWs. The performance enhancement was most significant in bioaugmented Schoenoplectus validus HSSCW mesocosm with 48.8 and 44.8% lower BOD, and NH4-N, respectively than the non-bioaugmented HSSCW.
C1 [Nimkar, Prachi A.; Kolekar, Niranjan; Tandon, Shalini A.; Kumar, Rakesh] Natl Environm Engn Res Inst, Bombay 400018, Maharashtra, India.
C3 Council of Scientific & Industrial Research (CSIR) - India; CSIR -
   National Environmental Engineering Research Institute (NEERI)
RP Tandon, SA (通讯作者)，Natl Environm Engn Res Inst, Dr AB Rd, Bombay 400018, Maharashtra, India.
EM tandon.shalini@gmail.com
RI tandon, shalini/HPF-0282-2023; Kumar, Rakesh/ABD-1065-2020
OI tandon, shalini/0000-0002-7497-8920; Kumar, Rakesh/0000-0001-7664-0803
CR *APHA WEF, 1995, STAND METH EX WAT WA
   Bottner P, 1988, BIOL FERT SOILS, V30, P139
   Conrad R, 1996, MICROBIOL REV, V60, P609, DOI 10.1128/MMBR.60.4.609-640.1996
   DORMAAR JF, 1990, BIOL FERT SOILS, V10, P121
   FANTROUSSI SE, 2005, CURR OPIN MICROBIOL, V8, P268, DOI DOI 10.1016/J.MIB.2005.04.011
   KRAFFCZYK I, 1984, SOIL BIOL BIOCHEM, V16, P315, DOI 10.1016/0038-0717(84)90025-7
   Laanbroek HJ, 2010, ANN BOT-LONDON, V105, P141, DOI 10.1093/aob/mcp201
   LIMBERGEN HV, 1998, APPL MICROBIOL BIOT, V50, P16, DOI DOI 10.1007/S002530051250
   LYNCH JM, 1990, PLANT SOIL, V129, P1, DOI 10.1007/BF00011685
   Maltais-Landry G, 2009, ENVIRON POLLUT, V157, P748, DOI 10.1016/j.envpol.2008.11.019
   Nurk K, 2009, BIORESOURCE TECHNOL, V100, P6284, DOI 10.1016/j.biortech.2009.07.023
   Paredes D, 2007, WATER SCI TECHNOL, V56, P145, DOI 10.2166/wst.2007.518
   Pathak H, 2003, AGR ECOSYST ENVIRON, V97, P309, DOI 10.1016/S0167-8809(03)00033-1
   Rustige H, 2007, WATER SCI TECHNOL, V56, P125, DOI 10.2166/wst.2007.506
   Sha C, 2011, ECOL ENG, V37, P16, DOI 10.1016/j.ecoleng.2010.07.022
   Singh S, 1997, BIOL FERT SOILS, V25, P285, DOI 10.1007/s003740050316
   Sovik AK, 2006, J ENVIRON QUAL, V35, P2360, DOI 10.2134/jeq2006.0038
   Stadmark J, 2005, ECOL ENG, V25, P542, DOI 10.1016/j.ecoleng.2005.07.004
   Strom Lena, 2007, Wetlands Ecology and Management, V15, P43, DOI 10.1007/s11273-006-9010-x
   Teiter S, 2005, ECOL ENG, V25, P528, DOI 10.1016/j.ecoleng.2005.07.011
   Thiere G, 2011, ECOL ENG, V37, P6, DOI 10.1016/j.ecoleng.2009.02.002
   Vaughan D., 1996, APPL SOIL ECOL, V5, P29, DOI DOI 10.1016/S0929-1393(96)00126-6
   Zou JL, 2009, J HAZARD MATER, V163, P816, DOI 10.1016/j.jhazmat.2008.07.030
NR 23
TC 2
Z9 3
U1 5
U2 15
PU TAYLOR & FRANCIS INC
PI PHILADELPHIA
PA 325 CHESTNUT ST, SUITE 800, PHILADELPHIA, PA 19106 USA
SN 1522-6514
J9 INT J PHYTOREMEDIAT
JI Int. J. Phytoremediat.
PY 2012
VL 14
IS 9
BP 845
EP 853
DI 10.1080/15226514.2011.628717
PG 9
WC Environmental Sciences
WE Science Citation Index Expanded (SCI-EXPANDED)
SC Environmental Sciences & Ecology
GA 954AA
UT WOS:000304914700002
PM 22908649
DA 2023-11-17
ER

PT J
AU Masamba, WRL
   Gondwe, MJ
   Murray-Hudson, M
AF Masamba, Wellington R. L.
   Gondwe, Mangaliso J.
   Murray-Hudson, Michael
TI Physicochemical controls of diffusive methane fluxes in the Okavango
   Delta, Botswana
SO WETLANDS ECOLOGY AND MANAGEMENT
LA English
DT Article
DE Okavango; Wetland; Methane flux; Carbon cycling
ID DISSOLVED ORGANIC-CARBON; NATURAL WETLANDS; ENVIRONMENTAL
   CHARACTERISTICS; EMISSIONS; OXIDATION; DYNAMICS; TEMPERATURE; DIVERSITY;
   PH; BIOGEOCHEMISTRY
AB Atmospheric methane (CH4) is one of the three key greenhouse gases (GHGs) driving global climate change. The atmospheric concentration of CH4 has increased by about 150 % above pre-industrial levels of 400-700 ppb due to anthropogenic activities. Although tropical wetlands account for 50-60 % of the global wetland CH4 emissions, the biogeochemistry of these wetlands, including controls of CH4 emissions from the systems, is poorly understood compared to temperate wetlands. This has resulted in large inter-model variations of the magnitude and distribution of CH4 emission estimates from these tropical wetlands. A recent study in the Okavango Delta, Botswana, estimated diffusive CH4 flux at 1.8 +/- A 0.2 Tg year(-1), accounting for 2.8 +/- A 0.3 % of the total CH4 emission from tropical wetlands. In this paper we present an assessment of relationships between diffusive CH4 flux rates and physicochemical variables in the overlying water column to identify and understand regulatory variables for the diffusive CH4 fluxes in the Delta. The results show that diffusive CH4 flux rates from the Delta seem to be controlled by a combination of physicochemical variables. Although site specific fluxes seem to be controlled by different combinations of factors, temperature was the primary predictor of CH4 flux rates at almost all the sampled habitats and sites in the Delta. Most physicochemical variables, especially in the permanent swamps, were correlated with temperature implying that their regulatory effect on diffusive CH4 fluxes could be modified by climate change feedback as well.
C1 [Masamba, Wellington R. L.; Gondwe, Mangaliso J.; Murray-Hudson, Michael] Univ Botswana, Okavango Res Inst, Maun, Botswana.
C3 University of Botswana
RP Gondwe, MJ (通讯作者)，Univ Botswana, Okavango Res Inst, Private Bag 285, Maun, Botswana.
EM gondwem2005@yahoo.com
RI Murray-Hudson, Mike/N-1140-2013
OI Murray-Hudson, Mike/0000-0001-6873-0913
FU global change SysTem for Analysis, Research and Training (START),
   Washington DC, through a GEC Water/Land Research Grant; Office of
   Research and Development of the University of Botswana (UB-ORD)
FX This study was funded by the global change SysTem for Analysis, Research
   and Training (START), Washington DC, through a 2009 GEC Water/Land
   Research Grant to Dr Kelebogile Mfundisi and the Office of Research and
   Development of the University of Botswana (UB-ORD) research grants to
   the first author (WRLM).
CR Abril G, 2007, LIMNOL OCEANOGR, V52, P470, DOI 10.4319/lo.2007.52.1.0470
   BARTLETT KB, 1993, CHEMOSPHERE, V26, P261, DOI 10.1016/0045-6535(93)90427-7
   BENNER R, 1985, LIMNOL OCEANOGR, V30, P489, DOI 10.4319/lo.1985.30.3.0489
   Bergman I, 1998, SOIL BIOL BIOCHEM, V30, P729, DOI 10.1016/S0038-0717(97)00181-8
   Bridgham SD, 2013, GLOBAL CHANGE BIOL, V19, P1325, DOI 10.1111/gcb.12131
   Cao MK, 1996, J GEOPHYS RES-ATMOS, V101, P14399, DOI 10.1029/96JD00219
   Cao MK, 1996, CHEMOSPHERE, V33, P879, DOI 10.1016/0045-6535(96)00231-7
   Cawley KM, 2012, WETLANDS, V32, P475, DOI 10.1007/s13157-012-0281-0
   Chanton J, 1991, TRACE GAS EMISSIONS, P65
   CHEN YH, 2006, J GEOPHYS RES-ATMOS, V1984, P111
   Christensen TR, 2003, GEOPHYS RES LETT, V30, DOI 10.1029/2002GL016848
   Conrad R, 1996, MICROBIOL REV, V60, P609, DOI 10.1128/MMBR.60.4.609-640.1996
   COPELAND BJ, 1967, CONTRIB MAR SCI, V12, P207
   Crowe SA, 2011, GEOBIOLOGY, V9, P61, DOI 10.1111/j.1472-4669.2010.00257.x
   CROZIER CR, 1995, SOILS GLOBAL CHANGE, P247
   Daulat WE, 1998, ATMOS ENVIRON, V32, P3207, DOI 10.1016/S1352-2310(98)00078-8
   Denman KL, 2007, AR4 CLIMATE CHANGE 2007: THE PHYSICAL SCIENCE BASIS, P499
   DUNFIELD P, 1993, SOIL BIOL BIOCHEM, V25, P321, DOI 10.1016/0038-0717(93)90130-4
   Eller G, 2005, APPL ENVIRON MICROB, V71, P8925, DOI 10.1128/AEM.71.12.8925-8928.2005
   EPP MA, 1993, J GEOPHYS RES-ATMOS, V98, P18413, DOI 10.1029/93JD01667
   Galand PE, 2005, APPL ENVIRON MICROB, V71, P2195, DOI 10.1128/AEM.71.4.2195-2198.2005
   Gieske A, 1997, J HYDROL, V193, P214, DOI 10.1016/S0022-1694(96)03147-2
   Gondwe MJ, 2014, WETL ECOL MANAG, V22, P63, DOI 10.1007/s11273-013-9323-5
   Gumbricht T, 2004, J HYDROL, V290, P178, DOI 10.1016/j.jhydrol.2003.11.010
   Gumbricht T, 2001, S AFR J GEOL, V104, P243, DOI 10.2113/1040243
   HAPPELL JD, 1993, J GEOPHYS RES-ATMOS, V98, P14771, DOI 10.1029/93JD00765
   Heilman MA, 2001, BIOGEOCHEMISTRY, V52, P207, DOI 10.1023/A:1006427712846
   Heitmann T, 2007, GLOBAL CHANGE BIOL, V13, P1771, DOI 10.1111/j.1365-2486.2007.01382.x
   Heitmann T, 2006, CHEM GEOL, V235, P12, DOI 10.1016/j.chemgeo.2006.05.011
   JARRELL KF, 1985, BIOSCIENCE, V35, P298, DOI 10.2307/1309929
   JONES WJ, 1987, MICROBIOL REV, V51, P135, DOI 10.1128/MMBR.51.1.135-177.1987
   Kerr S.J., 1995, TR008 ONT MIN NAT RE, P277
   KING GM, 1990, NATURE, V345, P513, DOI 10.1038/345513a0
   Knittel K, 2009, ANNU REV MICROBIOL, V63, P311, DOI 10.1146/annurev.micro.61.080706.093130
   LASHOF DA, 1990, NATURE, V344, P529, DOI 10.1038/344529a0
   Le Mer J, 2001, EUR J SOIL BIOL, V37, P25, DOI 10.1016/S1164-5563(01)01067-6
   Lelieveld J, 1998, TELLUS B, V50, P128, DOI 10.1034/j.1600-0889.1998.t01-1-00002.x
   Liesack W, 2000, FEMS MICROBIOL REV, V24, P625, DOI 10.1111/j.1574-6976.2000.tb00563.x
   Lovley DR, 1996, NATURE, V382, P445, DOI 10.1038/382445a0
   Lu YH, 2000, SOIL SCI SOC AM J, V64, P2011, DOI 10.2136/sssaj2000.6462011x
   Lupascu M, 2012, ARCT ANTARCT ALP RES, V44, P469, DOI 10.1657/1938-4246-44.4.469
   Mackay AW, 2011, WETLANDS, V31, P815, DOI 10.1007/s13157-011-0196-1
   Marschner H., 1995, MINERAL NUTR HIGHER, P889, DOI DOI 10.1016/B978-0-12-473542-2.X5000-7
   Matthews E, 1987, GLOBAL BIOGEOCHEM CY, V1, P61, DOI 10.1029/GB001i001p00061
   MCCARTHY TS, 1994, J HYDROL, V154, P169, DOI 10.1016/0022-1694(94)90216-X
   McCarthy TS, 1998, AFR J ECOL, V36, P44, DOI 10.1046/j.1365-2028.1998.89-89089.x
   McCarthy TS, 2006, J HYDROL, V320, P264, DOI 10.1016/j.jhydrol.2005.07.045
   Megonigal J.P., 2004, TREATISE GEOCHEMISTR, DOI DOI 10.1016/B0-08-043751-6/08132-9
   Middelburg JJ, 2002, BIOGEOCHEMISTRY, V59, P95, DOI 10.1023/A:1015515130419
   Milzow C, 2009, HYDROGEOL J, V17, P1297, DOI 10.1007/s10040-009-0436-0
   Mladenov N, 2007, ECOL MODEL, V205, P181, DOI 10.1016/j.ecolmodel.2007.02.015
   Mladenov N, 2005, WETLANDS, V25, P622, DOI 10.1672/0277-5212(2005)025[0622:EOAFOD]2.0.CO;2
   MORAN MA, 1989, OECOLOGIA, V79, P158, DOI 10.1007/BF00388472
   Muyzer G, 2008, NAT REV MICROBIOL, V6, P441, DOI 10.1038/nrmicro1892
   Nahlik AM, 2011, GLOBAL CHANGE BIOL, V17, P1321, DOI 10.1111/j.1365-2486.2010.02190.x
   Neue HU, 1989, WETLAND SOILS CHARAC, P109
   Niemann H, 2009, GEOCHIM COSMOCHIM AC, V73, pA942
   Pester M, 2012, FRONT MICROBIOL, V3, DOI 10.3389/fmicb.2012.00072
   Prietzel J, 2009, J PLANT NUTR SOIL SC, V172, P393, DOI 10.1002/jpln.200800054
   Ramberg L, 2006, AQUAT SCI, V68, P310, DOI 10.1007/s00027-006-0857-y
   Reddy KR, 2000, HDB SOIL SCI, pG28
   SAWYER TE, 1993, APPL ENVIRON MICROB, V59, P120, DOI 10.1128/AEM.59.1.120-128.1993
   SCHONHEIT P, 1981, FEMS MICROBIOL LETT, V12, P347, DOI 10.1016/0378-1097(81)90216-0
   Segers R, 1998, BIOGEOCHEMISTRY, V41, P23, DOI 10.1023/A:1005929032764
   Shukla P.R., 2019, CLIMATE CHANGE 2013, DOI 10.1017/CBO9781107415324.024
   Spahni R, 2005, SCIENCE, V310, P1317, DOI 10.1126/science.1120132
   Tang KW, 2014, LIMNOL OCEANOGR, V59, P275, DOI 10.4319/lo.2014.59.1.0275
   van Winden JF, 2012, PLOS ONE, V7, DOI 10.1371/journal.pone.0039614
   vanderGon HACD, 1996, BIOL FERT SOILS, V22, P359, DOI 10.1007/BF00334584
   Wassmann R, 1992, GLOBAL BIOGEOCHEM CY, V6, P3, DOI 10.1029/91GB01767
   Weishaar JL, 2003, ENVIRON SCI TECHNOL, V37, P4702, DOI 10.1021/es030360x
   WESTERMANN P, 1993, CHEMOSPHERE, V26, P321, DOI 10.1016/0045-6535(93)90428-8
   WESTERMANN P, 1987, APPL ENVIRON MICROB, V53, P2554, DOI 10.1128/AEM.53.10.2554-2559.1987
   Wetzel RG., 2001, LIMNOLOGY LAKE RIVER
   Whalen SC, 2005, ENVIRON ENG SCI, V22, P73, DOI 10.1089/ees.2005.22.73
   White D., 2000, PHYSL BIOCH PROKARYO
   YAVITT JB, 1987, BIOGEOCHEMISTRY, V4, P141, DOI 10.1007/BF02180152
   Ye RZ, 2012, SOIL BIOL BIOCHEM, V54, P36, DOI 10.1016/j.soilbio.2012.05.015
NR 78
TC 5
Z9 5
U1 1
U2 23
PU SPRINGER
PI DORDRECHT
PA VAN GODEWIJCKSTRAAT 30, 3311 GZ DORDRECHT, NETHERLANDS
SN 0923-4861
EI 1572-9834
J9 WETL ECOL MANAG
JI Wetl. Ecol. Manag.
PD AUG
PY 2015
VL 23
IS 4
BP 617
EP 635
DI 10.1007/s11273-015-9407-5
PG 19
WC Environmental Sciences; Water Resources
WE Science Citation Index Expanded (SCI-EXPANDED)
SC Environmental Sciences & Ecology; Water Resources
GA CP7UL
UT WOS:000360094000004
DA 2023-11-17
ER

PT J
AU Yang, P
   Lai, DYF
   Yang, H
   Lin, YX
   Tong, C
   Hong, Y
   Tian, YL
   Tang, C
   Tang, KW
AF Yang, Ping
   Lai, Derrick Y. F.
   Yang, Hong
   Lin, Yongxin
   Tong, Chuan
   Hong, Yan
   Tian, Yalan
   Tang, Chen
   Tang, Kam W.
TI Large increase in CH<sub>4</sub> emission following conversion of
   coastal marsh to aquaculture ponds caused by changing gas transport
   pathways
SO WATER RESEARCH
LA English
DT Article
DE Methane (CH4) production; CH4 emission; Gas transport pathway; Coastal
   wetland; Aquaculture ponds
ID PLANT-MEDIATED METHANE; SPARTINA-ALTERNIFLORA; CARBON STORAGE; WETLANDS;
   FLUXES; RHIZOSPHERE; LAKE; CHRONOSEQUENCE; METAANALYSIS; TEMPERATURE
AB Methane emissions from aquatic ecosystems play an important role in global carbon cycle and climate change. Reclamation of coastal wetlands for aquaculture use has been shown to have opposite effects on sediment CH4 production potential and CH4 emission flux, but the underlying mechanism remained unclear. In this study, we compared sediment properties, CH4 production potential, emission flux, and CH4 transport pathways between a brackish marsh and the nearby reclaimed aquaculture ponds in the Min River Estuary in southeastern China. Despite that the sediment CH4 production potential in the ponds was significantly lower than the marsh, CH4 emission flux in the ponds (17.4 +/- 2.7 mg m(-2) h(-1)) was 11.9 times higher than the marsh (1.3 +/- 0.2 mg m(-2) h(-1)). Plant-mediated transport accounted for 75% of the total CH4 emission in the marsh, whereas ebullition accounted for 95% of the total CH4 emission in the ponds. CH4 emission fluxes in both habitat types were highest in the summer. These results suggest that the increase in CH4 emission following the conversion of brackish marsh to aquaculture ponds was not caused by increased sediment CH4 production, but rather by eliminating rhizospheric oxidation and shifting the major transport pathway to ebullition, allowing sediment CH4 to bypass oxidative loss. This study improves our understanding of the impacts of modification of coastal wetlands on greenhouse gas dynamics.
C1 [Yang, Ping; Lin, Yongxin; Tong, Chuan] Fujian Normal Univ, Minist Educ, Key Lab Humid Subtrop Ecogeog Proc, Fuzhou 350007, Peoples R China.
   [Yang, Ping; Lin, Yongxin; Tong, Chuan; Hong, Yan; Tian, Yalan; Tang, Chen] Fujian Normal Univ, Sch Geog Sci, Fuzhou 350007, Peoples R China.
   [Lai, Derrick Y. F.] Chinese Univ Hong Kong, Dept Geog & Resource Management, Hong Kong, Peoples R China.
   [Yang, Hong] Fujian Normal Univ, Coll Environm Sci & Engn, Fuzhou 350007, Peoples R China.
   [Yang, Hong] Univ Reading, Dept Geog & Environm Sci, Reading RG6 6AB, England.
   [Tang, Kam W.] Swansea Univ, Dept Biosci, Swansea SA2 8PP, Wales.
C3 Fujian Normal University; Fujian Normal University; Chinese University
   of Hong Kong; Fujian Normal University; University of Reading; Swansea
   University
RP Tong, C (通讯作者)，Fujian Normal Univ, Minist Educ, Key Lab Humid Subtrop Ecogeog Proc, Fuzhou 350007, Peoples R China.; Tong, C (通讯作者)，Fujian Normal Univ, Sch Geog Sci, Fuzhou 350007, Peoples R China.; Tang, KW (通讯作者)，Swansea Univ, Dept Biosci, Swansea SA2 8PP, Wales.
EM yangping528@sina.cn; tongch@fjnu.edu.cn; k.w.tang@swansea.ac.uk
RI Lin, Yongxin/ACQ-6177-2022; Lai, Derrick Y.F./B-1387-2009
OI Lin, Yongxin/0000-0002-0305-5766; Lai, Derrick Y.F./0000-0002-1225-9904;
   yang, ping/0000-0002-5212-6065
FU National Natural Science Foun-dation of China (NSFC) [41801070,
   41671088]; Na-tional Natural Science Foundation of Fujian Province
   [2020J01136]; Minjiang Scholar Programme
FX Acknowledgments This research was supported by the National Natural
   Science Foun-dation of China (NSFC) (Grant No. 41801070, and 41671088) ,
   the Na-tional Natural Science Foundation of Fujian Province (No.
   2020J01136) , and the Minjiang Scholar Programme.
CR Andreetta A, 2016, AGR ECOSYST ENVIRON, V216, P314, DOI 10.1016/j.agee.2015.10.017
   Ashley K, 2021, FUEL, V289, DOI 10.1016/j.fuel.2020.119959
   Bastviken D, 2008, J GEOPHYS RES-BIOGEO, V113, DOI 10.1029/2007JG000608
   Bezerra MP, 2020, HYDROBIOLOGIA, V847, P3291, DOI 10.1007/s10750-020-04331-w
   Bhullar GS, 2013, J PLANT ECOL, V6, P298, DOI 10.1093/jpe/rts045
   Blossfeld S, 2011, SOIL BIOL BIOCHEM, V43, P1186, DOI 10.1016/j.soilbio.2011.02.007
   Bodmer P, 2020, J GEOPHYS RES-BIOGEO, V125, DOI 10.1029/2019JG005213
   Borg A, 2017, EUR INTELL SECUR INF, P1, DOI [10.1007/s10021-017-0171-7, 10.1109/EISIC.2017.10]
   Bridgham SD, 2013, GLOBAL CHANGE BIOL, V19, P1325, DOI 10.1111/gcb.12131
   Calhoun A, 1997, APPL ENVIRON MICROB, V63, P3051, DOI 10.1128/AEM.63.8.3051-3058.1997
   Calvo Buendia E., 2019, 2019 REFINEMENT 2006, V4, DOI DOI 10.1-10.209
   Chambers LG, 2013, BIOGEOCHEMISTRY, V115, P363, DOI 10.1007/s10533-013-9841-5
   Chmura GL, 2003, GLOBAL BIOGEOCHEM CY, V17, DOI 10.1029/2002GB001917
   Chuang PC, 2017, J GEOPHYS RES-BIOGEO, V122, P1156, DOI 10.1002/2017JG003761
   Cole JJ, 1998, LIMNOL OCEANOGR, V43, P647, DOI 10.4319/lo.1998.43.4.0647
   Ding WX, 2005, ATMOS ENVIRON, V39, P3199, DOI 10.1016/j.atmosenv.2005.02.022
   Duan YQ, 2020, AQUACULTURE, V520, DOI [10.1016/j.aquaculture.2019.234666, 10.1016/j.aquaculture.2019.734666]
   Fritz C, 2011, NEW PHYTOL, V190, P398, DOI 10.1111/j.1469-8137.2010.03604.x
   Gao DZ, 2019, ENVIRON POLLUT, V255, DOI 10.1016/j.envpol.2019.113219
   He GS, 2021, AGR FOREST METEOROL, V296, DOI 10.1016/j.agrformet.2020.108212
   Hedges LV, 1999, ECOLOGY, V80, P1150, DOI 10.1890/0012-9658(1999)080[1150:TMAORR]2.0.CO;2
   Hirota M, 2004, SOIL BIOL BIOCHEM, V36, P737, DOI 10.1016/j.soilbio.2003.12.009
   Hu QW, 2016, PLANT SOIL, V400, P367, DOI 10.1007/s11104-015-2733-9
   IPCC, 2021, CLIMATE CHANGE 2021
   Jacotot A, 2019, SCI TOTAL ENVIRON, V650, P1019, DOI 10.1016/j.scitotenv.2018.09.093
   Jeffrey LC, 2019, LIMNOL OCEANOGR, V64, P1895, DOI 10.1002/lno.11158
   Kayranli B, 2010, WETLANDS, V30, P111, DOI 10.1007/s13157-009-0003-4
   Knoblauch C, 2015, J GEOPHYS RES-BIOGEO, V120, P2525, DOI 10.1002/2015JG003053
   Korrensalo A, 2022, PLANT SOIL, V471, P375, DOI 10.1007/s11104-021-05180-9
   Laanbroek HJ, 2010, ANN BOT-LONDON, V105, P141, DOI 10.1093/aob/mcp201
   Lal R, 2008, PHILOS T R SOC B, V363, P815, DOI 10.1098/rstb.2007.2185
   Lin QW, 2022, SCI TOTAL ENVIRON, V813, DOI 10.1016/j.scitotenv.2021.152406
   Liu JG, 2019, J GEOPHYS RES-BIOGEO, V124, P1977, DOI 10.1029/2019JG005154
   Lu WZ, 2017, GLOBAL CHANGE BIOL, V23, P1180, DOI 10.1111/gcb.13424
   Macdonald JA, 1998, ATMOS ENVIRON, V32, P3219, DOI 10.1016/S1352-2310(97)00464-0
   Matos CRL, 2016, MAR POLLUT BULL, V108, P297, DOI 10.1016/j.marpolbul.2016.04.046
   Minick KJ, 2021, GEODERMA, V402, DOI 10.1016/j.geoderma.2021.115367
   Mitsch WJ, 2013, LANDSCAPE ECOL, V28, P583, DOI 10.1007/s10980-012-9758-8
   MORRISSEY LA, 1992, J GEOPHYS RES-ATMOS, V97, P16661, DOI 10.1029/92JD00063
   Murray NJ, 2019, NATURE, V565, P222, DOI 10.1038/s41586-018-0805-8
   Musenze RS, 2014, ENVIRON SCI TECHNOL, V48, P14499, DOI 10.1021/es505324h
   Nahlik AM, 2016, NAT COMMUN, V7, DOI 10.1038/ncomms13835
   Natchimuthu S, 2016, LIMNOL OCEANOGR, V61, pS13, DOI 10.1002/lno.10222
   Natchimuthu S, 2014, BIOGEOCHEMISTRY, V119, P403, DOI 10.1007/s10533-014-9976-z
   Neubauer SC, 2013, BIOGEOSCIENCES, V10, P8171, DOI 10.5194/bg-10-8171-2013
   Neubauer SC, 2015, ECOSYSTEMS, V18, P1000, DOI 10.1007/s10021-015-9879-4
   NOAA National Oceanic and Atmospheric Administration, 2022, CARB CYCL GREENH GAS
   Olsson L, 2015, BIOGEOSCIENCES, V12, P4965, DOI 10.5194/bg-12-4965-2015
   Pendleton L, 2012, PLOS ONE, V7, DOI 10.1371/journal.pone.0043542
   Popp TJ, 2000, BIOGEOCHEMISTRY, V51, P259, DOI 10.1023/A:1006452609284
   Praetzel LSE, 2021, LIMNOL OCEANOGR, V66, P2598, DOI 10.1002/lno.11775
   Ren CY, 2019, INT J APPL EARTH OBS, V82, DOI 10.1016/j.jag.2019.101902
   Segers R, 1998, BIOGEOCHEMISTRY, V41, P23, DOI 10.1023/A:1005929032764
   Sierra A, 2017, SCI TOTAL ENVIRON, V590, P695, DOI 10.1016/j.scitotenv.2017.03.030
   Song YT, 2021, ENVIRON SCI TECHNOL, V55, P11412, DOI 10.1021/acs.est.0c07267
   SORRELL BK, 1994, AQUAT BOT, V47, P197, DOI 10.1016/0304-3770(94)90053-1
   Stocker TF, 2014, CLIMATE CHANGE 2013: THE PHYSICAL SCIENCE BASIS, P1, DOI 10.1017/cbo9781107415324
   Strack M, 2008, J GEOPHYS RES-BIOGEO, V113, DOI 10.1029/2007JG000472
   Sun ZG, 2015, ENVIRON INT, V79, P25, DOI 10.1016/j.envint.2015.02.017
   Tan LS, 2020, GLOBAL CHANGE BIOL, V26, P1638, DOI 10.1111/gcb.14933
   Tong C, 2018, LIMNOL OCEANOGR, V63, P384, DOI 10.1002/lno.10637
   Tong C, 2012, BIOGEOCHEMISTRY, V111, P677, DOI 10.1007/s10533-012-9712-5
   Turner JC, 2020, J GEOPHYS RES-BIOGEO, V125, DOI 10.1029/2020JG005825
   Verhoeven JTA, 2010, ANN BOT-LONDON, V105, P155, DOI 10.1093/aob/mcp172
   Villa JA, 2020, LIMNOL OCEANOGR, V65, P1635, DOI 10.1002/lno.11467
   Vizza C, 2017, BIOGEOSCIENCES, V14, P431, DOI 10.5194/bg-14-431-2017
   Wang C, 2021, GEODERMA, V402, DOI 10.1016/j.geoderma.2021.115190
   Wang GQ, 2021, WATER RES, V189, DOI 10.1016/j.watres.2020.116654
   Wang W, 2014, OCEAN COAST MANAGE, V102, P415, DOI 10.1016/j.ocecoaman.2014.03.009
   WANNINKHOF R, 1992, J GEOPHYS RES-OCEANS, V97, P7373, DOI 10.1029/92JC00188
   Wassmann R, 1998, PLANT SOIL, V203, P227, DOI 10.1023/A:1004357411814
   Wells NS, 2018, GLOBAL BIOGEOCHEM CY, V32, P877, DOI 10.1029/2017GB005826
   Wu S, 2019, ENVIRON SCI TECHNOL, V53, P3499, DOI 10.1021/acs.est.8b05286
   Xiang J, 2015, ATMOS ENVIRON, V112, P72, DOI 10.1016/j.atmosenv.2015.04.035
   Xiao QT, 2017, J GEOPHYS RES-BIOGEO, V122, P1597, DOI 10.1002/2017JG003805
   Yang B, 2021, ESTUAR COAST SHELF S, V252, DOI 10.1016/j.ecss.2021.107258
   Yang H, 2015, BIOGEOCHEMISTRY, V126, P211, DOI 10.1007/s10533-015-0154-8
   Yang H, 2017, P NATL ACAD SCI USA, V114, pE4612, DOI 10.1073/pnas.1705499114
   Yang P, 2017, ESTUAR COAST SHELF S, V199, P125, DOI 10.1016/j.ecss.2017.09.023
   Yang P, 2022, ENVIRON POLLUT, V305, DOI 10.1016/j.envpol.2022.119276
   Yang P, 2020, WATER RES, V184, DOI 10.1016/j.watres.2020.116176
   Yang P, 2019, J GEOPHYS RES-BIOGEO, V124, P1290, DOI 10.1029/2019JG005025
   Yang P, 2019, J GEOPHYS RES-BIOGEO, V124, P1430, DOI 10.1029/2018JG004794
   Yuan JJ, 2021, WATER RES, V190, DOI 10.1016/j.watres.2020.116739
   Zhang LW, 2020, NAT GEOSCI, V13, P349, DOI 10.1038/s41561-020-0571-8
   Zhou CQ, 2022, ENVIRON POLLUT, V292, DOI 10.1016/j.envpol.2021.118443
NR 86
TC 6
Z9 7
U1 35
U2 93
PU PERGAMON-ELSEVIER SCIENCE LTD
PI OXFORD
PA THE BOULEVARD, LANGFORD LANE, KIDLINGTON, OXFORD OX5 1GB, ENGLAND
SN 0043-1354
EI 1879-2448
J9 WATER RES
JI Water Res.
PD AUG 15
PY 2022
VL 222
AR 118882
DI 10.1016/j.watres.2022.118882
EA JUL 2022
PG 10
WC Engineering, Environmental; Environmental Sciences; Water Resources
WE Science Citation Index Expanded (SCI-EXPANDED)
SC Engineering; Environmental Sciences & Ecology; Water Resources
GA 5X4PW
UT WOS:000878583900004
PM 35882096
DA 2023-11-17
ER

PT J
AU Hu, ZQ
   Wu, S
   Ji, C
   Zou, JW
   Zhou, QS
   Liu, SW
AF Hu, Zhiqiang
   Wu, Shuang
   Ji, Cheng
   Zou, Jianwen
   Zhou, Quansuo
   Liu, Shuwei
TI A comparison of methane emissions following rice paddies conversion to
   crab-fish farming wetlands in southeast China
SO ENVIRONMENTAL SCIENCE AND POLLUTION RESEARCH
LA English
DT Article; Proceedings Paper
CT 2nd Contaminated Land, Ecological Assessment and Remediation (CLEAR
   2014) Conference - Environmental Pollution and Remediation
CY OCT 05-08, 2014
CL Chuncheon, SOUTH KOREA
DE Agricultural land-use shift; Methane; Paddy field; Crab-fish farming
   wetland; Mitigation potential
ID NITROUS-OXIDE EMISSIONS; GREENHOUSE-GAS INTENSITY; 3-YEAR FIELD
   MEASUREMENT; CARBON-DIOXIDE; WHEAT ROTATION; ORGANIC-CARBON; BOREAL
   LAKES; CROP RESIDUE; CH4 EMISSION; COMMON CARP
AB Rice paddies and aquaculture wetlands are typical agricultural wetlands that constitute one of the important sources of atmospheric methane (CH4). Traditional transplanted rice paddies have been experiencing conversion to pond aquaculture wetlands for pursuing higher economic benefits over the past decades in southeast China. A parallel field experiment was carried out to compare CH4 emissions from a transplanted rice paddy and its converted crab-fish farming wetland in southeast China. Over the rice-growing season, CH4 fluxes averaged 1.86 mg m(-2) h(-1) from rice paddies, and 1.14 and 0.50 mg m(-2) h(-1) for the treatments with or without aquatic vegetation present in the crab-fish farming wetlands, respectively. When averaged across the treatments, seasonal CH4 emissions from crab-fish framing wetlands were 52 % lower than those from rice paddies. The CH4 fluxes were negatively related to water dissolved oxygen (DO) concentration but positively related to soil/sediment dissolved organic carbon (DOC) content in crab-fish farming wetlands. Dependence of CH4 fluxes on DO or DOC was intensified by the aquatic vegetation presence. By extrapolating the present CH4 emission rate with the current rice paddy-converted aquaculture cultivation area, the seasonal CH4 emissions from inland aquaculture wetlands during the critical farming stage (20 June to 18 October) were estimated to be 33.6 Gg ha(-1) in southeast China in 2012. Rice paddies conversion to crab-fish farming wetlands might have reduced CH4 emissions by 22-54 % in mainland China. Results of this study suggest that the conversion of transplanted rice paddies to crab-fish aquaculture wetlands for higher economic benefits would also lead to a lower ecosystem CH4 release rate.
C1 [Hu, Zhiqiang; Wu, Shuang; Ji, Cheng; Zou, Jianwen; Zhou, Quansuo; Liu, Shuwei] Nanjing Agr Univ, Jiangsu Key Lab Low Carbon Agr & GHGs Mitigat, Nanjing 210095, Jiangsu, Peoples R China.
C3 Nanjing Agricultural University
RP Liu, SW (通讯作者)，Nanjing Agr Univ, Jiangsu Key Lab Low Carbon Agr & GHGs Mitigat, Nanjing 210095, Jiangsu, Peoples R China.
EM swliu@njau.edu.cn
RI huang, yao/GWR-5388-2022; ZOU, JIANWEN/B-3059-2012; WU,
   SHUANG/HRA-0836-2023
OI ZOU, JIANWEN/0000-0003-4689-9237
FU National Natural Science Foundation of China (NSFC) [41171194, 41301244,
   41225003]; National Basic Research Program of China [2012CB417102];
   Natural science foundation of Jiangsu Province [BK20130695]; China
   Post-doctoral Science Foundation [2014M551610]
FX This work was supported by the National Natural Science Foundation of
   China (NSFC, 41171194, 41301244, 41225003), National Basic Research
   Program of China (2012CB417102), Natural science foundation of Jiangsu
   Province (BK20130695), and China Post-doctoral Science Foundation
   (2014M551610).
CR Adams CA, 2012, SCI TOTAL ENVIRON, V434, P240, DOI 10.1016/j.scitotenv.2011.11.058
   [Anonymous], 2013, CLIM CHANG 2013 PHYS
   [Anonymous], STAT OV NAT FISH
   Banger K, 2012, GLOBAL CHANGE BIOL, V18, P3259, DOI 10.1111/j.1365-2486.2012.02762.x
   Bastviken D, 2002, ENVIRON SCI TECHNOL, V36, P3354, DOI 10.1021/es010311p
   Bastviken D, 2008, J GEOPHYS RES-BIOGEO, V113, DOI 10.1029/2007JG000608
   Berg H, 2002, ECOL ECON, V41, P95, DOI 10.1016/S0921-8009(02)00027-7
   Bhattacharyya P, 2013, AGR ECOSYST ENVIRON, V176, P53, DOI 10.1016/j.agee.2013.05.015
   Bhullar GS, 2014, PLOS ONE, V9, DOI 10.1371/journal.pone.0089588
   BOUWMAN AF, 1991, BIOGEOCHEMISTRY, V15, P65
   Boyer JN, 1996, SOIL BIOL BIOCHEM, V28, P783, DOI 10.1016/0038-0717(96)00015-6
   Cai ZC, 1997, PLANT SOIL, V196, P7, DOI 10.1023/A:1004263405020
   Chen H, 2013, GLOBAL CHANGE BIOL, V19, P19, DOI 10.1111/gcb.12034
   Chen H, 2009, J GEOPHYS RES-ATMOS, V114, DOI 10.1029/2009JD012410
   Cole JJ, 2010, LIMNOL OCEANOGR-METH, V8, P285, DOI 10.4319/lom.2010.8.285
   Dalal RC, 2008, AUST J BOT, V56, P369, DOI 10.1071/BT07128
   Datta A, 2009, AGR ECOSYST ENVIRON, V129, P228, DOI 10.1016/j.agee.2008.09.003
   Ding WX, 2010, ATMOS ENVIRON, V44, P3894, DOI 10.1016/j.atmosenv.2010.07.025
   Ding WX, 2005, ATMOS ENVIRON, V39, P3199, DOI 10.1016/j.atmosenv.2005.02.022
   Ding WX, 2004, ATMOS ENVIRON, V38, P4165, DOI 10.1016/j.atmosenv.2004.04.022
   Duan XN, 2005, ATMOS ENVIRON, V39, P4479, DOI 10.1016/j.atmosenv.2005.03.045
   Duchemin E, 1999, ENVIRON SCI TECHNOL, V33, P350, DOI 10.1021/es9800840
   FERNANDO CH, 1993, HYDROBIOLOGIA, V259, P91, DOI 10.1007/BF00008375
   Frei M, 2007, AGR ECOSYST ENVIRON, V120, P391, DOI 10.1016/j.agee.2006.10.013
   Frei M, 2005, AGR ECOSYST ENVIRON, V107, P51, DOI 10.1016/j.agee.2004.10.026
   Frolking S, 2002, GLOBAL BIOGEOCHEM CY, V16, P1180
   Gålfalk M, 2013, J GEOPHYS RES-BIOGEO, V118, P770, DOI 10.1002/jgrg.20064
   Heilman MA, 2001, BIOGEOCHEMISTRY, V52, P207, DOI 10.1023/A:1006427712846
   Hirota M, 2004, SOIL BIOL BIOCHEM, V36, P737, DOI 10.1016/j.soilbio.2003.12.009
   Hu Z, 2013, BIORESOURCE TECHNOL, V130, P314, DOI 10.1016/j.biortech.2012.12.033
   Hu Z, 2012, ENVIRON SCI TECHNOL, V46, P6470, DOI 10.1021/es300110x
   Huang Y, 2004, J GEOPHYS RES-ATMOS, V109, DOI 10.1029/2003JD004401
   Huang Y, 2005, AGR ECOSYST ENVIRON, V105, P181, DOI 10.1016/j.agee.2004.04.004
   Huttunen JT, 2006, BOREAL ENVIRON RES, V11, P27
   Huttunen JT, 2002, GLOBAL BIOGEOCHEM CY, V16, DOI 10.1029/2000GB001316
   Huttunen JT, 2003, CHEMOSPHERE, V52, P609, DOI 10.1016/S0045-6535(03)00243-1
   Ichinose K, 2002, INT J PEST MANAGE, V48, P133, DOI 10.1080/09670870110100703
   Jiang CS, 2009, ATMOS ENVIRON, V43, P3305, DOI 10.1016/j.atmosenv.2009.04.020
   Kelly CA, 1997, ENVIRON SCI TECHNOL, V31, P1334, DOI 10.1021/es9604931
   Kim J, 1999, GLOB CHANGE BIOL, V5, P433, DOI 10.1046/j.1365-2486.1999.00237.x
   Ko JY, 2000, NUTR CYCL AGROECOSYS, V58, P311, DOI 10.1023/A:1009867208059
   Liu B, 2009, J AQUAC, V40, P8
   Liu SW, 2014, PLANT SOIL, V374, P285, DOI 10.1007/s11104-013-1878-7
   Liu SW, 2012, SCI TOTAL ENVIRON, V426, P166, DOI 10.1016/j.scitotenv.2012.02.003
   Liu SW, 2012, ENVIRON POLLUT, V164, P73, DOI 10.1016/j.envpol.2012.01.029
   Lu JB, 2006, AQUACULTURE, V260, P106, DOI 10.1016/j.aquaculture.2006.05.059
   Lu R., 2000, METHODS SOIL AGROCHE
   Machado L, 2014, PLOS ONE, V9, DOI [10.1371/journal.pone.0085289, 10.1371/journal.pone.0107106]
   MacKay K. T., 1995, RICE FISH CULTURE CH
   Minkkinen K, 2006, PLANT SOIL, V285, P289, DOI 10.1007/s11104-006-9016-4
   Mohanty RK, 2004, AQUACULTURE, V230, P125, DOI 10.1016/S0044-8486(03)00423-X
   Morin TH, 2014, ECOL ENG, V72, P74, DOI 10.1016/j.ecoleng.2014.02.002
   Organization F.A.J.S.o.W.F. Aquaculture, 2014, STAT WORLD FISH AQ, V4, P40
   Qin YM, 2010, BIOL FERT SOILS, V46, P825, DOI 10.1007/s00374-010-0493-5
   Rakocy J.E., 2006, RECIRCULATING AQUACU
   王明星, 1993, Advances in Atmospheric Sciences, V10, P307
   Riera JL, 1999, CAN J FISH AQUAT SCI, V56, P265, DOI 10.1139/cjfas-56-2-265
   Rothuis AJ, 1998, AQUAC RES, V29, P661, DOI 10.1046/j.1365-2109.1998.00256.x
   Roulet NT, 1997, J GEOPHYS RES-ATMOS, V102, P29313, DOI 10.1029/97JD01237
   RUDD JWM, 1993, AMBIO, V22, P246
   Schrier-Uijl AP, 2011, BIOGEOCHEMISTRY, V102, P265, DOI 10.1007/s10533-010-9440-7
   SCHUTZ H, 1989, BIOGEOCHEMISTRY, V7, P33, DOI 10.1007/BF00000896
   Shang QY, 2011, GLOBAL CHANGE BIOL, V17, P2196, DOI 10.1111/j.1365-2486.2010.02374.x
   Singh S.N., 2000, CHEMOSPHERE GLOB CHA, V2, P39, DOI [10.1016/S1465-9972(99)00046-X, DOI 10.1016/S1465-9972(99)00046-X]
   Smith P, 2008, PHILOS T R SOC B, V363, P789, DOI 10.1098/rstb.2007.2184
   Van den Pol-Van Dasselaar A, 1999, BIOGEOCHEMISTRY, V44, P221, DOI 10.1023/A:1006009830660
   Wang HJ, 2006, J GEOPHYS RES-ATMOS, V111, DOI 10.1029/2005JD006864
   Wang MX, 1996, THEOR APPL CLIMATOL, V55, P129, DOI 10.1007/BF00864708
   Wang YH, 2013, ENVIRON POLLUT, V174, P273, DOI 10.1016/j.envpol.2012.11.032
   Wang YY, 2014, PLOS ONE, V9, DOI 10.1371/journal.pone.0098445
   Whiting GJ, 2001, TELLUS B, V53, P521, DOI 10.1034/j.1600-0889.2001.530501.x
   Williams J, 2010, NAT GEOSCI, V3, P143, DOI 10.1038/ngeo804
   YAGI K, 1990, SOIL SCI PLANT NUTR, V36, P599, DOI 10.1080/00380768.1990.10416797
   Yan XY, 2009, GLOBAL BIOGEOCHEM CY, V23, DOI 10.1029/2008GB003299
   Yan XY, 2005, GLOBAL CHANGE BIOL, V11, P1131, DOI 10.1111/j.1365-2486.2005.00976.x
   Yano Y, 1998, SOIL SCI SOC AM J, V62, P1556, DOI 10.2136/sssaj1998.03615995006200060012x
   YAVITT JB, 1990, GEOMICROBIOL J, V8, P27, DOI 10.1080/01490459009377876
   Zeng QF, 2013, FISHERIES SCI, V79, P689, DOI 10.1007/s12562-013-0638-1
   Zhang W, 2011, GLOBAL CHANGE BIOL, DOI [10.1111/j.1365-2486.2011.02495x, DOI 10.1111/J.1365-2486.2011.02495X]
   Zheng XH, 2000, ADV ATMOS SCI, V17, P83
   Zou JW, 2009, AGR ECOSYST ENVIRON, V129, P516, DOI 10.1016/j.agee.2008.11.006
   Zou JW, 2005, GLOBAL BIOGEOCHEM CY, V19, DOI 10.1029/2004GB002401
   Zou JW, 2004, ADV ATMOS SCI, V21, P691, DOI 10.1007/BF02916366
NR 83
TC 41
Z9 55
U1 17
U2 146
PU SPRINGER HEIDELBERG
PI HEIDELBERG
PA TIERGARTENSTRASSE 17, D-69121 HEIDELBERG, GERMANY
SN 0944-1344
EI 1614-7499
J9 ENVIRON SCI POLLUT R
JI Environ. Sci. Pollut. Res.
PD JAN
PY 2016
VL 23
IS 2
BP 1505
EP 1515
DI 10.1007/s11356-015-5383-9
PG 11
WC Environmental Sciences
WE Science Citation Index Expanded (SCI-EXPANDED); Conference Proceedings Citation Index - Science (CPCI-S)
SC Environmental Sciences & Ecology
GA DB0LS
UT WOS:000368200200055
PM 26374545
DA 2023-11-17
ER

PT J
AU Hondula, KL
   Jones, CN
   Palmer, MA
AF Hondula, Kelly L.
   Jones, C. Nathan
   Palmer, Margaret A.
TI Effects of seasonal inundation on methane fluxes from forested
   freshwater wetlands
SO ENVIRONMENTAL RESEARCH LETTERS
LA English
DT Article
DE wetland methane emissions; seasonal inundation; forested wetlands
ID GREENHOUSE-GAS EMISSIONS; NITROUS-OXIDE FLUXES; CARBON-DIOXIDE; BEAVER
   PONDS; COASTAL-PLAIN; SURFACE-WATER; LAND-USE; CH4; VARIABILITY;
   TEMPERATE
AB Methane emissions from small freshwater ecosystems represent one of the largest components of uncertainty in the global methane budget. While these systems are known to produce large amounts of methane relative to their size, quantifying the timing, magnitude, and spatial extent of their emissions remains challenging. We begin to address this challenge in seasonally inundated forested mineral soil wetlands by (1) measuring wetland methane fluxes and hydrologic regime across both inundated and non-inundated soils, (2) characterizing how wetland hydrologic regime impacts the spatial extent of methane emission source areas, and (3) modeling average daily wetland-scale flux rates using four different upscaling techniques. Our results show that inundation extent and duration, but not frequency or depth, were major drivers of wetland methane emissions. Moreover, we found that methane fluxes were best described by the direction of water level change (i.e. rising or falling), where emissions were generally higher when water levels were falling. Once soils were inundated, subsequent changes in water level did not explain observed variability of methane concentrations in standing water. Finally, our spatial modeling suggests that representing inundation and associated methane source areas is a critical step in estimating local to regional scale methane emissions. Intermittently inundated soils alternated between being sources and sinks of methane depending on water level, soil moisture, and the direction of water level change. These results demonstrate that quantifying the hydrologic regime of seasonally inundated forested freshwater wetlands enables a more accurate estimation of methane emissions.
C1 [Hondula, Kelly L.; Palmer, Margaret A.] Natl Socioenvironm Synth Ctr, 1 Pk Pl Suite 300, Annapolis, MD 21401 USA.
   [Jones, C. Nathan] Univ Alabama, Dept Biol Sci, 1325 Sci & Engn Complex, Tuscaloosa, AL 35487 USA.
   [Palmer, Margaret A.] Univ Maryland, Dept Entomol, PLS 4112, College Pk, MD 20742 USA.
C3 University of Alabama System; University of Alabama Tuscaloosa;
   University System of Maryland; University of Maryland College Park
RP Hondula, KL (通讯作者)，Natl Socioenvironm Synth Ctr, 1 Pk Pl Suite 300, Annapolis, MD 21401 USA.
EM kellyhondula@gmail.com
RI Jones, C. Nathan/C-3967-2018; Palmer, Margaret A/F-9648-2013
OI Jones, C. Nathan/0000-0002-5804-0510; Palmer, Margaret
   A/0000-0003-1468-7993; Hondula, Kelly/0000-0002-1928-1442
FU National Socio-Environmental Synthesis Center; National Science
   Foundation [DBI-1639145]
FX We are grateful to The Nature Conservancy for managing and providing
   access to the land where this study was conducted, to C Maietta for
   comments on previous drafts, and to A Armstrong, A Kottkamp, and J
   Greenberg for fieldwork assistance. This work was supported by the
   National Socio-Environmental Synthesis Center under funding received
   from the National Science Foundation DBI-1639145.
CR Altor AE, 2008, WETLANDS, V28, P423, DOI 10.1672/07-98.1
   Angle JC, 2017, NAT COMMUN, V8, DOI 10.1038/s41467-017-01753-4
   Badiou P, 2011, WETL ECOL MANAG, V19, P237, DOI 10.1007/s11273-011-9214-6
   Bansal S, 2020, J GEOPHYS RES-BIOGEO, V125, DOI 10.1029/2020JG005777
   Bansal S, 2018, WETLANDS, V38, P933, DOI 10.1007/s13157-018-1042-5
   BARTLETT KB, 1993, CHEMOSPHERE, V26, P261, DOI 10.1016/0045-6535(93)90427-7
   Bastviken D, 2004, GLOBAL BIOGEOCHEM CY, V18, DOI 10.1029/2004GB002238
   Bastviken D, 2008, J GEOPHYS RES-BIOGEO, V113, DOI 10.1029/2007JG000608
   Bhullar GS, 2013, BMC ECOL, V13, DOI 10.1186/1472-6785-13-32
   Bohn TJ, 2013, BIOGEOSCIENCES, V10, P6559, DOI 10.5194/bg-10-6559-2013
   Boon PI, 1997, LETT APPL MICROBIOL, V25, P138, DOI 10.1046/j.1472-765X.1997.00189.x
   Bortolotti LE, 2016, ECOSYSTEMS, V19, P411, DOI 10.1007/s10021-015-9942-1
   Bridgham SD, 2006, WETLANDS, V26, P889, DOI 10.1672/0277-5212(2006)26[889:TCBONA]2.0.CO;2
   Bridgham SD, 2013, GLOBAL CHANGE BIOL, V19, P1325, DOI 10.1111/gcb.12131
   BUBIER JL, 1993, ECOLOGY, V74, P2240, DOI 10.2307/1939577
   Calabrese S, 2021, ENVIRON RES LETT, V16, DOI 10.1088/1748-9326/abedea
   Chamberlain SD, 2016, J GEOPHYS RES-BIOGEO, V121, P965, DOI 10.1002/2015JG003283
   Cole JJ, 2010, LIMNOL OCEANOGR-METH, V8, P285, DOI 10.4319/lom.2010.8.285
   Dabrowski JS, 2020, BIOGEOCHEMISTRY, V148, P69, DOI 10.1007/s10533-020-00647-w
   Dahl TE., 2011, STATUS TRENDS WETLAN
   Davidson EA, 2002, AGR FOREST METEOROL, V113, P21, DOI 10.1016/S0168-1923(02)00100-4
   DelSontro T, 2018, LIMNOL OCEANOGR LETT, V3, P64, DOI 10.1002/lol2.10073
   Desai AR, 2015, AGR FOREST METEOROL, V201, P61, DOI 10.1016/j.agrformet.2014.10.017
   Dewitz J., 2019, NATL LAND COVER DATA
   Dutaur L, 2007, GLOBAL BIOGEOCHEM CY, V21, DOI 10.1029/2006GB002734
   Estop-Aragonés C, 2013, BIOGEOSCIENCES, V10, P421, DOI 10.5194/bg-10-421-2013
   Fenstermacher DE, 2014, WETLANDS, V34, P1219, DOI 10.1007/s13157-014-0583-5
   Fest BJ, 2017, BIOGEOSCIENCES, V14, P467, DOI 10.5194/bg-14-467-2017
   Fisher T.R., 2010, COASTAL LAGOONS SYST, P135, DOI DOI 10.1201/EBK1420088304-C7
   FORD TE, 1988, CAN J ZOOL, V66, P529, DOI 10.1139/z88-076
   Gatica G, 2020, GLOBAL CHANGE BIOL, V26, P6604, DOI 10.1111/gcb.15331
   Gatland JR, 2014, J GEOPHYS RES-BIOGEO, V119, P1698, DOI 10.1002/2013JG002544
   Golladay SW, 2021, ECOSPHERE, V12, DOI 10.1002/ecs2.3495
   Gorsky AL, 2019, ANTHROPOCENE, V28, DOI 10.1016/j.ancene.2019.100218
   Grinham A, 2018, HYDROL EARTH SYST SC, V22, P5281, DOI 10.5194/hess-22-5281-2018
   Grossart HP, 2011, P NATL ACAD SCI USA, V108, P19657, DOI 10.1073/pnas.1110716108
   HAMILTON JD, 1994, J GEOPHYS RES-ATMOS, V99, P1495, DOI 10.1029/93JD03020
   Hayashi M, 2016, WETLANDS, V36, pS237, DOI 10.1007/s13157-016-0797-9
   Hendriks DMD, 2010, AGR FOREST METEOROL, V150, P757, DOI 10.1016/j.agrformet.2009.06.017
   Herbst M, 2011, AGR FOREST METEOROL, V151, P841, DOI 10.1016/j.agrformet.2011.02.002
   Holgerson MA, 2017, J GEOPHYS RES-BIOGEO, V122, P1011, DOI 10.1002/2016JG003734
   Holgerson MA, 2016, NAT GEOSCI, V9, P222, DOI 10.1038/NGEO2654
   Holgerson MA, 2015, BIOGEOCHEMISTRY, V124, P305, DOI 10.1007/s10533-015-0099-y
   Hondula K., 2021, KHONDULADBFLUXES UPD, DOI [10.5281/zenodo.4884986, DOI 10.5281/ZENODO.4884986]
   Hondula KL, 2021, GEOPHYS RES LETT, V48, DOI 10.1029/2021GL092556
   Huang CQ, 2014, REMOTE SENS ENVIRON, V141, P231, DOI 10.1016/j.rse.2013.10.020
   Huttunen JT, 2002, PLANT SOIL, V242, P137, DOI 10.1023/A:1019606410655
   Jeffrey LC, 2019, BIOGEOSCIENCES, V16, P1799, DOI 10.5194/bg-16-1799-2019
   Jones CN, 2018, HYDROL PROCESS, V32, P305, DOI 10.1002/hyp.11405
   Jungkunst HF, 2007, GLOBAL CHANGE BIOL, V13, P2668, DOI 10.1111/j.1365-2486.2007.01459.x
   Kannenberg SA, 2015, WETLANDS, V35, P633, DOI 10.1007/s13157-015-0653-3
   Keiluweit M, 2017, NAT COMMUN, V8, DOI 10.1038/s41467-017-01406-6
   Kifner LH, 2018, BIOGEOCHEMISTRY, V139, P275, DOI 10.1007/s10533-018-0467-5
   Kim DG, 2012, BIOGEOSCIENCES, V9, P2459, DOI 10.5194/bg-9-2459-2012
   Knorr KH, 2009, GEODERMA, V153, P379, DOI 10.1016/j.geoderma.2009.08.023
   Knox SH, 2021, GLOBAL CHANGE BIOL, V27, P3582, DOI 10.1111/gcb.15661
   Kuhn M, 2018, SCI REP-UK, V8, DOI 10.1038/s41598-018-27770-x
   Lang MG, 2020, WETLANDS, V40, P7, DOI 10.1007/s13157-019-01243-x
   Lang M, 2012, WETLANDS, V32, P461, DOI 10.1007/s13157-012-0279-7
   Laurion I, 2010, LIMNOL OCEANOGR, V55, P115, DOI 10.4319/lo.2010.55.1.0115
   Lazar JG, 2014, J ENVIRON QUAL, V43, P1844, DOI 10.2134/jeq2014.02.0065
   Le Mer J, 2001, EUR J SOIL BIOL, V37, P25, DOI 10.1016/S1164-5563(01)01067-6
   Lee S, 2019, ENVIRON MODELL SOFTW, V122, DOI 10.1016/j.envsoft.2017.11.001
   Lohila A, 2016, GEOPHYS RES LETT, V43, P2946, DOI 10.1002/2016GL067718
   Maietta CE, 2020, FRONT ENV SCI-SWITZ, V8, DOI 10.3389/fenvs.2020.593942
   Marcé R, 2019, EARTH-SCI REV, V188, P240, DOI 10.1016/j.earscirev.2018.11.012
   Martins PD, 2017, GLOBAL CHANGE BIOL, V23, P3107, DOI 10.1111/gcb.13633
   Matveev A, 2016, LIMNOL OCEANOGR, V61, pS150, DOI 10.1002/lno.10311
   McNamara NP, 2006, ISOT ENVIRON HEALT S, V42, P379, DOI 10.1080/10256010600990765
   Morse JL, 2012, ECOL APPL, V22, P264, DOI 10.1890/11-0527.1
   Natchimuthu S, 2016, LIMNOL OCEANOGR, V61, pS13, DOI 10.1002/lno.10222
   Ollivier QR, 2019, GLOBAL CHANGE BIOL, V25, P721, DOI 10.1111/gcb.14477
   Ortega SH, 2019, GLOBAL CHANGE BIOL, V25, P4234, DOI 10.1111/gcb.14799
   Peacock M, 2021, ENVIRON RES LETT, V16, DOI 10.1088/1748-9326/abeb36
   Peacock M, 2019, ECOSPHERE, V10, DOI 10.1002/ecs2.2643
   Pekel JF, 2016, NATURE, V540, P418, DOI 10.1038/nature20584
   Peltola O, 2015, AGR FOREST METEOROL, V214, P456, DOI 10.1016/j.agrformet.2015.09.007
   Pennock D, 2010, GEODERMA, V155, P308, DOI 10.1016/j.geoderma.2009.12.015
   PHILLIPS PJ, 1993, J HYDROL, V141, P157, DOI 10.1016/0022-1694(93)90048-E
   Podgrajsek E, 2014, J GEOPHYS RES-BIOGEO, V119, P236, DOI 10.1002/2013JG002327
   Poindexter CM, 2016, GEOPHYS RES LETT, V43, P6276, DOI 10.1002/2016GL068782
   Poindexter CM, 2013, J GEOPHYS RES-BIOGEO, V118, P1297, DOI 10.1002/jgrg.20099
   Polishchuk YM, 2018, ENVIRON RES LETT, V13, DOI 10.1088/1748-9326/aab046
   Poulter B, 2017, ENVIRON RES LETT, V12, DOI 10.1088/1748-9326/aa8391
   Ratering S, 1998, GLOBAL CHANGE BIOL, V4, P397, DOI 10.1046/j.1365-2486.1998.00162.x
   Roulet NT, 1997, J GEOPHYS RES-ATMOS, V102, P29313, DOI 10.1029/97JD01237
   Sakabe A, 2016, J GEOPHYS RES-BIOGEO, V121, P1717, DOI 10.1002/2015JG003292
   Saunois M., 2020, EARTH SYST SCI DATA, V12, P1561, DOI [10.5194/essd-12-1561-2020, DOI 10.5194/ESSD-12-1561-2020]
   Sieczko AK, 2020, P NATL ACAD SCI USA, V117, P21488, DOI 10.1073/pnas.2006024117
   Soil Survey Staff Natural Resources Conservation Service United States Department of Agriculture, 2020, WEB SOIL SURV
   Spahni R, 2011, BIOGEOSCIENCES, V8, P1643, DOI 10.5194/bg-8-1643-2011
   Stanley EH, 2016, ECOL MONOGR, V86, P146, DOI 10.1890/15-1027
   Tangen BA, 2019, ATMOSPHERE-BASEL, V10, DOI 10.3390/atmos10050269
   Tangen BA, 2015, SCI TOTAL ENVIRON, V533, P391, DOI 10.1016/j.scitotenv.2015.06.148
   Teh YA, 2014, BIOGEOSCIENCES, V11, P2325, DOI 10.5194/bg-11-2325-2014
   Turetsky MR, 2014, GLOBAL CHANGE BIOL, V20, P2183, DOI 10.1111/gcb.12580
   van Bergen TJHM, 2019, LIMNOL OCEANOGR, V64, P2129, DOI 10.1002/lno.11173
   Vanderhoof MK, 2017, REMOTE SENS-BASEL, V9, DOI 10.3390/rs9020105
   Vanselow-Algan M, 2015, BIOGEOSCIENCES, V12, P4361, DOI 10.5194/bg-12-4361-2015
   Waddington JM, 2007, J GEOPHYS RES-BIOGEO, V112, DOI 10.1029/2007JG000400
   Wania R, 2013, GEOSCI MODEL DEV, V6, P617, DOI 10.5194/gmd-6-617-2013
   Weyhenmeyer CE, 1999, GLOBAL BIOGEOCHEM CY, V13, P1079, DOI 10.1029/1999GB900047
   Yan XY, 2005, GLOBAL CHANGE BIOL, V11, P1131, DOI 10.1111/j.1365-2486.2005.00976.x
   Yang P, 2019, J GEOPHYS RES-BIOGEO, V124, P1290, DOI 10.1029/2019JG005025
   Yang WH, 2017, GLOBAL BIOGEOCHEM CY, V31, P1435, DOI 10.1002/2017GB005622
   YAVITT JB, 1990, J GEOPHYS RES-ATMOS, V95, P22463, DOI 10.1029/JD095iD13p22463
   YAVITT JB, 1992, LIMNOL OCEANOGR, V37, P1057, DOI 10.4319/lo.1992.37.5.1057
   Yuan JJ, 2019, NAT CLIM CHANGE, V9, P318, DOI 10.1038/s41558-019-0425-9
   Zhang Z, 2016, BIOGEOSCIENCES, V13, P1387, DOI 10.5194/bg-13-1387-2016
NR 109
TC 10
Z9 10
U1 16
U2 78
PU IOP PUBLISHING LTD
PI BRISTOL
PA TEMPLE CIRCUS, TEMPLE WAY, BRISTOL BS1 6BE, ENGLAND
SN 1748-9326
J9 ENVIRON RES LETT
JI Environ. Res. Lett.
PD AUG
PY 2021
VL 16
IS 8
AR 084016
DI 10.1088/1748-9326/ac1193
PG 14
WC Environmental Sciences; Meteorology & Atmospheric Sciences
WE Science Citation Index Expanded (SCI-EXPANDED)
SC Environmental Sciences & Ecology; Meteorology & Atmospheric Sciences
GA TN1UQ
UT WOS:000676028200001
OA gold
DA 2023-11-17
ER

PT J
AU Kumar, S
   Merwade, V
   Lee, W
   Zhao, L
   Song, C
AF Kumar, Sanjiv
   Merwade, Venkatesh
   Lee, Wonjun
   Zhao, Lan
   Song, Carol
TI Hydroclimatological impact of century-long drainage in midwestern United
   States: CCSM sensitivity experiments
SO JOURNAL OF GEOPHYSICAL RESEARCH-ATMOSPHERES
LA English
DT Article
ID CLIMATE SYSTEM MODEL; LAND-COVER CHANGE; MOISTURE-RAINFALL FEEDBACK;
   SOIL-MOISTURE; PART I; SURFACE-WATER; PRECIPITATION; WETLANDS; NCAR; CO2
AB Community Climate System Model (CCSM3) sensitivity experiments are performed to investigate the impact of past wetland drainage on the hydroclimatology of midwestern United States (MW USA). Coupled land surface and atmospheric components of CCSM3 are used at T85 (similar to 140 km) horizontal grid mesh size to create four control model experiments. These include: (1) 355 ppm CO2 for year 1990 excluding wetland (present condition), (2) 355 ppm CO2 for 1990 including wetland, (3) 289 ppm CO2 for year 1870 excluding wetland, and (4) 289 ppm CO2 for year 1870 including wetland. The CCSM3 control run for the present condition is validated with high-resolution North American Regional Reanalysis (NARR) data for the Midwest region. Validation results show that CCSM3 is reasonable in simulating at-surface incoming solar radiation, net short-wave radiation, and 2 m air temperature. However, partitioning of net radiation into sensible and latent heat fluxes is imprecise, and summer precipitation is largely underestimated in CCSM3. To remove any biases in CCSM3 output, results from sensitivity experiments are analyzed in terms of difference in monthly climatology. Sensitivity experiment results show significant changes in summer sensible and latent heat fluxes due to wetland drainage. Near-surface (2 m) air temperature has significantly increased, and convective precipitation has decreased by a small amount (similar to 50 mm) during the summer. Except for 2 m air temperature which is affected by both greenhouse gas emission-based climate change and wetland drainage over the last century, all other climatic variables are primarily affected by wetland drainage in the region.
C1 [Kumar, Sanjiv; Merwade, Venkatesh] Purdue Univ, Sch Civil Engn, W Lafayette, IN 47907 USA.
   [Lee, Wonjun] Purdue Univ, Sch Elect & Comp Engn, W Lafayette, IN 47907 USA.
   [Zhao, Lan; Song, Carol] Purdue Univ, Rosen Ctr Adv Comp, W Lafayette, IN 47907 USA.
C3 Purdue University System; Purdue University; Purdue University West
   Lafayette Campus; Purdue University System; Purdue University West
   Lafayette Campus; Purdue University; Purdue University System; Purdue
   University; Purdue University West Lafayette Campus
RP Kumar, S (通讯作者)，Purdue Univ, Sch Civil Engn, W Lafayette, IN 47907 USA.
EM kumar34@purdue.edu; vmerwade@purdue.edu; wlee@purdue.edu;
   lanzhao@purdue.edu; carolxsong@purdue.edu
RI Merwade, Venkatesh/D-4387-2015; Kumar, Sanjiv/A-1061-2013
OI Merwade, Venkatesh/0000-0001-5518-2890; Song, Carol
   X./0000-0003-0123-9067
FU National Science Foundation (NSG) [0619086]; NSF [OCI-0503992]
FX This material is based upon work supported by the National Science
   Foundation (NSG) under grant 0619086. Any opinions, findings, and
   conclusions or recommendations expressed in this material are those of
   the authors and do not necessarily reflect the views of the National
   Science Foundation. The CCSM portal development is also supported by NSF
   under grant NSF award OCI-0503992. We would also like to thank Jesse
   Nusbaumer and Jonghun Kam, undergraduate students, and Charlotte Kendra
   Gotangco Castillo, graduate student, for their help. This work was
   motivated by various discussions the first author had with participants
   of 2008 Summer Synthesis Institute at MIT assembled by Northeast
   Consortium for Hydrologic Synthesis. The authors would also like to
   thank Daniel J. Bain (University of Pittsburg), Mathew Huber (Purdue
   University), Dennis P. Lettenmaier (Uzniversity of Washington), and
   Chris Milly (USGS) for their useful comments/suggestions on this work.
   Finally, we would like to thank the Editor, Steve Ghan, and two
   anonymous reviewers for their valuable comments and suggestions, which
   led to significant improvement of this manuscript. NARR data were
   provided by the NOAA/OAR/ESRL PSD, Boulder, Colorado, from their Web
   site at http://www.cdc.noaa.gov/. PRISM data were provided by PRISM
   Climate Group, Oregon State University, http://www.prismclimate.org,
   created 4 February 2004.
CR Adegoke JO, 2007, AGR FOREST METEOROL, V142, P203, DOI 10.1016/j.agrformet.2006.07.013
   [Anonymous], INT GEOPHYS SERIES
   [Anonymous], NOTE, DOI [DOI 10.5065/D6N877R0, DOI 10.5065/D68S4MVH]
   ARMENTANO TV, 1986, J ECOL, V74, P755, DOI 10.2307/2260396
   Basu NB, 2010, WATER RESOUR RES, V46, DOI 10.1029/2009WR007803
   BASUMALLIK A, 2007, TERAGRID 2007 C NSF
   Berbery EH, 2003, J GEOPHYS RES-ATMOS, V108, DOI 10.1029/2002JD003192
   Berg AA, 2003, J GEOPHYS RES-ATMOS, V108, DOI 10.1029/2002JD003334
   Bogue M. B., 1951, AGR HIST, V25, P169
   Bonan G. B., 2008, ECOLOGICAL CLIMATOLO
   Bonan GB, 1997, CLIMATIC CHANGE, V37, P449, DOI 10.1023/A:1005305708775
   Bonan GB, 1999, ECOL APPL, V9, P1305, DOI 10.1890/1051-0761(1999)009[1305:FFTPIO]2.0.CO;2
   Bonan GB, 2002, J CLIMATE, V15, P3123, DOI 10.1175/1520-0442(2002)015&lt;3123:TLSCOT&gt;2.0.CO;2
   Bonan GB, 2001, J CLIMATE, V14, P2430, DOI [10.1175/1520-0442(2001)014<2430:OEFROD>2.0.CO;2, 10.1175/1520-0442(2001)014&lt;2430:OEFROD&gt;2.0.CO;2]
   Boville BA, 2006, J CLIMATE, V19, P2184, DOI 10.1175/JCLI3749.1
   *BUR CENS, 1973, 1969 CENS AGR, V6
   *BUR CENS, 1981, 1978 CENS AGR SPEC R, V5
   *BUR CENS, 1952, US CENS AGR 1950, V4
   *BUR CENS, 1961, US CENS AGR 1959 FIN, V4
   *BUR CENS, 1932, 15 CENS US 1930 DRAI
   Carrington DP, 2001, CLIM DYNAM, V17, P151, DOI 10.1007/s003820000099
   Chow VT., 1988, APPL HYDROLOGY, V3, P132
   Collins WD, 2006, J CLIMATE, V19, P2122, DOI 10.1175/JCLI3761.1
   DAHL TE, 1990, WETLANDS LOSS US 178
   Daly C., 1997, 10 C APPL CLIM AM ME
   Daly C., 1998, 1 INT C GEOSP INF AG
   Dickinson RE, 2006, J CLIMATE, V19, P2302, DOI 10.1175/JCLI3742.1
   DIDERIKSEN RI, 1978, WETLAND FUNCTIONS VA, P632
   Dirmeyer PA, 2006, B AM METEOROL SOC, V87, P1381, DOI 10.1175/BAMS-87-10-1381
   Dominguez F, 2008, J CLIMATE, V21, P5165, DOI 10.1175/2008JCLI1756.1
   Eastman JL, 2001, GLOBAL CHANGE BIOL, V7, P797, DOI 10.1046/j.1354-1013.2001.00411.x
   Eltahir EAB, 1998, WATER RESOUR RES, V34, P765, DOI 10.1029/97WR03499
   Fan Y, 2007, J GEOPHYS RES-ATMOS, V112, DOI 10.1029/2006JD008111
   Feddema JJ, 2005, SCIENCE, V310, P1674, DOI 10.1126/science.1118160
   Fenneman NM, 1946, PHYSIOGRAPHIC DIVISI
   Findell KL, 2009, J CLIMATE, V22, P3248, DOI 10.1175/2008JCLI2580.1
   Findell KL, 1997, WATER RESOUR RES, V33, P725, DOI 10.1029/96WR03756
   Findell KL, 2003, J HYDROMETEOROL, V4, P552, DOI 10.1175/1525-7541(2003)004<0552:ACOSML>2.0.CO;2
   Gent PR, 2006, J CLIMATE, V19, P2121, DOI 10.1175/JCLI9020.1
   Giorgi F, 1996, J CLIMATE, V9, P1150, DOI 10.1175/1520-0442(1996)009<1150:ARMSOT>2.0.CO;2
   Goolsby DA, 2001, HYDROL PROCESS, V15, P1209, DOI 10.1002/hyp.210
   Gordon L, 2003, PHILOS T R SOC B, V358, P1973, DOI 10.1098/rstb.2003.1381
   Han JG, 2004, CLIMATIC CHANGE, V62, P115, DOI 10.1023/B:CLIM.0000013675.66917.15
   Herget J.E., 1978, J ILLINOIS STATE HIS, V71, P107
   HUDSON J, 2007, AM MIDWEST INTERPRET, P129
   Jenkins DG, 2003, CONSERV BIOL, V17, P158, DOI 10.1046/j.1523-1739.2003.01450.x
   JONES JR, 1976, WATER RES, V10, P117, DOI 10.1016/0043-1354(76)90109-3
   Kalnay E, 1996, B AM METEOROL SOC, V77, P437, DOI 10.1175/1520-0477(1996)077<0437:TNYRP>2.0.CO;2
   Kiehl JT, 2006, J CLIMATE, V19, P2584, DOI 10.1175/JCLI3747.1
   Kiehl JT, 2004, J CLIMATE, V17, P3666, DOI 10.1175/1520-0442(2004)017<3666:TCCSMV>2.0.CO;2
   Koster RD, 2004, SCIENCE, V305, P1138, DOI 10.1126/science.1100217
   Koster RD, 2000, J HYDROMETEOROL, V1, P26, DOI 10.1175/1525-7541(2000)001<0026:VAPOPA>2.0.CO;2
   KUMAR S, 2009, EOS T AGU S, V90
   Kumar S, 2009, J HYDROL, V374, P171, DOI 10.1016/j.jhydrol.2009.06.012
   Lawrence DM, 2007, J HYDROMETEOROL, V8, P862, DOI 10.1175/JHM596.1
   Li Z, 2008, INT J CLIMATOL, V28, P1653, DOI 10.1002/joc.1666
   Li Z, 2008, CLIM DYNAM, V30, P255, DOI [10.1007/s00382-007-0283-4, 10.1007/S00382-007-0283-4]
   Liang XZ, 2006, J GEOPHYS RES-ATMOS, V111, DOI 10.1029/2005JD006685
   Liang XZ, 2004, J CLIMATE, V17, P3510, DOI 10.1175/1520-0442(2004)017&lt;3510:RCMSOU&gt;2.0.CO;2
   Marshall CH, 2004, MON WEATHER REV, V132, P28, DOI 10.1175/1520-0493(2004)132<0028:TIOALC>2.0.CO;2
   Maurer EP, 2001, J GEOPHYS RES-ATMOS, V106, P17841, DOI 10.1029/2000JD900828
   MAYER AH, 1935, PAPERS MICHIGAN ACAD, V21, P359
   MCCORVIE MR, 1993, AGR HIST, V67, P13
   Mesinger F, 2006, B AM METEOROL SOC, V87, P343, DOI 10.1175/BAMS-87-3-343
   Miguez-Macho G, 2007, J GEOPHYS RES-ATMOS, V112, DOI 10.1029/2006JD008112
   Novitzki RP, 1978, WETLAND FUNCTIONS VA, P377
   Oleson KW, 2008, J GEOPHYS RES-BIOGEO, V113, DOI 10.1029/2007JG000563
   Paull R. K., 1977, GEOLOGY WISCONSIN UP
   PAVELIS GA, 1987, MISC PUBL US DEP AGR, V1455, P126
   PHILLIPS NA, 1957, J METEOROL, V14, P184, DOI 10.1175/1520-0469(1957)014<0184:ACSHSS>2.0.CO;2
   Pielke RA, 2005, SCIENCE, V310, P1625, DOI 10.1126/science.1120529
   RICHARDS JF, 1984, ENVIRONMENT, V26, P6, DOI 10.1080/00139157.1984.9932528
   Roads J, 2000, J HYDROMETEOROL, V1, P88, DOI 10.1175/1525-7541(2000)001<0088:NNAERS>2.0.CO;2
   Schär C, 1999, J CLIMATE, V12, P722, DOI 10.1175/1520-0442(1999)012<0722:TSPFAP>2.0.CO;2
   SCHOTT CA, 1881, SMITHSON CONTRIB KNO, V353, P112
   Schuol J, 2008, WATER RESOUR RES, V44, DOI 10.1029/2007WR006609
   Steyaert LT, 2008, J GEOPHYS RES-ATMOS, V113, DOI 10.1029/2006JD008277
   Strack JE, 2008, WATER RESOUR RES, V44, DOI 10.1029/2007WR006546
   WAHL EW, 1968, MON WEATHER REV, V96, P73, DOI 10.1175/1520-0493(1968)96<73:ACOTCO>2.0.CO;2
   Wang A, 2008, J GEOPHYS RES-ATMOS, V113, DOI 10.1029/2007JD009246
   Werth D, 2002, J GEOPHYS RES-ATMOS, V107, DOI 10.1029/2001JD000717
   Whitney G.G., 1994, COASTAL WILDERNESS F
   WILLIAMS M, 1989, AM THEIR FOREST HIST
   Yeager SG, 2006, J CLIMATE, V19, P2545, DOI 10.1175/JCLI3744.1
   Yeh PJF, 2009, J HYDROMETEOROL, V10, P464, DOI 10.1175/2008JHM1018.1
   Zeng XB, 2002, J CLIMATE, V15, P1832, DOI 10.1175/1520-0442(2002)015&lt;1832:COTCLM&gt;2.0.CO;2
NR 86
TC 10
Z9 10
U1 1
U2 9
PU AMER GEOPHYSICAL UNION
PI WASHINGTON
PA 2000 FLORIDA AVE NW, WASHINGTON, DC 20009 USA
SN 2169-897X
EI 2169-8996
J9 J GEOPHYS RES-ATMOS
JI J. Geophys. Res.-Atmos.
PD JUL 21
PY 2010
VL 115
AR D14105
DI 10.1029/2009JD013228
PG 23
WC Meteorology & Atmospheric Sciences
WE Science Citation Index Expanded (SCI-EXPANDED)
SC Meteorology & Atmospheric Sciences
GA 631EB
UT WOS:000280328300009
OA Bronze
DA 2023-11-17
ER

PT J
AU Li, JQ
   Nie, M
   Pendall, E
AF Li, Jinquan
   Nie, Ming
   Pendall, Elise
TI An incubation study of temperature sensitivity of greenhouse gas fluxes
   in three land-cover types near Sydney, Australia
SO SCIENCE OF THE TOTAL ENVIRONMENT
LA English
DT Article
DE Q(10); Carbon decomposition; Nitrification; Methane oxidation;
   Denitrification; Methane production
ID SOIL ORGANIC-MATTER; NITROUS-OXIDE; METHANE UPTAKE; CARBON-DIOXIDE;
   MICROBIAL COMMUNITIES; ATMOSPHERIC METHANE; EUROPEAN SOILS;
   WATER-CONTENT; N2O EMISSION; FOREST
AB Greenhouse gas (GHG) fluxes play crucial roles in regulating the Earth surface temperature. However, our understanding of the effect of land-cover and soil depth on the potential GHG fluxes and their temperature sensitivities (Q(10)) is limited, which consequently increases the uncertainty to predict GHG exchange between soils and the atmosphere. In the present study, we sampled soils with contrasting characteristics from three land-cover types (wetland, grassland, and forest) and soil depths (0-10, 10-20, and 20-30 cm) from the Cumberland Plain near Sydney, Australia, and incubated at optimal (60%) water holding capacity at three temperatures (15, 25, and 35 degrees C). Overall, GHG fluxes and Q(10) values differed significantly among land-cover types and soil depths. CO2 and N2O emissions were highest in wetland followed by grassland and forest soils, and they decreased with soil depth. In contrast, CH4 uptake was highest in grassland followed by forest and wetland soils, and it increased with soil depth. Combining the three major GHGs, the global warming potential in soil from wetland was higher than that from grassland and forest. Moreover, Q(10) values of CO2 and N2O emissions were: wetland > grassland > forest, while Q(10) value of CH4 uptake showed the opposite pattern. Q(10) values of CO2 and N2O emissions and CH4 uptake all increased with soil depth, demonstrating that subsoil has a higher potential for CO2 and N2O emissions and CH4 uptake in a warming climate. While these experiments were conducted under ideally controlled laboratory conditions, results suggest that the large carbon stocks in wetland soils are vulnerable to loss and thus may amplify climate warming: upland soils are crucial CH4 sinks and thus potentially mitigate climate change. In addition, the greater temperature sensitivities of CO2 and N2O emissions and CH4 uptake in subsoil should be accounted for in carbon and nitrogen cycling models. (C) 2019 Elsevier B.V. All rights reserved.
C1 [Li, Jinquan; Pendall, Elise] Univ Western Sydney, Hawkesbury Inst Environm, Penrith, NSW 2751, Australia.
   [Li, Jinquan; Nie, Ming] Fudan Univ, Shanghai Inst Ecochongming, Coastal Ecosyst Res Stn Yangtze River Estuary, Minist Educ,Key Lab Biodivers Sci & Ecol Engn, Shanghai 200438, Peoples R China.
C3 Western Sydney University; Fudan University
RP Pendall, E (通讯作者)，Univ Western Sydney, Hawkesbury Inst Environm, Penrith, NSW 2751, Australia.
EM E.Pendall@westernsydney.edu.au
RI Li, Jinquan/GRS-3469-2022; Nie, Ming/F-1880-2010; Pendall,
   Elise/AAF-5667-2020; Li, Jinquan/AAC-9254-2019
OI Nie, Ming/0000-0003-0702-8009; Li, Jinquan/0000-0002-2219-2571; Pendall,
   Elise/0000-0002-1651-8969
FU Australian Research Council [DP170102766]; Australian Terrestrial
   Ecosystem Research Network; China Scholarship Council (CSC)
FX We thank Dr. Anne Griebel for insightful comments during themanuscript
   preparation and Dr. Gilwon Kimfor help with soil sampling. We thank the
   editor and anonymous reviewers for their thoughtful suggestions that
   substantially improved the quality of the manuscript. E.P. acknowledges
   support from Australian Research Council grant DP170102766 and the
   Australian Terrestrial Ecosystem Research Network. J.L. acknowledges the
   financial support from China Scholarship Council (CSC).
CR [Anonymous], 2016, AUSTR STATE ENV REPO
   Baldock JA, 2012, CROP PASTURE SCI, V63, P269, DOI 10.1071/CP11170
   Bang-Andreasen T, 2017, FRONT MICROBIOL, V8, DOI 10.3389/fmicb.2017.01400
   Bárcenas-Moreno G, 2009, GLOBAL CHANGE BIOL, V15, P2950, DOI 10.1111/j.1365-2486.2009.01882.x
   Batjes NH, 1996, EUR J SOIL SCI, V47, P151, DOI 10.1111/ejss.12114_2
   Benanti G, 2014, AGR FOREST METEOROL, V198, P82, DOI 10.1016/j.agrformet.2014.07.014
   Beringer J, 2013, AGR FOREST METEOROL, V182, P239, DOI 10.1016/j.agrformet.2013.06.008
   Blagodatskaya E, 2014, BIOL FERT SOILS, V50, P775, DOI 10.1007/s00374-014-0899-6
   Blagodatskaya EV, 1998, SOIL BIOL BIOCHEM, V30, P1269, DOI 10.1016/S0038-0717(98)00050-9
   Bradford MA, 2008, ECOL LETT, V11, P1316, DOI 10.1111/j.1461-0248.2008.01251.x
   Butterbach-Bahl K, 2013, PHILOS T R SOC B, V368, DOI 10.1098/rstb.2013.0122
   Davidson EA, 2006, NATURE, V440, P165, DOI 10.1038/nature04514
   Davidson EA, 2000, BIOGEOCHEMISTRY, V48, P53, DOI 10.1023/A:1006204113917
   Davidson EA, 2008, GLOBAL CHANGE BIOL, V14, P2582, DOI 10.1111/j.1365-2486.2008.01694.x
   Davidson EA, 2012, GLOBAL CHANGE BIOL, V18, P371, DOI 10.1111/j.1365-2486.2011.02546.x
   Field CB, 2014, CLIMATE CHANGE 2014: IMPACTS, ADAPTATION, AND VULNERABILITY, PT A: GLOBAL AND SECTORAL ASPECTS, P1
   Fierer N, 2003, GLOBAL CHANGE BIOL, V9, P1322, DOI 10.1046/j.1365-2486.2003.00663.x
   Goll DS, 2017, GEOSCI MODEL DEV, V10, P2009, DOI 10.5194/gmd-10-2009-2017
   Guckland A, 2009, SOIL BIOL BIOCHEM, V41, P1659, DOI 10.1016/j.soilbio.2009.05.006
   Gütlein A, 2018, GLOBAL CHANGE BIOL, V24, P1239, DOI 10.1111/gcb.13944
   Gulledge J, 1998, APPL ENVIRON MICROB, V64, P4291
   Harris E, 2018, SCI TOTAL ENVIRON, V628-629, P997, DOI 10.1016/j.scitotenv.2018.02.119
   Inglett KS, 2012, BIOGEOCHEMISTRY, V108, P77, DOI 10.1007/s10533-011-9573-3
   Ishizuka S, 2009, BIOGEOCHEMISTRY, V92, P281, DOI 10.1007/s10533-009-9293-0
   Jenkinson DS, 2008, EUR J SOIL SCI, V59, P400, DOI 10.1111/j.1365-2389.2008.01026.x
   Karhu K, 2010, SOIL BIOL BIOCHEM, V42, P72, DOI 10.1016/j.soilbio.2009.10.002
   Kleber M, 2015, ADV AGRON, V130, P1, DOI 10.1016/bs.agron.2014.10.005
   Koven CD, 2011, P NATL ACAD SCI USA, V108, P14769, DOI 10.1073/pnas.1103910108
   Krull ES, 2003, FUNCT PLANT BIOL, V30, P207, DOI 10.1071/FP02085
   Lang M, 2011, J SOIL SEDIMENT, V11, P15, DOI 10.1007/s11368-010-0260-0
   Li JQ, 2018, SOIL BIOL BIOCHEM, V126, P82, DOI 10.1016/j.soilbio.2018.08.015
   Li JQ, 2017, AGR ECOSYST ENVIRON, V250, P44, DOI 10.1016/j.agee.2017.09.001
   Moni C, 2015, SOIL BIOL BIOCHEM, V88, P236, DOI 10.1016/j.soilbio.2015.05.024
   Müller C, 2014, SOIL BIOL BIOCHEM, V72, P44, DOI 10.1016/j.soilbio.2014.01.013
   Niemi RM, 2005, APPL SOIL ECOL, V30, P113, DOI 10.1016/j.apsoil.2005.02.003
   Oertel C, 2016, CHEM ERDE-GEOCHEM, V76, P327, DOI 10.1016/j.chemer.2016.04.002
   Potter CS, 1996, CHEMOSPHERE, V32, P2219, DOI 10.1016/0045-6535(96)00119-1
   Pouyat RV, 2007, SOIL SCI SOC AM J, V71, P1010, DOI 10.2136/sssaj2006.0164
   Rafique R, 2014, GLOBAL PLANET CHANGE, V118, P106, DOI 10.1016/j.gloplacha.2014.05.001
   Reichstein M, 2005, GLOBAL CHANGE BIOL, V11, P1424, DOI 10.1111/j.1365-2486.2005.001002.x
   Renchon AA, 2018, BIOGEOSCIENCES, V15, P3703, DOI 10.5194/bg-15-3703-2018
   Ribeiro K, 2016, SCI TOTAL ENVIRON, V571, P1048, DOI 10.1016/j.scitotenv.2016.07.095
   Samuels-Crow KE, 2018, J GEOPHYS RES-BIOGEO, V123, P1406, DOI 10.1002/2017JG004207
   Schaufler G, 2010, EUR J SOIL SCI, V61, P683, DOI 10.1111/j.1365-2389.2010.01277.x
   SEARLE PL, 1984, ANALYST, V109, P549, DOI 10.1039/an9840900549
   Segers R, 1998, BIOGEOCHEMISTRY, V41, P23, DOI 10.1023/A:1005929032764
   Smith KA, 2000, GLOBAL CHANGE BIOL, V6, P791, DOI 10.1046/j.1365-2486.2000.00356.x
   UPDEGRAFF K, 1995, ECOL APPL, V5, P151, DOI 10.2307/1942060
   van Leeuwen JP, 2017, EUR J SOIL BIOL, V79, P14, DOI 10.1016/j.ejsobi.2017.02.001
   VANCE ED, 1987, SOIL BIOL BIOCHEM, V19, P703, DOI 10.1016/0038-0717(87)90052-6
   Wang JY, 2014, CATENA, V121, P110, DOI 10.1016/j.catena.2014.05.007
   Wang QK, 2018, GLOBAL CHANGE BIOL, V24, P2841, DOI 10.1111/gcb.14105
   Wang YP, 2014, PLOS ONE, V9, DOI [10.1371/journal.pone.0077810, 10.1371/journal.pone.0096339, 10.1371/journal.pone.0101303]
   Wolf K, 2012, BIOGEOCHEMISTRY, V111, P469, DOI 10.1007/s10533-011-9681-0
   Yu LJ, 2017, SCI TOTAL ENVIRON, V607, P1163, DOI 10.1016/j.scitotenv.2017.07.082
   Yu T, 2018, BIOGEOSCIENCES, V2018, P1, DOI DOI 10.1080/09585192.2018.1449762
   Zhang JJ, 2016, ATMOS ENVIRON, V142, P340, DOI 10.1016/j.atmosenv.2016.08.011
   Zhang YQ, 2016, SCI REP-UK, V6, DOI 10.1038/srep19124
   Zheng JQ, 2018, BIOGEOSCIENCES, V15, P6621, DOI 10.5194/bg-15-6621-2018
NR 59
TC 13
Z9 14
U1 27
U2 213
PU ELSEVIER
PI AMSTERDAM
PA RADARWEG 29, 1043 NX AMSTERDAM, NETHERLANDS
SN 0048-9697
EI 1879-1026
J9 SCI TOTAL ENVIRON
JI Sci. Total Environ.
PD OCT 20
PY 2019
VL 688
BP 324
EP 332
DI 10.1016/j.scitotenv.2019.06.206
PG 9
WC Environmental Sciences
WE Science Citation Index Expanded (SCI-EXPANDED)
SC Environmental Sciences & Ecology
GA IR6ZG
UT WOS:000481589100034
PM 31233914
DA 2023-11-17
ER

PT J
AU Huang, Y
   Sun, WJ
   Zhang, W
   Yu, YQ
   Su, YH
   Song, CC
AF Huang, Yao
   Sun, Wenjuan
   Zhang, Wen
   Yu, Yongqiang
   Su, Yanhua
   Song, Changchun
TI Marshland conversion to cropland in northeast China from 1950 to 2000
   reduced the greenhouse effect
SO GLOBAL CHANGE BIOLOGY
LA English
DT Article
DE cropland; global warming potential; greenhouse gas; northeast China;
   soil organic carbon; wetland conversion
ID FRESH-WATER MARSH; METHANE EMISSIONS; N2O EMISSIONS; NATURAL WETLANDS;
   ORGANIC-CARBON; ECOSYSTEM RESPIRATION; SANJIANG PLAIN; SOIL; CH4;
   DYNAMICS
AB It has been well recognized that converting wetlands to cropland results in loss of soil organic carbon (SOC), while less attention was paid to concomitant changes in methane (CH4) and nitrous oxide (N2O) emissions. Using datasets from the literature and field measurements, we investigated loss of SOC and emissions of CH4 and N2O due to marshland conversion in northeast China. Analysis of the documented crop cultivation area indicated that 2.91 Mha of marshland were converted to cropland over the period 1950-2000. Marshland conversion resulted in SOC loss of similar to 240 Tg and introduced similar to 1.4 Tg CH4 and similar to 138 Gg N2O emissions in the cropland, while CH4 emissions reduced greatly in the marshland, cumulatively similar to 28 Tg over the 50 years. Taking into account the loss of SOC and emissions of CH4 and N2O, the global warming potential (GWP) at a 20-year time horizon was estimated to be similar to 180 Tg CO2_eq. yr-1 in the 1950s and similar to 120 Tg CO2_eq. yr-1 in the 1990s, with a similar to 33% reduction. When calculated at 100-year time horizon, the GWP was similar to 73 Tg CO2 _eq. yr-1 in the 1950s and similar to 58 Tg CO2_eq. yr-1 in the 1990s, with a similar to 21% reduction. It was concluded that marshland conversion to cropland in northeast China reduced the greenhouse effect as far as GWP is concerned. This reduction was attributed to a substantial decrease in CH4 emissions from the marshland. An extended inference is that the declining growth rate of atmospheric CH4 since the 1980s might be related to global loss of wetlands, but this connection needs to be confirmed.
C1 [Huang, Yao; Sun, Wenjuan; Zhang, Wen; Yu, Yongqiang; Su, Yanhua] Chinese Acad Sci, Inst Atmospher Phys, LAPC, Beijing 100029, Peoples R China.
   [Song, Changchun] Chinese Acad Sci, NE Inst Geog & Agr Ecol, Jilin 130012, Peoples R China.
C3 Chinese Academy of Sciences; Institute of Atmospheric Physics, CAS;
   Chinese Academy of Sciences
RP Huang, Y (通讯作者)，Chinese Acad Sci, Inst Atmospher Phys, LAPC, Beijing 100029, Peoples R China.
EM huangy@mail.iap.ac.cn
RI Huang, Yao/GQH-3308-2022; Yu, Yongqiang/C-9661-2011; Huang,
   Yao/O-6832-2014; huang, yao/GWR-5388-2022; LAPC, IAP/AAI-6991-2020; IAP,
   LAPC/AAI-6390-2020; Han, Benjamin/C-2931-2012; Zhang, Wen/AAH-6060-2020
OI Huang, Yao/0000-0002-0192-1421; Yu, Yongqiang/0000-0002-9345-2211; LAPC,
   IAP/0000-0002-0025-3484; IAP, LAPC/0000-0002-6195-7362; Zhang,
   Wen/0000-0001-6670-3057; sun, wenjuan/0000-0002-9667-1882
FU National Natural Science Foundation of China [40431001]; Chinese Academy
   of Sciences [KZCX2-YW-305]; Northeast Institute of Geography and
   Agricultural Ecology
FX This work was jointly supported by the National Natural Science
   Foundation of China (Grant No. 40431001) and the Knowledge Innovation
   Program of the Chinese Academy of Sciences (Grant No. KZCX2-YW-305). We
   thank Drs. Jinbo Zhang and Wenyan Yang at the Northeast Institute of
   Geography and Agricultural Ecology, Dr. Qingju Hao at the Institute of
   Atmospheric Physics, and the members at Sanjiang Experimental Station of
   Wetland Ecology for their contribution to the field measurements. Thanks
   are also dedicated to two anonymous reviewers who provided helpful
   comments that led to the improvement of this paper.
CR [Anonymous], CHIN NAT ASS REP CLI
   [Anonymous], 2000, SCI GEOGRAPHICA SINI
   [Anonymous], 1999, EXPLORING COLLABORAT
   [Anonymous], STATUS TRENDS WETLAN
   [Anonymous], CHIN STAT YB 2008
   [Anonymous], 2000, STATUS TRENDS WETLAN
   Batjes NH, 1996, EUR J SOIL SCI, V47, P151, DOI 10.1111/ejss.12114_2
   Bhagat R.M., 2016, WORKSHOP REPORT INTE, P3
   Bousquet P, 2006, NATURE, V443, P439, DOI 10.1038/nature05132
   Bridgham SD, 2006, WETLANDS, V26, P889, DOI 10.1672/0277-5212(2006)26[889:TCBONA]2.0.CO;2
   Cao MK, 1996, J GEOPHYS RES-ATMOS, V101, P14399, DOI 10.1029/96JD00219
   CHEN GQ, 1996, STUDY WETLANDS SANJI, P52
   Chi G.Y., 2006, SOILS, V38, P755, DOI [10.1016/S1872-2032(06)60052-8, DOI 10.1016/S1872-2032(06)60052-8]
   Cui B. S., 1997, SCI GEOGRAPHICA SINI, V17, P93
   Dahl T. E., 2006, STATUS TRENDS WETLAN
   Ding WX, 2004, ATMOS ENVIRON, V38, P751, DOI 10.1016/j.atmosenv.2003.10.016
   Ding WX, 2002, ATMOS ENVIRON, V36, P5149, DOI 10.1016/S1352-2310(02)00647-7
   ESWARAN H, 1993, SOIL SCI SOC AM J, V57, P192, DOI 10.2136/sssaj1993.03615995005700010034x
   Euliss NH, 2006, SCI TOTAL ENVIRON, V361, P179, DOI 10.1016/j.scitotenv.2005.06.007
   Fontaine S, 2007, NATURE, V450, P277, DOI 10.1038/nature06275
   FRAYER WE, 1983, STATUS TRENDS WETLAN
   [郝庆菊 Hao Qingju], 2004, [水土保持学报, Journal of Soil and Water Conservation], V18, P194
   He Yan, 2001, Chinese Geographical Science, V11, P241, DOI 10.1007/s11769-001-0020-6
   *HEIL PROV BUR STA, 2007, HEIL STAT YB 2007
   Huang Y, 2002, NUTR CYCL AGROECOSYS, V64, P157, DOI 10.1023/A:1021132330268
   IUCN, 1996, EST VAL CARB GUID US
   Joosten H., 2002, WISE USE MIRES PEATL
   Kasimir-Klemedtsson A, 1997, SOIL USE MANAGE, V13, P245, DOI 10.1111/j.1475-2743.1997.tb00595.x
   Lal R, 2004, SCIENCE, V304, P393, DOI 10.1126/science.1093079
   Lehner B, 2004, J HYDROL, V296, P1, DOI 10.1016/j.jhydrol.2004.03.028
   LIU XT, 1997, SCI GEOGRAPHICA SI S, V17, P451
   [刘子刚 Liu Zigang], 2005, [清华大学学报. 自然科学版, Journal of Tsinghua University(Science and Technology)], V45, P788
   Lu YY, 2006, CHEMOSPHERE, V65, P1915, DOI 10.1016/j.chemosphere.2006.07.035
   Luan ZhaoQing, 2003, Journal of Jilin Agricultural University, V25, P544
   MALTBY E, 1993, CHEMOSPHERE, V27, P999, DOI 10.1016/0045-6535(93)90065-D
   MALTBY E, 1983, GEOGR MAG, V55, P12
   Mitra S, 2005, CURR SCI INDIA, V88, P25
   Mitsch J. W., 2007, WETLANDS
   MOSER M, 1996, P 6 M C CONTR PART R, V10
   Öquist MG, 2002, J GEOPHYS RES-ATMOS, V107, DOI 10.1029/2001JD001030
   Ramsar Convention Secretariat, 2004, RAMS HDB WIS US WETL
   Revenga C., 2000, PILOT ANAL GLOBAL EC
   Roulet NT, 2007, GLOBAL CHANGE BIOL, V13, P397, DOI 10.1111/j.1365-2486.2006.01292.x
   Rückauf U, 2004, SOIL BIOL BIOCHEM, V36, P77, DOI 10.1016/j.soilbio.2003.08.021
   Segers R, 1998, BIOGEOCHEMISTRY, V41, P23, DOI 10.1023/A:1005929032764
   SHANNON RD, 1994, BIOGEOCHEMISTRY, V27, P35, DOI 10.1007/BF00002570
   Smith P, 2000, GLOB CHANGE BIOL, V6, P525, DOI 10.1046/j.1365-2486.2000.00331.x
   Solomon S, 2007, CLIMATE CHANGE 2007
   Song CC, 2008, J ENVIRON MANAGE, V88, P428, DOI 10.1016/j.jenvman.2007.03.030
   Song CC, 2009, GLOBAL CHANGE BIOL, V15, P692, DOI 10.1111/j.1365-2486.2008.01821.x
   State Soil Survey Service of China, 1994, CHIN SOIL SER
   [王德宣 Wang Dexuan], 2002, [地理科学, Scientia Geographica Sinica], V22, P500
   [王毅勇 WANG Yiyong], 2006, [地理研究, Geographical Research], V25, P457
   Wang Yiyong, 2006, Yingyong Shengtai Xuebao, V17, P493
   Wang YS, 2003, ADV ATMOS SCI, V20, P842, DOI 10.1007/BF02915410
   Whalen SC, 2005, ENVIRON ENG SCI, V22, P73, DOI 10.1089/ees.2005.22.73
   WHITING GJ, 1993, NATURE, V364, P794, DOI 10.1038/364794a0
   *WORLD MET ORG, 2006, WMO GREENH GAS B
   *WORLD MET ORG, 2008, WMO GREENH GAS B
   *WORLD MET ORG, 2007, WMO GREENH GAS B
   *WORLD RES I, 2001, WORLD RES 2000 2001
   Yang Ji-Song, 2006, Zhiwu Shengtai Xuebao, V30, P432
   [杨继松 Yang Jisong], 2004, [生态环境, Ecology and Environment], V13, P476
   Yang WY, 2006, SCI TOTAL ENVIRON, V371, P286, DOI 10.1016/j.scitotenv.2006.08.034
   Yang YongXing, 2002, Grassland of China, V24, P1
   YIN SB, 2006, CHINESE J SOIL SCI, V37, P659
   ZAMORA PM, 1984, ASIA S MANGR ENV RES, P25
   Zhang JB, 2007, SOIL TILL RES, V93, P231, DOI 10.1016/j.still.2006.03.025
   Zhang JB, 2007, SOIL TILL RES, V93, P102, DOI 10.1016/j.still.2006.03.014
   Zhang LH, 2007, ENVIRON GEOL, V52, P529, DOI 10.1007/s00254-006-0485-9
   Zhang MR, 2003, BIOORG MED CHEM LETT, V13, P201, DOI 10.1016/S0960-894X(02)00886-7
   [张文菊 Zhang Wenju], 2005, [自然资源学报, Journal of Natural Resources], V20, P537
   ZHANG WJ, 2006, THESIS HUAZHONG AGR
   Zhang Y, 2002, GLOBAL BIOGEOCHEM CY, V16, DOI 10.1029/2001GB001838
   ZHAO KY, 1999, WETLANDS CHINA, P181
   Zhao XS, 2008, J HYDROL, V355, P181, DOI 10.1016/j.jhydrol.2008.03.019
   Zou JW, 2007, ATMOS ENVIRON, V41, P8030, DOI 10.1016/j.atmosenv.2007.06.049
NR 77
TC 90
Z9 99
U1 6
U2 107
PU WILEY
PI HOBOKEN
PA 111 RIVER ST, HOBOKEN 07030-5774, NJ USA
SN 1354-1013
EI 1365-2486
J9 GLOBAL CHANGE BIOL
JI Glob. Change Biol.
PD FEB
PY 2010
VL 16
IS 2
BP 680
EP 695
DI 10.1111/j.1365-2486.2009.01976.x
PG 16
WC Biodiversity Conservation; Ecology; Environmental Sciences
WE Science Citation Index Expanded (SCI-EXPANDED)
SC Biodiversity & Conservation; Environmental Sciences & Ecology
GA 554EX
UT WOS:000274419400016
DA 2023-11-17
ER

PT J
AU Jones, BT
   Muller, J
   O'Shea, S
   Bacak, A
   Allen, G
   Gallagher, M
   Bower, K
   Le Breton, M
   Bannan, TJ
   Bauguitte, S
   Pyle, J
   Lowry, D
   Fisher, R
   France, J
   Nisbet, E
   Shallcross, D
   Percival, C
AF Jones, Benjamin T.
   Muller, Jennifer
   O'Shea, Sebastian
   Bacak, Asan
   Allen, Grant
   Gallagher, Martin
   Bower, Keith
   Le Breton, Michael
   Bannan, Thomas J.
   Bauguitte, Stephane
   Pyle, John
   Lowry, Dave
   Fisher, Rebecca
   France, James
   Nisbet, Euan
   Shallcross, Dudley
   Percival, Carl
TI Are the Fenno-Scandinavian ArcticWetlands a Significant Regional Source
   of Formic Acid?
SO ATMOSPHERE
LA English
DT Article
DE formic acid; CIMS; aircraft measurements; Arctic; wetland; soils
ID CARBON-DIOXIDE; ACETIC-ACIDS; AIRBORNE MEASUREMENTS; ISOTOPIC
   ABUNDANCES; METHANE EMISSIONS; LANDSCAPE SCALE; ORGANIC-ACIDS; WETLANDS;
   SPECTROMETER; ATMOSPHERE
AB This study presents the first gaseous formic acid (HC(O) OH) concentration measurements collected over the Fenno-Scandinavian wetlands (67.9-68.0 degrees N, 22.1-27.8 degrees E) as part of the MAMM (Methane and other greenhouse gases in the Arctic-Measurements, process studies and Modelling) aircraft campaigns conducted in August and September 2013. A boundary layer box model approach has been used to calculate a regionally representative (similar to 240 km(2)) surface flux for HC(O) OH of 0.0098 (+/- 0.0057) mg([HCOOH])center dot m(-2)center dot h(-1). A surface-type classification map was used to estimate proportional source contributions to the observed HC(O) OH flux over the measurement region. The removal of expected source contributions (using available literature parameterisations) from the calculated surface flux identified that 75% remained unaccounted for. This may suggest that HC(O) OH emission from wetland within the Fenno-Scandinavian region could contribute up to 29 times higher per unit area than previous theoretical HC(O) OH globally-averaged wetland estimates, highlighting a need for further constrained wetland studies of HC(O) OH emission to better understand its potentially significant impact on the Arctic HC(O) OH budget and consequent impacts on oxidative capacity.
C1 [Jones, Benjamin T.; Muller, Jennifer; O'Shea, Sebastian; Bacak, Asan; Allen, Grant; Gallagher, Martin; Bower, Keith; Le Breton, Michael; Percival, Carl] Univ Manchester, Sch Earth Atmospher & Environm Sci, Oxford Rd, Manchester M13 9PL, Lancs, England.
   [Bannan, Thomas J.; Pyle, John] Univ Cambridge, Dept Chem, Natl Ctr Atmospher Sci Climate, Cambridge CB2 1EW, England.
   [Bauguitte, Stephane] Cranfield Univ, Facil Airborne Atmospher Measurements, Bldg 125, Cranfield MK43 0AL, Beds, England.
   [Lowry, Dave; Fisher, Rebecca; France, James; Nisbet, Euan] Univ London, Dept Earth Sci, Royal Holloway, Egham TW20 0EX, Surrey, England.
   [Shallcross, Dudley] Univ Bristol, Sch Chem, Cantocks Close, Bristol BS8 1TS, Avon, England.
C3 University of Manchester; University of Cambridge; Cranfield University;
   University of London; Royal Holloway University London; University of
   Bristol
RP Percival, C (通讯作者)，Univ Manchester, Sch Earth Atmospher & Environm Sci, Oxford Rd, Manchester M13 9PL, Lancs, England.
EM benjamin.jones-4@hotmail.co.uk; Jennifer.Mueller@dwd.de;
   sebastian.oshea@manchester.ac.uk; asan.bacak@manchester.ac.uk;
   grant.allen@manchester.ac.uk; martin.gallagher@manchester.ac.uk;
   k.bower@manchester.ac.uk; michael.le.breton@gu.se;
   thomas.bannan@manchester.ac.uk; sbau@nerc.ac.uk;
   john.pyle@atm.ch.cam.ac.uk; d.lowry@es.rhul.ac.uk;
   r.fisher@es.rhul.ac.uk; j.france@uea.ac.uk; e.nisbet@es.rhul.ac.uk;
   d.e.shallcross@bristol.ac.uk; carl.j.percival@jpl.nasa.gov
RI France, James L/L-9719-2015; Percival, Carl J/B-9353-2012; Allen,
   Grant/AAF-7097-2021; Lowry, David/GXG-1235-2022; Fisher,
   Rebecca/AAA-5352-2022; Bacak, Asan/HZL-8686-2023; Gallagher,
   Martin/ABH-7381-2020; Allen, Grant/A-7737-2013
OI France, James L/0000-0002-8785-1240; Allen, Grant/0000-0002-7070-3620;
   Allen, Grant/0000-0002-7070-3620; LOWRY, DAVID/0000-0002-8535-0346;
   Percival, Carl/0000-0003-2525-160X; Shallcross,
   Dudley/0000-0001-7614-9221; Bower, Keith/0000-0002-9802-3264; Muller,
   Jennifer/0000-0002-4840-7729; Gallagher, Martin/0000-0002-4968-6088;
   O'Shea, Sebastian/0000-0002-0489-1723
FU UK NERC, under MAMM [NE/1029293/1]; Natural Environment Research Council
   [NE/I029293/1, NE/H019049/1, NE/I029161/1] Funding Source: researchfish;
   NERC [NE/I029293/1, NE/H019049/1, NE/I029161/1] Funding Source: UKRI
FX This work was funded by the UK NERC, under the auspices of the MAMM
   project, (grant # NE/1029293/1). The authors would like to acknowledge
   Alan Knights, University of Bristol, for analysing the HC(O)OH
   calibration gas mixture using GC-FID analysis. We would also like to
   thank the FAAM staff for providing core aircraft data and their
   assistance in fitting the CIMS on-board the aircraft and DFL for
   coordinating the MAMM airborne campaign.
CR ANDREAE MO, 1988, J GEOPHYS RES-ATMOS, V93, P1616, DOI 10.1029/JD093iD02p01616
   [Anonymous], 1994, CURR TOP WETLAND BIO
   Bannan TJ, 2014, ATMOS ENVIRON, V83, P301, DOI 10.1016/j.atmosenv.2013.10.029
   Bridgham SD, 2013, GLOBAL CHANGE BIOL, V19, P1325, DOI 10.1111/gcb.12131
   CHOULARTON TW, 1995, PHILOS T R SOC A, V351, P357, DOI 10.1098/rsta.1995.0039
   DAWSON GA, 1980, GEOPHYS RES LETT, V7, P725, DOI 10.1029/GL007i009p00725
   Fisher RE, 2011, GEOPHYS RES LETT, V38, DOI 10.1029/2011GL049319
   Forster P, 2007, AR4 CLIMATE CHANGE 2007: THE PHYSICAL SCIENCE BASIS, P129
   GALLAGHER MW, 1994, ATMOS ENVIRON, V28, P2421, DOI 10.1016/1352-2310(94)90394-8
   Gerbig C, 1999, J GEOPHYS RES-ATMOS, V104, P1699, DOI 10.1029/1998JD100031
   Gonzalez A. G., 2009, ATMOS CHEM PHYS, V9, P8039, DOI DOI 10.5194/ACP-9-8039-2009
   GRAEDEL TE, 1981, REV GEOPHYS, V19, P505, DOI 10.1029/RG019i004p00505
   Grutter M, 2010, J GEOPHYS RES-ATMOS, V115, DOI 10.1029/2009JD012980
   JACOB DJ, 1986, J GEOPHYS RES-ATMOS, V91, P9807, DOI 10.1029/JD091iD09p09807
   Jones BT, 2014, ATMOS ENVIRON, V99, P556, DOI 10.1016/j.atmosenv.2014.10.030
   Karion A, 2013, GEOPHYS RES LETT, V40, P4393, DOI 10.1002/grl.50811
   KAWAMURA K, 1985, ENVIRON SCI TECHNOL, V19, P1082, DOI 10.1021/es00141a010
   KEELING CD, 1961, GEOCHIM COSMOCHIM AC, V24, P277, DOI 10.1016/0016-7037(61)90023-0
   KEELING CD, 1958, GEOCHIM COSMOCHIM AC, V13, P322, DOI 10.1016/0016-7037(58)90033-4
   KEENE WC, 1983, J GEOPHYS RES-OCEANS, V88, P5122, DOI 10.1029/JC088iC09p05122
   Kesselmeier J, 1998, ATMOS ENVIRON, V32, P1765, DOI 10.1016/S1352-2310(97)00465-2
   Le Breton M, 2013, ATMOS CHEM PHYS, V13, P9217, DOI 10.5194/acp-13-9217-2013
   Le Breton M, 2012, ATMOS MEAS TECH, V5, P3029, DOI 10.5194/amt-5-3029-2012
   Leibowitz SG, 2003, WETLANDS, V23, P517, DOI 10.1672/0277-5212(2003)023[0517:IWATFA]2.0.CO;2
   Lewis AC, 2013, ATMOS CHEM PHYS, V13, P851, DOI 10.5194/acp-13-851-2013
   Mays KL, 2009, ENVIRON SCI TECHNOL, V43, P7816, DOI 10.1021/es901326b
   Neeb P, 1997, ATMOS ENVIRON, V31, P1417, DOI 10.1016/S1352-2310(96)00322-6
   Nowak JB, 2007, J GEOPHYS RES-ATMOS, V112, DOI 10.1029/2006JD007589
   O'Connor FM, 2010, REV GEOPHYS, V48, DOI 10.1029/2010RG000326
   O'Shea SJ, 2014, ATMOS CHEM PHYS, V14, P13159, DOI 10.5194/acp-14-13159-2014
   O'Shea SJ, 2013, ATMOS MEAS TECH, V6, P1095, DOI 10.5194/amt-6-1095-2013
   Oelke C, 2004, GEOPHYS RES LETT, V31, DOI 10.1029/2003GL019300
   Papen H., 1990, Transactions 14th International Congress Soil Science, Kyoto, Japan, August 1990. Volume II., P232
   Parmentier FJW, 2013, NAT CLIM CHANGE, V3, P195, DOI [10.1038/NCLIMATE1784, 10.1038/nclimate1784]
   Paulot F, 2011, ATMOS CHEM PHYS, V11, P1989, DOI 10.5194/acp-11-1989-2011
   Real E, 2007, J GEOPHYS RES-ATMOS, V112, DOI 10.1029/2006JD007576
   SANHUEZA E, 1991, GEOPHYS RES LETT, V18, P1707, DOI 10.1029/91GL01565
   Slusher DL, 2004, J GEOPHYS RES-ATMOS, V109, DOI 10.1029/2004JD004670
   Sposito G, 1989, CHEM SOILS
   Sriskantharajah S, 2012, TELLUS B, V64, DOI 10.3402/tellusb.v64i0.18818
   Stavrakou T, 2012, NAT GEOSCI, V5, P26, DOI [10.1038/ngeo1354, 10.1038/NGEO1354]
   Talbot R. W., 1998, J GEOPHYS RES, V93, P1638
   TALBOT RW, 1990, J GEOPHYS RES-ATMOS, V95, P16799, DOI 10.1029/JD095iD10p16799
   Veres P, 2008, INT J MASS SPECTROM, V274, P48, DOI 10.1016/j.ijms.2008.04.032
   WHITE WH, 1976, SCIENCE, V194, P187, DOI 10.1126/science.959846
   Wratt DS, 2001, ATMOS ENVIRON, V35, P497, DOI 10.1016/S1352-2310(00)00336-8
NR 46
TC 3
Z9 3
U1 0
U2 8
PU MDPI
PI BASEL
PA ST ALBAN-ANLAGE 66, CH-4052 BASEL, SWITZERLAND
EI 2073-4433
J9 ATMOSPHERE-BASEL
JI Atmosphere
PD JUL
PY 2017
VL 8
IS 7
AR 112
DI 10.3390/atmos8070112
PG 18
WC Environmental Sciences; Meteorology & Atmospheric Sciences
WE Science Citation Index Expanded (SCI-EXPANDED)
SC Environmental Sciences & Ecology; Meteorology & Atmospheric Sciences
GA FB9KG
UT WOS:000406457400001
OA gold, Green Submitted, Green Accepted, Green Published
DA 2023-11-17
ER

PT J
AU Schleupner, C
   Schneider, UA
AF Schleupner, Christine
   Schneider, Uwe A.
TI Effects of bioenergy policies and targets on European wetland
   restoration options
SO ENVIRONMENTAL SCIENCE & POLICY
LA English
DT Article
DE Biomass; Conservation planning; Land use; Leakage
ID GREENHOUSE-GAS MITIGATION; FRESH-WATER WETLANDS; GLOBAL DISTRIBUTION; US
   AGRICULTURE; HABITAT; GIS; CONSERVATION; SUITABILITY; EMISSION; MODEL
AB The EU is committed to combat climate change and to increase security of its energy supply. Bioenergy from forestry and agriculture plays a key role for both. Concurrently, the EU agreed to halt the loss of biodiversity within its member states. To fulfil the biodiversity target more nature conservation and restoration sites need to be designated. There are arising concerns that an increased cultivation of bioenergy crops will decrease the land available for nature reserves and for "traditional" agriculture and forestry. To assess the role of bioenergy in light of possible negative impacts on ecosystems, the European Forest and Agricultural Sector Optimization Model (EUFASOM) assesses simultaneously economic and environmental aspects of land use. This study contributes to the assessment by analyzing the effect of bioenergy production on European wetland allocations by incorporating the spatial wetland distribution model SWEDI into EUFASOM. Results show that bioenergy targets increase land competition and thus marginal costs of wetland preservation but also of food prices. The designation of national wetland conservation targets, on the other hand, stimulates land use intensification in countries without these targets and here only a transfer of environmental stresses takes place. The model is able to illustrate regional differences of results. (C) 2010 Elsevier Ltd. All rights reserved.
C1 [Schleupner, Christine] Univ Hamburg, D-20146 Hamburg, Germany.
   ZMAW, Res Unit Sustainabil & Global Change, D-20146 Hamburg, Germany.
C3 University of Hamburg
RP Schleupner, C (通讯作者)，Univ Hamburg, Bundesstr 55, D-20146 Hamburg, Germany.
EM christine.schleupner@zmaw.de
RI Schneider, Uwe A/M-7342-2016
OI Schneider, Uwe A/0000-0002-6833-9292
FU EU; Michael Otto Foundation for Environmental Protection; Integrated
   Climate System Analysis and Prediction (CliSAP) centre at Hamburg
   University
FX This study has received financial support from the EU-funded projects
   ENFA (European Non-Food Agriculture), GEOBENE (Global Earth Observation
   - Benefit Estimation: Now, Next, and Emerging FP6), EUROGEOSS (A
   European approach to GEOSS), CCTAME (Climate Change - Terrestrial
   Adaptation and Mitigation in Europe); the Michael Otto Foundation for
   Environmental Protection; and the Integrated Climate System Analysis and
   Prediction (CliSAP) centre at Hamburg University. The Max Planck
   Research School of Earth System Modelling gave useful support.
CR Alexandridis TK, 2009, J ENVIRON MANAGE, V90, P2243, DOI 10.1016/j.jenvman.2007.06.024
   Ando A, 1998, SCIENCE, V279, P2126, DOI 10.1126/science.279.5359.2126
   [Anonymous], LIFE FOCUS
   [Anonymous], WETLAND PLANNING AGR
   [Anonymous], COMPUTATIONAL SCI IT
   [Anonymous], AGR EUR UN STAT EEC
   [Anonymous], COM20060848 EUR COMM
   [Anonymous], 2000, CORINE LAND COV 2000
   [Anonymous], INTR EUNIS DAT
   [Anonymous], OFFICIAL J C
   [Anonymous], COM20080019 EUR COMM
   [Anonymous], TN416STR NAT CTR ATM
   [Anonymous], PLANNING PEOPLE PRAC
   [Anonymous], GIS WETLANDS SCI ANN
   [Anonymous], FNU188 HAMB U CTR MA
   [Anonymous], RAMS CONV MAN GUID C
   [Anonymous], 9518 COM CEC
   ASELMANN I, 1989, J ATMOS CHEM, V8, P307, DOI 10.1007/BF00052709
   BfN, 2004, EXPL TEXT MAP NAT VE
   Brinson MM, 1993, HYDROGEOMORPHIC CLAS
   Bruvoll A, 2006, ECOL ECON, V59, P499, DOI 10.1016/j.ecolecon.2005.11.015
   Droesler Matthias, 2008, V203, P243
   EEA, 2000, CORINE BIOT DAT
   Ellenberg H, 1996, VEGETATION MITTELEUR
   European Commission, 2010, COMM COMM EUR 2020 S, DOI DOI 10.1016/J.RESCONREC.2010.03.010
   Franklin J, 1995, PROG PHYS GEOG, V19, P474, DOI 10.1177/030913339501900403
   Franklin JF, 2007, CONSERV SC PR SER, V1, P131, DOI 10.1002/9780470692400.ch12
   Gan JB, 2007, ECOL ECON, V64, P423, DOI 10.1016/j.ecolecon.2007.02.032
   Guisan A, 2000, ECOL MODEL, V135, P147, DOI 10.1016/S0304-3800(00)00354-9
   Hobbs Richard J., 2005, P217, DOI 10.1017/CBO9780511614415.023
   Hoffmann CC, 2007, ECOL ENG, V30, P157, DOI 10.1016/j.ecoleng.2006.09.022
   Joosten H., 2001, LANDSCHAFTSOKOLOGISC
   Joosten H., 2002, WISE USE MIRES PEATL
   Kuntze H., 1994, BODENKUNDE
   Lehner B, 2004, J HYDROL, V296, P1, DOI 10.1016/j.jhydrol.2004.03.028
   Malczewski J, 2004, PROG PLANN, V62, P3, DOI 10.1016/j.progress.2003.09.002
   Manning AD, 2007, CONSERV SC PR SER, V1, P349
   Matthews E, 1987, GLOBAL BIOGEOCHEM CY, V1, P61, DOI 10.1029/GB001i001p00061
   McCarl BA, 2001, SCIENCE, V294, P2481, DOI 10.1126/science.1064193
   Merot P, 2003, ECOL MODEL, V163, P51, DOI 10.1016/S0304-3800(02)00387-3
   Miller JR, 2007, CONSERV SCI PRACT, V1, P81, DOI 10.1002/9780470692400.ch8
   Miller J, 2007, ECOL MODEL, V202, P225, DOI 10.1016/j.ecolmodel.2006.12.012
   Montanarella L., 2006, MIRES PEAT, V1, P1, DOI DOI 10.1007/978-94-007-6173-5_147-1
   Morris R. K. A., 2006, Journal for Nature Conservation (Jena), V14, P106, DOI 10.1016/j.jnc.2006.01.003
   Naidoo R, 2005, P NATL ACAD SCI USA, V102, P16712, DOI 10.1073/pnas.0508036102
   Newburn D, 2005, CONSERV BIOL, V19, P1411, DOI 10.1111/j.1523-1739.2005.00199.x
   Nilsson C, 2007, ECOL SOC, V12
   Polasky S, 2005, HANDB ECON, V20, P1517
   Prato T, 2006, J AM WATER RESOUR AS, V42, P125, DOI 10.1111/j.1752-1688.2006.tb03828.x
   Rebelo LM, 2009, J ENVIRON MANAGE, V90, P2144, DOI 10.1016/j.jenvman.2007.06.027
   Schneider UA, 2007, AGR SYST, V94, P128, DOI 10.1016/j.agsy.2006.08.001
   Scott JM, 2007, CONSERV SCI PRACT, V1, P494, DOI 10.1002/9780470692400.ch42
   Toner M, 1997, ECOL APPL, V7, P236, DOI 10.1890/1051-0761(1997)007[0236:RHARWA]2.0.CO;2
   van Horssen PW, 1999, LANDSCAPE ECOL, V14, P253, DOI 10.1023/A:1008058413152
   Van Lonkhuyzen RA, 2004, ENVIRON MANAGE, V33, P368, DOI 10.1007/s00267-003-3017-3
   Wiens JA, 2007, CONSERV SCI PRACT, V1, P479
   Young TP, 2000, BIOL CONSERV, V92, P73, DOI 10.1016/S0006-3207(99)00057-9
NR 57
TC 18
Z9 18
U1 0
U2 32
PU ELSEVIER SCI LTD
PI OXFORD
PA THE BOULEVARD, LANGFORD LANE, KIDLINGTON, OXFORD OX5 1GB, OXON, ENGLAND
SN 1462-9011
EI 1873-6416
J9 ENVIRON SCI POLICY
JI Environ. Sci. Policy
PD DEC
PY 2010
VL 13
IS 8
BP 721
EP 732
DI 10.1016/j.envsci.2010.07.005
PG 12
WC Environmental Sciences
WE Science Citation Index Expanded (SCI-EXPANDED)
SC Environmental Sciences & Ecology
GA 708MH
UT WOS:000286365400007
DA 2023-11-17
ER

PT J
AU Maltais-Landry, G
   Maranger, R
   Brisson, J
AF Maltais-Landry, Gabriel
   Maranger, Roxane
   Brisson, Jacques
TI Effect of artificial aeration and macrophyte species on nitrogen cycling
   and gas flux in constructed wetlands
SO ECOLOGICAL ENGINEERING
LA English
DT Article
DE Horizontal subsurface flow constructed wetlands; Nitrous oxide; Methane;
   Artificial aeration; Typha angustifolia; Phragmites australis
ID TREATING WASTE-WATER; REMOVAL EFFICIENCY; METHANE EMISSIONS; LOADING
   RATE; OXIDE; FLOW; DENITRIFICATION; N2O; PERFORMANCE; PARAMETERS
AB Constructed wetlands (CWs) are efficient at removing excessive nutrients from wastewaters. However, this removal often results in the flux of important greenhouse gases (GHG), such as nitrous oxide (N2O), carbon dioxide (CO2) and methane (CH4) that could mitigate the environmental benefits of CWs. We studied the efficiency of artificial aeration and 2 different macrophyte species (Phragmites australis, Typha angustifolia) on the removal and transformations of nitrogen and GHG gas flux using CW mesocosms supplied with 60 L m(-2) d(-1) of wastewater. Removal of total nitrogen (TN) and dissolved organic nitrogen (DON) was generally high in all beds but resulted in a net production of oxidized nitrogen (NOy) in aerated CW mesocosms as compared to ammonium (NH4+) in non-aerated units. Aerated units emitted less N2O when planted with P. australis or left unplanted. Aerated beds and planted mesocosms had lower CH4 fluxes than non-aerated units and unplanted beds, respectively. Our study suggests that planted systems with artificial aeration have the overall best performances in that they lead to a reduction of GHG flux and promote the release of NOy over NH4+ in their effluents. (C) 2008 Elsevier B.V. All rights reserved.
C1 [Maltais-Landry, Gabriel; Maranger, Roxane; Brisson, Jacques] Univ Montreal, Dept Sci Biol, Montreal, PQ H2V 2S9, Canada.
   [Maltais-Landry, Gabriel; Brisson, Jacques] Univ Montreal, Inst Rech Biol Vegetale, Montreal, PQ H1X 2B2, Canada.
C3 Universite de Montreal; Universite de Montreal
RP Maranger, R (通讯作者)，CP 6128,Succursale Ctr Ville, Montreal, PQ H3C 3J7, Canada.
EM r.maranger@umontreal.ca
OI Maranger, Roxane/0000-0002-2509-4678; Brisson,
   Jacques/0000-0003-0046-7551
FU Natural Sciences and Engineering Research Council (NSERC) of Canada;
   NSERC
FX Special thanks go to C. Blanchet, L. Tall and C. Radix for sampling
   assistance, M. Bouffard for nutrient analyses, F. Chazarenc for mesocosm
   maintenance, V Gagnon for mesocosm maintenance and help with Fig. 1, P.
   Groffman and D. Lewis for help with gas analyses, J. Cole and Y. Prairie
   for discussions and to two anonymous reviewers for comments. This
   research was funded by the Natural Sciences and Engineering Research
   Council (NSERC) of Canada student scholarship to GML, an NSERC Discovery
   grant to RM and a Strategic grant to JB. This study is a contribution to
   the Groupe de recherche interuniversitaire en limnologie (GRIL).
CR Bezbaruah AN, 2003, ENVIRON SCI TECHNOL, V37, P1690, DOI 10.1021/es020912w
   Bhagat R.M., 2016, WORKSHOP REPORT INTE, P3
   Brix H, 1997, WATER SCI TECHNOL, V35, P11, DOI 10.1016/S0273-1223(97)00047-4
   Chazarenc F, 2007, WATER SCI TECHNOL, V56, P23, DOI 10.2166/wst.2007.500
   Cole JJ, 1998, LIMNOL OCEANOGR, V43, P647, DOI 10.4319/lo.1998.43.4.0647
   Cole JJ, 2001, ENVIRON SCI TECHNOL, V35, P991, DOI 10.1021/es0015848
   Comeau Y, 2001, WATER SCI TECHNOL, V44, P55, DOI 10.2166/wst.2001.0809
   Cottingham PD, 1999, ENVIRON TECHNOL, V20, P69, DOI 10.1080/09593332008616794
   CRC, 1995, CRC HDB CHEM PHYS, V76
   DAVIES TH, 1990, CONSTRUCTED WETLANDS, P383
   DELIA CF, 1977, LIMNOL OCEANOGR, V22, P760, DOI 10.4319/lo.1977.22.4.0760
   Fey A, 1999, BIOL FERT SOILS, V29, P354, DOI 10.1007/s003740050565
   Gagnon V, 2007, WATER SCI TECHNOL, V56, P249, DOI 10.2166/wst.2007.510
   Grünfeld S, 1999, AQUAT BOT, V64, P63, DOI 10.1016/S0304-3770(99)00010-8
   GUI P, 2000, PUBLISHING, V1, P277
   Higgins JP, 2003, ADV ECOL SCI, V11, P137
   JAHNE B, 1987, J GEOPHYS RES-OCEANS, V92, P1937, DOI 10.1029/JC092iC02p01937
   Johansson AE, 2004, WATER RES, V38, P3960, DOI 10.1016/j.watres.2004.07.008
   Johansson AE, 2003, TELLUS B, V55, P737, DOI 10.1034/j.1600-0889.2003.00034.x
   Kuschk P, 2003, WATER RES, V37, P4236, DOI 10.1016/S0043-1354(03)00163-5
   Liikanen A, 2006, ECOL ENG, V26, P241, DOI 10.1016/j.ecoleng.2005.10.005
   Maltais-Landry G, 2007, J ENVIRON ENG SCI, V6, P409, DOI 10.1139/s06-069
   Mander Ü, 2005, J ENVIRON SCI HEAL A, V40, P1215, DOI 10.1081/ESE-200055662
   Mander Ü, 2003, WATER SCI TECHNOL, V48, P135, DOI 10.2166/wst.2003.0301
   Mander U, 2002, ADV ECOL SCI, V12, P127
   Morkved PT, 2005, WATER SCI TECHNOL, V51, P63
   Neubauer SC, 2005, ECOLOGY, V86, P3334, DOI 10.1890/04-1951
   Ouellet-Plamondon C, 2006, ECOL ENG, V27, P258, DOI 10.1016/j.ecoleng.2006.03.006
   RICHEY JE, 1988, LIMNOL OCEANOGR, V33, P551, DOI 10.4319/lo.1988.33.4.0551
   Rückauf U, 2004, SOIL BIOL BIOCHEM, V36, P77, DOI 10.1016/j.soilbio.2003.08.021
   SMITH MS, 1979, SOIL BIOL BIOCHEM, V11, P261, DOI 10.1016/0038-0717(79)90071-3
   Sovik AK, 2007, SCI TOTAL ENVIRON, V380, P28, DOI 10.1016/j.scitotenv.2006.10.007
   Sovik AK, 2006, J ENVIRON QUAL, V35, P2360, DOI 10.2134/jeq2006.0038
   Spieles DJ, 2000, ECOL ENG, V14, P77
   STRADMARK J, 2005, ECOL ENG, V25, P542
   Strom Lena, 2007, Wetlands Ecology and Management, V15, P43, DOI 10.1007/s11273-006-9010-x
   Styles, 2000, CHEMOSPHERE GLOBAL C, V2, P267, DOI [DOI 10.1016/S1465-9972(00)00015-5, 10.1016/S1465-9972(00)00015-5]
   Tai PD, 2002, J ENVIRON SCI-CHINA, V14, P27
   Tanner CC, 1996, ECOL ENG, V7, P59, DOI 10.1016/0925-8574(95)00066-6
   Tanner CC, 2002, ECOL ENG, V18, P499, DOI 10.1016/S0925-8574(02)00011-3
   Teiter S, 2005, ECOL ENG, V25, P528, DOI 10.1016/j.ecoleng.2005.07.011
   Vymazal J, 2005, NATURAL AND CONSTRUCTED WETLANDS: NUTRIENTS, METALS AND MANAGEMENT, P209
   Weller DE, 1998, ECOL APPL, V8, P1156, DOI 10.1890/1051-0761(1998)008[1156:HMFMDF]2.0.CO;2
   Wild U, 2001, ECOL ENG, V17, P49, DOI 10.1016/S0925-8574(00)00133-6
NR 44
TC 103
Z9 111
U1 7
U2 109
PU ELSEVIER
PI AMSTERDAM
PA RADARWEG 29, 1043 NX AMSTERDAM, NETHERLANDS
SN 0925-8574
EI 1872-6992
J9 ECOL ENG
JI Ecol. Eng.
PD FEB 9
PY 2009
VL 35
IS 2
SI SI
BP 221
EP 229
DI 10.1016/j.ecoleng.2008.03.003
PG 9
WC Ecology; Engineering, Environmental; Environmental Sciences
WE Science Citation Index Expanded (SCI-EXPANDED)
SC Environmental Sciences & Ecology; Engineering
GA 414JY
UT WOS:000263860900008
DA 2023-11-17
ER

PT J
AU Mander, Ü
   Dotro, G
   Ebie, Y
   Towprayoon, S
   Chiemchaisri, C
   Nogueira, SF
   Jamsranjav, B
   Kasak, K
   Truu, J
   Tournebize, J
   Mitsch, WJ
AF Mander, Uelo
   Dotro, Gabriela
   Ebie, Yoshitaka
   Towprayoon, Sirintornthep
   Chiemchaisri, Chart
   Nogueira, Sandra Furlan
   Jamsranjav, Baasansuren
   Kasak, Kuno
   Truu, Jaak
   Tournebize, Julien
   Mitsch, William J.
TI Greenhouse gas emission in constructed wetlands for wastewater
   treatment: A review
SO ECOLOGICAL ENGINEERING
LA English
DT Article; Proceedings Paper
CT SWS European Chapter Meeting on wetland restoration-Challenges and
   opportunities
CY JUN 17-21, 2012
CL Aarhus, DENMARK
DE Carbon dioxide; HSSF; Intermittent loading; Methane; Nitrous oxide;
   Pulsing hydrology; Surface flow constructed wetlands; VSSF
ID NITROUS-OXIDE EMISSIONS; METHANE EMISSIONS; N2O EMISSIONS; FRESH-WATER;
   SURFACE WETLANDS; VASCULAR PLANTS; NITRATE REMOVAL; GASEOUS FLUXES; CH4
   EMISSION; DUAL-ISOTOPE
AB A literature analysis of 158 papers published in international peer-reviewed journals indexed by the Thomson Reuters Web of Knowledge from 1994 to 2013 showed that CO2-C emission was significantly lower in free water surface (FWS) constructed wetlands (CW) than in subsurface flow (SF) CWs (median values from 95.8 to 137.0 mg m(-2) h(-1), respectively). In vertical subsurface flow (VSSF) CWs the CH4-C emission was significantly lower than in horizontal subsurface flow (HSSF) CWs (median values 3.0, 6.4, and 4.0 mgm(-2) h-1, respectively). There were no significant differences in N2O-N emission in various CW types (median for FWS, VSSF and HSSF CWs: 0.09, 0.12, and 0.13 mg m(-2) h(-1) correspondingly).
   The highest value of emission factor (EF) of CH4 ((CH4-C/inflow TOCin)*100%) was found for FWS CWs (median 18.0%), followed by HSSF CWs (3.8%), and VSSF CWs (1.28%). Median values of N2O EFs ((N2O N/inflow TNin)*100%) differed significantly in all three CW types: 0.34% for HSSF, 0.11% for PATS, and 0.018% for VSSF CWs.
   We found a significant correlation between TOCin and CH4-C emission and between the TNin and N2O-N emission values for all of the types of CWs we studied.
   Hybrid CWs (e.g., the subsequent combination of VSSF, HSSF and FWS CWs) are beneficial from the point of view of both water purification and minimization of greenhouse gas (GHG) emissions. Likewise, intermittent loading in VSSF CWs and macrophyte harvesting in HSSF and FWS CWs can mitigate GHG emissions. (C) 2013 Elsevier B.V. All rights reserved.
C1 [Mander, Uelo; Kasak, Kuno; Truu, Jaak] Univ Tartu, Dept Geog, Inst Ecol & Earth Sci, EE-51014 Tartu, Estonia.
   [Mander, Uelo; Tournebize, Julien] Natl Res Inst Sci & Technol Environm & Agr Irstea, Hydrosyst & Bioproc Res Unit, F-92761 Antony, France.
   [Dotro, Gabriela] Cranfield Univ, Sch Appl Sci, Cranfield Water Sci Inst, Cranfield MK43 0AL, Beds, England.
   [Ebie, Yoshitaka] Natl Inst Environm Studies, Ctr Mat Cycles & Waste Management Res, Ibaraki 3058506, Japan.
   [Towprayoon, Sirintornthep] King Mongkuts Univ Technol, Joint Grad Sch Energy & Environm, Bangkok 10140, Thailand.
   [Chiemchaisri, Chart] Kasetsart Univ, Fac Engn, Dept Environm Engn, Bangkok 10900, Thailand.
   [Nogueira, Sandra Furlan] Embrapa Monitoramento Satelite, BR-13070115 Campinas, SP, Brazil.
   [Jamsranjav, Baasansuren] Inst Global Environm Strategies, Intergovt Panel Climate Change IPCC Task Force Na, Tech Support Unit, Hayama, Kanagawa 2400115, Japan.
   [Mitsch, William J.] Florida Gulf Coast Univ, Naples, FL 34112 USA.
C3 University of Tartu; Tartu University Institute of Ecology & Earth
   Sciences; AgroParisTech; Universite Paris Saclay; INRAE; Cranfield
   University; National Institute for Environmental Studies - Japan; King
   Mongkuts University of Technology North Bangkok; King Mongkuts
   University of Technology Thonburi; Kasetsart University; Empresa
   Brasileira de Pesquisa Agropecuaria (EMBRAPA); State University System
   of Florida; Florida Gulf Coast University
RP Mander, Ü (通讯作者)，Univ Tartu, Dept Geog, Inst Ecol & Earth Sci, 46 Vanemuise St, EE-51014 Tartu, Estonia.
EM ulo.mander@ut.ee
RI Nogueira, Sandra/B-4575-2016; /F-6063-2017; TOURNEBIZE,
   Julien/C-6620-2008; Chiemchaisri, Chart/B-9627-2009; Mander,
   Ülo/H-3228-2015; Truu, Jaak/H-1323-2015; Ebie, Yoshitaka/A-2221-2014;
   Nogueira, Sandra Furlan/AAF-1379-2021; Kasak, Kuno/AAH-6189-2020
OI Nogueira, Sandra/0000-0001-6547-7297; /0000-0002-0810-2154; TOURNEBIZE,
   Julien/0000-0001-9294-839X; Chiemchaisri, Chart/0000-0003-0078-563X;
   Mander, Ülo/0000-0003-2340-6989; Truu, Jaak/0000-0003-1818-6678; Ebie,
   Yoshitaka/0000-0001-5726-5681; Nogueira, Sandra
   Furlan/0000-0001-6547-7297; Kasak, Kuno/0000-0002-0810-2154; Mitsch,
   William/0000-0001-8348-3172; Dotro, Gabriela/0000-0001-9953-4747
FU Estonian Research Council [IUT2-16]; EU through the European Regional
   Development Fund (Center of Excellence ENVIRON)
FX This study was supported by the Estonian Research Council (grant
   IUT2-16); and the EU through the European Regional Development Fund
   (Center of Excellence ENVIRON).
CR Aboobakar A, 2013, WATER RES, V47, P524, DOI 10.1016/j.watres.2012.10.004
   Ahn JH, 2010, ENVIRON SCI TECHNOL, V44, P4505, DOI 10.1021/es903845y
   Altor AE, 2006, ECOL ENG, V28, P224, DOI 10.1016/j.ecoleng.2006.06.006
   Anderson CJ, 2006, WETLANDS, V26, P779, DOI 10.1672/0277-5212(2006)26[779:SCANAA]2.0.CO;2
   [Anonymous], ECOL ENG IN PRESS
   [Anonymous], ASA SPEC PUBL
   [Anonymous], 2007, WETLANDS
   [Anonymous], CONSTRUCTED WETLANDS
   [Anonymous], ECOL ENG IN PRESS
   [Anonymous], THESIS AGROPARISTECH
   [Anonymous], REDUKTION KVAVE VATM
   [Anonymous], 2007, CLIMATE CHANGE 2007
   Arp DJ, 2003, CRIT REV BIOCHEM MOL, V38, P471, DOI 10.1080/10409230390267446
   Bachand PAM, 2000, ECOL ENG, V14, P17
   Bachand PAM, 2000, ECOL ENG, V14, P9
   Batson JA, 2012, J ENVIRON QUAL, V41, P2024, DOI 10.2134/jeq2011.0449
   BRIX H, 1990, WATER RES, V24, P259, DOI 10.1016/0043-1354(90)90112-J
   Brix H, 1997, WATER SCI TECHNOL, V35, P11, DOI 10.1016/S0273-1223(97)00047-4
   BRIX H, 1987, WATER SCI TECHNOL, V19, P107, DOI 10.2166/wst.1987.0193
   Chiemchaisri C, 2009, BIORESOURCE TECHNOL, V100, P3808, DOI 10.1016/j.biortech.2008.12.028
   Chojnicki BH, 2010, POL J ENVIRON STUD, V19, P283
   Colliver BB, 2000, BIOTECHNOL ADV, V18, P219, DOI 10.1016/S0734-9750(00)00035-5
   Cooper P, 2005, WATER SCI TECHNOL, V51, P81, DOI 10.2166/wst.2005.0293
   Cooper PF., 1996, REED BEDS CONSTRUCTE
   CZEPIEL P, 1995, ENVIRON SCI TECHNOL, V29, P2352, DOI 10.1021/es00009a030
   Díaz FJ, 2012, AGR WATER MANAGE, V104, P171, DOI 10.1016/j.agwat.2011.12.012
   DISE NB, 1993, J GEOPHYS RES-ATMOS, V98, P10583, DOI 10.1029/93JD00160
   Dise NB, 2001, BIOGEOCHEMISTRY, V53, P143, DOI 10.1023/A:1010774610050
   Dobbie KE, 2003, GLOBAL CHANGE BIOL, V9, P204, DOI 10.1046/j.1365-2486.2003.00563.x
   Dotro G., 2011, ENVIRON TECHNOL, V32, P1
   Duan XN, 2006, J FRESHWATER ECOL, V21, P139, DOI 10.1080/02705060.2006.9664106
   Fey A, 1999, BIOL FERT SOILS, V29, P354, DOI 10.1007/s003740050565
   Fuchs VJ, 2011, WATER RES, V45, P2073, DOI 10.1016/j.watres.2010.12.021
   García J, 2007, BIORESOURCE TECHNOL, V98, P3044, DOI 10.1016/j.biortech.2006.10.016
   García-Lledó A, 2011, WATER RES, V45, P5621, DOI 10.1016/j.watres.2011.08.025
   Gauci V, 2002, GLOBAL BIOGEOCHEM CY, V16, DOI 10.1029/2000GB001370
   GOREAU TJ, 1980, APPL ENVIRON MICROB, V40, P526, DOI 10.1128/AEM.40.3.526-532.1980
   Gui P, 2007, WATER SCI TECHNOL, V56, P49, DOI 10.2166/wst.2007.517
   Hendriks DMD, 2007, BIOGEOSCIENCES, V4, P411, DOI 10.5194/bg-4-411-2007
   Hernandez ME, 2007, ECOL ENG, V30, P78, DOI 10.1016/j.ecoleng.2007.01.015
   Hernandez ME, 2006, WETLANDS, V26, P862, DOI 10.1672/0277-5212(2006)26[862:IOHPFF]2.0.CO;2
   Huang B, 2009, CHEMOSPHERE, V74, P481, DOI 10.1016/j.chemosphere.2008.10.015
   Huang L, 2013, ENVIRON EARTH SCI, V68, P2171, DOI 10.1007/s12665-012-1900-z
   Hunt PG, 2009, ECOL ENG, V35, P1514, DOI 10.1016/j.ecoleng.2009.07.001
   Inamori R, 2007, PROCESS BIOCHEM, V42, P363, DOI 10.1016/j.procbio.2006.09.007
   Inamori R, 2008, CHEMOSPHERE, V73, P1071, DOI 10.1016/j.chemosphere.2008.07.064
   IPCC, 2006, AGR OTH LAND US, V4
   Itokawa H, 2001, WATER RES, V35, P657, DOI 10.1016/S0043-1354(00)00309-2
   Jäckel U, 2000, SOIL BIOL BIOCHEM, V32, P1811, DOI 10.1016/S0038-0717(00)00094-8
   Jia WL, 2011, ECOL ENG, V37, P1815, DOI 10.1016/j.ecoleng.2011.06.019
   Johansson AE, 2004, WATER RES, V38, P3960, DOI 10.1016/j.watres.2004.07.008
   Johansson AE, 2003, TELLUS B, V55, P737, DOI 10.1034/j.1600-0889.2003.00034.x
   Juutinen S, 2003, BIOL FERT SOILS, V38, P10, DOI 10.1007/s00374-003-0618-1
   Kadlec R.H., 2008, TREATMENT WETLANDS, V2nd, DOI [DOI 10.1201/9781420012514, 10.1201/9781420012514]
   Kadlec RH, 1996, TREATMENT WETLANDS, P893
   Kalbitz K, 2000, SOIL SCI, V165, P277, DOI 10.1097/00010694-200004000-00001
   Kayranli B, 2010, WETLANDS, V30, P111, DOI 10.1007/s13157-009-0003-4
   Klemedtsson L, 2005, GLOBAL CHANGE BIOL, V11, P1142, DOI 10.1111/j.1365-2486.2005.00973.x
   KNOWLES R, 1982, MICROBIOL REV, V46, P43, DOI 10.1128/MMBR.46.1.43-70.1982
   Kumaraswamy S, 2001, J ENVIRON QUAL, V30, P2195, DOI 10.2134/jeq2001.2195
   Le Mer J, 2001, EUR J SOIL BIOL, V37, P25, DOI 10.1016/S1164-5563(01)01067-6
   Liikanen A, 2006, ECOL ENG, V26, P241, DOI 10.1016/j.ecoleng.2005.10.005
   Liu CX, 2009, FRONT ENVIRON SCI EN, V3, P477, DOI 10.1007/s11783-009-0155-8
   Maddison M, 2009, ECOL ENG, V35, P258, DOI 10.1016/j.ecoleng.2008.06.003
   Maltais-Landry G, 2009, ECOL ENG, V35, P221, DOI 10.1016/j.ecoleng.2008.03.003
   Maltais-Landry G, 2009, ENVIRON POLLUT, V157, P748, DOI 10.1016/j.envpol.2008.11.019
   Mander U, 2005, WATER SCI TECHNOL, V52, P167, DOI 10.2166/wst.2005.0691
   Mander Ü, 2005, J ENVIRON SCI HEAL A, V40, P1215, DOI 10.1081/ESE-200055662
   Mander Ü, 2003, WATER SCI TECHNOL, V48, P135, DOI 10.2166/wst.2003.0301
   Mander Ü, 2008, SCI TOTAL ENVIRON, V404, P343, DOI 10.1016/j.scitotenv.2008.03.014
   Mander Ü, 2011, WETLANDS, V31, P1023, DOI 10.1007/s13157-011-0218-z
   Mata-Alvarez J, 2000, BIORESOURCE TECHNOL, V74, P3, DOI 10.1016/S0960-8524(00)00023-7
   Meerburg BG, 2010, WETL ECOL MANAG, V18, P463, DOI 10.1007/s11273-010-9179-x
   Meijide A, 2010, EUR J SOIL SCI, V61, P364, DOI 10.1111/j.1365-2389.2010.01233.x
   Mitsch WJ, 2013, LANDSCAPE ECOL, V28, P583, DOI 10.1007/s10980-012-9758-8
   Mosier A, 1998, NUTR CYCL AGROECOSYS, V52, P225, DOI 10.1023/A:1009740530221
   Mosier AR, 1998, BIOL FERT SOILS, V27, P221, DOI 10.1007/s003740050424
   Pan T, 2011, ECOL ENG, V37, P248, DOI 10.1016/j.ecoleng.2010.11.014
   Pangala SR, 2010, CHEMOSPHERE, V78, P493, DOI 10.1016/j.chemosphere.2009.11.042
   Park KY, 2000, J BIOSCI BIOENG, V90, P247, DOI 10.1016/S1389-1723(00)80077-8
   Park KY, 2001, WATER SCI TECHNOL, V43, P147, DOI 10.2166/wst.2001.0130
   Picek T, 2007, ECOL ENG, V31, P98, DOI 10.1016/j.ecoleng.2007.06.008
   Riya S, 2010, KAGAKU KOGAKU RONBUN, V36, P229, DOI 10.1252/kakoronbunshu.36.229
   ROBERTSON GP, 1987, SOIL BIOL BIOCHEM, V19, P187, DOI 10.1016/0038-0717(87)90080-0
   Rückauf U, 2004, SOIL BIOL BIOCHEM, V36, P77, DOI 10.1016/j.soilbio.2003.08.021
   Schäfer CM, 2012, PLANT SOIL, V357, P339, DOI 10.1007/s11104-012-1168-9
   Seitzinger SP, 1998, GLOBAL BIOGEOCHEM CY, V12, P93, DOI 10.1029/97GB03657
   Sha C, 2011, ECOL ENG, V37, P16, DOI 10.1016/j.ecoleng.2010.07.022
   Silvan N, 2005, SOIL BIOL BIOCHEM, V37, P1519, DOI 10.1016/j.soilbio.2005.01.006
   Smialek J, 2006, WETLANDS, V26, P509, DOI 10.1672/0277-5212(2006)26[509:EOAWSN]2.0.CO;2
   Song KY, 2012, ECOL ENG, V38, P130, DOI 10.1016/j.ecoleng.2011.09.008
   Sovik AK, 2007, SCI TOTAL ENVIRON, V380, P28, DOI 10.1016/j.scitotenv.2006.10.007
   Sovik AK, 2006, J ENVIRON QUAL, V35, P2360, DOI 10.2134/jeq2006.0038
   Spieles DJ, 2000, ECOL ENG, V14, P77
   Stadmark J, 2005, ECOL ENG, V25, P542, DOI 10.1016/j.ecoleng.2005.07.004
   Ström L, 2005, BIOGEOCHEMISTRY, V75, P65, DOI 10.1007/s10533-004-6124-1
   Strom Lena, 2007, Wetlands Ecology and Management, V15, P43, DOI 10.1007/s11273-006-9010-x
   Tai PD, 2002, J ENVIRON SCI-CHINA, V14, P27
   Tanner CC, 1997, J ENVIRON QUAL, V26, P1056, DOI 10.2134/jeq1997.00472425002600040017x
   Teiter S, 2005, ECOL ENG, V25, P528, DOI 10.1016/j.ecoleng.2005.07.011
   Thiere G, 2011, ECOL ENG, V37, P6, DOI 10.1016/j.ecoleng.2009.02.002
   UKWIR, 2008, 08CL015 UKWIR
   van de Riet BP, 2013, WATER AIR SOIL POLL, V224, DOI 10.1007/s11270-013-1440-5
   VANDERGON HACD, 1994, GLOBAL BIOGEOCHEM CY, V8, P127
   VanderZaag AC, 2010, J ENVIRON QUAL, V39, P460, DOI 10.2134/jeq2009.0166
   Vilain G, 2012, BIOGEOCHEMISTRY, V111, P253, DOI 10.1007/s10533-011-9642-7
   Vilain G, 2010, AGR FOREST METEOROL, V150, P1192, DOI 10.1016/j.agrformet.2010.05.004
   Vohla C, 2011, ECOL ENG, V37, P70, DOI 10.1016/j.ecoleng.2009.08.003
   Vymazal J, 2001, TRANSFORMATIONS OF NUTRIENTS IN NATURAL AND CONSTRUCTED WETLANDS, P1
   Vymazal J, 2008, WASTEWATER TREATMENT, P566
   Vymazal Jan, 1998, P17
   Vymazal J, 2007, SCI TOTAL ENVIRON, V380, P48, DOI 10.1016/j.scitotenv.2006.09.014
   Vymazal J, 2011, ENVIRON SCI TECHNOL, V45, P61, DOI 10.1021/es101403q
   Waddington JM, 1996, J GEOPHYS RES-ATMOS, V101, P22775, DOI 10.1029/96JD02014
   Wang YH, 2008, ENVIRON POLLUT, V152, P351, DOI 10.1016/j.envpol.2007.06.017
   Wang YH, 2008, ECOL ENG, V32, P22, DOI 10.1016/j.ecoleng.2007.08.003
   WANG ZP, 1993, SOIL SCI SOC AM J, V57, P382, DOI 10.2136/sssaj1993.03615995005700020016x
   Well R., 2005, ENVIRON SCI-TOKYO, V2, P143, DOI [10.1080/15693430500393334, DOI 10.1080/15693430500393334]
   Well R, 2012, GEOCHIM COSMOCHIM AC, V90, P265, DOI 10.1016/j.gca.2012.04.045
   Wild U, 2001, ECOL ENG, V17, P49, DOI 10.1016/S0925-8574(00)00133-6
   Williams HG, 2010, ECOL ENG, V36, P1774, DOI 10.1016/j.ecoleng.2010.07.019
   Willison TW, 1998, BIOL FERT SOILS, V27, P279, DOI 10.1007/s003740050434
   Wrage N, 2001, SOIL BIOL BIOCHEM, V33, P1723, DOI 10.1016/S0038-0717(01)00096-7
   Wu J, 2009, BIORESOURCE TECHNOL, V100, P2910, DOI 10.1016/j.biortech.2009.01.056
   Wunderlin P, 2013, ENVIRON SCI TECHNOL, V47, P1339, DOI 10.1021/es303174x
   Xue Y, 1999, J ENVIRON QUAL, V28, P263, DOI 10.2134/jeq1999.00472425002800010032x
   Yan C, 2012, J HAZARD MATER, V203, P188, DOI 10.1016/j.jhazmat.2011.12.002
   Yang JS, 2013, SOIL BIOL BIOCHEM, V61, P52, DOI 10.1016/j.soilbio.2013.02.009
   Yu KW, 2006, CHEMOSPHERE, V62, P905, DOI 10.1016/j.chemosphere.2005.05.033
   Zhou S, 2008, WATER AIR SOIL POLL, V191, P171, DOI 10.1007/s11270-008-9615-1
   Zhu NW, 2007, J ENVIRON MANAGE, V85, P936, DOI 10.1016/j.jenvman.2006.11.004
NR 131
TC 186
Z9 194
U1 18
U2 347
PU ELSEVIER SCIENCE BV
PI AMSTERDAM
PA PO BOX 211, 1000 AE AMSTERDAM, NETHERLANDS
SN 0925-8574
EI 1872-6992
J9 ECOL ENG
JI Ecol. Eng.
PD MAY
PY 2014
VL 66
BP 19
EP 35
DI 10.1016/j.ecoleng.2013.12.006
PG 17
WC Ecology; Engineering, Environmental; Environmental Sciences
WE Science Citation Index Expanded (SCI-EXPANDED); Conference Proceedings Citation Index - Science (CPCI-S)
SC Environmental Sciences & Ecology; Engineering
GA AH9FA
UT WOS:000336445800004
OA Green Published
DA 2023-11-17
ER

PT J
AU Marín-Muñiz, JL
   Hernández, ME
   Moreno-Casasola, P
AF Luis Marin-Muniz, Jose
   Hernandez, Maria E.
   Moreno-Casasola, Patricia
TI Greenhouse gas emissions from coastal freshwater wetlands in Veracruz
   Mexico: Effect of plant community and seasonal dynamics
SO ATMOSPHERIC ENVIRONMENT
LA English
DT Article
DE Marshes; Swamps; Methane; Nitrous oxide; Carbon dioxide
ID NITROUS-OXIDE EMISSIONS; METHANE EMISSIONS; CARBON-DIOXIDE; SOIL REDOX;
   SPATIAL VARIATION; NATURAL WETLAND; ORGANIC-MATTER; N2O EMISSIONS;
   FLUXES; CH4
AB Wetlands play an important role in modulating atmospheric concentrations of Greenhouse Gases (GHGs), such as methane (CH4), nitrous oxide (N2O) and carbon dioxide (CO2). Despite the fact that similar to 30% of wetlands in the world occur in tropical latitudes, little is known about GHG emissions from these ecosystems and the variables that control such emissions. We investigated the CH4, N2O and CO2 emissions in tropical freshwater marshes (FM) and swamps (FS) on the coastal plain of Veracruz, Mexico. GHGs were measured every two months using the closed chamber technique from April 2010 to February 2012 (CH4 and N2O) and during the last year for CO2. The ranges of the emissions were 20-2000 mg C-CH4 m(-2) d(-1), -2-16 mg N-N2O m(-2) d(-1) and 0.5-18 g C-CO2 m(-2)d(-1). There were not significant differences in the emissions between FM and FS (P = 0.314, 0.528 and 0.213 for CH4, N2O, and CO2, respectively). However, significant differences (P < 0.001) in CH4 and CO2 emissions were found in the different seasons. During the rainy and windy seasons, the water level was higher than during dry season, this enhanced reduced conditions in the soils and caused significantly higher (P < 0.05) CH4 emissions (>364 mg m(-2) d(-1)) than during dry season (<150 mg m(-2) d(-1)). The opposite was observed for CO2 emissions, during dry season, wetland soils were more aerobic and CO2 fluxes increased (FM: 11 +/- 2, FS: 12 +/- 1 g m(-2) d(-1)). N-N2O emissions (FM: 1.5 +/- 0.96, FS: 2.4 +/- 0.9 mg m(-2) d(-1)) were similar during different climatic season (P = 0.056). Based on the global warming potential, CH4 was the main contributor to total GHGs emission during the rainy and windy seasons (75-93%), while CO2 was predominant during the dry season (79.6%) and N2O contributed with less than 7% in the three seasons. Water level and redox potential were found to be main factors influencing GHG emissions in these wetlands. (C) 2015 Elsevier Ltd. All rights reserved.
C1 [Luis Marin-Muniz, Jose] Univ Veracruzana, Ctr Invest Trop, Casco Ex Hacienda Lucas Martin, Xalapa, Veracruz, Mexico.
   [Hernandez, Maria E.; Moreno-Casasola, Patricia] Inst Ecol AC, Xalapa, Veracruz, Mexico.
C3 Universidad Veracruzana; Instituto de Ecologia - Mexico
RP Marín-Muñiz, JL (通讯作者)，El Colegio Veracruz,Carrillo Puerto 26, Xalapa 91000, Veracruz, Mexico.
EM soydrew@hotmail.com
RI Moreno-Casasola, Patricia/R-8562-2018; MARIN, luis/AAX-4061-2020
OI Moreno-Casasola, Patricia/0000-0003-0468-0851; Marin-Muniz, Jose
   Luis/0000-0002-7814-8449
FU Mexican National Council for Science and Technology-CONACYT [081942];
   Sector fund CONACYT-SEMARNAT [107887]; PhD. scholarship [229637]
FX Funding for this work was provided by the Mexican National Council for
   Science and Technology-CONACYT-through the basic science project No.
   081942, Sector fund CONACYT-SEMARNAT through the project No. 107887 and
   the PhD. scholarship No. 229637. We give thanks to Alejandro Hernandez,
   Monserrat Vidal, Alejandro Marin and Carmelo Maximiliano for their help
   with the field work. We are also grateful to the local guides who
   accompanied us throughout the field work: Tomas Leon and Eduardo
   Lauranchet. Special thanks to David Leroux for his help editing the
   manuscript.
CR Alford DP, 1997, BIOGEOCHEMISTRY, V37, P227, DOI 10.1023/A:1005762023795
   Altor AE, 2008, WETLANDS, V28, P423, DOI 10.1672/07-98.1
   [Anonymous], THESIS U HELSINKI FI
   [Anonymous], 2007, WETLANDS
   [Anonymous], CHIN SCI B
   [Anonymous], INT J BIODIVERS SCI
   [Anonymous], J GEOPHYS RES
   [Anonymous], WETLANDS CHARACTERIS
   [Anonymous], 2009, WETLANDS HDB
   [Anonymous], 2007, IPCC 4 ASSESSMENT RE
   [Anonymous], 1985, 16 WMO GLOB OZ RES M
   [Anonymous], 2012, MIRES PEAT
   Augustin J, 1998, BIOL FERT SOILS, V28, P1, DOI 10.1007/s003740050455
   Bai JH, 2005, GEODERMA, V124, P181, DOI 10.1016/j.geoderma.2004.04.012
   Beauhamp E., 1989, Advances in Soil Science, V10, P113
   Bockman OC, 1998, NUTR CYCL AGROECOSYS, V52, P165, DOI 10.1023/A:1009736327495
   Burt TP, 1999, HYDROL PROCESS, V13, P1451, DOI 10.1002/(SICI)1099-1085(199907)13:10&lt;1451::AID-HYP822&gt;3.0.CO;2-W
   CABRERA ML, 1993, SOIL SCI SOC AM J, V57, P63, DOI 10.2136/sssaj1993.03615995005700010012x
   Campos A, 2011, HYDROLOG SCI J, V56, P1388, DOI 10.1080/02626667.2011.629786
   Chen H, 2010, WATER AIR SOIL POLL, V211, P25, DOI 10.1007/s11270-009-0277-4
   Cheng XL, 2007, CHEMOSPHERE, V68, P420, DOI 10.1016/j.chemosphere.2007.01.004
   Chimner Rodney A., 2005, Wetlands Ecology and Management, V13, P671, DOI 10.1007/s11273-005-0965-9
   Colmer TD, 2003, PLANT CELL ENVIRON, V26, P17, DOI 10.1046/j.1365-3040.2003.00846.x
   Dalal RC, 2008, PLANT SOIL, V309, P43, DOI 10.1007/s11104-007-9446-7
   Davidson EA, 2000, BIOSCIENCE, V50, P667, DOI 10.1641/0006-3568(2000)050[0667:TACMOS]2.0.CO;2
   Dhondt K, 2004, BIOL FERT SOILS, V40, P243, DOI 10.1007/s00374-004-0773-z
   Ding WX, 2005, ATMOS ENVIRON, V39, P3199, DOI 10.1016/j.atmosenv.2005.02.022
   Draper N.R., 1996, APPL REGRESSION ANAL
   Drew MC, 2000, TRENDS PLANT SCI, V5, P123, DOI 10.1016/S1360-1385(00)01570-3
   Elberling B, 2011, ENVIRON SCI TECHNOL, V45, P3393, DOI 10.1021/es103540k
   Grünfeld S, 1999, AQUAT BOT, V64, P63, DOI 10.1016/S0304-3770(99)00010-8
   Hadi A, 2005, NUTR CYCL AGROECOSYS, V71, P73, DOI 10.1007/s10705-004-0380-2
   Hefting MM, 2006, ECOSYSTEMS, V9, P550, DOI 10.1007/s10021-006-0160-8
   Hernandez ME, 2007, J ENVIRON QUAL, V36, P333, DOI 10.2134/jeq2006.0139
   Hernandez ME, 2006, WETLANDS, V26, P862, DOI 10.1672/0277-5212(2006)26[862:IOHPFF]2.0.CO;2
   Hickman JE, 2011, CURR OPIN ENV SUST, V3, P370, DOI 10.1016/j.cosust.2011.08.001
   Hillel, 2005, ENCY SOILS ENV, P366, DOI DOI 10.1016/B0-12-348530-4/00212-5
   Hirota M, 2007, CHEMOSPHERE, V68, P597, DOI 10.1016/j.chemosphere.2007.01.002
   Hou AX, 2000, SOIL SCI SOC AM J, V64, P2180, DOI 10.2136/sssaj2000.6462180x
   Houghton JT, 2001, CLIMATE CHANGE 2001: THE SCIENTIFIC BASIS, P1
   Huang GH, 2005, J ENVIRON SCI HEAL A, V40, P1227, DOI 10.1081/ESE-200055666
   Mata DI, 2011, FOREST ECOL MANAG, V262, P1514, DOI 10.1016/j.foreco.2011.06.053
   Inglett KS, 2012, BIOGEOCHEMISTRY, V108, P77, DOI 10.1007/s10533-011-9573-3
   Jiang CS, 2009, ATMOS ENVIRON, V43, P3305, DOI 10.1016/j.atmosenv.2009.04.020
   Kang H, 1998, WATER AIR SOIL POLL, V105, P107, DOI 10.1023/A:1005089122337
   Kankaala P, 2004, BIOGEOCHEMISTRY, V68, P297, DOI 10.1023/B:BIOG.0000031030.77498.1f
   Kao-Kniffin J, 2010, AQUAT BOT, V93, P107, DOI 10.1016/j.aquabot.2010.03.009
   Khalil MAK, 1998, J GEOPHYS RES-ATMOS, V103, P25219, DOI 10.1029/98JD01115
   Kögel-Knabner I, 2002, SOIL BIOL BIOCHEM, V34, P139, DOI 10.1016/S0038-0717(01)00158-4
   Koh HS, 2009, HYDROBIOLOGIA, V630, P271, DOI 10.1007/s10750-009-9821-x
   Koné YJM, 2010, BIOGEOCHEMISTRY, V100, P21, DOI 10.1007/s10533-009-9402-0
   Krauss KW, 2012, PLANT SOIL, V358, P265, DOI 10.1007/s11104-012-1182-y
   Laanbroek HJ, 2010, ANN BOT-LONDON, V105, P141, DOI 10.1093/aob/mcp201
   Lal R., 1995, Subsoil management techniques., P1
   Lanza-Espino G, 2011, UNIV CIENC, V27, P145
   Le Mer J, 2001, EUR J SOIL BIOL, V37, P25, DOI 10.1016/S1164-5563(01)01067-6
   Liblik LK, 1997, GLOBAL BIOGEOCHEM CY, V11, P485, DOI 10.1029/97GB01935
   Liikanen A, 2009, BOREAL ENVIRON RES, V14, P351
   Liu DY, 2011, BIOGEOSCIENCES, V8, P329, DOI 10.5194/bg-8-329-2011
   Marín-Muñiz JL, 2014, PLANT SOIL, V378, P189, DOI 10.1007/s11104-013-2011-7
   Maljanen M, 2006, SOIL USE MANAGE, V22, P151, DOI 10.1111/j.1475-2743.2006.00029.x
   Marani L, 2007, ATMOS ENVIRON, V41, P1627, DOI 10.1016/j.atmosenv.2006.10.046
   Mitsch WJ, 2010, WETL ECOL MANAG, V18, P573, DOI 10.1007/s11273-009-9164-4
   MOORE TR, 1990, BIOGEOCHEMISTRY, V11, P45
   MULVANEY RL, 1984, SOIL SCI SOC AM J, V48, P596, DOI 10.2136/sssaj1984.03615995004800030026x
   Nahlik AM, 2011, GLOBAL CHANGE BIOL, V17, P1321, DOI 10.1111/j.1365-2486.2010.02190.x
   Nykanen H, 1995, J BIOGEOGR, V22, P351, DOI 10.2307/2845930
   Pant HK, 2003, J FOOD AGRIC ENVIRON, V1, P308
   Pennock D, 2010, GEODERMA, V155, P308, DOI 10.1016/j.geoderma.2009.12.015
   Philippot L, 2009, PLANT SOIL, V321, P61, DOI 10.1007/s11104-008-9796-9
   Phillips R, 2008, CATENA, V72, P386, DOI 10.1016/j.catena.2007.07.007
   ROBARGE WP, 1983, COMMUN SOIL SCI PLAN, V14, P1207, DOI 10.1080/00103628309367444
   Schulten HR, 1997, BIOL FERT SOILS, V26, P1, DOI 10.1007/s003740050335
   Sha C, 2011, ECOL ENG, V37, P16, DOI 10.1016/j.ecoleng.2010.07.022
   Singh S.N., 2000, CHEMOSPHERE GLOB CHA, V2, P39, DOI [10.1016/S1465-9972(99)00046-X, DOI 10.1016/S1465-9972(99)00046-X]
   Smialek J, 2006, WETLANDS, V26, P509, DOI 10.1672/0277-5212(2006)26[509:EOAWSN]2.0.CO;2
   Smith KA, 2003, EUR J SOIL SCI, V54, P779, DOI 10.1046/j.1351-0754.2003.0567.x
   Strickland MS, 2009, ECOLOGY, V90, P441, DOI 10.1890/08-0296.1
   Ström L, 2005, BIOGEOCHEMISTRY, V75, P65, DOI 10.1007/s10533-004-6124-1
   TATHY JP, 1992, J GEOPHYS RES-ATMOS, V97, P6159, DOI 10.1029/90JD02555
   Van Amstel A, 2012, J INTEGR ENVIRON SCI, V9, P5, DOI 10.1080/1943815X.2012.694892
   Vann CD, 2003, BIOGEOCHEMISTRY, V63, P117, DOI 10.1023/A:1023397032331
   Venterink HO, 2002, PLANT SOIL, V243, P119, DOI 10.1023/A:1019993510737
   VITOUSEK PM, 1986, ANNU REV ECOL SYST, V17, P137, DOI 10.1146/annurev.es.17.110186.001033
   WANG ZP, 1993, SOIL SCI SOC AM J, V57, P382, DOI 10.2136/sssaj1993.03615995005700020016x
   Yavitt JB, 1997, GEOMICROBIOL J, V14, P299, DOI 10.1080/01490459709378054
   Yu KW, 2008, GLOBAL CHANGE BIOL, V14, P798, DOI 10.1111/j.1365-2486.2008.01545.x
   Yu KW, 2001, BIOL FERT SOILS, V34, P25, DOI 10.1007/s003740100350
   Zhu RB, 2008, ATMOS ENVIRON, V42, P2437, DOI 10.1016/j.atmosenv.2007.12.016
NR 89
TC 41
Z9 43
U1 6
U2 120
PU PERGAMON-ELSEVIER SCIENCE LTD
PI OXFORD
PA THE BOULEVARD, LANGFORD LANE, KIDLINGTON, OXFORD OX5 1GB, ENGLAND
SN 1352-2310
EI 1873-2844
J9 ATMOS ENVIRON
JI Atmos. Environ.
PD APR
PY 2015
VL 107
BP 107
EP 117
DI 10.1016/j.atmosenv.2015.02.036
PG 11
WC Environmental Sciences; Meteorology & Atmospheric Sciences
WE Science Citation Index Expanded (SCI-EXPANDED)
SC Environmental Sciences & Ecology; Meteorology & Atmospheric Sciences
GA CE6UY
UT WOS:000351974900012
DA 2023-11-17
ER

PT J
AU Cheng, C
   Zhang, J
   He, Q
   Wu, HM
   Chen, Y
   Xie, HJ
   Pavlostathis, SG
AF Cheng, Cheng
   Zhang, Jian
   He, Qiang
   Wu, Haiming
   Chen, Yi
   Xie, Huijun
   Pavlostathis, Spyros G.
TI Exploring simultaneous nitrous oxide and methane sink in wetland
   sediments under anoxic conditions
SO WATER RESEARCH
LA English
DT Article
DE Wetland sediments; Methane oxidation; Methanotrophs; Nitrous oxide;
   Denitrification
ID ANAEROBIC OXIDATION; AEROBIC METHANOTROPHS; MICROBIAL COMMUNITY;
   REDUCTION; DENITRIFICATION; WATER; EMISSIONS; LATITUDE; REMOVAL; GENES
AB Methane (CH4) and nitrous oxide (N2O) are the most powerful greenhouse gases globally; recent emissions exceed previous estimates. The potential link between N2O reduction and CH4 oxidation in anoxic wetland sediments would be a sink for both gases, which has attracted broad attention. To explore the simultaneous N2O and CH4 biotransformation, wetland sediments were used to inoculate an enrichment reactor, continuously fed with CH4 and N2O for 500 days. After enrichment, the CH4 oxidation rate reached 2.8 mu mol.g(-1) dw.d(-1), which was 800-fold higher than the rate of the wetland sediments used as inoculum. Moreover, stable isotopic tracing proved CH4 oxidation was driven by N2O consumption under anoxic conditions. Genomic sequencing showed that the microbial community was dominated by methanotrophs. Species of Methylocaldum genus, belonging to gamma-Proteobacteria class, were significantly enriched, and became the predominant methanotrophs. Quantitative analysis indicated methane monooxygenase and nitrous oxide reductase increased by 38- and 8-fold compared to the inoculum. As to the potential mechanisms, we propose that N2O-driven CH4 oxidation was mediated by aerobic methanotrophs solely or along with denitrifying bacteria under hypoxia. Electrons and energy are generated and transferred in the oxidative phosphorylation pathway. Our findings expand the range of electron acceptors associated with CH4 oxidation as well as elucidate the significant role of methanotrophs relative to both carbon and nitrogen cycles. (c) 2021 Elsevier Ltd. All rights reserved.
C1 [Cheng, Cheng; He, Qiang; Chen, Yi] Chongqing Univ, Coll Environm & Ecol, Chongqing 400045, Peoples R China.
   [Cheng, Cheng; Zhang, Jian; Wu, Haiming] Shandong Univ, Sch Environm Sci & Engn, Qingdao 266237, Peoples R China.
   [Cheng, Cheng; Pavlostathis, Spyros G.] Georgia Inst Technol, Sch Civil & Environm Engn, Atlanta, GA 30332 USA.
   [Xie, Huijun] Shandong Univ, Environm Res Inst, Qingdao 266237, Peoples R China.
C3 Chongqing University; Shandong University; University System of Georgia;
   Georgia Institute of Technology; Shandong University
RP Cheng, C (通讯作者)，Chongqing Univ, Coll Environm & Ecol, Chongqing 400045, Peoples R China.; Cheng, C; Zhang, J (通讯作者)，Shandong Univ, Sch Environm Sci & Engn, Qingdao 266237, Peoples R China.; Cheng, C (通讯作者)，Georgia Inst Technol, Sch Civil & Environm Engn, Atlanta, GA 30332 USA.
EM ccheng@cqu.edu.cn; zhangjian00@sdu.edu.cn
RI Cheng, Cheng/ITV-3500-2023; Wu, Haiming/M-4820-2016; Wu,
   Haiming/GZK-9456-2022
OI Cheng, Cheng/0000-0001-5597-7327; Wu, Haiming/0000-0002-6618-3175; Chen,
   Yi/0000-0002-8298-0350; Pavlostathis, Spyros G./0000-0001-9731-3836
FU National Natural Science Foundation of China [51925803, 51779020];
   Postdoctoral Science Foundation of Chongqing Natural Science Foundation
   [cstc2020jcyj-bshX0084]; Chongqing Postdoctoral Researchers Research
   Project Special Funding [XmT20190696]; China Scholarship Council
FX This work was supported by the National Natural Science Foundation of
   China (No. 51925803 & 51779020), Postdoctoral Science Foundation of
   Chongqing Natural Science Foundation (cstc2020jcyj-bshX0084), Chongqing
   Postdoctoral Researchers Research Project Special Funding (XmT20190696).
   C.C is grateful to China Scholarship Council for financial support
   during her research stay at the Georgia Institute of Technology, USA.
CR Angle JC, 2017, NAT COMMUN, V8, DOI 10.1038/s41467-017-01753-4
   Anthony, 1982, BIOCH METHYLOTROPHS, P439
   ASSHAUER KP, 2015, BIOINFORMATICS, V31, P2882, DOI [DOI 10.1093/BI0INF0RMATICS/BTV287, 10.1093/bioinformatics/btv287, DOI 10.1093/BIOINFORMATICS/BTV287]
   Bai YN, 2019, WATER RES, V164, DOI 10.1016/j.watres.2019.114935
   Bastviken D, 2011, SCIENCE, V331, P50, DOI 10.1126/science.1196808
   Siniscalchi LAB, 2017, ENVIRON SCI POLLUT R, V24, P16751, DOI 10.1007/s11356-017-9197-9
   Bodrossy L, 1997, ARCH MICROBIOL, V168, P493, DOI 10.1007/s002030050527
   Cabrol L, 2020, SCI TOTAL ENVIRON, V736, DOI 10.1016/j.scitotenv.2020.139588
   Cai C, 2019, ENVIRON SCI TECHNOL, V53, P7371, DOI 10.1021/acs.est.9b00077
   Chen JW, 2013, BBA-BIOENERGETICS, V1827, P136, DOI 10.1016/j.bbabio.2012.10.002
   Chen ML, 2020, ENVIRON SCI ECOTECH, V4, DOI 10.1016/j.ese.2020.100063
   Cheng C, 2019, SCI TOTAL ENVIRON, V648, P916, DOI 10.1016/j.scitotenv.2018.08.185
   Cui MM, 2015, MICROBIOLOGYOPEN, V4, P1, DOI 10.1002/mbo3.232
   Dedysh SN, 2004, INT J SYST EVOL MICR, V54, P151, DOI 10.1099/ijs.0.02805-0
   Deutzmann JS, 2014, P NATL ACAD SCI USA, V111, P18273, DOI 10.1073/pnas.1411617111
   Dumont MG, 2013, ENV MICROBIOL REP, V5, P757, DOI 10.1111/1758-2229.12078
   Ettwig KF, 2010, NATURE, V464, P543, DOI 10.1038/nature08883
   Gabarró J, 2013, WATER RES, V47, P7066, DOI 10.1016/j.watres.2013.07.057
   Guo N, 2018, WATER RES, V133, P79, DOI 10.1016/j.watres.2018.01.020
   Gupta V, 2013, ENVIRON SCI TECHNOL, V47, P8273, DOI 10.1021/es400484t
   Hansen AT, 2018, NAT GEOSCI, V11, P127, DOI 10.1038/s41561-017-0056-6
   Haroon MF, 2013, NATURE, V500, P567, DOI 10.1038/nature12375
   Hatamoto M, 2010, WATER RES, V44, P1409, DOI 10.1016/j.watres.2009.11.021
   Islas-Lima S, 2004, WATER RES, V38, P13, DOI 10.1016/j.watres.2003.08.024
   Jia LX, 2020, WATER RES, V169, DOI 10.1016/j.watres.2019.115285
   Kalyuzhnaya MG, 2013, NAT COMMUN, V4, DOI 10.1038/ncomms3785
   Kits KD, 2015, ENVIRON MICROBIOL, V17, P3219, DOI 10.1111/1462-2920.12772
   Knittel K, 2009, ANNU REV MICROBIOL, V63, P311, DOI 10.1146/annurev.micro.61.080706.093130
   Leu AO, 2020, ISME J, V14, P1030, DOI 10.1038/s41396-020-0590-x
   Light SH, 2018, NATURE, V562, P140, DOI 10.1038/s41586-018-0498-z
   Lu YZ, 2016, WATER RES, V102, P445, DOI 10.1016/j.watres.2016.06.065
   Marotta H, 2014, NAT CLIM CHANGE, V4, P467, DOI [10.1038/NCLIMATE2222, 10.1038/nclimate2222]
   Martinez-Cruz K, 2018, WATER RES, V144, P332, DOI 10.1016/j.watres.2018.07.053
   Martinez-Cruz K, 2017, SCI TOTAL ENVIRON, V607, P23, DOI 10.1016/j.scitotenv.2017.06.187
   Nazaries L, 2013, ENVIRON MICROBIOL, V15, P2395, DOI 10.1111/1462-2920.12149
   Oswald K, 2016, LIMNOL OCEANOGR, V61, pS101, DOI 10.1002/lno.10312
   Raghoebarsing AA, 2006, NATURE, V440, P918, DOI 10.1038/nature04617
   Rice E.W., 2012, STANDARD METHODS EXA, P1496
   Sander R, 2015, ATMOS CHEM PHYS, V15, P4399, DOI 10.5194/acp-15-4399-2015
   Shen LD, 2019, ISME J, V13, P752, DOI 10.1038/s41396-018-0302-y
   Sivan O, 2014, P NATL ACAD SCI USA, V111, pE4139, DOI 10.1073/pnas.1412269111
   Smith AL, 2013, WATER RES, V47, P1655, DOI 10.1016/j.watres.2012.12.028
   Stres B, 2004, APPL ENVIRON MICROB, V70, P301, DOI 10.1128/AEM.70.1.301-309.2004
   Torresi E, 2018, WATER RES, V138, P333, DOI 10.1016/j.watres.2018.03.014
   Valenzuela EI, 2020, FRONT MICROBIOL, V11, DOI 10.3389/fmicb.2020.00587
   Wang Q, 2015, ENVIRON SCI POLLUT R, V22, P7476, DOI 10.1007/s11356-014-3966-5
   Wu SB, 2019, ENVIRON SCI TECHNOL, V53, P7930, DOI 10.1021/acs.est.9b00958
   Xie GJ, 2018, WATER RES, V131, P196, DOI 10.1016/j.watres.2017.12.037
   Yang Hua, 2013, Chinese Journal of Applied and Environmental Biology, V19, P318, DOI 10.3724/SP.J.1145.2013.00318
   Zheng Y, 2020, ENVIRON SCI TECH LET, V7, P606, DOI 10.1021/acs.estlett.0c00436
   Zhi W, 2014, WATER RES, V64, P32, DOI 10.1016/j.watres.2014.06.035
   Zhu BL, 2012, APPL ENVIRON MICROB, V78, P8657, DOI 10.1128/AEM.02102-12
   Zhu J, 2016, WATER RES, V90, P203, DOI 10.1016/j.watres.2015.12.020
NR 53
TC 24
Z9 24
U1 33
U2 222
PU PERGAMON-ELSEVIER SCIENCE LTD
PI OXFORD
PA THE BOULEVARD, LANGFORD LANE, KIDLINGTON, OXFORD OX5 1GB, ENGLAND
SN 0043-1354
EI 1879-2448
J9 WATER RES
JI Water Res.
PD APR 15
PY 2021
VL 194
AR 116958
DI 10.1016/j.watres.2021.116958
EA MAR 2021
PG 10
WC Engineering, Environmental; Environmental Sciences; Water Resources
WE Science Citation Index Expanded (SCI-EXPANDED)
SC Engineering; Environmental Sciences & Ecology; Water Resources
GA RC0LP
UT WOS:000632495800007
PM 33662685
DA 2023-11-17
ER

PT J
AU Graef, C
   Hestnes, AG
   Svenning, MM
   Frenzel, P
AF Graef, Christiane
   Hestnes, Anne Grethe
   Svenning, Mette Marianne
   Frenzel, Peter
TI The active methanotrophic community in a wetland from the High Arctic
SO ENVIRONMENTAL MICROBIOLOGY REPORTS
LA English
DT Article
ID METHANE-OXIDIZING BACTERIA; SP NOV.; LENA DELTA; SOIL; SVALBARD; NORWAY;
   DNA; IDENTIFICATION; CULTIVATION; CONSUMPTION
AB The dominant terminal process of carbon mineralization in most freshwater wetlands is methanogenesis. With methane being an important greenhouse gas, the predicted warming of the Arctic may provide a positive feedback. However, the amount of methane released to the atmosphere may be controlled by the activity of methane-oxidizing bacteria (methanotrophs) living in the oxic surface layer of wetlands. Previously, methanotrophs have been isolated and identified by genetic profiling in High Arctic wetlands showing the presence of only a few genotypes. Two isolates from Solvatnet (Ny-Alesund, Spitsbergen; 79 degrees N) are available: Methylobacter tundripaludum (type I) and Methylocystis rosea (type II), raising the question whether the low diversity is a cultivation effect. We have revisited Solvatnet applying stable isotope probing (SIP) with C-13-labelled methane. 16S rRNA profiling revealed active type I methanotrophs including M. tundripaludum, while no active type II methanotrophs were identified. These results indicate that the extant M. tundripaludum is an active methane oxidizer at its locus typicus; furthermore, Methylobacter seems to be the dominant active genus. Diversity of methanotrophs was low as compared, e. g. to wetland rice fields in the Mediterranean. This low diversity suggests a high vulnerability of Arctic methanotroph communities, which deserves more attention.
C1 [Frenzel, Peter] Max Planck Inst Terr Microbiol, D-35043 Marburg, Germany.
   [Graef, Christiane; Hestnes, Anne Grethe; Svenning, Mette Marianne] Univ Tromso, Fac Biosci Fisheries & Econ, Dept Arctic & Marine Biol, N-9037 Tromso, Norway.
C3 Max Planck Society; UiT The Arctic University of Tromso
RP Frenzel, P (通讯作者)，Max Planck Inst Terr Microbiol, D-35043 Marburg, Germany.
EM frenzel@mpi-marburg.mpg.de
RI Svenning, Mette M/L-6795-2015
FU Nansenfondet (The Norwegian Academy of Science and Letters); National
   Program for Research in Functional Genomics in Norway (FUGE-N); Roald
   Amundsen Centre for Arctic Research, University of Tromso; Max Planck
   Society
FX This work was financially supported by the Nansenfondet (The Norwegian
   Academy of Science and Letters), the National Program for Research in
   Functional Genomics in Norway (FUGE-N), the Roald Amundsen Centre for
   Arctic Research, University of Tromso and the Max Planck Society. This
   work, as part of the European Science Foundation EUROCORES Programme, is
   a contribution to EuroEEFG - MECOMECON.
CR Adachi Minaco, 2006, Polar Bioscience, P131
   [Anonymous], 2004, IMPACTS WARMING ARCT
   Belova SE, 2011, ENV MICROBIOL REP, V3, P36, DOI 10.1111/j.1758-2229.2010.00180.x
   Bowman JP, 1997, MICROBIOL-UK, V143, P1451, DOI 10.1099/00221287-143-4-1451
   CHRISTENSEN TR, 1995, J GEOPHYS RES-ATMOS, V100, P21035, DOI 10.1029/95JD02145
   Conrad R, 2009, ENV MICROBIOL REP, V1, P285, DOI 10.1111/j.1758-2229.2009.00038.x
   Dedysh SN, 2004, INT J SYST EVOL MICR, V54, P151, DOI 10.1099/ijs.0.02805-0
   Dedysh SN, 2005, J BACTERIOL, V187, P4665, DOI 10.1128/JB.187.13.4665-4670.2005
   Degelmann DM, 2010, APPL ENVIRON MICROB, V76, P3228, DOI 10.1128/AEM.02730-09
   Dunfield PF, 2007, NATURE, V450, P879, DOI 10.1038/nature06411
   Dunfield PF, 2010, INT J SYST EVOL MICR, V60, P2659, DOI 10.1099/ijs.0.020149-0
   Felsenstein J, 1997, SYST BIOL, V46, P101, DOI 10.2307/2413638
   FRENZEL P, 1990, FEMS MICROBIOL ECOL, V73, P149, DOI 10.1111/j.1574-6968.1990.tb03935.x
   Friborg T, 2003, GEOPHYS RES LETT, V30, DOI 10.1029/2003GL017797
   Heyer J, 2002, MICROBIOL-SGM, V148, P2831, DOI 10.1099/00221287-148-9-2831
   Hutchens E, 2004, ENVIRON MICROBIOL, V6, P111, DOI 10.1046/j.1462-2920.2003.00543.x
   Intergovernmental Panel on Climate Change, 2007, CLIM CHANG 2007 PHYS
   Kalyuzhnaya MG, 1999, SYST APPL MICROBIOL, V22, P565, DOI 10.1016/S0723-2020(99)80010-1
   Lane D, 1991, NUCL ACID TECHNIQUES
   Liebner S, 2009, MICROB ECOL, V57, P25, DOI 10.1007/s00248-008-9411-x
   Liebner S, 2007, ENVIRON MICROBIOL, V9, P107, DOI 10.1111/j.1462-2920.2006.01120.x
   Ludwig W, 2004, NUCLEIC ACIDS RES, V32, P1363, DOI 10.1093/nar/gkh293
   Lueders T, 2004, ENVIRON MICROBIOL, V6, P73, DOI 10.1046/j.1462-2920.2003.00536.x
   Lueders T, 2006, APPL ENVIRON MICROB, V72, P5342, DOI 10.1128/AEM.00400-06
   Lüke C, 2010, ENVIRON MICROBIOL, V12, P862, DOI 10.1111/j.1462-2920.2009.02131.x
   Manefield M, 2002, APPL ENVIRON MICROB, V68, P5367, DOI 10.1128/AEM.68.11.5367-5373.2002
   McDonald IR, 2005, ORG GEOCHEM, V36, P779, DOI 10.1016/j.orggeochem.2005.01.005
   Murase J, 2007, ENVIRON MICROBIOL, V9, P3025, DOI 10.1111/j.1462-2920.2007.01414.x
   Murrell JC, 2000, RES MICROBIOL, V151, P807
   Noll M, 2008, FEMS MICROBIOL ECOL, V65, P125, DOI 10.1111/j.1574-6941.2008.00497.x
   Omelchenko MV, 1996, MICROBIOLOGY+, V65, P339
   Op den Camp HJM, 2009, ENV MICROBIOL REP, V1, P293, DOI 10.1111/j.1758-2229.2009.00022.x
   Osaka T, 2008, FEMS MICROBIOL ECOL, V64, P494, DOI 10.1111/j.1574-6941.2008.00473.x
   Pruesse E, 2007, NUCLEIC ACIDS RES, V35, P7188, DOI 10.1093/nar/gkm864
   Radajewski S, 2000, NATURE, V403, P646, DOI 10.1038/35001054
   Rahalkar M, 2007, INT J SYST EVOL MICR, V57, P1073, DOI 10.1099/ijs.0.64574-0
   Reeburgh W. S., 1993, P1
   Ren T, 2000, APPL ENVIRON MICROB, V66, P3891, DOI 10.1128/AEM.66.9.3891-3897.2000
   Schloss PD, 2005, APPL ENVIRON MICROB, V71, P1501, DOI 10.1128/AEM.71.3.1501-1506.2005
   Schuur EAG, 2008, BIOSCIENCE, V58, P701, DOI 10.1641/B580807
   Stamatakis A, 2006, BIOINFORMATICS, V22, P2688, DOI 10.1093/bioinformatics/btl446
   Tourova TP, 1999, MICROBIOLOGY+, V68, P493
   Trotsenko YA, 2008, ADV APPL MICROBIOL, V63, P183, DOI 10.1016/S0065-2164(07)00005-6
   Wagner D, 2005, ENVIRON MICROBIOL, V7, P1582, DOI 10.1111/j.1462-2920.2005.00849.x
   Wartiainen I, 2006, INT J SYST EVOL MICR, V56, P541, DOI 10.1099/ijs.0.63912-0
   Wartiainen I, 2006, INT J SYST EVOL MICR, V56, P109, DOI 10.1099/ijs.0.63728-0
   Wartiainen I, 2003, CAN J MICROBIOL, V49, P602, DOI [10.1139/w03-080, 10.1139/W03-080]
   WHALEN SC, 1990, NATURE, V346, P160, DOI 10.1038/346160a0
NR 48
TC 85
Z9 90
U1 3
U2 97
PU WILEY
PI HOBOKEN
PA 111 RIVER ST, HOBOKEN 07030-5774, NJ USA
SN 1758-2229
J9 ENV MICROBIOL REP
JI Environ. Microbiol. Rep.
PD AUG
PY 2011
VL 3
IS 4
BP 466
EP 472
DI 10.1111/j.1758-2229.2010.00237.x
PG 7
WC Environmental Sciences; Microbiology
WE Science Citation Index Expanded (SCI-EXPANDED)
SC Environmental Sciences & Ecology; Microbiology
GA 849TP
UT WOS:000297148400006
PM 23761309
DA 2023-11-17
ER

PT J
AU Shen, T
   Chow, DHC
   Darkwa, J
AF Shen, T.
   Chow, D. H. C.
   Darkwa, J.
TI Simulating the influence of microclimatic design on mitigating the Urban
   Heat Island effect in the Hangzhou Metropolitan Area of China
SO INTERNATIONAL JOURNAL OF LOW-CARBON TECHNOLOGIES
LA English
DT Article
DE Urban Heat Island; West Lake; Xixi Wetland; Cooling demand; Hangzhou
ID THERMAL COMFORT; STREET CANYON; MODEL
AB There are many indications that Urban Heat Island (UHI) is a significant contributor to the increased emission of greenhouse gases due to the increase in energy consumption for cooling during summer. Hangzhou is currently the second hottest city in China, and this paper investigates how the West Lake and the Xixi Wetland areas in the city act as passive thermal comfort systems in improving the outdoor built environment and mitigating UHI effect. Through using ENVI-met, this research evaluates the most effective development scenarios of West Lake and Xixi Wetland area for reliving UHI effect. The energy consumptions for cooling in a typical office building located close to the West Lake and Xixi Wetland under different development scenarios of these two ecological resources are then also compared. It was shown that the average atmosphere temperature and urban heat intensity in urban area increased by more than 0.5 degrees C if the West Lake and Xixi Wetland are both transformed to building construction areas. Moreover, the cooling demand of a typical office building in summer would increase by 10.8% due to ambient temperature increasing by 0.5 degrees C.
C1 [Shen, T.; Chow, D. H. C.; Darkwa, J.] Univ Nottingham Ningbo China, Ctr Sustainable Energy Technol, Ningbo, Zhejiang, Peoples R China.
C3 University of Nottingham Ningbo China
RP Shen, T (通讯作者)，Univ Nottingham Ningbo China, Ctr Sustainable Energy Technol, Ningbo, Zhejiang, Peoples R China.
EM tianfeng.shen@nottingham.edu.cn
OI Chow, David/0000-0002-5963-6228
CR Ali-Toudert F, 2006, BUILD ENVIRON, V41, P94, DOI 10.1016/j.buildenv.2005.01.013
   Arrau CP, 2010, URBAN HEAT ISLANDS U
   Bady M, 2011, J WIND ENG IND AEROD, V99, P857, DOI 10.1016/j.jweia.2011.06.005
   Bruse M, 1988, ENV MODEL SOF, V13, P373
   Carlos JS, 2012, ENERG BUILDINGS, V55, P198, DOI 10.1016/j.enbuild.2012.06.033
   Carlos JS, 2010, J CIV ENG MANAG, V16, P567, DOI 10.3846/jcem.2010.63
   China Sustainable Development Strategy Research Team, 2005, CHIN SUST DEV
   Fahmy M, 2009, BUILD ENVIRON, V44, P1907, DOI 10.1016/j.buildenv.2009.01.010
   Figuerola PI, 1999, URBAN RURAL TEMPERAT
   Hangzhou Statistical Bureau, 2011, STAT YB HANGZH
   Huang C, 2011, RELEVANCE ANAL HANGZ
   Kidder SQ, 1995, EFFECTS CLOUDS WIND
   LEE DO, 1979, ATMOS ENVIRON, V13, P1175, DOI 10.1016/0004-6981(79)90042-8
   Mahdavi A, 2005, BUILD ENVIRON, V40, P1651, DOI 10.1016/j.buildenv.2004.11.014
   Memon RA, 2010, J ENVIRON SCI-CHINA, V22, P1903, DOI 10.1016/S1001-0742(09)60337-5
   Mirzaei PA, 2010, BUILD ENVIRON, V45, P2192, DOI 10.1016/j.buildenv.2010.04.001
   Sadafi N, 2011, ENERG BUILDINGS, V43, P887, DOI 10.1016/j.enbuild.2010.12.009
   Samaali M, 2007, ATMOS RES, V85, P183, DOI 10.1016/j.atmosres.2006.12.005
   *UN, 2004, WORLD URB PROSP 2003
   Wang CY, 2011, PROCEDIA ENVIRON SCI, V10, P1546, DOI 10.1016/j.proenv.2011.09.246
   Wei YHD, 2012, HABITAT INT, V36, P396, DOI 10.1016/j.habitatint.2011.12.023
   Wu KY, 2013, CITIES, V31, P276, DOI 10.1016/j.cities.2012.08.003
   Wu WT, 2012, ENRGY PROCED, V14, P217
   Yang XS, 2013, BUILD ENVIRON, V60, P93, DOI 10.1016/j.buildenv.2012.11.008
NR 24
TC 19
Z9 21
U1 4
U2 45
PU OXFORD UNIV PRESS
PI OXFORD
PA GREAT CLARENDON ST, OXFORD OX2 6DP, ENGLAND
SN 1748-1317
EI 1748-1325
J9 INT J LOW-CARBON TEC
JI Int. J. Low-Carbon Technol.
PD MAR
PY 2016
VL 11
IS 1
BP 130
EP 139
DI 10.1093/ijlct/ctt050
PG 10
WC Thermodynamics; Energy & Fuels
WE Science Citation Index Expanded (SCI-EXPANDED)
SC Thermodynamics; Energy & Fuels
GA DG5CW
UT WOS:000372091600014
OA hybrid, Green Published
DA 2023-11-17
ER

PT J
AU Agboola, JI
   Ndimele, PE
   Odunuga, S
   Akanni, A
   Kosemani, B
   Ahove, MA
AF Agboola, Julius I.
   Ndimele, Prince E.
   Odunuga, Shakirudeen
   Akanni, Adeniran
   Kosemani, Bosede
   Ahove, Michael A.
TI Ecological health status of the Lagos wetland ecosystems: Implications
   for coastal risk reduction
SO ESTUARINE COASTAL AND SHELF SCIENCE
LA English
DT Article
DE Wetlands; Ecosystem health; Water and air quality; Sediments;
   Vegetations; Management
ID CYNOTHRISSA-MENTO REGAN; OLOGE LAGOON; WATER; NIGERIA; SEDIMENT;
   DEGRADATION; MANAGEMENT; METALS
AB Lagos, a major urban agglomeration in the world is characterized by wetlands and basin for upstream rivers such as Ogun, Oshun and Yewa Rivers. Ongoing environmental pressures exerted by large-scale land reclamation for residential quarters, refuse and sewage dumping, and other uses, however, are suspected to have had a substantial impact on ecological health of the Lagos wetland ecosystems over the last few decades. To determine the impact of these pressures, we examined spatial changes in three wetlands areas- Badore/Langbasa (BL), Festac/Ibailjegun (FI) and Ologe/Otto-Awori (OO) through field sample collection and analyses of surface water, sediments, air-water interface gas fluxes and vegetations. Surface water conductivity, total suspended solids (TSS), alkalinity, chloride, biological oxygen demand (BOD), nitrate, phosphate and heavy metals (Zn, Cu, Fe, Na, Mn, Pb, Cd, K and Ni) exhibited relative spatial stability while other water quality parameters varied significantly (P < 0.05) across the wetland areas. Also, dissolved inorganic carbon (DIC) contributed to most of the total dissolved solids (TDS) since only DIC correlated significantly with TDS (r = 0.889; P = 0.05, n = 12) and TS (r = 0.891; P = 0.05, n = 12), suggesting a strong capacity for carbon sequestration and carbon sink across the wetland areas. None of the encountered vegetation species are in the vulnerable category of the International Union for Conservation of Nature (IUCN). There are indications of steady rise in greenhouse gas levels in Lagos since air CO2 value at BL have reached global threshold of 400 ppm with OO and Fl closely approaching. We conclude that the Lagos wetland ecosystems, especially OO and Fl still have some semblance of natural habitat. However, further destruction and unwise use of the resources could cause damage to physical, chemical, geological and biological processes in nature, which could result to grave socio-economic and cultural consequences to the local communities whose livelihood and lifestyle depend on these valued wetlands. (C) 2016 Elsevier Ltd. All rights reserved.
C1 [Agboola, Julius I.] Univ Lagos, Dept Marine Sci, Lagos, Nigeria.
   [Ndimele, Prince E.] Lagos State Univ, Dept Fisheries, Lagos, Nigeria.
   [Odunuga, Shakirudeen] Univ Lagos, Dept Geog, Lagos, Nigeria.
   [Akanni, Adeniran] Lagos State Minist Environm, Lagos, Nigeria.
   [Kosemani, Bosede] Nigerian Conservat Fdn, Lagos, Nigeria.
   [Ahove, Michael A.] Lagos State Univ, Ctr Environm & Sci Educ, Lagos, Nigeria.
   [Ndimele, Prince E.] Univ S Florida, Coll Marine Sci, Inst Marine Remote Sensing, St Petersburg, FL USA.
C3 University of Lagos; Lagos State University; University of Lagos; Lagos
   State University; State University System of Florida; University of
   South Florida
RP Ndimele, PE (通讯作者)，Lagos State Univ, Dept Fisheries, Lagos, Nigeria.
EM emeka.ndimele@lasu.edu.ng
RI Ahove, Michael Adetunji/AAB-6103-2022; Ndimele, Emeka/AAV-2026-2021
OI Ahove, Michael Adetunji/0000-0001-8862-3226; Odunuga,
   Shakirudeen/0000-0003-4307-9428
FU Lagos State Research Development Council (LRDC)
FX The Lagos State Research Development Council (LRDC) deserves our
   appreciation for the grant award to embark on the research project-
   Managing wetland ecosystem services: towards sustainable developmental
   plans in Lagos State.
CR Acharya G, 2000, AGR ECON, V22, P247, DOI 10.1111/j.1574-0862.2000.tb00073.x
   Adekola O, 2012, WETLANDS, V32, P665, DOI 10.1007/s13157-012-0299-3
   Ademoroti CM., 1996, STANDARD METHODS WAT
   Agboola Julius I., 2008, Journal of Fisheries and Aquatic Sciences, V3, P184
   Ali Mohamed H.H., 2005, Egyptian Journal of Aquatic Research, V31, P289
   Alo B., 2010, ENVIRON SCI POLLUT R, V40, P279
   [Anonymous], EPA822R02014 OFF WAT
   [Anonymous], 2008, GUID DRINK WAT QUAL, V1
   [Anonymous], 2005, ECOSYSTEMS HUMAN WEL
   [Anonymous], 2008, AFR J GEN AGR
   [Anonymous], 1981, WATER QUALITY WARM W
   Apha, 1985, STANDARD METHODS EXA
   Belzile N, 2004, ENVIRON POLLUT, V130, P239, DOI 10.1016/j.envpol.2003.12.003
   Clarkson BR, 2003, HDB MONITORING WETLA
   Eaton D., 1997, EC IMPORTANCE WILD R
   Edewor J. O., 1988, P SEM WAT HYAC NIG W, P175
   [FEPA] Federal Environmental Protection Agency, 2003, GUIDELINES STANDARDS
   Ghermandi A, 2010, WATER RESOUR RES, V46, DOI 10.1029/2010WR009071
   Jiang TT, 2015, ESTUAR COAST SHELF S, V164, P265, DOI 10.1016/j.ecss.2015.07.046
   Kar D, 2013, WETLANDS LAKES WORLD
   Kim KG, 2011, LANDSC ECOL ENG, V7, P27, DOI 10.1007/s11355-010-0144-x
   Kumolu-Johnson CA, 2010, AFR J AQUAT SCI, V35, P87, DOI 10.2989/16085914.2010.466588
   LAXEN DPH, 1981, SCI TOTAL ENVIRON, V19, P59, DOI 10.1016/0048-9697(81)90119-4
   Ndimele P. E., 2013, International Journal of Environmental Studies, V70, P241, DOI 10.1080/00207233.2013.771503
   Ndimele P.E., 2012, Trends in Applied Sciences Research, V7, P724
   Ndimele P.E., 2011, International Journal of Biological Chemistry, V5, P248, DOI 10.3923/ijbc.2011.248.257
   Odunuga S., 2011, LAGOS J GEOINFORMATI, V1, P7
   Olumukoro JO, 2007, AFR ZOOL, V42, P1
   Ramsar Convention Secretariat, 2007, WIS US WETL CONC FRA
   [Swedish International Development Cooperation Agency (SIDA) Food and Agriculture Organization (FAO)], 1986, 212 FAO SIDA, P21
   Ten-Brink P., 2012, EC ECOSYSTEM BIODIVE
   Uluocha N. O., 2004, GeoJournal, V61, P151, DOI 10.1007/s10708-004-2868-3
   United States Environmental Protection Agency (USEPA), 1996, 820B96001 USEPA OFF
   Verones F, 2013, ENVIRON SCI TECHNOL, V47, P9799, DOI 10.1021/es400266v
   Verschuuren B., 2010, SACRED NATURAL SITES, P129
   Zaccheaus O. O., 2012, SCI J AGR RES MANAG, V2012
   Zar JH., 1999, BIOSTAT ANAL, V4, P929
   Zedler JB, 2005, ANNU REV ENV RESOUR, V30, P39, DOI 10.1146/annurev.energy.30.050504.144248
NR 38
TC 17
Z9 20
U1 0
U2 49
PU ACADEMIC PRESS LTD- ELSEVIER SCIENCE LTD
PI LONDON
PA 24-28 OVAL RD, LONDON NW1 7DX, ENGLAND
SN 0272-7714
EI 1096-0015
J9 ESTUAR COAST SHELF S
JI Estuar. Coast. Shelf Sci.
PD DEC 20
PY 2016
VL 183
BP 73
EP 81
DI 10.1016/j.ecss.2016.10.019
PN A
PG 9
WC Marine & Freshwater Biology; Oceanography
WE Science Citation Index Expanded (SCI-EXPANDED)
SC Marine & Freshwater Biology; Oceanography
GA EG0MM
UT WOS:000390726900007
DA 2023-11-17
ER

PT J
AU Agboola, JI
   Ndimele, PE
   Odunuga, S
   Akanni, A
   Kosemani, B
   Ahove, MA
AF Agboola, Julius I.
   Ndimele, Prince E.
   Odunuga, Shakirudeen
   Akanni, Adeniran
   Kosemani, Bosede
   Ahove, Michael A.
TI Reprint of Ecological health status of the Lagos wetland ecosystems:
   Implications for coastal risk reduction
SO ESTUARINE COASTAL AND SHELF SCIENCE
LA English
DT Article
DE Wetlands; Ecosystem health; Water and air quality; Sediments;
   Vegetations; Management
ID OLOGE LAGOON; WATER; NIGERIA; SEDIMENT; DEGRADATION; MANAGEMENT; METALS
AB Lagos, a major urban agglomeration in the world is characterized by wetlands and basin for upstream rivers such as Ogun, Oshun and Yewa Rivers. Ongoing environmental pressures exerted by large-scale land reclamation for residential quarters, refuse and sewage dumping, and other uses, however, are suspected to have had a substantial impact on ecological health of the Lagos wetland ecosystems over the last few decades. To determine the impact of these pressures, we examined spatial changes in three wetlands areas- Badore/Langbasa (BL), Festac/Iba/Ijegun (FI) and Ologe/Otto-Awori (OO) through field sample collection and analyses of surface water, sediments, air-water interface gas fluxes and vegetations. Surface water conductivity, total suspended solids (TSS), alkalinity, chloride, biological oxygen demand (BOD), nitrate, phosphate and heavy metals (Zn, Cu, Fe, Na, Mn, Pb, Cd, K and Ni) exhibited relative spatial stability while other water quality parameters varied significantly (P < 0.05) across the wetland areas. Also, dissolved inorganic carbon (DIC) contributed to most of the total dissolved solids (TDS) since only DIC correlated significantly with TDS (r = 0.889; P = 0.05, n = 12) and TS (r = 0.891; P = 0.05, n = 12), suggesting a strong capacity for carbon sequestration and carbon sink across the wetland areas. None of the encountered vegetation species are in the vulnerable category of the International Union for Conservation of Nature (IUCN). There are indications of steady rise in greenhouse gas levels in Lagos since air CO2 value at BL have reached global threshold of 400 ppm with OO and FI closely approaching. We conclude that the Lagos wetland ecosystems, especially OO and FI still have some semblance of natural habitat. However, further destruction and unwise use of the resources could cause damage to physical, chemical, geological and biological processes in nature, which could result to grave socio-economic and cultural consequences to the local communities whose livelihood and lifestyle depend on these valued wetlands. (C) 2016 Published by Elsevier Ltd.
C1 [Agboola, Julius I.] Univ Lagos, Dept Marine Sci, Lagos, Nigeria.
   [Ndimele, Prince E.] Lagos State Univ, Dept Fisheries, Lagos, Nigeria.
   [Odunuga, Shakirudeen] Univ Lagos, Dept Geog, Lagos, Nigeria.
   [Akanni, Adeniran] Lagos State Minist Environm, Lagos, Nigeria.
   [Kosemani, Bosede] Nigerian Conservat Fdn, Lekki Peninsula, Nigeria.
   [Ahove, Michael A.] Lagos State Univ, CESE, Lagos, Nigeria.
   [Ndimele, Prince E.] Univ S Florida, Coll Marine Sci, Inst Marine Remote Sensing, St Petersburg, FL USA.
C3 University of Lagos; Lagos State University; University of Lagos; Lagos
   State University; State University System of Florida; University of
   South Florida
RP Ndimele, PE (通讯作者)，Lagos State Univ, Dept Fisheries, Lagos, Nigeria.
EM emeka.ndimele@lasu.edu.ng
RI Ndimele, Emeka/AAV-2026-2021; Ahove, Michael Adetunji/AAB-6103-2022
OI Ahove, Michael Adetunji/0000-0001-8862-3226; Odunuga,
   Shakirudeen/0000-0003-4307-9428
FU Lagos State Research Development Council (LRDC)
FX The Lagos State Research Development Council (LRDC) deserves our
   appreciation for the grant award to embark on the research project-
   Managing wetland ecosystem services: towards sustainable developmental
   plans in Lagos State.
CR Acharya G, 2000, AGR ECON, V22, P247, DOI 10.1111/j.1574-0862.2000.tb00073.x
   Adekola O, 2012, WETLANDS, V32, P665, DOI 10.1007/s13157-012-0299-3
   Ademoroti CM., 1996, STANDARD METHODS WAT
   Agboola Julius I., 2008, Journal of Fisheries and Aquatic Sciences, V3, P184
   Ali Mohamed H.H., 2005, Egyptian Journal of Aquatic Research, V31, P289
   Alo B., 2010, ENVIRON SCI POLLUT R, V40, P279
   [Anonymous], 2005, EC HUM WELL BEING SY
   [Anonymous], EPA822R02014 OFF WAT
   [Anonymous], 2008, GUID DRINK WAT QUAL, V1
   [Anonymous], 2008, AFR J GEN AGR
   [Anonymous], 1981, WATER QUALITY WARM W
   Apha, 1985, STANDARD METHODS EXA
   Belzile N, 2004, ENVIRON POLLUT, V130, P239, DOI 10.1016/j.envpol.2003.12.003
   Clarkson BR, 2003, HDB MONITORING WETLA
   Eaton D., 1997, EC IMPORTANCE WILD R
   Edewor J. O., 1988, P SEM WAT HYAC NIG W, P175
   [FEPA] Federal Environmental Protection Agency, 2003, GUIDELINES STANDARDS
   Ghermandi A, 2010, WATER RESOUR RES, V46, DOI 10.1029/2010WR009071
   Jiang TT, 2015, ESTUAR COAST SHELF S, V164, P265, DOI 10.1016/j.ecss.2015.07.046
   Kar D, 2013, WETLANDS LAKES WORLD
   Kim KG, 2011, LANDSC ECOL ENG, V7, P27, DOI 10.1007/s11355-010-0144-x
   Kumolu-Johnson CA, 2010, AFR J AQUAT SCI, V35, P87, DOI 10.2989/16085914.2010.466588
   LAXEN DPH, 1981, SCI TOTAL ENVIRON, V19, P59, DOI 10.1016/0048-9697(81)90119-4
   Ndimele P. E., 2013, International Journal of Environmental Studies, V70, P241, DOI 10.1080/00207233.2013.771503
   Ndimele P.E., 2012, Trends in Applied Sciences Research, V7, P724
   Ndimele P.E., 2011, International Journal of Biological Chemistry, V5, P248, DOI 10.3923/ijbc.2011.248.257
   Odunuga S., 2011, LAGOS J GEOINFORMATI, V1, P7
   Olumukoro JO, 2007, AFR ZOOL, V42, P1
   Ramsar Convention Secretariat, 2007, WIS US WETL CONC FRA
   [Swedish International Development Cooperation Agency (SIDA) Food and Agriculture Organization (FAO)], 1986, 212 FAO SIDA, P21
   Ten-Brink P., 2012, EC ECOSYSTEM BIODIVE
   Uluocha N. O., 2004, GeoJournal, V61, P151, DOI 10.1007/s10708-004-2868-3
   United States Environmental Protection Agency (USEPA), 1996, 820B96001 USEPA OFF
   Verones F, 2013, ENVIRON SCI TECHNOL, V47, P9799, DOI 10.1021/es400266v
   Verschuuren B., 2010, SACRED NATURAL SITES, P129
   Zaccheaus O. O., 2012, SCI J AGR RES MANAG, V2012
   Zar JH., 1999, BIOSTAT ANAL, V4, P929
   Zedler JB, 2005, ANNU REV ENV RESOUR, V30, P39, DOI 10.1146/annurev.energy.30.050504.144248
NR 38
TC 2
Z9 3
U1 1
U2 55
PU ACADEMIC PRESS LTD- ELSEVIER SCIENCE LTD
PI LONDON
PA 24-28 OVAL RD, LONDON NW1 7DX, ENGLAND
SN 0272-7714
EI 1096-0015
J9 ESTUAR COAST SHELF S
JI Estuar. Coast. Shelf Sci.
PD DEC 20
PY 2016
VL 183
SI SI
BP 340
EP 348
DI 10.1016/j.ecss.2016.11.022
PN B
PG 9
WC Marine & Freshwater Biology; Oceanography
WE Science Citation Index Expanded (SCI-EXPANDED)
SC Marine & Freshwater Biology; Oceanography
GA EG3SQ
UT WOS:000390965400007
DA 2023-11-17
ER

PT J
AU Neubauer, SC
   Megonigal, JP
AF Neubauer, Scott C.
   Megonigal, J. Patrick
TI Moving Beyond Global Warming Potentials to Quantify the Climatic Role of
   Ecosystems
SO ECOSYSTEMS
LA English
DT Article
DE biogeochemical cycling; atmospheric perturbation model; climate change;
   carbon sequestration; radiative forcing; switchover time; carbon
   dioxide; methane; nitrous oxide
ID GREENHOUSE-GAS EMISSIONS; METHANE EMISSIONS; CARBON-DIOXIDE; SOIL;
   BALANCE; METRICS; EXCHANGE; WETLANDS; STORAGE; IMPACT
AB For decades, ecosystem scientists have used global warming potentials (GWPs) to compare the radiative forcing of various greenhouse gases to determine if ecosystems have a net warming or cooling effect on climate. On a conceptual basis, the continued use of GWPs by the ecological community may be untenable because the use of GWPs requires the implicit assumption that greenhouse gas emissions occur as a single pulse; this assumption is rarely justified in ecosystem studies. We present two alternate metrics-the sustained-flux global warming potential (SGWP, for gas emissions) and the sustained-flux global cooling potential (SGCP, for gas uptake)-for use when gas fluxes persist over time. The SGWP is generally larger than the GWP (by up to similar to 40%) for both methane and nitrous oxide emissions, creating situations where the GWP and SGWP metrics could provide opposing interpretations about the climatic role of an ecosystem. Further, there is an asymmetry in methane and nitrous oxide dynamics between persistent emission and uptake situations, producing very different values for the SGWP vs. SGCP and leading to the conclusion that ecosystems that take up these gases are very effective at reducing radiative forcing. Although the new metrics are more realistic than the GWP for ecosystem fluxes, we further argue that even these metrics may be insufficient in the context of trying to understand the lifetime climatic role of an ecosystem. A dynamic modeling approach that has the flexibility to account for temporally variable rates of greenhouse gas exchange, and is not limited by a fixed time frame, may be more informative than the SGWP, SGCP, or GWP. Ultimately, we hope this article will stimulate discussion within the ecosystem science community about the most appropriate way(s) of assessing the role of ecosystems as regulators of global climate.
C1 [Neubauer, Scott C.] Virginia Commonwealth Univ, Dept Biol, Richmond, VA 23284 USA.
   [Megonigal, J. Patrick] Smithsonian Environm Res Ctr, Edgewater, MD 21037 USA.
C3 Virginia Commonwealth University; Smithsonian Institution; Smithsonian
   Environmental Research Center
RP Neubauer, SC (通讯作者)，Virginia Commonwealth Univ, Dept Biol, 1000 West Cary St, Richmond, VA 23284 USA.
EM sneubauer@vcu.edu
RI Neubauer, Scott Christopher/A-3443-2011
OI Neubauer, Scott Christopher/0000-0001-8948-2832; Megonigal,
   Patrick/0000-0002-2018-7883
CR [Anonymous], CALIFORNIAS 2000 201
   [Anonymous], 2014, C PART ITS 19 SESS H
   BARTLETT KB, 1987, BIOGEOCHEMISTRY, V4, P183, DOI 10.1007/BF02187365
   Berntsen TK, 2005, TELLUS B, V57, P283, DOI 10.1111/j.1600-0889.2005.00152.x
   Bridgham SD, 2006, WETLANDS, V26, P889, DOI 10.1672/0277-5212(2006)26[889:TCBONA]2.0.CO;2
   Canadell JG, 2014, NAT COMMUN, V5, DOI 10.1038/ncomms6282
   Chapuis-Lardy L, 2007, GLOBAL CHANGE BIOL, V13, P1, DOI 10.1111/j.1365-2486.2006.01280.x
   Chmura GL, 2003, GLOBAL BIOGEOCHEM CY, V17, DOI 10.1029/2002GB001917
   Ciais P, 2014, CLIMATE CHANGE 2013: THE PHYSICAL SCIENCE BASIS, P465
   Cornell JA, 2007, WETLANDS, V27, P240, DOI 10.1672/0277-5212(2007)27[240:EGEAAC]2.0.CO;2
   Couwenberg J, 2011, HYDROBIOLOGIA, V674, P67, DOI 10.1007/s10750-011-0729-x
   Dutaur L, 2007, GLOBAL BIOGEOCHEM CY, V21, DOI 10.1029/2006GB002734
   Frolking S, 2007, GLOBAL CHANGE BIOL, V13, P1079, DOI 10.1111/j.1365-2486.2007.01339.x
   Frolking S, 2006, J GEOPHYS RES-BIOGEO, V111, DOI 10.1029/2005JG000091
   Fuglestvedt JS, 1996, CLIMATIC CHANGE, V34, P405, DOI 10.1007/BF00139300
   Fuglestvedt JS, 2003, CLIMATIC CHANGE, V58, P267, DOI 10.1023/A:1023905326842
   GCP (Global Carbon Project), 2013, METH BUDG TRENDS 201
   GORHAM E, 1991, ECOL APPL, V1, P182, DOI 10.2307/1941811
   Gough CM, 2008, BIOSCIENCE, V58, P609, DOI 10.1641/B580708
   Hakkenberg R, 2008, ECOL APPL, V18, P119, DOI 10.1890/06-1034.1
   HARVEY LDD, 1993, ENERG POLICY, V21, P24
   Johansson DJA, 2012, CLIMATIC CHANGE, V110, P123, DOI 10.1007/s10584-011-0072-2
   Johnson CE, 1996, CLIMATIC CHANGE, V34, P439, DOI 10.1007/BF00139301
   Joos F, 2013, ATMOS CHEM PHYS, V13, P2793, DOI 10.5194/acp-13-2793-2013
   KANDLIKAR M, 1995, ENERG POLICY, V23, P879, DOI 10.1016/0301-4215(95)00108-U
   Kirschbaum MUF, 2014, ENVIRON RES LETT, V9, DOI 10.1088/1748-9326/9/3/034014
   Le Mer J, 2001, EUR J SOIL BIOL, V37, P25, DOI 10.1016/S1164-5563(01)01067-6
   Liikanen A, 2006, ECOL ENG, V26, P241, DOI 10.1016/j.ecoleng.2005.10.005
   Manne AS, 2001, NATURE, V410, P675, DOI 10.1038/35070541
   Moseman-Valtierra S., 2012, MARSHES ECOLOGY MANA, P1
   Myhre G, 2014, CLIMATE CHANGE 2013: THE PHYSICAL SCIENCE BASIS, P659
   Neubauer SC, 2014, LANDSCAPE ECOL, V29, P571, DOI 10.1007/s10980-014-9986-1
   O'Neill BC, 2000, CLIMATIC CHANGE, V44, P427, DOI 10.1023/A:1005582929198
   Pierrehumbert RT, 2014, ANNU REV EARTH PL SC, V42, P341, DOI 10.1146/annurev-earth-060313-054843
   Poffenbarger HJ, 2011, WETLANDS, V31, P831, DOI 10.1007/s13157-011-0197-0
   Prather MJ, 2009, GEOPHYS RES LETT, V36, DOI 10.1029/2008GL036474
   Robertson GP, 2000, SCIENCE, V289, P1922, DOI 10.1126/science.289.5486.1922
   RODHE H, 1990, SCIENCE, V248, P1217, DOI 10.1126/science.248.4960.1217
   Serrano-Silva N, 2014, PEDOSPHERE, V24, P291, DOI 10.1016/S1002-0160(14)60016-3
   Shine KP, 1990, CLIMATE CHANGE: THE IPCC SCIENTIFIC ASSESSMENT, P41
   Shine KP, 2009, CLIMATIC CHANGE, V96, P467, DOI 10.1007/s10584-009-9647-6
   Shine KP, 2005, CLIMATIC CHANGE, V68, P281, DOI 10.1007/s10584-005-1146-9
   Shrestha RK, 2009, J ENVIRON QUAL, V38, P426, DOI 10.2134/jeq2008.0283
   SIEGENTHALER U, 1993, NATURE, V365, P119, DOI 10.1038/365119a0
   Smith SJ, 2000, CLIMATIC CHANGE, V44, P459, DOI 10.1023/A:1005537014987
   Syakila A, 2011, GREENHOUSE GAS MEAS, V1, P17, DOI 10.3763/ghgmm.2010.0007
   Torn MS, 1997, NATURE, V389, P170, DOI 10.1038/38260
   van Groenigen KJ, 2011, NATURE, V475, P214, DOI 10.1038/nature10176
   VCS (Verified Carbon Standard), 2013, VCS STAND REQ DOC V3
   Walker J. C. G., 1993, BIOGEOCHEMISTRY GLOB, P3
   Weston NB, 2014, BIOGEOCHEMISTRY, V120, P163, DOI 10.1007/s10533-014-9989-7
   Whiting GJ, 2001, TELLUS B, V53, P521, DOI 10.1034/j.1600-0889.2001.530501.x
NR 52
TC 334
Z9 347
U1 21
U2 197
PU SPRINGER
PI NEW YORK
PA ONE NEW YORK PLAZA, SUITE 4600, NEW YORK, NY, UNITED STATES
SN 1432-9840
EI 1435-0629
J9 ECOSYSTEMS
JI Ecosystems
PD SEP
PY 2015
VL 18
IS 6
BP 1000
EP 1013
DI 10.1007/s10021-015-9879-4
PG 14
WC Ecology
WE Science Citation Index Expanded (SCI-EXPANDED)
SC Environmental Sciences & Ecology
GA CQ3ZI
UT WOS:000360543100006
OA hybrid
HC Y
HP N
DA 2023-11-17
ER

PT J
AU Mozdzer, TJ
   Megonigal, JP
AF Mozdzer, Thomas J.
   Megonigal, J. Patrick
TI Increased Methane Emissions by an Introduced <i>Phragmites australis</i>
   Lineage under Global Change
SO WETLANDS
LA English
DT Article
DE Invasive; Conspecific; Congener; Phragmites; Methane; Greenhouse Gas;
   Elevated carbon dioxide; Nitrogen; Wetland
ID ELEVATED CARBON-DIOXIDE; TIDAL WETLANDS; COMMON REED; PLANT; NITROGEN;
   CH4; CO2; PATTERNS; INVASION
AB North American wetlands have been invaded by an introduced lineage of the common reed, Phragmites australis. Native lineages occur in North America, but many populations have been extirpated by the introduced conspecific lineage. Little is known about how subtle changes in plant lineage may affect methane (CH4) emissions. Native and introduced Phragmites were grown under current and predicted future levels of atmospheric CO2 and nitrogen(N) pollution in order to understand how CH4 emissions may vary between conspecific lineages. We found introduced Phragmites emitted more CH4 than native Phragmites, and that CH4 emissions increased significantly in both with CO2+N treatment. There was no significant difference in CH4 production potentials, but CH4 oxidation potentials were higher in soils from the introduced lineage. Intraspecific plant responses to resource availability changed CH4 emissions, with plant density, root mass, and leaf area being significantly positively correlated with higher emissions. The absence of CO2-only or N-only effects highlights a limitation on the generalization that CH4 emissions are proportional to plant productivity. Our data suggest that intraspecific changes in plant community composition have important implications for greenhouse emissions. Furthermore, global change-enhanced invasion by introduced Phragmites may increase CH4 emissions unless these factors cause a compensatory increase in carbon sequestration.
C1 [Mozdzer, Thomas J.; Megonigal, J. Patrick] Smithsonian Environm Res Ctr, Edgewater, MD 21037 USA.
   [Mozdzer, Thomas J.] Bryn Mawr Coll, Dept Biol, Bryn Mawr, PA 19010 USA.
C3 Smithsonian Institution; Smithsonian Environmental Research Center; Bryn
   Mawr College
RP Mozdzer, TJ (通讯作者)，Bryn Mawr Coll, Dept Biol, 101 N Merion Ave, Bryn Mawr, PA 19010 USA.
EM tmozdzer@brynmawr.edu
RI Mozdzer, Thomas/A-3599-2014
OI Mozdzer, Thomas/0000-0002-1053-0967; Megonigal,
   Patrick/0000-0002-2018-7883
FU Smithsonian Institution fellowship; Direct For Biological Sciences;
   Division Of Environmental Biology [0950080] Funding Source: National
   Science Foundation; Div Of Biological Infrastructure; Direct For
   Biological Sciences [1156799] Funding Source: National Science
   Foundation
FX We thank D. Gonzalez, N. Mudd, J. Duls, and P. Shands for their
   assistance in executing the experiment, and L.A. Meyerson for providing
   the propagule material. Funding was provided from a Smithsonian
   Institution fellowship to T.J. Mozdzer
CR Brix H, 2001, AQUAT BOT, V69, P313, DOI 10.1016/S0304-3770(01)00145-0
   Cai ZC, 2007, SOIL SCI PLANT NUTR, V53, P353, DOI 10.1111/j.1747-0765.2007.00153.x
   Chambers RM, 1999, AQUAT BOT, V64, P261, DOI 10.1016/S0304-3770(99)00055-8
   Cheng XL, 2007, CHEMOSPHERE, V68, P420, DOI 10.1016/j.chemosphere.2007.01.004
   Donato DC, 2011, NAT GEOSCI, V4, P293, DOI [10.1038/ngeo1123, 10.1038/NGEO1123]
   Garnet KN, 2005, AQUAT BOT, V81, P141, DOI 10.1016/j.aquabot.2004.10.003
   Granberg G, 2001, ECOLOGY, V82, P1982, DOI 10.1890/0012-9658(2001)082[1982:EOTANA]2.0.CO;2
   Hopkinson CS, 2008, NITROGEN IN THE MARINE ENVIRONMENT, 2ND EDITION, P991, DOI 10.1016/B978-0-12-372522-6.00022-0
   Kao-Kniffin J, 2011, APPL SOIL ECOL, V48, P309, DOI 10.1016/j.apsoil.2011.04.008
   Kettenring KM, 2012, AOB PLANTS, DOI 10.1093/aobpla/pls040
   Kettenring KM, 2012, BIOL INVASIONS, V14, P2489, DOI 10.1007/s10530-012-0246-5
   Kim J, 1998, J GEOPHYS RES-SPACE, V103, P29339, DOI 10.1029/98JA02727
   Lou YS, 2008, GLOBAL CHANGE BIOL, V14, P2678, DOI 10.1111/j.1365-2486.2008.01665.x
   MARKS M, 1994, NAT AREA J, V14, P285
   McCormick MK, 2010, J ECOL, V98, P1369, DOI 10.1111/j.1365-2745.2010.01712.x
   Mcleod E, 2011, FRONT ECOL ENVIRON, V9, P552, DOI 10.1890/110004
   Megonigal JP, 2002, GLOBAL BIOGEOCHEM CY, V16, DOI 10.1029/2001GB001594
   Megonigal JP, 1999, SOIL SCI SOC AM J, V63, P665, DOI 10.2136/sssaj1999.03615995006300030033x
   Meyerson LA, 2010, BIOL INVASIONS, V12, P103, DOI 10.1007/s10530-009-9434-3
   Mozdzer TJ, 2012, PLOS ONE, V7, DOI 10.1371/journal.pone.0042794
   Mozdzer TJ, 2010, J ECOL, V98, P451, DOI 10.1111/j.1365-2745.2009.01625.x
   Neubauer SC, 2005, ECOLOGY, V86, P3334, DOI 10.1890/04-1951
   Nykänen H, 2002, PLANT SOIL, V242, P147, DOI 10.1023/A:1019658428402
   Poffenbarger HJ, 2011, WETLANDS, V31, P831, DOI 10.1007/s13157-011-0197-0
   Poorter H, 2003, NEW PHYTOL, V157, P175, DOI 10.1046/j.1469-8137.2003.00680.x
   Saltonstall K, 2002, P NATL ACAD SCI USA, V99, P2445, DOI 10.1073/pnas.032477999
   SHARKEY TD, 1991, PLANT CELL ENVIRON, V14, P333, DOI 10.1111/j.1365-3040.1991.tb01509.x
   Sutton-Grier AE, 2011, SOIL BIOL BIOCHEM, V43, P413, DOI 10.1016/j.soilbio.2010.11.009
   Tulbure MG, 2012, ESTUAR COAST, V35, P1353, DOI 10.1007/s12237-012-9529-4
   van Groenigen KJ, 2011, NATURE, V475, P214, DOI 10.1038/nature10176
   van Hannen EJ, 1999, ARCH HYDROBIOL, V145, P25
   Vann CD, 2003, BIOGEOCHEMISTRY, V63, P117, DOI 10.1023/A:1023397032331
   WATANABE A, 1995, PLANT SOIL, V176, P51, DOI 10.1007/BF00017674
   WHITING GJ, 1993, NATURE, V364, P794, DOI 10.1038/364794a0
   Wolf AA, 2007, GLOBAL CHANGE BIOL, V13, P2036, DOI 10.1111/j.1365-2486.2007.01407.x
   Zhang YH, 2010, ATMOS ENVIRON, V44, P4588, DOI 10.1016/j.atmosenv.2010.08.012
   Zheng XH, 2004, GLOBAL BIOGEOCHEM CY, V18, DOI [10.1029/2004GB002233, 10.1029/2003GB002167]
NR 37
TC 48
Z9 50
U1 2
U2 117
PU SPRINGER
PI DORDRECHT
PA VAN GODEWIJCKSTRAAT 30, 3311 GZ DORDRECHT, NETHERLANDS
SN 0277-5212
EI 1943-6246
J9 WETLANDS
JI Wetlands
PD AUG
PY 2013
VL 33
IS 4
BP 609
EP 615
DI 10.1007/s13157-013-0417-x
PG 7
WC Ecology; Environmental Sciences
WE Science Citation Index Expanded (SCI-EXPANDED)
SC Environmental Sciences & Ecology
GA 186DT
UT WOS:000322022900004
DA 2023-11-17
ER

PT J
AU Sjögersten, S
   De La Barreda-Bautista, B
   Brown, C
   Boyd, D
   Lopez-Rosas, H
   Hernández, E
   Monroy, R
   Rincón, M
   Vane, C
   Moss-Hayes, V
   Gallardo-Cruz, JA
   Infante-Mata, D
   Hoyos-Santillan, J
   Solorzano, JV
   Peralta-Carreta, C
   Moreno-Casasola, P
AF Sjogersten, Sofie
   De La Barreda-Bautista, Betsabe
   Brown, Chloe
   Boyd, Doreen
   Lopez-Rosas, Hugo
   Hernandez, Elizabeth
   Monroy, Roberto
   Rincon, Matilde
   Vane, Christopher
   Moss-Hayes, Vicky
   Alberto Gallardo-Cruz, Jose
   Infante-Mata, Dulce
   Hoyos-Santillan, Jorge
   Vidal Solorzano, Jonathan
   Peralta-Carreta, Candelario
   Moreno-Casasola, Patricia
TI Coastal wetland ecosystems deliver large carbon stocks in tropical
   Mexico
SO GEODERMA
LA English
DT Article
DE Carbon storage; Vegetation; Mexico; Land use change; Peat; Wetland
ID PEAT SWAMP FOREST; GREENHOUSE-GAS EMISSIONS; OIL PALM PLANTATIONS;
   FLORISTIC COMPOSITION; MANGROVE FORESTS; ABOVEGROUND BIOMASS;
   ORGANIC-CHEMISTRY; WATER-RETENTION; SOIL; VERACRUZ
AB Tropical wetlands are important in the global carbon (C) cycle and climate system. To elaborate government policies that protect wetland ecosystem services, spatially explicit data on the existing C stocks are needed. This study quantified above and below ground C stocks in mangrove, swamp forests, marshes, and grazed wetlands in three different regions in Mexico (Veracruz, Tabasco/Campeche, and Chiapas states), using a combination of remote sensing techniques and field data collection. We report a 0.688 Gt C stock in the areas investigated showing that these wetlands hold important C stocks. The total C stock of Mexico's wetlands is expected to be considerably larger as our study is not a complete survey of Mexico's total wetland area. Across the three regions, the currently unprotected swamp forests and marshes had substantial peat deposits storing approximate to 0.232 and 0.375 Pg C, respectively. The high C stocks found in swamp forests (1801 +/- 283 Mg C ha(-1)) and marshes (1100 +/- 376 Mg C ha(-1)) are likely to be vulnerable to human interventions such as drainage. Flooded grasslands, used for grazing, had substantially lower C storage (271 +/- 122 Mg C ha(-1)), showing that grazed areas are less effective as C stores. Across sites the belowground C pool that was two orders of magnitude greater than the aboveground biomass C stocks. Carbon storage in wetland vegetation types differed among the three study regions, indicating the need for developing government policies considering a specific regional approach to protect the C stocks of coastal wetlands. Given that freshwater swamps had the greatest C stocks and freshwater marshes stored most C, these wetland peat deposits should be prioritized for conservation, via new legislation or inclusion in payment for ecosystem services schemes.
C1 [Sjogersten, Sofie; De La Barreda-Bautista, Betsabe; Brown, Chloe; Boyd, Doreen; Hoyos-Santillan, Jorge] Univ Nottingham, Coll Rd, Loughborough LE12 5RE, Leics, England.
   [Lopez-Rosas, Hugo; Hernandez, Elizabeth; Monroy, Roberto; Moreno-Casasola, Patricia] Inst Ecol AC, POB 63, Xalapa 91070, Veracruz, Mexico.
   [Rincon, Matilde; Infante-Mata, Dulce] Colegio Frontera Sur, Unidad Tapachula, Carretera Antiguo Aeropuerto Km 2-5, Tapachula 30700, Chiapas, Mexico.
   [Vane, Christopher; Moss-Hayes, Vicky] British Geol Survey, Nottingham NG12 5GG, England.
   [Alberto Gallardo-Cruz, Jose] Univ Iberoamer, Transdisciplinary Ctr Sustainabil, Prolongat Paseo Reformer 880, Mexico City 01219, DF, Mexico.
   [Vidal Solorzano, Jonathan; Peralta-Carreta, Candelario] Ctr Cambio Global & Sustentabilidad AC, Centenario Inst Juarez, Villahermosa 86080, Tabasco, Mexico.
   [Lopez-Rosas, Hugo] Colegio Veracruz, Primo Verdad 26, Xalapa 91000, Veracruz, Mexico.
C3 University of Nottingham; Instituto de Ecologia - Mexico; El Colegio de
   la Frontera Sur (ECOSUR); UK Research & Innovation (UKRI); Natural
   Environment Research Council (NERC); NERC British Geological Survey;
   Universidad Iberoamericana Ciudad de Mexico
RP Sjögersten, S (通讯作者)，Univ Nottingham, Coll Rd, Loughborough LE12 5RE, Leics, England.
EM sofie.sjogersten@nottingham.ac.uk
RI Hoyos-Santillan, Jorge/F-3529-2019; Solórzano, Jonathan V./V-5542-2019;
   Vane, Christopher H./AAG-6538-2020; Rosas, Hugo López/E-9298-2010
OI Hoyos-Santillan, Jorge/0000-0001-6295-9485; Solórzano, Jonathan
   V./0000-0001-6422-4802; Vane, Christopher H./0000-0002-8150-3640; Rosas,
   Hugo López/0000-0001-8167-6675; Boyd, Doreen/0000-0003-3040-552X; de la
   Barreda-Bautista, Betsabe/0000-0001-5642-8215
FU Newton Fundation Institutional links programme - British council
   [264737343]; CONACYT; National Agency for Research and Development
   (ANID) [ANID/FONDECYT/11200024]; ENVISION doctoral training programme;
   NERC [bgs06003] Funding Source: UKRI
FX This work was funded by the Newton Fundation Institutional links
   programme grant number: 264737343 supported by the British council and
   CONACYT. J.H.S acknowledges ANID/FONDECYT/11200024 funding by the
   National Agency for Research and Development (ANID). Chloe Briwn
   acknowledges funding from the ENVISION doctoral training programme.
CR Adame MF, 2013, PLOS ONE, V8, DOI 10.1371/journal.pone.0056569
   Agus F., 2011, MEASURING CARBON STO
   Alongi DM, 2014, ANNU REV MAR SCI, V6, P195, DOI 10.1146/annurev-marine-010213-135020
   [Anonymous], 2017, MANGLARES MEXICO ACT
   Ballabio C, 2012, GEODERMA, V187, P102, DOI 10.1016/j.geoderma.2012.04.002
   Behar F, 2001, OIL GAS SCI TECHNOL, V56, P111, DOI 10.2516/ogst:2001013
   Berger M, 2012, REMOTE SENS ENVIRON, V120, P84, DOI 10.1016/j.rse.2011.07.023
   Breedlove D.E, 1981, FLORA CHIAPAS 1 INTR
   Campos A, 2011, HYDROLOG SCI J, V56, P1388, DOI 10.1080/02626667.2011.629786
   Castañeda-Moya E, 2013, FOREST ECOL MANAG, V307, P226, DOI 10.1016/j.foreco.2013.07.011
   Centro de Investigacion para el Desarrollo A.C. (CIDAC), 2014, PAG PAR CONS NUESTR
   Chave J, 2003, J ECOL, V91, P240, DOI 10.1046/j.1365-2745.2003.00757.x
   Chave J, 2014, GLOBAL CHANGE BIOL, V20, P3177, DOI 10.1111/gcb.12629
   Chave J, 2009, ECOL LETT, V12, P351, DOI 10.1111/j.1461-0248.2009.01285.x
   Comision Nacional del Agua-Sistema Meteorologica Nacional, 2018, EST MET OG 7344 COM
   Cooper HV, 2020, NAT COMMUN, V11, DOI 10.1038/s41467-020-14298-w
   Cooper HV, 2019, GEODERMA, V342, P109, DOI 10.1016/j.geoderma.2019.02.021
   Correa L opez M.I., 2014, REV REFLEXIONES EC P, P18
   Couwenberg J, 2010, GLOBAL CHANGE BIOL, V16, P1715, DOI 10.1111/j.1365-2486.2009.02016.x
   Dargie GC, 2017, NATURE, V542, P86, DOI 10.1038/nature21048
   Delegido J, 2011, SENSORS-BASEL, V11, P7063, DOI 10.3390/s110707063
   Delwart S., 2015, SENTINEL 2 USER HDB
   Demattê JAM, 2017, GEODERMA, V302, P39, DOI 10.1016/j.geoderma.2017.04.019
   Donato DC, 2011, NAT GEOSCI, V4, P293, DOI [10.1038/ngeo1123, 10.1038/NGEO1123]
   Draper FC, 2014, ENVIRON RES LETT, V9, DOI 10.1088/1748-9326/9/12/124017
   Edmondson JL, 2014, SCI TOTAL ENVIRON, V472, P444, DOI 10.1016/j.scitotenv.2013.11.025
   Evers S, 2017, GLOBAL CHANGE BIOL, V23, P534, DOI 10.1111/gcb.13422
   Frampton WJ, 2013, ISPRS J PHOTOGRAMM, V82, P83, DOI 10.1016/j.isprsjprs.2013.04.007
   Garcia E., 2004, MODIFICACIONES SISTE, P6
   Giri C, 2011, GLOBAL ECOL BIOGEOGR, V20, P154, DOI 10.1111/j.1466-8238.2010.00584.x
   Guerra Martínez Verónica, 2006, Invest. Geog, P7
   Hernandez Maria E., 2015, International Journal of Biodiversity Science Ecosystem Services & Management, V11, P5, DOI 10.1080/21513732.2014.925977
   Hijmans R.J., 2015, PACKAGE RASTER
   Hooijer A, 2012, BIOGEOSCIENCES, V9, P1053, DOI 10.5194/bg-9-1053-2012
   Hoyos-Santillan J, 2019, SCI TOTAL ENVIRON, V688, P1193, DOI 10.1016/j.scitotenv.2019.06.366
   Hoyos-Santillan J, 2016, SOIL BIOL BIOCHEM, V103, P86, DOI 10.1016/j.soilbio.2016.08.017
   Hoyos-Santillan J, 2016, PLANT SOIL, V404, P47, DOI 10.1007/s11104-016-2824-2
   Hoyos-Santillan J, 2015, BIOGEOCHEMISTRY, V126, P115, DOI 10.1007/s10533-015-0147-7
   Immitzer M, 2016, REMOTE SENS-BASEL, V8, DOI 10.3390/rs8030166
   INE/SEMARNAP, 2000, PROGR MAN RES BIOSF
   INE/SEMARNAP, 2000, PROGR MAN RES BIOSF, P222
   INE/SEMARNAP, 1997, PROGR MAN AR PROT FL, P167
   INEGI, 2017, CONT EL MEX 30 CEM
   Mata DI, 2012, AQUAT BOT, V98, P1, DOI 10.1016/j.aquabot.2011.11.006
   Mata DI, 2011, FOREST ECOL MANAG, V262, P1514, DOI 10.1016/j.foreco.2011.06.053
   Infante-Mata D, 2014, REV MEX BIODIVERS, V85, P143, DOI 10.7550/rmb.32656
   Jaenicke J, 2008, GEODERMA, V147, P151, DOI 10.1016/j.geoderma.2008.08.008
   Guerra-Santos JJ, 2014, J FORESTRY RES, V25, P129, DOI 10.1007/s11676-014-0437-2
   Jauhiainen J, 2005, GLOBAL CHANGE BIOL, V11, P1788, DOI 10.1111/j.1365-2486.2005.001031.x
   Joosten H., 2002, WISE USE MIRES PEATL
   Kauffman JB, 2016, WETL ECOL MANAG, V24, P203, DOI 10.1007/s11273-015-9453-z
   Keddy PA, 2009, BIOSCIENCE, V59, P39, DOI 10.1525/bio.2009.59.1.8
   Khan NS, 2017, QUATERNARY SCI REV, V155, P13, DOI 10.1016/j.quascirev.2016.08.032
   Komiyama A, 2005, J TROP ECOL, V21, P471, DOI 10.1017/S0266467405002476
   Könönen M, 2018, SOIL BIOL BIOCHEM, V123, P229, DOI 10.1016/j.soilbio.2018.04.028
   Krasilnikov P., 2013, WORLD SOILS BOOK SER
   Kuhn M, 2008, J STAT SOFTW, V28, P1, DOI 10.18637/jss.v028.i05
   Lagomasino D, 2019, ENVIRON RES LETT, V14, DOI 10.1088/1748-9326/aaf0de
   Lähteenoja O, 2009, GLOBAL CHANGE BIOL, V15, P2311, DOI 10.1111/j.1365-2486.2009.01920.x
   Landgrave R., 2012, EVALUACION CUANTITAT
   Laurin GV, 2016, REMOTE SENS ENVIRON, V176, P163, DOI 10.1016/j.rse.2016.01.017
   Leifeld J, 2018, NAT COMMUN, V9, DOI 10.1038/s41467-018-03406-6
   Rosas HL, 2019, COAST RES LIBR, V29, P315, DOI 10.1007/978-3-319-91382-7_9
   Ludwig C, 2019, REMOTE SENS ENVIRON, V224, P333, DOI 10.1016/j.rse.2019.01.017
   Marín-Muñiz JL, 2014, PLANT SOIL, V378, P189, DOI 10.1007/s11104-013-2011-7
   Malenovsky Z, 2012, REMOTE SENS ENVIRON, V120, P91, DOI 10.1016/j.rse.2011.09.026
   Matysek M, 2018, WETL ECOL MANAG, V26, P415, DOI 10.1007/s11273-017-9583-6
   Maynard JJ, 2017, GEODERMA, V285, P94, DOI 10.1016/j.geoderma.2016.09.024
   Miranda F.P., 1963, TIPOS VEGETACION MEX, p7A
   Mirchooli F., 2020, Ecological Indicators, V116, DOI 10.1016/j.ecolind.2020.106473
   Momeni R, 2016, REMOTE SENS-BASEL, V8, DOI 10.3390/rs8020088
   Moore S, 2013, NATURE, V493, P660, DOI 10.1038/nature11818
   Moreno Caliz E., 2002, Madera y Bosques, P115
   Moreno-Casasola P., 2012, REV PASTOS, V42, P183
   Moreno-Casasola P, 2017, J COASTAL RES, P104, DOI [10.2112/si77-011.1, 10.2112/SI77-011.1]
   Moreno-Casasola P, 2012, WETLAND HABITATS OF NORTH AMERICA: ECOLOGY AND CONSERVATION CONCERNS, P267
   Moreno-Casasola P, 2010, B SOC BOT MEX, V87, P29
   Mountrakis G, 2011, ISPRS J PHOTOGRAMM, V66, P247, DOI 10.1016/j.isprsjprs.2010.11.001
   Newell AJ, 2016, HYDROL PROCESS, V30, P4556, DOI 10.1002/hyp.10903
   Nikitina DL, 2014, GEOMORPHOLOGY, V208, P160, DOI 10.1016/j.geomorph.2013.11.022
   Novelo Retana A., 2006, PLANTAS ACUATICAS RE
   Ochoa-Gómez JG, 2019, FOREST ECOL MANAG, V442, P135, DOI 10.1016/j.foreco.2019.03.059
   Page SE, 2006, DEV EARTH S, V9, P145, DOI 10.1016/S0928-2025(06)09007-9
   Page SE, 2011, GLOBAL CHANGE BIOL, V17, P798, DOI 10.1111/j.1365-2486.2010.02279.x
   Pärn J, 2018, NAT COMMUN, V9, DOI 10.1038/s41467-018-03540-1
   Pendleton L, 2012, PLOS ONE, V7, DOI 10.1371/journal.pone.0043542
   Noi PT, 2018, SENSORS-BASEL, V18, DOI 10.3390/s18010018
   Phillips S, 1997, PALAEOGEOGR PALAEOCL, V128, P301, DOI 10.1016/S0031-0182(97)81129-7
   Posa MRC, 2011, BIOSCIENCE, V61, P49, DOI 10.1525/bio.2011.61.1.10
   Prananto JA, 2020, GLOBAL CHANGE BIOL, V26, P4583, DOI 10.1111/gcb.15147
   R Core Team, R LANG ENV STAT COMP, P2021
   Rapinel S, 2019, REMOTE SENS ENVIRON, V223, P115, DOI 10.1016/j.rse.2019.01.018
   Réjou-Méchain M, 2017, METHODS ECOL EVOL, V8, P1163, DOI 10.1111/2041-210X.12753
   Rinc on P.M., 2014, THESIS I EC UNAM MEX
   Rincón-Pérez Matilde, 2020, Rev. biol. trop, V68, P242, DOI 10.15517/rbt.v68i1.37616
   Rodríguez-Medina K, 2017, ACTA BOT MEX, V119, P79, DOI 10.21829/abm119.2017.1233
   Rodriguez-Zuniga M.T., 2013, MANGLARES MEXICO EXT
   Rzedowski J., 1978, VEGETACION MEXICO
   Sanderman J, 2017, P NATL ACAD SCI USA, V114, P9575, DOI 10.1073/pnas.1706103114
   Sjögersten S, 2014, GLOBAL BIOGEOCHEM CY, V28, P1371, DOI 10.1002/2014GB004844
   Sulman BN, 2020, FRONT ENV SCI-SWITZ, V8, DOI 10.3389/fenvs.2020.00146
   Tonks AJ, 2017, GEODERMA, V289, P36, DOI 10.1016/j.geoderma.2016.11.018
   Upton A, 2018, GEODERMA, V326, P76, DOI 10.1016/j.geoderma.2018.03.030
   Vane CH, 2013, GEOCHEM GEOPHY GEOSY, V14, P3176, DOI 10.1002/ggge.20194
   Solórzano JV, 2018, J APPL REMOTE SENS, V12, DOI 10.1117/1.JRS.12.036006
   Whigham D.F., 1993, WETLANDS WORLD INVEN, V1
   Yang RM, 2019, INT J APPL EARTH OBS, V82, DOI 10.1016/j.jag.2019.101906
   Yetter J., 2004, HYDR GEOCH FRESHW WE
   Zanne Amy E, 2009, Dryad, DOI 10.5061/DRYAD.234
   Zarco-Tejada PJ, 2018, ISPRS J PHOTOGRAMM, V137, P134, DOI 10.1016/j.isprsjprs.2018.01.017
   Zhang MM, 2019, REMOTE SENS LETT, V10, P312, DOI 10.1080/2150704X.2018.1528397
   Zhou T, 2020, ECOL INDIC, V114, DOI 10.1016/j.ecolind.2020.106288
NR 112
TC 13
Z9 13
U1 12
U2 95
PU ELSEVIER
PI AMSTERDAM
PA RADARWEG 29, 1043 NX AMSTERDAM, NETHERLANDS
SN 0016-7061
EI 1872-6259
J9 GEODERMA
JI Geoderma
PD DEC 1
PY 2021
VL 403
AR 115173
DI 10.1016/j.geoderma.2021.115173
EA MAY 2021
PG 14
WC Soil Science
WE Science Citation Index Expanded (SCI-EXPANDED)
SC Agriculture
GA TG7PE
UT WOS:000671591200002
DA 2023-11-17
ER

PT J
AU Gao, MY
   Kong, FL
   Xi, M
   Li, Y
   Li, JH
AF Gao Manyu
   Kong Fanlong
   Xi Min
   Li Yue
   Li Jihua
TI Effects of environmental conditions and aboveground biomass on
   CO<sub>2</sub> budget in <i>Phragmites australis</i> wetland of Jiaozhou
   Bay, China
SO CHINESE GEOGRAPHICAL SCIENCE
LA English
DT Article
DE net ecosystem CO2 exchange; ecosystem respiration; gross primary
   production; influencing factor; estuarial saline reed wetland; static
   chamber-GC method
ID YELLOW-RIVER DELTA; GREENHOUSE GASES; EXCHANGE; ECOSYSTEM; CARBON;
   DYNAMICS; EMISSION; PEATLAND; LITTER; FLUXES
AB Estuarial saline wetlands have been recognized as a vital role in CO2 cycling. However, insufficient attention has been paid to estimating CO2 fluxes from estuarial saline wetlands. In this study, the static chamber-gas chromatography (GC) method was used to quantify CO2 budget of an estuarial saline reed (Phragmites australis) wetland in Jiaozhou Bay in Qingdao City of Shandong Province, China during the reed growing season (May to October) in 2014. The CO2 budget study involved net ecosystem CO2 exchange (NEE), ecosystem respiration (R-eco) and gross primary production (GPP). Temporal variation in CO2 budget and the impact of air/soil temperature, illumination intensity and aboveground biomass exerted on CO2 budget were analyzed. Results indicated that the wetland was acting as a net sink of 1129.16 g/m(2)during the entire growing season. Moreover, the values of R-eco and GPP were 1744.89 g/m(2) and 2874.05 g/m(2), respectively; the ratio of R-eco and GPP was 0.61. Diurnal and monthly patterns of CO2 budget varied significantly during the study period. R-eco showed exponential relationships with air temperature and soil temperature at 5 cm, 10 cm, 20 cm depths, and soil temperature at 5 cm depth was the most crucial influence factor among them. Meanwhile, temperature sensitivity (Q(10)) of R-eco was negatively correlated with soil temperature. Light and temperature exerted strong controls over NEE and GPP. Aboveground biomass over the whole growing season showed non-linear relationships with CO2 budget, while those during the early and peak growing season showed significant linear relationships with CO2 budget. This research provides valuable reference for CO2 exchange in estuarial saline wetland ecosystem.
C1 [Gao Manyu; Kong Fanlong; Xi Min; Li Yue; Li Jihua] Qingdao Univ, Coll Environm Sci & Engn, Qingdao 266071, Peoples R China.
C3 Qingdao University
RP Xi, M (通讯作者)，Qingdao Univ, Coll Environm Sci & Engn, Qingdao 266071, Peoples R China.
EM ximin@qdu.edu.cn
RI Gao, Man/AAH-8652-2021
FU National Natural Science Foundation of China [41101080]; Shandong
   Natural Science Foundation of China [ZR2014DQ028, ZR2015DM004]
FX Under the auspices of National Natural Science Foundation of China (No.
   41101080), Shandong Natural Science Foundation of China (No.
   ZR2014DQ028, ZR2015DM004)
CR Adkinson AC, 2011, J GEOPHYS RES-BIOGEO, V116, DOI 10.1029/2010JG001512
   Alberto MCR, 2009, AGR FOREST METEOROL, V149, P1737, DOI 10.1016/j.agrformet.2009.06.003
   Andrews JA, 2000, SOIL BIOL BIOCHEM, V32, P699, DOI 10.1016/S0038-0717(99)00206-0
   Bai J H, 2013, SCI WORLD J, P523
   Baldocchi DD, 1997, AGR FOREST METEOROL, V83, P147, DOI 10.1016/S0168-1923(96)02335-0
   Batson J, 2015, J GEOPHYS RES-BIOGEO, V120, P77, DOI 10.1002/2014JG002817
   Bonneville MC, 2008, AGR FOREST METEOROL, V148, P69, DOI 10.1016/j.agrformet.2007.09.004
   Chen YP, 2015, SCI TOTAL ENVIRON, V526, P19, DOI 10.1016/j.scitotenv.2015.04.077
   Falge E, 2001, AGR FOREST METEOROL, V107, P43, DOI 10.1016/S0168-1923(00)00225-2
   Fang J., 2001, ACTA PHYTOECCOL SIN, V25, P594
   Fang JY, 1999, SCI CHINA SER D, V42, P378
   Gershenson A, 2009, GLOBAL CHANGE BIOL, V15, P176, DOI 10.1111/j.1365-2486.2008.01827.x
   Guo XH, 2009, J GEOPHYS RES-BIOGEO, V114, DOI 10.1029/2008JG000905
   Han GX, 2014, AGR ECOSYST ENVIRON, V196, P187, DOI 10.1016/j.agee.2013.09.012
   Han GX, 2013, ESTUAR COAST, V36, P401, DOI 10.1007/s12237-012-9572-1
   Hirota M, 2006, ECOSYSTEMS, V9, P673, DOI 10.1007/s10021-006-0029-x
   Ho SH, 2011, BIOTECHNOL ADV, V29, P189, DOI 10.1016/j.biotechadv.2010.11.001
   Janssens IA, 2000, TREE PHYSIOL, V20, P23
   Juszczak R, 2013, WETLANDS, V33, P895, DOI 10.1007/s13157-013-0448-3
   Kelliher FM, 1999, AGR FOREST METEOROL, V94, P217, DOI 10.1016/S0168-1923(99)00014-3
   Lafleur PM, 2001, J GEOPHYS RES-ATMOS, V106, P3071, DOI 10.1029/2000JD900588
   Larmola T, 2003, FRESHWATER BIOL, V48, P1295, DOI 10.1046/j.1365-2427.2003.01079.x
   Lee SC, 2015, ENVIRON RES LETT, V10, DOI 10.1088/1748-9326/10/2/025005
   [林栋 LIN Dong], 2008, [草业科学, Pratacultural Science], V25, P135
   Lindroth A, 2007, TELLUS B, V59, P812, DOI 10.1111/j.1600-0889.2007.00310.x
   LLOYD J, 1994, FUNCT ECOL, V8, P315, DOI 10.2307/2389824
   Lund M, 2010, GLOBAL CHANGE BIOL, V16, P2436, DOI 10.1111/j.1365-2486.2009.02104.x
   MALTBY E, 1993, CHEMOSPHERE, V27, P999, DOI 10.1016/0045-6535(93)90065-D
   Morse JL, 2012, ECOL APPL, V22, P264, DOI 10.1890/11-0527.1
   Olsen YS, 2011, SOIL BIOL BIOCHEM, V43, P531, DOI 10.1016/j.soilbio.2010.11.018
   Piao SL, 2003, ACTA BOT SIN, V45, P269
   Powell TL, 2006, AGR FOREST METEOROL, V141, P19, DOI 10.1016/j.agrformet.2006.09.002
   RYAN MG, 1991, ECOL APPL, V1, P157, DOI 10.2307/1941808
   Samaritani E, 2011, HYDROL EARTH SYST SC, V15, P1757, DOI 10.5194/hess-15-1757-2011
   Schedlbauer JL, 2010, AGR FOREST METEOROL, V150, P994, DOI 10.1016/j.agrformet.2010.03.005
   Song HL, 2016, WETLANDS, V36, pS113, DOI 10.1007/s13157-014-0587-1
   Stocker T. F., 2013, PHYS SCI BASIS CONTR
   Strachan IB, 2015, ENVIRON RES LETT, V10, DOI 10.1088/1748-9326/10/6/065006
   Syed KH, 2006, AGR FOREST METEOROL, V140, P97, DOI 10.1016/j.agrformet.2006.03.022
   vant Hoff J., 1898, LECT THEORETICAL PHY
   Wang JJ, 2016, SCI REP-UK, V6, DOI 10.1038/srep21137
   Wickland KP, 2001, GLOBAL BIOGEOCHEM CY, V15, P321, DOI 10.1029/2000GB001325
   Wilson BJ, 2015, BIOGEOCHEMISTRY, V123, P329, DOI 10.1007/s10533-015-0085-4
   WITKAMP M, 1969, PEDOBIOLOGIA, V9, P358
   Wohlfahrt G, 2008, ECOSYSTEMS, V11, P1338, DOI 10.1007/s10021-008-9196-2
   Wu Li-Bo, 2010, Chinese Journal of Plant Ecology, V34, P770, DOI 10.3773/j.issn.1005-264x.2010.07.002
   Xu M, 2001, GLOBAL BIOGEOCHEM CY, V15, P687, DOI 10.1029/2000GB001365
   Xu XW, 2014, ECOL ENG, V73, P469, DOI 10.1016/j.ecoleng.2014.09.087
   Yang Li-qiong, 2013, Yingyong Shengtai Xuebao, V24, P2415
   Yang P, 2015, ATMOS ENVIRON, V115, P269, DOI 10.1016/j.atmosenv.2015.05.067
   [杨庆朋 Yang Qingpeng], 2011, [生态学报, Acta Ecologica Sinica], V31, P2301
   Zhang FW, 2008, ACTA ECOL SINICA, V28, P453, DOI DOI 10.1016/S1872-2032(08)60024-4
   Zhang LM, 2006, AGR FOREST METEOROL, V137, P176, DOI 10.1016/j.agrformet.2006.02.006
   Zhao QQ, 2016, WETLANDS, V36, pS145, DOI 10.1007/s13157-015-0647-1
   Zhao QQ, 2015, CLEAN-SOIL AIR WATER, V43, P441, DOI 10.1002/clen.201300823
   Zhou L, 2009, AQUAT BOT, V91, P91, DOI 10.1016/j.aquabot.2009.03.002
NR 56
TC 7
Z9 9
U1 5
U2 58
PU SPRINGER
PI NEW YORK
PA 233 SPRING ST, NEW YORK, NY 10013 USA
SN 1002-0063
EI 1993-064X
J9 CHINESE GEOGR SCI
JI Chin. Geogr. Sci.
PD AUG
PY 2017
VL 27
IS 4
BP 539
EP 551
DI 10.1007/s11769-017-0886-6
PG 13
WC Environmental Sciences
WE Science Citation Index Expanded (SCI-EXPANDED)
SC Environmental Sciences & Ecology
GA FA8KP
UT WOS:000405695200004
OA hybrid
DA 2023-11-17
ER

PT J
AU Brummell, ME
   Farrell, RE
   Siciliano, SD
AF Brummell, Martin E.
   Farrell, Richard E.
   Siciliano, Steven D.
TI Greenhouse gas soil production and surface fluxes at a high arctic polar
   oasis
SO SOIL BIOLOGY & BIOCHEMISTRY
LA English
DT Article
DE Greenhouse gas; Arctic; Vegetation communities; Soil profiles; Alexandra
   Fjord; Polar desert
ID NITROUS-OXIDE; SP NOV.; CO2; N2O; VEGETATION; EMISSIONS; DYNAMICS;
   METHANE; DIFFUSION; ECOSYSTEM
AB Arctic vegetation and soil biological communities interact with a range of biotic and abiotic factors to produce or consume the greenhouse gases (GHG) carbon dioxide, methane, and nitrous oxide. In Arctic environments the parameters controlling these processes are not well understood. We measured soil GHG concentrations and surface fluxes from six vegetation communities at a High Arctic polar oasis and adjacent polar deserts in order to identify regions within the soil profile of production and consumption of CO2, CH4, and N2O. Examined communities included two polar deserts differing in parent material and soil pH, and four lowland tundra communities: prostrate dwarf-shrub, herb tundra, prostrate/hemiprostrate dwarf-shrub tundra, nontussock sedge, dwarf-shrub, moss tundra and a sedge/grass, moss wetland, representative of large areas at lower Arctic latitudes. Polar desert soils were net producers of greenhouse gases during the brief High Arctic growing season, including at depths close to the permafrost layer, and effluxes from the surface were of a similar magnitude to nearby mesic and hydric tundra soils including for CO2, indicative of soil respiration in desert soils with few roots. Differences in water content, rather than calculated diffusivity, appear to drive gas transport in at least some soils, with all three GHG appearing to move rapidly through, for example, the soil at 10 cm above permafrost in the Prostrate (dominated by Dryas integrifolia) plant community. Such physical processes may obscure or falsely suggest biological processes in soil ecosystems. (C) 2012 Published by Elsevier Ltd.
C1 [Brummell, Martin E.; Farrell, Richard E.; Siciliano, Steven D.] Univ Saskatchewan, Dept Soil Sci, Saskatoon, SK S7N 5A8, Canada.
C3 University of Saskatchewan
RP Siciliano, SD (通讯作者)，Univ Saskatchewan, Dept Soil Sci, 51Campus Dr, Saskatoon, SK S7N 5A8, Canada.
EM Steven.siciliano@usask.ca
RI Brummell, Martin/X-3104-2019; Siciliano, Steven D/G-3370-2011
OI Siciliano, Steven/0000-0002-8994-3341; Farrell,
   Richard/0000-0001-6365-3939; Brummell, Martin/0000-0002-2215-1390
FU NSERC; IPY CiCAT
FX The authors are grateful to the staff of the Polar Continental Shelf
   Project in Ottawa and Resolute Bay, who provided logistical support for
   this project under number 655-09. Assistance during field work was
   provided by Dr. Greg Henry and his field team and by Katherine J.
   Stewart. Funding for this study was provided to SDS by NSERC and the IPY
   CiCAT program. The authors would also like to thank the anonymous
   reviewers who helped to improve the manuscript.
CR [Anonymous], METHODS SOIL ANAL 4
   [Anonymous], 2012, BIOMETRY
   Bremer C, 2009, FEMS MICROBIOL ECOL, V70, P377, DOI 10.1111/j.1574-6941.2009.00732.x
   Brummell ME, 2011, METHOD ENZYMOL, V496, P115, DOI 10.1016/B978-0-12-386489-5.00005-1
   Carter MR, 2008, SOIL SAMPLING METHOD
   Conrad R, 1999, FEMS MICROBIOL ECOL, V28, P193, DOI 10.1016/S0168-6496(98)00086-5
   CONRAD R, 1989, LIFE SCI R, V47, P39
   Conrad R, 2007, ADV AGRON, V96, P1, DOI 10.1016/S0065-2113(07)96005-8
   Corre MD, 1996, SOIL SCI SOC AM J, V60, P1806, DOI 10.2136/sssaj1996.03615995006000060028x
   Dalal RC, 2008, AUST J BOT, V56, P369, DOI 10.1071/BT07128
   Davidson EA, 2002, AGR FOREST METEOROL, V113, P21, DOI 10.1016/S0168-1923(02)00100-4
   DAVIDSON EA, 1995, TELLUS B, V47, P550, DOI 10.1034/j.1600-0889.47.issue5.3.x
   Dixon W. J., 1986, Methods of soil analysis. Part 1. Physical and mineralogical methods, P83
   Elberling B, 2007, SOIL BIOL BIOCHEM, V39, P646, DOI 10.1016/j.soilbio.2006.09.017
   Elberling B, 2004, ARCT ANTARCT ALP RES, V36, P528, DOI 10.1657/1523-0430(2004)036[0528:IOVTAW]2.0.CO;2
   Elberling B, 2010, NAT GEOSCI, V3, P332, DOI 10.1038/NGEO803
   Fang C, 1998, SOIL BIOL BIOCHEM, V30, P2107, DOI 10.1016/S0038-0717(98)00088-1
   Figliola R.S., 2006, THEORY DESIGN MECH M, VFourth
   Freedman Bill, 1994, P1
   Gregorich EG, 2006, SOIL BIOL BIOCHEM, V38, P3120, DOI 10.1016/j.soilbio.2006.01.015
   Hintze J, 2009, NCSS
   Holst J, 2008, PLANT SOIL, V308, P105, DOI 10.1007/s11104-008-9610-8
   Hutchinson G.L., 2002, METHODS SOIL ANAL, DOI [10.2136/sssabookser5.4.c47, DOI 10.2136/SSSABOOKSER5.4.C47]
   Kammann C, 2001, EUR J SOIL SCI, V52, P297, DOI 10.1046/j.1365-2389.2001.00380.x
   Katayama T, 2010, INT J SYST EVOL MICR, V60, P2803, DOI 10.1099/ijs.0.017962-0
   Kellman L, 2008, BIOGEOCHEMISTRY, V90, P115, DOI 10.1007/s10533-008-9237-0
   Kiese R, 2002, SOIL BIOL BIOCHEM, V34, P975, DOI 10.1016/S0038-0717(02)00031-7
   Kusmin A, 2006, BIOGEOCHEMISTRY, V78, P315, DOI 10.1007/s10533-005-4426-6
   Lamb EG, 2011, GLOBAL CHANGE BIOL, V17, P3187, DOI 10.1111/j.1365-2486.2011.02431.x
   LISS PS, 1974, NATURE, V247, P181, DOI 10.1038/247181a0
   Ma WK, 2007, SOIL BIOL BIOCHEM, V39, P2001, DOI 10.1016/j.soilbio.2007.03.001
   MCCARTHY KA, 1995, J ENVIRON QUAL, V24, P49, DOI 10.2134/jeq1995.00472425002400010007x
   MILLINGTON RJ, 1959, SCIENCE, V130, P100, DOI 10.1126/science.130.3367.100-a
   MUC M, 1994, ECOLOGY POLAR OASIS, P65
   Ponder MA, 2008, EXTREMOPHILES, V12, P481, DOI 10.1007/s00792-008-0151-0
   Ponnamperuma F. N., 1972, Advances in Agronomy, V24, P29, DOI 10.1016/S0065-2113(08)60633-1
   Repo ME, 2009, NAT GEOSCI, V2, P189, DOI 10.1038/NGEO434
   Risk D, 2002, GEOPHYS RES LETT, V29, DOI 10.1029/2001GL014002
   Risk D, 2008, J GEOPHYS RES-BIOGEO, V113, DOI 10.1029/2007JG000445
   Rodionow A, 2006, GEODERMA, V135, P49, DOI 10.1016/j.geoderma.2005.10.008
   Rothfuss F, 1998, LIMNOL OCEANOGR, V43, P1511, DOI 10.4319/lo.1998.43.7.1511
   Silver WL, 2005, GLOBAL CHANGE BIOL, V11, P290, DOI 10.1111/j.1365-2486.2005.00903.x
   Sizova M, 2007, INT J SYST EVOL MICR, V57, P616, DOI 10.1099/ijs.0.64350-0
   Smith KA, 2003, EUR J SOIL SCI, V54, P779, DOI 10.1046/j.1351-0754.2003.0567.x
   Stewart KJ, 2012, SOIL BIOL BIOCHEM, V48, P69, DOI 10.1016/j.soilbio.2012.01.016
   Strack M, 2005, GLOBAL BIOGEOCHEM CY, V19, DOI 10.1029/2004GB002330
   Walker DA, 2002, INT J REMOTE SENS, V23, P4551, DOI 10.1080/01431160110113854
   Welker JM, 2004, GLOBAL CHANGE BIOL, V10, P1981, DOI 10.1111/j.1365-2486.2004.00857.x
   Yates TT, 2006, SOIL SCI SOC AM J, V70, P753, DOI 10.2136/sssaj2005.0214
NR 49
TC 38
Z9 38
U1 4
U2 132
PU PERGAMON-ELSEVIER SCIENCE LTD
PI OXFORD
PA THE BOULEVARD, LANGFORD LANE, KIDLINGTON, OXFORD OX5 1GB, ENGLAND
SN 0038-0717
J9 SOIL BIOL BIOCHEM
JI Soil Biol. Biochem.
PD SEP
PY 2012
VL 52
BP 1
EP 12
DI 10.1016/j.soilbio.2012.03.019
PG 12
WC Soil Science
WE Science Citation Index Expanded (SCI-EXPANDED)
SC Agriculture
GA 963YM
UT WOS:000305660900001
DA 2023-11-17
ER

PT J
AU Zhou, Y
   Jing, L
   Jiao, SW
   Chen, AP
   Li, NN
   Lei, JL
   Yang, M
   Jia, YF
   Lu, C
   Lei, GC
AF Zhou, Yan
   Jing, Lei
   Jiao, Shengwu
   Chen, Anping
   Li, Nana
   Lei, Jialin
   Yang, Meng
   Jia, Yifei
   Lu, Cai
   Lei, Guangchun
TI Dynamics of greenhouse gas emission induced by different burrowing
   activities of fossorial vertebrates in the Qinghai-Tibetan Plateau
   alpine meadow ecosystem
SO INTERNATIONAL JOURNAL OF BIOMETEOROLOGY
LA English
DT Article
DE Plateau zokor; Plateau pika; Greenhouse gas; Burrow; Zoige wetland;
   Qinghai-Tibet plateau
ID PIKA OCHOTONA-CURZONIAE; MYOSPALAX-FONTANIERII; LITTORAL-ZONE;
   VEGETATION; FLUXES; TEMPERATURE; HERBIVORES; MANAGEMENT; SOILS
AB Plateau zokor (Myospalax baileyi) and plateau pika (Ochotona curzoniae) are endemic fossorial vertebrates in the Qinghai-Tibetan Plateau alpine meadow ecosystem. Their different burrowing activities together transform soil structure and then significantly change the landscape of meadow ecosystem. However, how their burrowing activities impact greenhouse gas (GHG) emissions and the pattern of GHG emissions between different types of tunnel burrowing still remain obscure. In this study, we conducted in situ measurements quantitatively investigating the impacts of the different burrowing activities of zokors and pikas on three main GHG CO2, CH4, and N2O from an alpine meadow ecosystem in southeastern Qinghai-Tibetan Plateau. Our results showed that zokor hummocks and pika burrows were sources of CO2 and N2O and sinks of CH4. Zokors burrowing increased N2O in the atmosphere, decreased CO2, and enhanced CH4 absorbing, while pikas burrowing increased N2O in the atmosphere and enhanced CH4 absorbing. Considering the controversial role of fossorial vertebrates in Qinghai-Tibetan Plateau, this study also shed lights on effective management of animal activities with the aim of stabilizing or increasing ecosystem carbon sequestration.
C1 [Zhou, Yan] Nanjing Forestry Univ, Coll Biol & Environm, Coinnovat Ctr Sustainable Forestry Southern China, Nanjing 210037, Jiangsu, Peoples R China.
   [Zhou, Yan; Jing, Lei; Jiao, Shengwu; Li, Nana; Lei, Jialin; Yang, Meng; Jia, Yifei; Lu, Cai; Lei, Guangchun] Beijing Forestry Univ, Sch Nat Conservat, Beijing 100083, Peoples R China.
   [Jing, Lei] Cent South Univ Forestry & Technol, Sch Forestry, Changsha 410004, Hunan, Peoples R China.
   [Jiao, Shengwu] Chinese Acad Forestry, Res Inst Subtrop Forestry, Fuyang 311400, Peoples R China.
   [Chen, Anping] Colorado State Univ, Dept Biol, Ft Collins, CO 80523 USA.
   [Yang, Meng] Chinese Acad Sci, Inst Geog Sci & Nat Resources Res, Key Lab Ecosyst Network Observat & Modeling, Beijing 100039, Peoples R China.
C3 Nanjing Forestry University; Beijing Forestry University; Central South
   University of Forestry & Technology; Chinese Academy of Forestry;
   Research Institute of Subtropical Forestry, CAF; Colorado State
   University; Chinese Academy of Sciences; Institute of Geographic
   Sciences & Natural Resources Research, CAS
RP Lei, GC (通讯作者)，Beijing Forestry Univ, Sch Nat Conservat, Beijing 100083, Peoples R China.
EM leiguangchunbjfu@gmail.com
RI Chen, Anping/ITV-5112-2023; Guangchun, Lei/ABC-8081-2021; Chen,
   Anping/H-9960-2014
OI Chen, Anping/0000-0003-2085-3863; Chen, Anping/0000-0003-2085-3863;
   Zhou, Yan/0000-0003-1774-7402
FU Priority Academic Program Development of Jiangsu Higher Education
   Institutions (PAPD); China National Forestry Public Welfare Fund
   [200804005]
FX This research was supported by Priority Academic Program Development of
   Jiangsu Higher Education Institutions (PAPD) and China National Forestry
   Public Welfare Fund (No. 200804005).
CR Aghdam EF, 2017, WASTE MANAGE, V63, P226, DOI 10.1016/j.wasman.2016.11.023
   Bagchi S, 2006, BIOL CONSERV, V127, P438, DOI 10.1016/j.biocon.2005.09.003
   Brodie JF, 2009, SCIENCE, V326, P364, DOI 10.1126/science.326_364b
   Chen H, 2009, ATMOS ENVIRON, V43, P4995, DOI 10.1016/j.atmosenv.2009.07.001
   Crowley TJ, 2000, SCIENCE, V289, P270, DOI 10.1126/science.289.5477.270
   Das S. N., 2005, Toxicological and Environmental Chemistry, V87, P351, DOI 10.1080/02772240400015198
   DAVIDSON EA, 1992, ECOLOGY, V73, P1148, DOI 10.2307/1940665
   Dimoudi A, 2003, ENERG BUILDINGS, V35, P69, DOI 10.1016/S0378-7788(02)00081-6
   Duchesne L, 2016, PEERJ, V4, DOI 10.7717/peerj.1767
   Flessa H, 2000, J ENVIRON QUAL, V29, P262, DOI 10.2134/jeq2000.00472425002900010033x
   Girkin NT, 2018, SOIL BIOL BIOCHEM, V127, P280, DOI 10.1016/j.soilbio.2018.09.033
   Gudasz C, 2010, NATURE, V466, P478, DOI 10.1038/nature09186
   Hodgkins SB, 2014, P NATL ACAD SCI USA, V111, P5819, DOI 10.1073/pnas.1314641111
   Hogan BW., 2010, PLATEAU PIKA KEYSTON
   Jacotot A, 2019, SCI TOTAL ENVIRON, V650, P1019, DOI 10.1016/j.scitotenv.2018.09.093
   Jiang QJ, 2019, SCI TOTAL ENVIRON, V646, P377, DOI 10.1016/j.scitotenv.2018.07.285
   Köster E, 2018, J ENVIRON MANAGE, V228, P405, DOI 10.1016/j.jenvman.2018.09.051
   Laine AM, 2019, SCI TOTAL ENVIRON, V647, P169, DOI 10.1016/j.scitotenv.2018.07.390
   Liu YS, 2013, PLANT SOIL, V366, P491, DOI 10.1007/s11104-012-1442-x
   Lubbers IM, 2013, NAT CLIM CHANGE, V3, P187, DOI [10.1038/nclimate1692, 10.1038/NCLIMATE1692]
   Ma WW, 2018, NUTR CYCL AGROECOSYS, V112, P335, DOI 10.1007/s10705-018-9950-6
   Maljanen M, 2007, SOIL BIOL BIOCHEM, V39, P914, DOI 10.1016/j.soilbio.2006.11.001
   Mu CC, 2018, SCI REP-UK, V8, DOI 10.1038/s41598-018-22530-3
   Pech RP, 2007, J APPL ECOL, V44, P615, DOI 10.1111/j.1365-2664.2007.01287.x
   Qin Y, 2015, ECOL ENG, V84, P287, DOI 10.1016/j.ecoleng.2015.09.012
   Qu JP, 2013, MAMM BIOL, V78, P68, DOI 10.1016/j.mambio.2012.09.005
   Schmitz OJ, 2018, SCIENCE, V362, DOI 10.1126/science.aar3213
   Schmitz OJ, 2014, ECOSYSTEMS, V17, P344, DOI 10.1007/s10021-013-9715-7
   Singh S.N., 2000, CHEMOSPHERE GLOB CHA, V2, P39, DOI [10.1016/S1465-9972(99)00046-X, DOI 10.1016/S1465-9972(99)00046-X]
   Tanentzap AJ, 2012, BIOL REV, V87, P72, DOI 10.1111/j.1469-185X.2011.00185.x
   Wei XH, 2007, CHINESE GEOGR SCI, V17, P75, DOI 10.1007/s11769-007-0075-0
   Yang M, 2015, BIOGEOSCIENCES, V12, P4711, DOI 10.5194/bg-12-4711-2015
   Yang M, 2014, PLOS ONE, V9, DOI 10.1371/journal.pone.0094275
   Yu C, 2017, GEODERMA, V307, P98, DOI 10.1016/j.geoderma.2017.07.041
   Yu Z., 2011, EOS T AM GEOPHYS UN, V92, P97, DOI [DOI 10.1029/2011EO120001, 10.1029/2011EO120001]
   Zhang RZ, 2011, ZOOGEOGRAPHY CHINA
   Zhang YM, 2004, ACTA THERIOL, V49, P43, DOI 10.1007/BF03192507
   Zhang YM, 2003, MAMMAL REV, V33, P284, DOI 10.1046/j.1365-2907.2003.00020.x
   Zheng ZZ, 2017, J GEOPHYS RES-BIOGEO, V122, P2325, DOI 10.1002/2017JG003871
   Zhou Y, 2018, PLOS ONE, V13, DOI 10.1371/journal.pone.0203691
   Zhou Y, 2014, PLOS ONE, V9, DOI 10.1371/journal.pone.0115542
   Zimov SA, 2005, SCIENCE, V308, P796, DOI 10.1126/science.1113442
NR 42
TC 2
Z9 2
U1 7
U2 72
PU SPRINGER
PI NEW YORK
PA ONE NEW YORK PLAZA, SUITE 4600, NEW YORK, NY, UNITED STATES
SN 0020-7128
EI 1432-1254
J9 INT J BIOMETEOROL
JI Int. J. Biometeorol.
PD JAN
PY 2020
VL 64
IS 1
BP 115
EP 122
DI 10.1007/s00484-019-01802-1
EA OCT 2019
PG 8
WC Biophysics; Environmental Sciences; Meteorology & Atmospheric Sciences;
   Physiology
WE Science Citation Index Expanded (SCI-EXPANDED)
SC Biophysics; Environmental Sciences & Ecology; Meteorology & Atmospheric
   Sciences; Physiology
GA KJ4KJ
UT WOS:000492577200001
PM 31654197
DA 2023-11-17
ER

PT J
AU Rinta, P
   Bastviken, D
   van Hardenbroek, M
   Kankaala, P
   Leuenberger, M
   Schilder, J
   Stötter, T
   Heiri, O
AF Rinta, Paeivi
   Bastviken, David
   van Hardenbroek, Maarten
   Kankaala, Paula
   Leuenberger, Markus
   Schilder, Jos
   Stoetter, Tabea
   Heiri, Oliver
TI An inter-regional assessment of concentrations and δ<SUP>13</SUP>C
   values of methane and dissolved inorganic carbon in small European lakes
SO AQUATIC SCIENCES
LA English
DT Article
DE CH4; CO2; Carbon cycling; Greenhouse gas; Stable carbon isotopes; Lakes
ID STABLE CARBON; ISOTOPE FRACTIONATION; GREENHOUSE-GAS; WATER-COLUMN;
   SPATIAL-DISTRIBUTION; CO2 CONCENTRATION; EMISSIONS; SEDIMENT; PATHWAYS;
   DYNAMICS
AB Methane (CH4) and carbon dioxide emissions from lakes are relevant for assessing the greenhouse gas output of wetlands. However, only few standardized datasets describe concentrations of these gases in lakes across different geographical regions. We studied concentrations and stable carbon isotopic composition (delta C-13) of CH4 and dissolved inorganic carbon (DIC) in 32 small lakes from Finland, Sweden, Germany, the Netherlands, and Switzerland in late summer. Higher concentrations and delta C-13 values of DIC were observed in calcareous lakes than in lakes on non-calcareous areas. In stratified lakes, delta C-13 values of DIC were generally lower in the hypolimnion due to the degradation of organic matter (OM). Unexpectedly, increased delta C-13 values of DIC were registered above the sediment in several lakes. This may reflect carbonate dissolution in calcareous lakes or methanogenesis in deepwater layers or in the sediments. Surface water CH4 concentrations were generally higher in western and central European lakes than in Fennoscandian lakes, possibly due to higher CH4 production in the littoral sediments and lateral transport, whereas CH4 concentrations in the hypolimnion did not differ significantly between the regions. The delta C-13 values of CH4 in the sediment suggest that delta C-13 values of biogenic CH4 are not necessarily linked to delta C-13 values of sedimentary OM but may be strongly influenced by OM quality and methanogenic pathway. Our study suggests that CH4 and DIC cycling in small lakes differ between geographical regions and that this should be taken into account when regional studies on greenhouse gas emissions are upscaled to inter-regional scales.
C1 [Rinta, Paeivi; van Hardenbroek, Maarten; Schilder, Jos; Stoetter, Tabea; Heiri, Oliver] Univ Bern, Inst Plant Sci, CH-3013 Bern, Switzerland.
   [Rinta, Paeivi; van Hardenbroek, Maarten; Leuenberger, Markus; Schilder, Jos; Stoetter, Tabea; Heiri, Oliver] Univ Bern, Oeschger Ctr Climate Change Res, CH-3013 Bern, Switzerland.
   [Bastviken, David] Linkoping Univ, Dept Themat Studies Environm Change, Linkoping, Sweden.
   [van Hardenbroek, Maarten] Univ Southampton, Geog & Environm, Southampton SO9 5NH, Hants, England.
   [Kankaala, Paula] Univ Eastern Finland, Dept Biol, Joensuu, Finland.
   [Leuenberger, Markus] Univ Bern, Inst Phys, Climate & Environm Phys, CH-3013 Bern, Switzerland.
C3 University of Bern; University of Bern; Linkoping University; University
   of Southampton; University of Eastern Finland; University of Bern
RP Rinta, P (通讯作者)，Univ Bern, Inst Plant Sci, Altenbergrain 21, CH-3013 Bern, Switzerland.
EM paivi.rinta@ips.unibe.ch
RI Heiri, Oliver/A-2403-2008; van Hardenbroek, Maarten/R-1590-2017;
   Leuenberger, Markus C/K-9655-2016
OI Heiri, Oliver/0000-0002-3957-5835; van Hardenbroek,
   Maarten/0000-0001-6330-6363; Leuenberger, Markus C/0000-0003-4299-6793;
   Bastviken, David/0000-0003-0038-2152
FU European Research Council under the European Union [239858]; European
   Research Council (ERC) [239858] Funding Source: European Research
   Council (ERC)
FX We thank Willi Tanner, Jussi Jyvasjarvi, and Olli Nousiainen for
   assistance in the field, Henrik Reyer, Jaakko Vainionpaa, and Peter
   Nyfeler for assistance in the laboratory, Roger Jones and Lammi
   Biological Station for facilitating the field work in Finland, and
   Winfried Lampert and Jonathan Grey for facilitating the field work in
   Germany. We also thank two anonymous referees for comments, which helped
   us to improve the manuscript. The research leading to these results has
   received funding from the European Research Council under the European
   Union's Seventh Framework Programme (FP/2007-2013)/ERC Grant Agreement
   no. 239858 (RECONMET).
CR Assayag N, 2006, RAPID COMMUN MASS SP, V20, P2243, DOI 10.1002/rcm.2585
   Aucour AM, 1999, CHEM GEOL, V159, P87, DOI 10.1016/S0009-2541(99)00035-2
   Bade DL, 2006, AQUAT SCI, V68, P142, DOI 10.1007/s00027-006-0818-5
   BARKER JF, 1981, NATURE, V293, P289, DOI 10.1038/293289a0
   Bastviken D, 2004, GLOBAL BIOGEOCHEM CY, V18, DOI 10.1029/2004GB002238
   Bastviken D, 2002, ENVIRON SCI TECHNOL, V36, P3354, DOI 10.1021/es010311p
   Bastviken D, 2011, SCIENCE, V331, P50, DOI 10.1126/science.1196808
   Bastviken D, 2010, ENVIRON SCI TECHNOL, V44, P5450, DOI 10.1021/es1005048
   Bastviken D, 2008, J GEOPHYS RES-BIOGEO, V113, DOI 10.1029/2007JG000608
   Bellido JL, 2013, BIOGEOCHEMISTRY, V113, P613, DOI 10.1007/s10533-012-9792-2
   Bellido JL, 2009, J GEOPHYS RES-BIOGEO, V114, DOI 10.1029/2009JG000923
   Bogard MJ, 2014, NAT COMMUN, V5, DOI 10.1038/ncomms6350
   Conrad R, 2005, ORG GEOCHEM, V36, P739, DOI 10.1016/j.orggeochem.2004.09.006
   Conrad R, 2007, LIMNOL OCEANOGR, V52, P1393, DOI 10.4319/lo.2007.52.4.1393
   DUC N, 2010, BIOGEOCHEMISTRY, V100, P185, DOI DOI 10.1007/S10533-010-9415-8
   ENRICHPRAST A, 2009, ENCY INLAND WATERS, P211, DOI DOI 10.1016/B978-012370626-3.00126-5
   Fernández JE, 2014, ENVIRON SCI TECHNOL, V48, P7297, DOI 10.1021/es4056164
   Fry B, 2006, STABLE ISOTOPE ECOLO
   Grossart HP, 2011, P NATL ACAD SCI USA, V108, P19657, DOI 10.1073/pnas.1110716108
   Guillemette F, 2013, J GEOPHYS RES-BIOGEO, V118, P963, DOI 10.1002/jgrg.20077
   HERCZEG AL, 1987, BIOGEOCHEMISTRY, V4, P231, DOI 10.1007/BF02187369
   Hornibrook ERC, 2000, GEOCHIM COSMOCHIM AC, V64, P1013, DOI 10.1016/S0016-7037(99)00321-X
   Hornibrook ERC, 1997, GEOCHIM COSMOCHIM AC, V61, P745, DOI 10.1016/S0016-7037(96)00368-7
   Huotari J, 2013, GLOBAL CHANGE BIOL, V19, P3607, DOI 10.1111/gcb.12333
   Huotari J, 2009, BOREAL ENVIRON RES, V14, P48
   ISO, 1994, 78872011 ISO SSEN
   Juutinen S, 2009, BIOGEOSCIENCES, V6, P209, DOI 10.5194/bg-6-209-2009
   Kankaala P, 2013, LIMNOL OCEANOGR, V58, P1915, DOI 10.4319/lo.2013.58.6.1915
   Kankaala P, 2007, J GEOPHYS RES-BIOGEO, V112, DOI 10.1029/2006JG000336
   Kindler R, 2011, GLOBAL CHANGE BIOL, V17, P1167, DOI 10.1111/j.1365-2486.2010.02282.x
   Kortelainen P, 2006, GLOBAL CHANGE BIOL, V12, P1554, DOI 10.1111/j.1365-2486.2006.01167.x
   Lennon JT, 2006, LIMNOL OCEANOGR, V51, P1602, DOI 10.4319/lo.2006.51.4.1602
   Leuenberger M, 2000, RAPID COMMUN MASS SP, V14, P1543, DOI 10.1002/1097-0231(20000830)14:16<1543::AID-RCM62>3.0.CO;2-H
   Leuenberger M, 2000, RAPID COMMUN MASS SP, V14, P1552, DOI 10.1002/1097-0231(20000830)14:16<1552::AID-RCM63>3.0.CO;2-C
   Liikanen A, 2002, BIOGEOCHEMISTRY, V59, P269, DOI 10.1023/A:1016015526712
   Lojen S, 1999, CHEM GEOL, V159, P223, DOI 10.1016/S0009-2541(99)00032-7
   Mandic-Mulec I, 2012, LIMNOL OCEANOGR, V57, P868, DOI 10.4319/lo.2012.57.3.0868
   Marotta H, 2014, NAT CLIM CHANGE, V4, P467, DOI [10.1038/NCLIMATE2222, 10.1038/nclimate2222]
   MCAULLIF C, 1971, CHEM TECHNOL, P46
   Mckenzie J.A., 1982, NATURE ORIGIN CRETAC, P197
   Meyers P, 2001, TRACKING ENV CHANGE, P239, DOI DOI 10.1007/0-306-47670-3_9
   Murase J, 2003, LIMNOLOGY, V4, P91, DOI 10.1007/s10201-003-0095-0
   Murase J, 2001, GEOCHEM J, V35, P257, DOI 10.2343/geochemj.35.257
   Myrbo A, 2006, GEOCHIM COSMOCHIM AC, V70, P2699, DOI 10.1016/j.gca.2006.02.010
   OANA S, 1960, AM J SCI, V258, P253
   Ormerod JG, 1983, STUDIES MICROBIOLOGY, V4
   R Core Team, 2023, R LANG ENV STAT COMP
   Rantakari M, 2008, BIOGEOCHEMISTRY, V91, P151, DOI 10.1007/s10533-008-9266-8
   Raymond PA, 2013, NATURE, V503, P355, DOI 10.1038/nature12760
   ROMANEK CS, 1992, GEOCHIM COSMOCHIM AC, V56, P419, DOI 10.1016/0016-7037(92)90142-6
   ROSENFELD WD, 1959, SCIENCE, V130, P1658, DOI 10.1126/science.130.3389.1658-a
   RUDD JWM, 1978, LIMNOL OCEANOGR, V23, P337, DOI 10.4319/lo.1978.23.2.0337
   RUDD JWM, 1976, LIMNOL OCEANOGR, V21, P357, DOI 10.4319/lo.1976.21.3.0357
   Schilder J, 2013, GEOPHYS RES LETT, V40, P5752, DOI 10.1002/2013GL057669
   Schubert CJ, 2012, ENVIRON SCI TECHNOL, V46, P4515, DOI 10.1021/es203465x
   Sobek S, 2003, GLOBAL CHANGE BIOL, V9, P630, DOI 10.1046/j.1365-2486.2003.00619.x
   SPIGEL RH, 1987, NEW ZEAL J MAR FRESH, V21, P361, DOI 10.1080/00288330.1987.9516233
   Steinmann P, 2008, GEOCHIM COSMOCHIM AC, V72, P6015, DOI 10.1016/j.gca.2008.09.024
   Stets EG, 2009, J GEOPHYS RES-BIOGEO, V114, DOI 10.1029/2008JG000783
   Stumm W, 1996, AQUATIC CHEM CHEM EQ
   Tang KW, 2014, LIMNOL OCEANOGR, V59, P275, DOI 10.4319/lo.2014.59.1.0275
   Troen Ib, 1989, EUROPEAN WIND ATLAS
   Valentino FL, 2008, SCI TOTAL ENVIRON, V391, P203, DOI 10.1016/j.scitotenv.2007.10.009
   Verpoorter C, 2014, GEOPHYS RES LETT, V41, P6396, DOI 10.1002/2014GL060641
   Wachniew P, 1997, GEOCHIM COSMOCHIM AC, V61, P2453, DOI 10.1016/S0016-7037(97)00089-6
   West WE, 2012, FRESHWATER BIOL, V57, P949, DOI 10.1111/j.1365-2427.2012.02755.x
   Whitfield CJ, 2011, SCI TOTAL ENVIRON, V410, P217, DOI 10.1016/j.scitotenv.2011.09.045
   Whiticar MJ, 1999, CHEM GEOL, V161, P291, DOI 10.1016/S0009-2541(99)00092-3
   WHITICAR MJ, 1986, GEOCHIM COSMOCHIM AC, V50, P693, DOI 10.1016/0016-7037(86)90346-7
   Yvon-Durocher G, 2014, NATURE, V507, P488, DOI 10.1038/nature13164
   Zyakun AM, 2009, MICROBIOLOGY+, V78, P757, DOI 10.1134/S0026261709060137
NR 71
TC 28
Z9 28
U1 3
U2 76
PU SPRINGER BASEL AG
PI BASEL
PA PICASSOPLATZ 4, BASEL, 4052, SWITZERLAND
SN 1015-1621
EI 1420-9055
J9 AQUAT SCI
JI Aquat. Sci.
PD OCT
PY 2015
VL 77
IS 4
BP 667
EP 680
DI 10.1007/s00027-015-0410-y
PG 14
WC Environmental Sciences; Limnology; Marine & Freshwater Biology
WE Science Citation Index Expanded (SCI-EXPANDED)
SC Environmental Sciences & Ecology; Marine & Freshwater Biology
GA CR5PY
UT WOS:000361396800011
OA Green Submitted, Green Published
DA 2023-11-17
ER

PT J
AU Granville, KE
   Ooi, SK
   Koenig, LE
   Lawrence, BA
   Elphick, CS
   Helton, AM
AF Granville, Kayleigh E.
   Ooi, Sean Khan
   Koenig, Lauren E.
   Lawrence, Beth A.
   Elphick, Chris S.
   Helton, Ashley M.
TI Seasonal Patterns of Denitrification and N<sub>2</sub>O Production in a
   Southern New England Salt Marsh
SO WETLANDS
LA English
DT Article
DE Denitrification; Nitrous oxide; Phragmites australis; Salt marsh;
   Seasonality; Spartina
ID GREENHOUSE-GAS EMISSIONS; PHRAGMITES-AUSTRALIS; NITROUS-OXIDE;
   SPARTINA-ALTERNIFLORA; COASTAL; WETLAND; NITRIFICATION; LANDSCAPES;
   SEDIMENTS; NITRATE
AB Denitrification removes reactive nitrogen (N) from ecosystems by transforming nitrate (NO3-) to dinitrogen (N-2) gas. Incomplete denitrification produces nitrous oxide (N2O), a potent greenhouse gas. In salt marshes, denitrification, N2O production, and N2O yield (the fraction of denitrification that produces N2O) have implications for N load reduction and greenhouse gas emissions. We collected soil cores from three salt marsh zones (low marsh, high marsh, and invasive Phragmites australis) on five sampling dates that spanned the growing season (May through October) to quantify seasonal patterns of potential denitrification, N2O production, and N2O yield. Potential denitrification peaked at the beginning and end of the growing season, with rates several times higher in May and October than in June, but we found no significant differences among salt marsh zones. In contrast, seasonal patterns of potential N2O production depended on marsh zone; N2O production was aseasonal in high marsh and P. australis zones, but in the low marsh, N2O production was lower in July compared to all other months sampled. In this salt marsh, seasonal variation of potential denitrification and N2O production was greater than spatial variation over the marsh zones, highlighting the importance of understanding temporal patterns of salt marsh N cycling.
C1 [Granville, Kayleigh E.; Ooi, Sean Khan; Koenig, Lauren E.; Lawrence, Beth A.; Helton, Ashley M.] Univ Connecticut, Dept Nat Resources & Environm, 1376 Storrs Rd Unit 4087, Storrs, CT 06269 USA.
   [Granville, Kayleigh E.] Univ Virginia, Dept Environm Sci, 291 McCormick Rd, Charlottesville, VA 22904 USA.
   [Lawrence, Beth A.; Helton, Ashley M.] Univ Connecticut, Ctr Environm Sci & Engn, 3107 Horsebarn Hill Rd, Storrs, CT 06269 USA.
   [Elphick, Chris S.] Univ Connecticut, Dept Ecol & Evolutionary Biol, 75 N Eagleville Rd,Unit 3043, Storrs, CT 06269 USA.
   [Elphick, Chris S.] Univ Connecticut, Ctr Biol Risk, Storrs, CT 06269 USA.
C3 University of Connecticut; University of Virginia; University of
   Connecticut; University of Connecticut; University of Connecticut
RP Helton, AM (通讯作者)，Univ Connecticut, Dept Nat Resources & Environm, 1376 Storrs Rd Unit 4087, Storrs, CT 06269 USA.; Helton, AM (通讯作者)，Univ Connecticut, Ctr Environm Sci & Engn, 3107 Horsebarn Hill Rd, Storrs, CT 06269 USA.
EM ashley.helton@uconn.edu
OI Granville, Kayleigh Erin/0000-0003-2606-6430; Helton,
   Ashley/0000-0001-6928-2104
FU Long Island Sound Study (EPA) [R/CMB-42-CTNY, LI96172701]; Connecticut
   Institute for Resilience and Climate Adaptation's (CIRCA) Matching Funds
   Program; University of Connecticut Summer Undergraduate Research Fund;
   Connecticut Association of Wetland Scientists Michael Lefor PhD grant
FX This work was supported by the Long Island Sound Study (EPA, Grant no.
   R/CMB-42-CTNY funded under award LI96172701) and by the Connecticut
   Institute for Resilience and Climate Adaptation's (CIRCA) Matching Funds
   Program to BAL, AMH, and CSE; the University of Connecticut Summer
   Undergraduate Research Fund to KEG; and the Connecticut Association of
   Wetland Scientists Michael Lefor PhD grant to KEG.
CR Alldred M, 2016, ECOL APPL, V26, P676, DOI 10.1890/14-1525
   Almaraz M, 2020, ECOLOGY, V101, DOI 10.1002/ecy.2917
   AMERICAN PUBLIC HEALTH ASSOCIATION (APHA); AMERICAN WATER WORKS ASSOCIATION (AWWA); WORLD ECONOMIC FORUM (WEF), 1999, STANDARD METHODS EXA, V20
   Bai JH, 2017, PHYS CHEM EARTH, V97, P31, DOI 10.1016/j.pce.2017.01.015
   Bates D, 2015, J STAT SOFTW, V67, P1, DOI 10.18637/jss.v067.i01
   BERTNESS MD, 1991, ECOLOGY, V72, P138, DOI 10.2307/1938909
   Brannon EQ, 2016, LIMNOL OCEANOGR-METH, V14, P466, DOI 10.1002/lom3.10105
   Burgin AJ, 2007, FRONT ECOL ENVIRON, V5, P89, DOI 10.1890/1540-9295(2007)5[89:HWOTRO]2.0.CO;2
   Burgin AJ, 2012, J GEOPHYS RES-BIOGEO, V117, DOI 10.1029/2011JG001799
   Chambers RM, 1999, AQUAT BOT, V64, P261, DOI 10.1016/S0304-3770(99)00055-8
   Chmura GL, 2016, PLOS ONE, V11, DOI 10.1371/journal.pone.0149937
   Colmer TD, 2003, PLANT CELL ENVIRON, V26, P17, DOI 10.1046/j.1365-3040.2003.00846.x
   Davis JL, 2004, WETLANDS, V24, P870, DOI 10.1672/0277-5212(2004)024[0870:DIFSMO]2.0.CO;2
   Doroski AA, 2019, WETLANDS, V39, P895, DOI 10.1007/s13157-019-01128-z
   Emery HE, 2014, AQUAT BOT, V116, P83, DOI 10.1016/j.aquabot.2014.01.010
   Eriksson PG, 2003, ESTUAR COAST SHELF S, V58, P861, DOI 10.1016/j.ecss.2003.07.002
   Groffman PM, 2006, ECOL APPL, V16, P2091, DOI 10.1890/1051-0761(2006)016[2091:MFMDDA]2.0.CO;2
   Groffman PM, 1999, LT EC RES NETWK SER, V2, P272
   Hamersley MR, 2005, MAR ECOL PROG SER, V299, P123, DOI 10.3354/meps299123
   Helton AM, 2019, ECOSYSTEMS, V22, P1108, DOI 10.1007/s10021-018-0325-2
   Helton AM, 2014, BIOGEOCHEMISTRY, V120, P133, DOI 10.1007/s10533-014-9986-x
   Hinshaw SE, 2017, ENVIRON SCI TECHNOL, V51, P8245, DOI 10.1021/acs.est.7b00618
   Jones C, 2015, MANAGEMENT ASSESSMEN
   Kamp A, 2006, APPL ENVIRON MICROB, V72, P4755, DOI 10.1128/AEM.00163-06
   KAPLAN W, 1979, LIMNOL OCEANOGR, V24, P726, DOI 10.4319/lo.1979.24.4.0726
   Keeney D.R., 1983, NITROGEN INORGANIC F, P643, DOI [10.2134/agronmonogr9.2.2ed.c9, DOI 10.2134/AGRONMONOGR9.2.2ED.C12]
   Kim S, 2018, MICROB ECOL, V76, P782, DOI 10.1007/s00248-018-1168-2
   Kirwan ML, 2013, NATURE, V504, P53, DOI 10.1038/nature12856
   Kleinhuizen AA, 2018, ENVIRON MANAGE, V62, P584, DOI 10.1007/s00267-018-1057-y
   Kuznetsova A, 2017, J STAT SOFTW, V82, P1, DOI 10.18637/jss.v082.i13
   Lenth R. V., 2021, EMMEANS ESTIMATED MA
   Lishawa SC, 2015, RESTOR ECOL, V23, P228, DOI 10.1111/rec.12167
   Magalhaes C, 2007, MAR CHEM, V107, P332, DOI 10.1016/j.marchem.2007.02.005
   Martin RM, 2017, HYDROBIOLOGIA, V802, P71, DOI 10.1007/s10750-017-3240-1
   Megonigal J.P., 2004, TREATISE GEOCHEMISTR, DOI DOI 10.1016/B0-08-043751-6/08132-9
   Moseman-Valtierra S, 2011, ATMOS ENVIRON, V45, P4390, DOI 10.1016/j.atmosenv.2011.05.046
   Myhre G, 2014, CLIMATE CHANGE 2013: THE PHYSICAL SCIENCE BASIS, P659
   Nelson JL, 2012, PLOS ONE, V7, DOI 10.1371/journal.pone.0038558
   Neori A, 2017, WETLANDS, V37, P615, DOI 10.1007/s13157-016-0757-4
   NIERING WA, 1980, BIOSCIENCE, V30, P301, DOI 10.2307/1307853
   Ooi, 2019, THESIS, P1410
   Ostrom NE, 2017, BIOGEOCHEMISTRY, V132, P359, DOI 10.1007/s10533-017-0301-5
   Poulin P, 2007, MAR ENVIRON RES, V63, P490, DOI 10.1016/j.marenvres.2006.12.003
   R Core Team, 2023, R LANG ENV STAT COMP
   REDDY KR, 1989, LIMNOL OCEANOGR, V34, P1004, DOI 10.4319/lo.1989.34.6.1004
   Seitzinger S, 2006, ECOL APPL, V16, P2064, DOI 10.1890/1051-0761(2006)016[2064:DALAWA]2.0.CO;2
   Sousa AI, 2012, MAR ECOL PROG SER, V448, P79, DOI 10.3354/meps09526
   Tobias C, 2019, COASTAL WETLANDS: AN INTEGRATED ECOSYSTEM APPROACH, 2ND EDITION, P539, DOI 10.1016/B978-0-444-63893-9.00016-2
   Velinsky DJ, 2017, J COASTAL RES, P70, DOI [10.2112/SI78-007.1, 10.2112/si78-007.1]
   Wang XM, 2018, SCI TOTAL ENVIRON, V616, P1404, DOI 10.1016/j.scitotenv.2017.10.175
   WHITE DS, 1994, LIMNOL OCEANOGR, V39, P1878, DOI 10.4319/lo.1994.39.8.1878
   Windham L, 2003, ESTUARIES, V26, P452, DOI 10.1007/BF02823722
   Windham L, 1999, ESTUARIES, V22, P927, DOI 10.2307/1353072
   Wrage N, 2001, SOIL BIOL BIOCHEM, V33, P1723, DOI 10.1016/S0038-0717(01)00096-7
   Yang WH, 2016, GLOBAL CHANGE BIOL, V22, P2228, DOI 10.1111/gcb.13203
   Yates TT, 2006, SOIL SCI SOC AM J, V70, P753, DOI 10.2136/sssaj2005.0214
NR 56
TC 8
Z9 8
U1 10
U2 53
PU SPRINGER
PI DORDRECHT
PA VAN GODEWIJCKSTRAAT 30, 3311 GZ DORDRECHT, NETHERLANDS
SN 0277-5212
EI 1943-6246
J9 WETLANDS
JI Wetlands
PD FEB 2
PY 2021
VL 41
IS 1
AR 7
DI 10.1007/s13157-021-01393-x
PG 13
WC Ecology; Environmental Sciences
WE Science Citation Index Expanded (SCI-EXPANDED)
SC Environmental Sciences & Ecology
GA QF0WL
UT WOS:000616621200003
DA 2023-11-17
ER

PT J
AU Martin, RM
   Wigand, C
   Oczkowski, A
   Hanson, A
   Balogh, S
   Branoff, B
   Santos, E
   Huertas, E
AF Martin, Rose M.
   Wigand, Cathleen
   Oczkowski, Autumn
   Hanson, Alana
   Balogh, Stephen
   Branoff, Benjamin
   Santos, Emily
   Huertas, Evelyn
TI Greenhouse Gas Fluxes of Mangrove Soils and Adjacent Coastal Waters in
   an Urban, Subtropical Estuary
SO WETLANDS
LA English
DT Article
DE Methane; Carbon dioxide; Urban ecosystems; Mangrove; Greenhouse gas;
   Cavity Ringdown spectroscopy; Carbon sequestration; Carbon cycling
ID CARBON SEQUESTRATION; METHANE EMISSION; VARIABILITY; SEDIMENTS;
   DYNAMICS; WETLANDS; LAGOONS; FORESTS; YUCATAN; BAY
AB Mangroves are known to sequester carbon at rates exceeding even those of other tropical forests; however, to understand carbon cycling in these systems, soil-atmosphere fluxes and gas exchanges in mangrove-adjacent shallow waters need to be quantified. Further, despite the ever-increasing impact of development on mangrove systems, there is even less data on how subtropical, greenhouse gas (GHG) fluxes are affected by urbanization. We quantified carbon dioxide (CO2) and methane (CH4) fluxes from mangrove soils and adjacent, coastal waters along a gradient of urbanization in the densely-populated, subtropical San Juan Bay Estuary (PR). Edaphic (salinity, pH, surface temperature) factors among sites significantly covaried with GHG fluxes. We found that mangrove systems in more highly-urbanized reaches of the estuary were characterized by relatively lower porewater salinities and substantially larger GHG emissions, particularly CH4, which has a high global warming potential. The magnitude of the CO2 emissions was similar in the mangrove soils and adjacent waters, but the CH4 emissions in the adjacent waters were an order of magnitude higher than in the soils and showed a marked response to urbanization. This study underscores the importance of considering GHG emissions of adjacent waters in carbon cycling dynamics in urbanized, tropical mangrove systems.
C1 [Martin, Rose M.] Oak Ridge Inst Sci & Educ, Oak Ridge, TN USA.
   [Martin, Rose M.; Wigand, Cathleen; Oczkowski, Autumn; Hanson, Alana; Balogh, Stephen] US EPA, Atlantic Coastal Environm Sci Div, Narragansett, RI 02882 USA.
   [Martin, Rose M.] Dataquest Labs, San Francisco, CA USA.
   [Branoff, Benjamin] US EPA, Gulf Ecosyst Measurement & Modeling Div, Gulf Breeze, FL USA.
   [Santos, Emily] Humboldt State Univ, Arcata, CA 95521 USA.
   [Huertas, Evelyn] US EPA, Caribbean Environm Protect Div, Guaynabo, PR USA.
C3 Oak Ridge Associated Universities; United States Department of Energy
   (DOE); Oak Ridge Institute for Science & Education; United States
   Environmental Protection Agency; United States Environmental Protection
   Agency; California State University System; California State Polytechnic
   University, Humboldt; United States Environmental Protection Agency
RP Wigand, C (通讯作者)，US EPA, Atlantic Coastal Environm Sci Div, Narragansett, RI 02882 USA.
EM wigand.cathleen@epa.gov
FU Cano Martin Pena ENLACE Project (ENLACE), community organization G-8
FX Our research could not have been undertaken without the support of the
   public corporation Cano Martin Pena ENLACE Project (ENLACE), community
   organization G-8 and the guidance of Dr. Ariel Lugo, United States
   Forest Service International Institute of Tropical Forestry. We
   appreciated the support of Susan Yee, the lead of the SHC San Juan Bay
   project and field support of Katelyn Szura. Ken Miller provided
   statistical support, Patricia DeCastro graphics design, and Mike
   Charpentier GIS support. The views expressed in this article are those
   of the authors and do not necessarily reflect the views or policies of
   the U.S. Environmental Protection Agency (EPA). Any mention of trade
   name and products does not imply an endorsement by the U.S. Government
   or the U.S. EPA. The EPA does not endorse any commercial products,
   services, or enterprises. This report is Office of Research and
   Development (ORD) Tracking Number ORD-026602 and it has been reviewed
   technically by the US EPA's Office of Research and Development, Center
   for Environmental Measurement and Monitoring, Atlantic Coastal
   Environmental Sciences Division.
CR Alongi DM, 2014, ANNU REV MAR SCI, V6, P195, DOI 10.1146/annurev-marine-010213-135020
   Alongi DM, 2012, CARBON MANAG, V3, P313, DOI [10.4155/cmt.12.20, 10.4155/CMT.12.20]
   Barbier EB, 2011, ECOL MONOGR, V81, P169, DOI 10.1890/10-1510.1
   Bauza JF, 2002, ESTUAR COAST SHELF S, V55, P697, DOI 10.1006/ecss.2001.0913
   Brandeis TJ, 2014, SRSGTR190 USDA FOR S, V190, P1
   Branoff BL, 2019, THESIS
   Cerco C, 2003, J ENVIRON ENG-ASCE, V129, P318, DOI 10.1061/(ASCE)0733-9372(2003)129:4(318)
   Chauhan R, 2008, GEOFLUIDS, V8, P321, DOI 10.1111/j.1468-8123.2008.00227.x
   Chmura GL, 2003, GLOBAL BIOGEOCHEM CY, V17, DOI 10.1029/2002GB001917
   Chuang PC, 2017, J GEOPHYS RES-BIOGEO, V122, P1156, DOI 10.1002/2017JG003761
   Chuang PC, 2016, BIOGEOSCIENCES, V13, P2981, DOI 10.5194/bg-13-2981-2016
   Conover WJ, 1999, PRACTICAL NONPARAMET, V350
   Corredor JE, 1999, MAR POLLUT BULL, V38, P473, DOI 10.1016/S0025-326X(98)00172-6
   Donato DC, 2011, NAT GEOSCI, V4, P293, DOI [10.1038/ngeo1123, 10.1038/NGEO1123]
   Hamilton SE, 2016, GLOBAL ECOL BIOGEOGR, V25, P729, DOI 10.1111/geb.12449
   Jessen BJ, 2016, THESIS
   Kay M, 2014, ARTOOL ALIGNED RANK
   Kristensen E, 2008, AQUAT BOT, V89, P201, DOI 10.1016/j.aquabot.2007.12.005
   Kroeger KD, 2017, SCI REP-UK, V7, DOI 10.1038/s41598-017-12138-4
   Li SB, 2018, GLOBAL CHANGE BIOL, V24, P4195, DOI 10.1111/gcb.14322
   Linto N, 2014, ESTUAR COAST, V37, P381, DOI 10.1007/s12237-013-9674-4
   Lugo AE, 2014, MADERA BOSQUES, V20, P11
   Marchand C, 2004, FRENCH GUIANA MARINE, V208, P2
   Martin RM, 2015, WETLANDS, V35, P1021, DOI 10.1007/s13157-015-0690-y
   Martinuzzi S, 2009, FOREST ECOL MANAG, V257, P75, DOI 10.1016/j.foreco.2008.08.037
   Mcleod E, 2011, FRONT ECOL ENVIRON, V9, P552, DOI 10.1890/110004
   Miyajima T, 2009, J GEOPHYS RES-BIOGEO, V114, DOI 10.1029/2008JG000861
   Moulin AP, 2014, CAN J SOIL SCI, V94, P105, DOI [10.4141/CJSS2013-008, 10.4141/cjss2013-008]
   Noriega C, 2015, REG ENVIRON CHANGE, V15, P619, DOI 10.1007/s10113-014-0671-3
   Noriega C, 2014, SCI REP-UK, V4, DOI 10.1038/srep06164
   Noriega CED, 2013, ESTUAR COAST, V36, P1054, DOI 10.1007/s12237-013-9608-1
   Oczkowski A, 2020, ECOSYSTEMS, V23, P231, DOI 10.1007/s10021-019-00399-1
   Office for Coastal Management, 2017, C CAP LAND COV PUERT
   Pachauri RK, 2014, J ROMANCE STUD, DOI DOI 10.3167/147335304782369122
   Pohlert T., 2014, R PACKAGE, V27, P9
   Purvaja R, 2004, GLOBAL CHANGE BIOL, V10, P1825, DOI 10.1111/j.1365-2486.2004.00834.x
   Purvaja R, 2001, ENVIRON MANAGE, V27, P547, DOI 10.1007/s002670010169
   Rodrigues DP, 2015, AQUAT BOT, V120, P346, DOI 10.1016/j.aquabot.2014.10.004
   SOTOMAYOR D, 1994, ESTUARIES, V17, P140, DOI 10.2307/1352563
   Suarez-Rubio Marcela, 2018, Journal of Urban Ecology, V4, pjuy027, DOI 10.1093/jue/juy027
   United States Census Bureau, 2017, AM COMM SURV CENS TR
   VALIELA I, 2001, BIOSCIENCE, V51, P807, DOI DOI 10.1641/0006-3568(2001)051[0807:MFOOTW]2.0.CO;2
   Wobbrock JO, 2011, 29TH ANNUAL CHI CONFERENCE ON HUMAN FACTORS IN COMPUTING SYSTEMS, P143, DOI 10.1145/1978942.1978963
NR 43
TC 12
Z9 12
U1 13
U2 69
PU SPRINGER
PI DORDRECHT
PA VAN GODEWIJCKSTRAAT 30, 3311 GZ DORDRECHT, NETHERLANDS
SN 0277-5212
EI 1943-6246
J9 WETLANDS
JI Wetlands
PD OCT
PY 2020
VL 40
IS 5
BP 1469
EP 1480
DI 10.1007/s13157-020-01300-w
EA MAY 2020
PG 12
WC Ecology; Environmental Sciences
WE Science Citation Index Expanded (SCI-EXPANDED)
SC Environmental Sciences & Ecology
GA OC9VO
UT WOS:000533201900004
PM 35783663
OA Green Accepted
DA 2023-11-17
ER

PT J
AU Tortosa, G
   Correa, D
   Sánchez-Raya, AJ
   Delgado, A
   Sánchez-Monedero, MA
   Bedmar, EJ
AF Tortosa, German
   Correa, David
   Juan Sanchez-Raya, A.
   Delgado, Antonio
   Sanchez-Monedero, Miguel A.
   Bedmar, Eulogio J.
TI Effects of nitrate contamination and seasonal variation on the
   denitrification and greenhouse gas production in La Rocina Stream
   (Donana National Park, SW Spain)
SO ECOLOGICAL ENGINEERING
LA English
DT Article
DE Donana National Park; Surface waters and sediments; Nitrate
   contamination; Greenhouse gases; Biological activities; Denitrification
ID NITROUS-OXIDE; FRESH-WATER; FERTILIZER CHARACTERIZATION; SOIL EMISSIONS;
   NITRIC-OXIDE; POLLUTION; WETLANDS; TRACE; GROUNDWATER; ECOSYSTEMS
AB Climatic influence (global warming and decreased rainfall) could lead to an increase in the ecological and toxicological effects of the pollution in aquatic ecosystems, especially contamination from agricultural nitrate (NO3-) fertilizers. Physicochemical properties of the surface waters and sediments of four selected sites varying in NO3- concentration along La Rocina Stream, which feeds Marisma del Rocio in Donana National Park (South West, Spain), were studied. Electrical conductivity, pH, content in macro and microelements, total organic carbon and nitrogen, and dissolved carbon and nitrogen were affected by each sampling site and sampling time. Contaminant NO3- in surface water at the site with the highest NO3- concentration (ranged in 61.6-106.6 mg L-1) was of inorganic origin, most probably from chemical fertilizers, as determined chemically (90% of the total dissolved nitrogen from NO3-) and by isotopic analysis of delta N-15-NO3-. Changes in seasonal weather conditions and hydrological effects at the sampling sites were also responsible for variations in some biological activities (dehydrogenase, beta-glucosidase, arylsulphatase, acid phosphatase and urease) in sediments, as well as in the production of the greenhouse gases CO2, CH4 and N2O. Both organic matter and NO3- contents influenced rates of gas production. Increased NO3- concentration also resulted in enhanced levels of potential denitrification measured as N2O production. The denitrification process was affected by NO3- contamination and the rainfall regimen, increasing the greenhouse gases emissions (CO2, CH4 and especially N2O) during the driest season in all sampling sites studied. (C) 2010 Elsevier B.V. All rights reserved.
C1 [Tortosa, German; Correa, David; Juan Sanchez-Raya, A.; Bedmar, Eulogio J.] CSIC, Dept Microbiol Suelo & Sistemas Simbiot, Estn Expt Zaidin, E-18080 Granada, Spain.
   [Delgado, Antonio] CSIC, Dept Geoquim Ambiental, Estn Expt Zaidin, E-18080 Granada, Spain.
   [Sanchez-Monedero, Miguel A.] CSIC, Dept Conservac Suelos & Agua & Manejo Residuos Or, Ctr Edafol & Biol Aplicada Segura, Murcia 30100, Spain.
C3 Consejo Superior de Investigaciones Cientificas (CSIC); CSIC - Estacion
   Experimental del Zaidin (EEZ); Consejo Superior de Investigaciones
   Cientificas (CSIC); CSIC - Estacion Experimental del Zaidin (EEZ);
   Consejo Superior de Investigaciones Cientificas (CSIC); CSIC - Centro de
   Edafologia y Biologia Aplicada del Segura (CEBAS)
RP Tortosa, G (通讯作者)，CSIC, Dept Microbiol Suelo & Sistemas Simbiot, Estn Expt Zaidin, POB 419, E-18080 Granada, Spain.
EM german.tortosa@eez.csic.es
RI Correa-Galeote, David/A-9780-2019; Correa-Galeote, David/I-8336-2017;
   Delgado Huertas, Antonio/F-6866-2011; Sanchez-Monedero, Miguel
   A./B-7298-2011; Muñoz, German Tortosa/B-5531-2009
OI Correa-Galeote, David/0000-0002-9776-8424; Correa-Galeote,
   David/0000-0002-9776-8424; Delgado Huertas, Antonio/0000-0002-7240-1570;
   Sanchez-Monedero, Miguel A./0000-0002-2233-7144; Muñoz, German
   Tortosa/0000-0003-3982-1167
FU Ministerio de Ciencia e Innovacion (Spain) [CGL2006-06870,
   CTM2009-1473-C02-02]; Consejeria de Innovacion, Ciencia y Empresa de la
   Junta de Andalucia (Spain) [RNM-4746]; European Regional Development
   Fund (ERDF); Ministerio de Educacion [AP2007-03967]; Junta de Andalucia
   to Research Group [BIO-275]
FX This work was supported by grants CGL2006-06870 and CTM2009-1473-C02-02
   from Ministerio de Ciencia e Innovacion (Spain) and RNM-4746 from
   Consejeria de Innovacion, Ciencia y Empresa de la Junta de Andalucia
   (Spain), all of them co-financed by the European Regional Development
   Fund (ERDF). Support of Junta de Andalucia to Research Group BIO-275 is
   also acknowledged. D. David Correa thanks Ministerio de Educacion for
   predoctoral grant AP2007-03967. The authors thank Estacion Biologica de
   Donana (EBD-CSIC) and the technician staff of Equipo de Seguimiento de
   Procesos Naturales (http://icts-rbd.ebd.csic.es), especially D. Miguel
   Angel Bravo for field support. We also thank Dr. Jose Antonio
   Alburquerque, Dra. Pilar Bernal (CEBAS-CSIC) and Dra. Lourdes Sanchez
   for technical support in DOC, TDN and NO<INF>3</INF><SUP>-</SUP>
   respectively, Dra. Belen Hinojosa for help with statistical analyses and
   the anonymous reviewer for the helpful suggestions which significantly
   improved the manuscript.
CR Arambarri P, 1996, SCI TOTAL ENVIRON, V191, P185, DOI 10.1016/S0048-9697(96)05258-8
   Aulakh M. S., 1992, Advances in Soil Science, Volume 18., P2
   Cabrera F, 1999, SCI TOTAL ENVIRON, V242, P117, DOI 10.1016/S0048-9697(99)00379-4
   CAMARGO JA, 1994, ENVIRON INT, V20, P229, DOI 10.1016/0160-4120(94)90140-6
   Camargo JA, 2006, ENVIRON INT, V32, P831, DOI 10.1016/j.envint.2006.05.002
   CHRISTENSEN PB, 1990, LIMNOL OCEANOGR, V35, P640, DOI 10.4319/lo.1990.35.3.0640
   Conrad R, 1996, MICROBIOL REV, V60, P609, DOI 10.1128/MMBR.60.4.609-640.1996
   Davidson E. A., 1991, Microbial production and consumption of greenhouse gases: methane, nitrogen oxides, and halomethanes., P219
   Davidson EA, 2004, GLOBAL CHANGE BIOL, V10, P718, DOI 10.1111/j.1365-2486.2004.00762.x
   Davidson EA, 2000, GLOBAL BIOGEOCHEM CY, V14, P1035, DOI 10.1029/1999GB001223
   Dodla SK, 2008, SCI TOTAL ENVIRON, V407, P471, DOI 10.1016/j.scitotenv.2008.08.022
   Espinar JL, 2009, AQUAT ECOL, V43, P323, DOI 10.1007/s10452-007-9162-7
   *EUR COMM, 1991, OFF J EUR COMM
   European Commission, 2002, OFF J EUR COMM
   Faulwetter JL, 2009, ECOL ENG, V35, P987, DOI 10.1016/j.ecoleng.2008.12.030
   Galloway JN, 2008, SCIENCE, V320, P889, DOI 10.1126/science.1136674
   Garcia C, 1997, COMMUN SOIL SCI PLAN, V28, P123, DOI 10.1080/00103629709369777
   GONZALEZQUESADA R, 1987, LIMNETICA, V3, P97
   Grimalt JO, 1999, SCI TOTAL ENVIRON, V242, P3, DOI 10.1016/S0048-9697(99)00372-1
   Groffman PM, 2006, ECOL APPL, V16, P2091, DOI 10.1890/1051-0761(2006)016[2091:MFMDDA]2.0.CO;2
   Gutknecht JLM, 2006, PLANT SOIL, V289, P17, DOI 10.1007/s11104-006-9105-4
   Hernandez ME, 2007, ECOL ENG, V30, P78, DOI 10.1016/j.ecoleng.2007.01.015
   KANDELER E, 1988, BIOL FERT SOILS, V6, P68, DOI 10.1007/BF00257924
   KEMPERS AJ, 1986, COMMUN SOIL SCI PLAN, V17, P715, DOI 10.1080/00103628609367745
   Liu LL, 2009, ECOL LETT, V12, P1103, DOI 10.1111/j.1461-0248.2009.01351.x
   [马安娜 MA AnNa], 2008, [湿地科学, Wetland Science], V6, P116
   MAPA, 1974, MET OF AN SUEL AG
   Merbach W, 1996, J APPL BOT-ANGEW BOT, V70, P134
   Merbach W, 2001, J APPL BOT-ANGEW BOT, V75, P118
   Mitsch W., 2007, WETLANDS, V4th
   Mulholland PJ, 2008, NATURE, V452, P202, DOI 10.1038/nature06686
   Olías M, 2008, ENVIRON GEOL, V55, P1555, DOI 10.1007/s00254-007-1106-y
   Olías M, 2005, WATER AIR SOIL POLL, V166, P103, DOI 10.1007/s11270-005-8201-z
   Otero N, 2005, APPL GEOCHEM, V20, P1473, DOI 10.1016/j.apgeochem.2005.04.002
   Reyes I., 2006, LIMNETICA, V25, P11, DOI DOI 10.1016/S1001-6058(15)60453-X
   Sierra J, 2003, SOIL SEDIMENT CONTAM, V12, P523, DOI 10.1080/714048271
   Silva SR, 2000, J HYDROL, V228, P22, DOI 10.1016/S0022-1694(99)00205-X
   Simek M, 2004, SOIL BIOL BIOCHEM, V36, P9, DOI 10.1016/j.soilbio.2003.08.010
   Sirivedhin T, 2006, ECOL ENG, V26, P167, DOI 10.1016/j.ecoleng.2005.09.001
   Smith RS, 2003, J APPL ECOL, V40, P51, DOI 10.1046/j.1365-2664.2003.00780.x
   SOMMER SG, 1992, ACTA AGR SCAND B-S P, V42, P146, DOI 10.1080/09064719209417969
   SPALDING RF, 1993, J ENVIRON QUAL, V22, P392, DOI 10.2134/jeq1993.00472425002200030002x
   SUSO J, 1993, J HYDROL, V141, P239, DOI 10.1016/0022-1694(93)90052-B
   TABATABAI MA, 1982, METHODS SOIL ANAL, V2, P903
   Thornton FC, 1996, SOIL SCI SOC AM J, V60, P1127, DOI 10.2136/sssaj1996.03615995006000040024x
   Tiedje J.M., 1994, METHODS SOIL ANAL, Vfirst, P245, DOI [10.2136/sssabookser5.2.c14, DOI 10.2136/SSSABOOKSER5.2.C14]
   Vitòria L, 2004, ENVIRON SCI TECHNOL, V38, P3254, DOI 10.1021/es0348187
   Vitousek PM, 1997, ECOL APPL, V7, P737, DOI 10.2307/2269431
   Williams CJ, 2006, HYDROBIOLOGIA, V569, P113, DOI 10.1007/s10750-006-0126-z
NR 49
TC 44
Z9 48
U1 1
U2 59
PU ELSEVIER
PI AMSTERDAM
PA RADARWEG 29, 1043 NX AMSTERDAM, NETHERLANDS
SN 0925-8574
EI 1872-6992
J9 ECOL ENG
JI Ecol. Eng.
PD APR
PY 2011
VL 37
IS 4
BP 539
EP 548
DI 10.1016/j.ecoleng.2010.06.029
PG 10
WC Ecology; Engineering, Environmental; Environmental Sciences
WE Science Citation Index Expanded (SCI-EXPANDED)
SC Environmental Sciences & Ecology; Engineering
GA 739QX
UT WOS:000288734100001
OA Green Submitted
DA 2023-11-17
ER

PT J
AU Singh, A
   Rana, MS
   Tiwari, H
   Kumar, M
   Saxena, S
   Anand, V
   Prajapati, SK
AF Singh, Amit
   Rana, Mohit Singh
   Tiwari, Harshit
   Kumar, Manoj
   Saxena, Sarthak
   Anand, Vishal
   Prajapati, Sanjeev Kumar
TI Anaerobic digestion as a tool to manage eutrophication and associated
   greenhouse gas emission
SO SCIENCE OF THE TOTAL ENVIRONMENT
LA English
DT Article
DE Eutrophication; Greenhouse gases; Microalgae; Anaerobic digestion;
   Biogas; Circular bioeconomy
ID CO-DIGESTION; ACTIVATED-SLUDGE; CONSTRUCTED WETLANDS; MICROALGAL
   BIOMASS; METHANE EMISSIONS; CLIMATE-CHANGE; PIG MANURE; WASTE; ENERGY;
   CARBON
AB Eutrophicated inland water bodies are noticed to be one of the contributing factors to greenhouse gas (GHGs) emissions. Direct discharge of untreated or partially treated water is a major concern. Microalgae-based technology and management are regarded as one of the potential nature-based approaches to combat eutrophication. In turn, the microalgae facilitate the recovery of GHGs contributing compounds in the form of organic biomass. The recovered algal biomass can be harnessed for the production of biofuels and other bio-products, like biofertilizer, using anaerobic digestion. By virtue, cir-cular bio-economy can be achieved alongside mitigating GHGs emissions. Before implementing, it is vital to thoroughly explore the links between the process and potential alternatives for wastewater treatment, waste valorization, biofuel pro-duction, and land usage. Thus, the present review discusses the impact of eutrophication on ecology and environment, cur-rent technologies for mitigating eutrophication and GHGs, and energy recovery through the anaerobic digestion of algal biomass. Further, the processes at the intercept of wastewater treatment and biogas production were reviewed to leverage the potential of anaerobic digestion for making a circular bioeconomy framework.
C1 [Singh, Amit; Rana, Mohit Singh; Tiwari, Harshit; Kumar, Manoj; Anand, Vishal; Prajapati, Sanjeev Kumar] Indian Inst Technol Roorkee, Dept Hydro & Renewable Energy HRED, Environm & Biofuel Res Lab, Roorkee 247667, Uttarakhand, India.
   [Saxena, Sarthak] IITB Monash Res Acad, Indian Inst Technol, Mumbai 400076, India.
   [Anand, Vishal; Prajapati, Sanjeev Kumar] Indian Inst Technol IIT Roorkee, Hydro & Renewable Energy Dept, Roorkee 247667, Uttarakhand, India.
C3 Indian Institute of Technology System (IIT System); Indian Institute of
   Technology (IIT) - Roorkee; Indian Institute of Technology System (IIT
   System); Indian Institute of Technology (IIT) - Bombay; Indian Institute
   of Technology System (IIT System); Indian Institute of Technology (IIT)
   - Roorkee
RP Anand, V; Prajapati, SK (通讯作者)，Indian Inst Technol IIT Roorkee, Hydro & Renewable Energy Dept, Roorkee 247667, Uttarakhand, India.
EM vishal.pd@hre.iitr.ac.in; sanjukec@hre.iitr.ac.in
RI Saxena, Sarthak/GSI-5040-2022; Shen, Feilong/GSN-7343-2022; Prajapati,
   Sanjeev Kumar/V-9041-2019
OI Prajapati, Sanjeev Kumar/0000-0001-8687-2333; Saxena,
   Sarthak/0000-0002-9277-5166; KUMAR, MANOJ/0000-0002-2708-3630
FU IIT Roorkee; Department of Science and Technology (DST), Govt of India
   [DST/INT/HUN/P-25-2020]
FX V.A. is thankful to IIT Roorkee for encouraging, providing research
   facilities and institute postdoctoral fellowship. Department of Science
   and Technology (DST), Govt of India is acknowledged for financial
   support, Project Grant No. DST/INT/HUN/P-25-2020.
CR Abril G, 2005, GLOBAL BIOGEOCHEM CY, V19, DOI 10.1029/2005GB002457
   Altor AE, 2006, ECOL ENG, V28, P224, DOI 10.1016/j.ecoleng.2006.06.006
   Anand V, 2019, BIOMASS BIOENERG, V127, DOI 10.1016/j.biombioe.2019.05.021
   Astals S, 2015, BIORESOURCE TECHNOL, V181, P97, DOI 10.1016/j.biortech.2015.01.039
   Ayala-Parra P, 2017, RENEW ENERG, V108, P410, DOI 10.1016/j.renene.2017.02.085
   Bajracharya S, 2015, BIORESOURCE TECHNOL, V195, P14, DOI 10.1016/j.biortech.2015.05.081
   Bastviken D, 2004, GLOBAL BIOGEOCHEM CY, V18, DOI 10.1029/2004GB002238
   Bastviken D, 2011, SCIENCE, V331, P50, DOI 10.1126/science.1196808
   Beaulieu JJ, 2019, NAT COMMUN, V10, DOI 10.1038/s41467-019-09100-5
   Beltrán C, 2016, J ENVIRON SCI HEAL A, V51, P847, DOI 10.1080/10934529.2016.1181456
   Bhatia SK, 2021, SCI TOTAL ENVIRON, V751, DOI 10.1016/j.scitotenv.2020.141599
   Bhushan S, 2020, J ENVIRON CHEM ENG, V8, DOI 10.1016/j.jece.2020.104025
   Boyd CE., 2012, POND AQUACULTURE WAT, DOI [10.1007/978-1-4615-5407-3, DOI 10.1007/978-1-4615-5407-3]
   BRIX H, 1990, WATER RES, V24, P259, DOI 10.1016/0043-1354(90)90112-J
   Brönmark C, 2002, ENVIRON CONSERV, V29, P290, DOI 10.1017/S0376892902000218
   Brown RK, 2015, BIORESOURCE TECHNOL, V198, P913, DOI 10.1016/j.biortech.2015.09.081
   Cabral-Pinto MMS, 2020, EXPOS HEALTH, V12, P629, DOI 10.1007/s12403-019-00323-x
   Cai WW, 2016, BIORESOURCE TECHNOL, V208, P13, DOI 10.1016/j.biortech.2016.02.028
   Carminati P, 2018, WATER SCI TECHNOL, V78, P103, DOI 10.2166/wst.2018.134
   Chen X, 2020, CHEMOSPHERE, V239, DOI 10.1016/j.chemosphere.2019.124795
   Cheng QP, 2018, ENVIRON TECHNOL, V39, P3127, DOI 10.1080/09593330.2017.1375020
   Cheng SA, 2009, ENVIRON SCI TECHNOL, V43, P3953, DOI 10.1021/es803531g
   Chia SR, 2022, CHEMOSPHERE, V287, DOI 10.1016/j.chemosphere.2021.131944
   Chislock M.F., 2013, NAT ED KNOWL, V61, P272, DOI [DOI 10.1007/978-90-481-9625-8, 10.1002/j.1551-8833.1969.tb03755.x]
   Choudhary M., 2020, ENV ISSUES CHALLENGE, P1, DOI [10.1007/978-3-030-17724-9_1, DOI 10.1007/978-3-030-17724-9_1]
   Choudhary P, 2016, ECOL ENG, V91, P221, DOI 10.1016/j.ecoleng.2015.11.056
   Debowski M, 2017, INT J ENVIRON RES, V11, P243, DOI 10.1007/s41742-017-0024-4
   DeLaune RD., 2003, WATER AIR SOIL POLL, V3, P167, DOI [10.1023/A:1022136328105, DOI 10.1023/A:1022136328105]
   DelSontro T, 2018, LIMNOL OCEANOGR LETT, V3, P64, DOI 10.1002/lol2.10073
   Ding TD, 2019, RSC ADV, V9, P35209, DOI 10.1039/c9ra07263b
   Downing JA, 2001, CAN J FISH AQUAT SCI, V58, P1905, DOI 10.1139/cjfas-58-10-1905
   Du XR, 2020, ENVIRON TECHNOL, V41, P1546, DOI 10.1080/09593330.2018.1540665
   EDMONDSON WT, 1970, SCIENCE, V169, P690, DOI 10.1126/science.169.3946.690
   Fernández-Rodríguez MJ, 2014, BIORESOURCE TECHNOL, V157, P263, DOI 10.1016/j.biortech.2014.01.096
   Ferreira LO, 2022, J CHEM TECHNOL BIOT, V97, P1545, DOI 10.1002/jctb.6900
   Ficke AD, 2007, REV FISH BIOL FISHER, V17, P581, DOI 10.1007/s11160-007-9059-5
   Garrido-Baserba M, 2015, J CLEAN PROD, V107, P410, DOI 10.1016/j.jclepro.2014.11.021
   GIFFORD RM, 1994, AUST J PLANT PHYSIOL, V21, P1, DOI 10.1071/PP9940001
   Gondwe MJ, 2014, WETL ECOL MANAG, V22, P63, DOI 10.1007/s11273-013-9323-5
   González-Fernández C, 2011, APPL ENERG, V88, P3448, DOI 10.1016/j.apenergy.2010.12.035
   Goswami RK, 2021, J WATER PROCESS ENG, V40, DOI 10.1016/j.jwpe.2020.101747
   Gou CL, 2014, CHEMOSPHERE, V105, P146, DOI 10.1016/j.chemosphere.2014.01.018
   Grasset C, 2020, GLOBAL CHANGE BIOL, V26, P5705, DOI 10.1111/gcb.15284
   Grinham A, 2018, HYDROL EARTH SYST SC, V22, P5281, DOI 10.5194/hess-22-5281-2018
   Gupta K. K., 2016, Bioresources and Bioprocessing, V3
   Haghighat M, 2020, SUSTAIN ENERGY TECHN, V42, DOI 10.1016/j.seta.2020.100870
   Hallegraeff GM, 2021, COMMUN EARTH ENVIRON, V2, DOI 10.1038/s43247-021-00178-8
   Han WJ, 2019, J ENVIRON SCI, V77, P229, DOI 10.1016/j.jes.2018.08.001
   Hernandez ME, 2007, ECOL ENG, V30, P78, DOI 10.1016/j.ecoleng.2007.01.015
   Hernandez ME, 2006, WETLANDS, V26, P862, DOI 10.1672/0277-5212(2006)26[862:IOHPFF]2.0.CO;2
   Huang Z, 2016, BIORESOURCE TECHNOL, V215, P380, DOI 10.1016/j.biortech.2016.03.084
   Huisman J, 2004, ECOLOGY, V85, P2960, DOI 10.1890/03-0763
   Ishii S, 2008, BIOSCI BIOTECH BIOCH, V72, P286, DOI 10.1271/bbb.70179
   Jeppesen E, 2011, HYDROBIOLOGIA, V663, P1, DOI 10.1007/s10750-010-0547-6
   Jiménez J, 2015, CHEM ENG J, V259, P703, DOI 10.1016/j.cej.2014.08.031
   Kadlec RH, 2009, TREATMENT WETLANDS
   Kanungo P., 2017, INT J APPL PURE SCI, V3, P38, DOI DOI 10.22623/IJAPSA.2017.3025.37RQP
   Kelly PT, 2014, BIORESOURCE TECHNOL, V153, P351, DOI 10.1016/j.biortech.2013.12.046
   Khan MI, 2018, MICROB CELL FACT, V17, DOI 10.1186/s12934-018-0879-x
   Kim SK., 2015, HDB MARINE MICROALGA, P483, DOI [10.1016/B978-0-12-800776-1.00032-7, DOI 10.1016/B978-0-12-800776-1.00032-7]
   Kumar P, 2019, J APPL PHYCOL, V31, P533, DOI 10.1007/s10811-018-1585-0
   Lahmouri M, 2019, WATER-SUI, V11, DOI 10.3390/w11050906
   Laird DA, 2008, AGRON J, V100, P178, DOI 10.2134/agronj2007.0161
   Li K, 2019, BIORESOURCE TECHNOL, V291, DOI 10.1016/j.biortech.2019.121934
   Li RR, 2017, WASTE MANAGE, V70, P247, DOI 10.1016/j.wasman.2017.09.016
   Li YC, 2011, BIORESOURCE TECHNOL, V102, P5138, DOI 10.1016/j.biortech.2011.01.091
   Lu DN, 2016, J ENVIRON ENG, V142, DOI 10.1061/(ASCE)EE.1943-7870.0001126
   Lu L, 2018, NAT SUSTAIN, V1, P750, DOI 10.1038/s41893-018-0187-9
   Lu L, 2015, ENVIRON SCI TECHNOL, V49, P8193, DOI 10.1021/acs.est.5b00875
   Ramos-Suárez JL, 2014, ENERG CONVERS MANAGE, V88, P1263, DOI 10.1016/j.enconman.2014.02.064
   Mahboobeh T., 2016, CURR BIOTECHNOL, V4, DOI [10.2174/2211550104666150930204835, DOI 10.2174/2211550104666150930204835]
   Mahdy A, 2017, BIORESOURCE TECHNOL, V225, P272, DOI 10.1016/j.biortech.2016.11.086
   Malyan SK, 2022, WATER-SUI, V14, DOI 10.3390/w14060970
   Mander Ü, 2014, ECOL ENG, V66, P19, DOI 10.1016/j.ecoleng.2013.12.006
   Arias DM, 2018, BIORESOURCE TECHNOL, V247, P513, DOI 10.1016/j.biortech.2017.09.123
   Masek O, 2013, FUEL, V103, P151, DOI 10.1016/j.fuel.2011.08.044
   Mittal S, 2018, ENERG POLICY, V112, P361, DOI 10.1016/j.enpol.2017.10.027
   Mohsenpour SF, 2021, SCI TOTAL ENVIRON, V752, DOI 10.1016/j.scitotenv.2020.142168
   Montingelli ME, 2015, RENEW SUST ENERG REV, V43, P961, DOI 10.1016/j.rser.2014.11.052
   Montzka SA, 2011, NATURE, V476, P43, DOI 10.1038/nature10322
   Mussgnug JH, 2010, J BIOTECHNOL, V150, P51, DOI 10.1016/j.jbiotec.2010.07.030
   Nazari-Sharabian M, 2018, ENG TECHNOL APPL SCI, V8, P3668
   O'Reilly CM, 2003, NATURE, V424, P766, DOI 10.1038/nature01833
   Oladejo J, 2019, ENERGIES, V12, DOI 10.3390/en12010060
   Ortiz-Llorente MJ, 2012, ATMOS ENVIRON, V59, P328, DOI 10.1016/j.atmosenv.2012.05.031
   Paerl HW, 2012, WATER RES, V46, P1349, DOI 10.1016/j.watres.2011.08.002
   Panyaping K, 2018, WATER SCI TECHNOL, V78, P92, DOI 10.2166/wst.2018.077
   Park S, 2012, BIORESOURCE TECHNOL, V111, P42, DOI 10.1016/j.biortech.2012.01.160
   Passos F, 2018, BIORESOURCE TECHNOL, V253, P49, DOI 10.1016/j.biortech.2017.12.071
   Pickard A, 2021, SCI TOTAL ENVIRON, V798, DOI 10.1016/j.scitotenv.2021.149019
   Pilmis Benoit, 2018, F1000Res, V7, DOI 10.12688/f1000research.15081.1
   Prajapati SK, 2014, APPL ENERG, V114, P790, DOI 10.1016/j.apenergy.2013.08.021
   Prajapati SK, 2013, BIOTECHNOL ADV, V31, P1408, DOI 10.1016/j.biotechadv.2013.06.005
   Qambrani NA, 2017, RENEW SUST ENERG REV, V79, P255, DOI 10.1016/j.rser.2017.05.057
   Rana MS, 2020, SCI REP-UK, V10, DOI 10.1038/s41598-020-71141-4
   Raposo F, 2009, CHEM ENG J, V149, P70, DOI 10.1016/j.cej.2008.10.001
   Ray SS, 2021, CHEM ENG J, V405, DOI 10.1016/j.cej.2020.126702
   Raymond PA, 2013, NATURE, V503, P355, DOI 10.1038/nature12760
   Rismani-Yazdi H, 2013, BIORESOURCE TECHNOL, V129, P281, DOI 10.1016/j.biortech.2012.10.137
   Ross BN, 2020, SCI TOTAL ENVIRON, V737, DOI 10.1016/j.scitotenv.2020.140399
   Salminen E, 2002, BIORESOURCE TECHNOL, V83, P13, DOI 10.1016/S0960-8524(01)00199-7
   Schwede S, 2013, BIORESOURCE TECHNOL, V148, P428, DOI 10.1016/j.biortech.2013.08.157
   Sepulveda-Jauregui A, 2018, SCI TOTAL ENVIRON, V636, P411, DOI 10.1016/j.scitotenv.2018.04.283
   Sha C, 2011, ECOL ENG, V37, P16, DOI 10.1016/j.ecoleng.2010.07.022
   Sialve B, 2009, BIOTECHNOL ADV, V27, P409, DOI 10.1016/j.biotechadv.2009.03.001
   Singh J, 2019, FRONT MAR SCI, V6, DOI 10.3389/fmars.2019.00029
   Singh S, 2020, J CLEAN PROD, V269, DOI 10.1016/j.jclepro.2020.122259
   Smith VH, 2009, TRENDS ECOL EVOL, V24, P201, DOI 10.1016/j.tree.2008.11.009
   Solé-Bundó M, 2017, BIORESOURCE TECHNOL, V237, P89, DOI 10.1016/j.biortech.2017.03.151
   Soued C, 2016, NAT GEOSCI, V9, P116, DOI 10.1038/NGEO2611
   Spokas K. A., 2009, Annals of Environmental Science, V3, P179
   Srivastava G, 2022, BIOMASS CONVERS BIOR, V12, P1193, DOI 10.1007/s13399-020-00736-8
   Stadmark J, 2005, ECOL ENG, V25, P542, DOI 10.1016/j.ecoleng.2005.07.004
   Stocker T F, 2013, CLIMATE CHANGE 2013, ppp741, DOI [DOI 10.1017/-CBO9781107415324.004, 10.1017/CBO9781107415324]
   Strom Lena, 2007, Wetlands Ecology and Management, V15, P43, DOI 10.1007/s11273-006-9010-x
   Sun HY, 2021, WATER RES, V201, DOI 10.1016/j.watres.2021.117363
   Thiere G, 2011, ECOL ENG, V37, P6, DOI 10.1016/j.ecoleng.2009.02.002
   Tian J.-H., 2019, UPSCALING MICROBIAL
   Tsai CP, 2020, ENVIRON SCI POLLUT R, V27, P15824, DOI 10.1007/s11356-020-08115-6
   Tsapekos P, 2018, BIOCHEM ENG J, V139, P1, DOI 10.1016/j.bej.2018.08.004
   Vachon D, 2020, LIMNOL OCEANOGR LETT, V5, P384, DOI 10.1002/lol2.10161
   Vinet L, 2011, J PHYS A-MATH THEOR, V44, DOI 10.1088/1751-8113/44/8/085201
   Vymazal J., 2018, ENCY ECOLOGY REFEREN, P14, DOI [10.1016/B978-0-12-409548-9.11238-2, DOI 10.1016/B978-0-12-409548-9.11238-2]
   Vymazal J, 2010, WATER-SUI, V2, P530, DOI 10.3390/w2030530
   Waajen GWAM, 2016, ECOL ENG, V90, P141, DOI 10.1016/j.ecoleng.2016.01.036
   Wágner DS, 2016, ALGAL RES, V20, P197, DOI 10.1016/j.algal.2016.10.010
   Wang JL, 2019, J CLEAN PROD, V227, P1002, DOI 10.1016/j.jclepro.2019.04.282
   Wang LA, 2010, APPL BIOCHEM BIOTECH, V162, P1174, DOI 10.1007/s12010-009-8866-7
   Wang M, 2016, BIOENERG RES, V9, P1204, DOI 10.1007/s12155-016-9769-4
   Wang XJ, 2012, BIORESOURCE TECHNOL, V120, P78, DOI 10.1016/j.biortech.2012.06.058
   Ward AJ, 2014, ALGAL RES, V5, P204, DOI 10.1016/j.algal.2014.02.001
   Williams HG, 2010, ECOL ENG, V36, P1774, DOI 10.1016/j.ecoleng.2010.07.019
   Xu F, 2019, BIORESOURCE TECHNOL, V288, DOI 10.1016/j.biortech.2019.121462
   Xu H, 2021, BIORESOURCE TECHNOL, V320, DOI [10.1016/j.biortech.2020.124285, 10.1016/j.actatropica.2020.124285]
   Yadvika, 2004, BIORESOURCE TECHNOL, V95, P1, DOI 10.1016/j.biortech.2004.02.010
   Yen HW, 2007, BIORESOURCE TECHNOL, V98, P130, DOI 10.1016/j.biortech.2005.11.010
   Zabed H, 2017, J CLEAN PROD, V142, P4282, DOI 10.1016/j.jclepro.2016.11.180
   Zarfl C, 2015, AQUAT SCI, V77, P161, DOI 10.1007/s00027-014-0377-0
   Zhang K, 2020, J ENVIRON MANAGE, V260, DOI 10.1016/j.jenvman.2020.110071
   Zhen GY, 2016, CHEM ENG J, V299, P332, DOI 10.1016/j.cej.2016.04.118
   Zhong WZ, 2012, BIORESOURCE TECHNOL, V114, P281, DOI 10.1016/j.biortech.2012.02.111
   Zhu LD, 2018, WIRES ENERGY ENVIRON, V7, DOI 10.1002/wene.273
   Zhu LD, 2013, WATER RES, V47, P4294, DOI 10.1016/j.watres.2013.05.004
NR 143
TC 0
Z9 0
U1 15
U2 28
PU ELSEVIER
PI AMSTERDAM
PA RADARWEG 29, 1043 NX AMSTERDAM, NETHERLANDS
SN 0048-9697
EI 1879-1026
J9 SCI TOTAL ENVIRON
JI Sci. Total Environ.
PD FEB 25
PY 2023
VL 861
AR 160722
DI 10.1016/j.scitotenv.2022.160722
EA DEC 2022
PG 12
WC Environmental Sciences
WE Science Citation Index Expanded (SCI-EXPANDED)
SC Environmental Sciences & Ecology
GA 7F1PF
UT WOS:000901627600007
PM 36493813
DA 2023-11-17
ER

PT J
AU Emery, HE
   Fulweiler, RW
AF Emery, Hollie E.
   Fulweiler, Robinson W.
TI <i>Spartina alterniflora</i> and invasive <i>Phragmites</i>
   <i>australis</i> stands have similar greenhouse gas emissions in a New
   England marsh
SO AQUATIC BOTANY
LA English
DT Article
DE Phragmites; Spartina; Greenhouse gas; Methane; Nitrous oxide; Invasive
   species; Salt marsh
ID COMMON REED; CRYPTIC INVASION; SALT TOLERANCE; TIDAL MARSHES; SALINITY;
   WETLANDS; BIOMASS; DENITRIFICATION; ENRICHMENT; HAPLOTYPE
AB Salt marshes are critically important for a range of ecosystem services including nutrient filtration and carbon sequestration. Despite this, salt marshes are subjected to a variety of anthropogenic impacts, many with negative consequences. One impact is the introduction and subsequent proliferation of invasive species. An exotic strain of Phragmites australis has invaded salt marshes on the U.S. East Coast, affecting biodiversity, hydrology, and biogeochemistry. We quantified the difference between P. australis and native S. alterniflora in greenhouse gas emissions, net primary productivity, and biogeochemical parameters in sediment and porewater. Although we observed differences between the species (P. australis had greater biomass, drier and cooler sediments, and lower porewater nutrient concentrations), we obserVed no differences in greenhouse gas emissions. Vegetated and unvegetated plots had similar fluxes of methane (CH4) and nitrous oxide (N2O), but very different fluxes of carbon dioxide (CO2) due to photosynthesis. Fluxes of the three gases examined were related to sediment temperature and live biomass. In addition, CH4 fluxes were linked to salinity while N2O fluxes were linked to photosynthetically active radiation. CO2 fluxes varied as expected over the seasons. Rates of CH4 production were generally low and typical of salt marshes, but showed a wide variation demonstrating the high spatial heterogeneity of CH4 production. The marsh in this study was not a significant sink or source of N2O, although small fluxes of N2O were detected on occasion. This study confirms that salt marshes with relatively low nitrogen impacts are not important contributors of N2O to the atmosphere. (C) 2014 Elsevier B.V. All rights reserved.
C1 [Emery, Hollie E.; Fulweiler, Robinson W.] Boston Univ, Dept Earth & Environm, Boston, MA 02215 USA.
   [Fulweiler, Robinson W.] Boston Univ, Dept Biol, Boston, MA 02215 USA.
C3 Boston University; Boston University
RP Emery, HE (通讯作者)，Boston Univ, Dept Earth & Environm, 685 Commonwealth Ave, Boston, MA 02215 USA.
EM hemery@bu.edu
RI Fulweiler, Robinson W./A-3806-2010
OI Fulweiler, Robinson W./0000-0003-0871-4246; Emery,
   Hollie/0000-0002-3788-7587
FU Boston University
FX Boston University provided the funding for this study. The Massachusetts
   Audubon Society provided access to the Rough Meadows Sanctuary where
   this work was conducted. The authors wish to thank K Czapla, A Bobbett,
   S Buckley, S Donovan, E Green-berg, M Janazsak, L King, D Liias, D
   McGhee, K Pritchard, A Vieillard, B Wylie, K Yoshimura, and M Zemel for
   their help in the lab and field, and R Buchsbaum for introducing us to
   the study site.
CR [Anonymous], 1999, METHODS SEAWATER ANA
   ARMSTRONG J, 1992, NEW PHYTOL, V120, P197, DOI 10.1111/j.1469-8137.1992.tb05655.x
   Bart David, 2006, Wetlands Ecology and Management, V14, P53, DOI 10.1007/s11273-005-2566-z
   Brix H, 1996, AQUAT BOT, V54, P151, DOI 10.1016/0304-3770(96)01042-X
   Brix H, 2001, AQUAT BOT, V69, P313, DOI 10.1016/S0304-3770(01)00145-0
   Chambers RM, 1998, AQUAT BOT, V62, P161, DOI 10.1016/S0304-3770(98)00095-3
   Chambers RM, 1997, WETLANDS, V17, P360, DOI 10.1007/BF03161425
   Cheng XL, 2007, CHEMOSPHERE, V68, P420, DOI 10.1016/j.chemosphere.2007.01.004
   Chmura GL, 2011, ENVIRON RES LETT, V6, DOI 10.1088/1748-9326/6/4/044016
   Dibble KL, 2013, BIOL INVASIONS, V15, P1725, DOI 10.1007/s10530-012-0404-9
   Holdredge C, 2010, OIKOS, V119, P1776, DOI 10.1111/j.1600-0706.2010.18647.x
   Jorgensen CJ, 2012, GLOBAL CHANGE BIOL, V18, P210, DOI 10.1111/j.1365-2486.2011.02485.x
   Koop-Jakobsen K, 2010, LIMNOL OCEANOGR, V55, P789, DOI 10.4319/lo.2009.55.2.0789
   Laanbroek HJ, 2010, ANN BOT-LONDON, V105, P141, DOI 10.1093/aob/mcp201
   Lissner J, 1997, AQUAT BOT, V55, P247, DOI 10.1016/S0304-3770(96)01085-6
   LLOYD J, 1994, FUNCT ECOL, V8, P315, DOI 10.2307/2389824
   MALONE CR, 1968, AM MIDL NAT, V79, P429, DOI 10.2307/2423188
   Martin LJ, 2013, ESTUAR COAST, V36, P626, DOI 10.1007/s12237-013-9593-4
   Mcleod E, 2011, FRONT ECOL ENVIRON, V9, P552, DOI 10.1890/110004
   Minchinton TE, 2003, ECOL APPL, V13, P1400, DOI 10.1890/02-5136
   Moseman-Valtierra S, 2011, ATMOS ENVIRON, V45, P4390, DOI 10.1016/j.atmosenv.2011.05.046
   Mozdzer TJ, 2010, J ECOL, V98, P451, DOI 10.1111/j.1365-2745.2009.01625.x
   Poffenbarger HJ, 2011, WETLANDS, V31, P831, DOI 10.1007/s13157-011-0197-0
   Ravit B, 2003, ESTUARIES, V26, P465, DOI 10.1007/BF02823723
   Ravit B, 2007, WETLANDS, V27, P915, DOI 10.1672/0277-5212(2007)27[915:TEODAN]2.0.CO;2
   Saltonstall K, 2002, P NATL ACAD SCI USA, V99, P2445, DOI 10.1073/pnas.032477999
   Strickland J., 1977, B FISHERIES RES CANA
   Tang YS, 2011, SOIL BIOL BIOCHEM, V43, P638, DOI 10.1016/j.soilbio.2010.11.035
   Tong C, 2012, BIOGEOCHEMISTRY, V111, P677, DOI 10.1007/s10533-012-9712-5
   Vasquez EA, 2005, MAR ECOL PROG SER, V298, P1, DOI 10.3354/meps298001
   Vasquez EA, 2006, AM J BOT, V93, P1784, DOI 10.3732/ajb.93.12.1784
   WALLER SS, 1979, J RANGE MANAGE, V32, P12, DOI 10.2307/3897378
   Weis JS, 2003, MAR POLLUT BULL, V46, P816, DOI 10.1016/S0025-326X(03)00036-5
   Windham L, 2001, WETLANDS, V21, P179, DOI 10.1672/0277-5212(2001)021[0179:COBPAD]2.0.CO;2
   Windham L, 1999, ESTUARIES, V22, P927, DOI 10.2307/1353072
   Windham-Myers L, 2005, BIOGEOCHEMISTRY, V75, P289, DOI 10.1007/s10533-004-7587-9
   Wrage N, 2001, SOIL BIOL BIOCHEM, V33, P1723, DOI 10.1016/S0038-0717(01)00096-7
   Yang ZF, 2012, ENVIRON POLLUT, V166, P116, DOI 10.1016/j.envpol.2012.03.006
   Yuan JJ, 2014, APPL MICROBIOL BIOT, V98, P1817, DOI 10.1007/s00253-013-5104-6
NR 39
TC 47
Z9 51
U1 9
U2 179
PU ELSEVIER SCIENCE BV
PI AMSTERDAM
PA PO BOX 211, 1000 AE AMSTERDAM, NETHERLANDS
SN 0304-3770
EI 1879-1522
J9 AQUAT BOT
JI Aquat. Bot.
PD MAY
PY 2014
VL 116
BP 83
EP 92
DI 10.1016/j.aquabot.2014.01.010
PG 10
WC Plant Sciences; Marine & Freshwater Biology
WE Science Citation Index Expanded (SCI-EXPANDED)
SC Plant Sciences; Marine & Freshwater Biology
GA AI5ZX
UT WOS:000336950700012
DA 2023-11-17
ER

PT J
AU Philben, M
   Zhang, LJ
   Yang, ZM
   Tas, N
   Wullschleger, SD
   Graham, DE
   Gu, BH
AF Philben, Michael
   Zhang, Lijie
   Yang, Ziming
   Tas, Neslihan
   Wullschleger, Stan D.
   Graham, David E.
   Gu, Baohua
TI Anaerobic respiration pathways and response to increased substrate
   availability of Arctic wetland soils
SO ENVIRONMENTAL SCIENCE-PROCESSES & IMPACTS
LA English
DT Article
ID ORGANIC-MATTER; METHANE PRODUCTION; PERMAFROST CARBON;
   ELECTRON-TRANSFER; END-PRODUCT; HUMIC ACIDS; IRON-OXIDE; METHANOGENESIS;
   TUNDRA; SULFATE
AB The availability of labile carbon (C) compounds in Arctic wetland soils is expected to increase due to thawing permafrost and increased fermentation as a result of decomposition of organic matter with warming. How microbial communities respond to this change will affect the balance of CO(2)and CH(4)emitted during anaerobic organic matter decomposition, and ultimately the net radiative forcing of greenhouse gas emissions from these soils. While soil water content limits aerobic respiration, the factors controlling methanogenesis and anaerobic respiration are poorly defined in suboxic Arctic soils. We conducted incubation experiments on two tundra soils from field sites on the Seward Peninsula, Alaska, with contrasting pH and geochemistry to determine the pathways of anaerobic microbial respiration and changes with increasing substrate availability upon warming. In incubation of soils from the circumneutral Teller site, the ratio of CO(2)to CH(4)dropped from 10 to <2 after 60 days, indicating rapid depletion of alternative terminal electron acceptors (TEAs). Addition of acetate stimulated production of CO(2)and CH(4)in a nearly 1 : 1 ratio, consistent with methanogenesis, and the composition of the microbial community shifted to favor clades capable of utilizing the added acetate such as the Fe(iii)-reducingGeobacterand the methanogenic archaeaMethanosarcina. In contrast, both CO(2)and CH(4)production declined with acetate addition during incubation of soils from the more acidic Council site, and fermentative microorganisms increased in abundance despite the high availability of fermentation products. These results demonstrate that the degree to which increasing substrate availability stimulates greenhouse gas production in tundra wetlands will vary widely depending on soil pH and geochemistry.
C1 [Philben, Michael; Zhang, Lijie; Wullschleger, Stan D.; Gu, Baohua] Oak Ridge Natl Lab, Div Environm Sci, POB 2008, Oak Ridge, TN 37831 USA.
   [Yang, Ziming] Oakland Univ, Dept Chem, Rochester, MI 48309 USA.
   [Tas, Neslihan] Lawrence Berkeley Natl Lab, Climate & Ecosyst Sci Div, Berkeley, CA USA.
   [Graham, David E.] Oak Ridge Natl Lab, Biosci Div, Oak Ridge, TN USA.
   [Philben, Michael] Hope Coll, Dept Geol & Environm Sci, Holland, MI 49423 USA.
C3 United States Department of Energy (DOE); Oak Ridge National Laboratory;
   Oakland University; United States Department of Energy (DOE); Lawrence
   Berkeley National Laboratory; United States Department of Energy (DOE);
   Oak Ridge National Laboratory; Hope College
RP Philben, M; Gu, BH (通讯作者)，Oak Ridge Natl Lab, Div Environm Sci, POB 2008, Oak Ridge, TN 37831 USA.; Philben, M (通讯作者)，Hope Coll, Dept Geol & Environm Sci, Holland, MI 49423 USA.
EM philben@hope.edu; gub1@ornl.gov
RI Taş, Neslihan/AAQ-5251-2021; Wullschleger, Stan D/B-8297-2012; Gu,
   Baohua/B-9511-2012; Taş, Neslihan/D-1172-2015; Gu, b/JNS-4761-2023
OI Taş, Neslihan/0000-0001-7525-2331; Wullschleger, Stan
   D/0000-0002-9869-0446; Gu, Baohua/0000-0002-7299-2956; Taş,
   Neslihan/0000-0001-7525-2331; Yang, Ziming/0000-0003-0312-8408; Philben,
   Michael/0000-0002-8598-9043; Graham, David/0000-0001-8968-7344
FU Office of Biological and Environmental Research, Office of Science, in
   the Department of Energy (DOE); DOE [DE-AC05-00OR22725]
FX We thank Xiangping Yin for technical support and Xujun Liang for
   assistance in constructing the soil microcosms. This research was part
   of the Next Generation Ecosystem Experiments (NGEE-Arctic) project
   supported by the Office of Biological and Environmental Research, Office
   of Science, in the Department of Energy (DOE). All data supporting the
   conclusions of this work can be found on the NGEE-Arctic Data Portal
   (http://www.w3.org/1999/xlink, DOI: 10.5440/1529131). Oak Ridge National
   Laboratory is managed by UT-Battelle LLC for DOE under contract
   DE-AC05-00OR22725.
CR BANAT IM, 1983, J GEN MICROBIOL, V129, P123
   Bates D, 2015, J STAT SOFTW, V67, P1, DOI 10.18637/jss.v067.i01
   Bethke CM, 2011, AM J SCI, V311, P183, DOI 10.2475/03.2011.01
   Bokulich NA, 2013, NAT METHODS, V10, P57, DOI [10.1038/NMETH.2276, 10.1038/nmeth.2276]
   Bonaiuti S, 2017, BIOGEOCHEMISTRY, V133, P219, DOI 10.1007/s10533-017-0328-7
   BRAY JR, 1957, ECOL MONOGR, V27, P326, DOI 10.2307/1942268
   Bridgham SD, 2013, GLOBAL CHANGE BIOL, V19, P1325, DOI 10.1111/gcb.12131
   Caporaso JG, 2010, NAT METHODS, V7, P335, DOI 10.1038/nmeth.f.303
   Chowdhury TR, 2015, GLOBAL CHANGE BIOL, V21, P722, DOI 10.1111/gcb.12762
   Drake TW, 2015, P NATL ACAD SCI USA, V112, P13946, DOI 10.1073/pnas.1511705112
   Duddleston KN, 2002, GLOBAL BIOGEOCHEM CY, V16, DOI 10.1029/2001GB001402
   Edgar RC, 2013, NAT METHODS, V10, P996, DOI [10.1038/NMETH.2604, 10.1038/nmeth.2604]
   Etminan M, 2016, GEOPHYS RES LETT, V43, P12614, DOI 10.1002/2016GL071930
   Galand PE, 2010, BIOGEOSCIENCES, V7, P3893, DOI 10.5194/bg-7-3893-2010
   Gobran GR, 1998, WATER AIR SOIL POLL, V108, P411, DOI 10.1023/A:1005035018054
   Hattori S, 2008, MICROBES ENVIRON, V23, P118, DOI 10.1264/jsme2.23.118
   Heitmann T, 2007, GLOBAL CHANGE BIOL, V13, P1771, DOI 10.1111/j.1365-2486.2007.01382.x
   Herndon EM, 2015, J GEOPHYS RES-BIOGEO, V120, P2345, DOI 10.1002/2015JG003147
   Herndon EM, 2015, BIOGEOCHEMISTRY, V126, P397, DOI 10.1007/s10533-015-0165-5
   Holmes DE, 2019, MBIO, V10, DOI 10.1128/mBio.00789-19
   Horn MA, 2003, APPL ENVIRON MICROB, V69, P74, DOI 10.1128/AEM.69.1.74-83.2003
   INSKEEP WP, 1989, J ENVIRON QUAL, V18, P379, DOI 10.2134/jeq1989.00472425001800030024x
   Istok JD, 2010, J CONTAM HYDROL, V112, P1, DOI 10.1016/j.jconhyd.2009.07.004
   JETTEN MSM, 1992, FEMS MICROBIOL LETT, V88, P181, DOI 10.1111/j.1574-6968.1992.tb04987.x
   Jubb AM, 2018, SCI TOTAL ENVIRON, V633, P1460, DOI 10.1016/j.scitotenv.2018.03.332
   Keller JK, 2013, ECOSPHERE, V4, DOI 10.1890/ES12-00382.1
   Keller JK, 2009, SOIL BIOL BIOCHEM, V41, P1518, DOI 10.1016/j.soilbio.2009.04.008
   Kim HM, 2014, FEMS MICROBIOL ECOL, V89, P465, DOI 10.1111/1574-6941.12362
   Kramshoj M, 2018, NAT COMMUN, V9, DOI 10.1038/s41467-018-05824-y
   Lipson DA, 2013, GLOBAL BIOGEOCHEM CY, V27, P399, DOI 10.1002/gbc.20038
   Lipson DA, 2010, J GEOPHYS RES-BIOGEO, V115, DOI 10.1029/2009JG001147
   Lovley DR, 1999, ENVIRON MICROBIOL, V1, P89, DOI 10.1046/j.1462-2920.1999.00009.x
   Magoc T, 2011, BIOINFORMATICS, V27, P2957, DOI 10.1093/bioinformatics/btr507
   McCarthy DJ, 2012, NUCLEIC ACIDS RES, V40, P4288, DOI 10.1093/nar/gks042
   McMurdie PJ, 2013, PLOS ONE, V8, DOI 10.1371/journal.pone.0061217
   Miller KE, 2015, SOIL BIOL BIOCHEM, V83, P176, DOI 10.1016/j.soilbio.2015.01.022
   Oksanen J., 2019, VEGAN COMMUNITY ECOL
   Patil I., 2019, GGSTATSPLOT COMPATIB
   Philben M, 2020, J GEOPHYS RES-BIOGEO, V125, DOI 10.1029/2019JG005512
   Philben M, 2019, SOIL BIOL BIOCHEM, V130, P195, DOI 10.1016/j.soilbio.2018.12.009
   Price MN, 2010, PLOS ONE, V5, DOI 10.1371/journal.pone.0009490
   Quast C, 2013, NUCLEIC ACIDS RES, V41, pD590, DOI 10.1093/nar/gks1219
   R Core Team, 2018, LANG ENV STAT COMP V
   Riley WJ, 2011, BIOGEOSCIENCES, V8, P1925, DOI 10.5194/bg-8-1925-2011
   Rotaru AE, 2014, APPL ENVIRON MICROB, V80, P4599, DOI 10.1128/AEM.00895-14
   RUSSELL JB, 1991, APPL ENVIRON MICROB, V57, P3383, DOI 10.1128/AEM.57.11.3383-3384.1991
   Sander R, 2015, ATMOS CHEM PHYS, V15, P4399, DOI 10.5194/acp-15-4399-2015
   Schädel C, 2014, GLOBAL CHANGE BIOL, V20, P641, DOI 10.1111/gcb.12417
   Schuur EAG, 2015, NATURE, V520, P171, DOI 10.1038/nature14338
   Schuur EAG, 2009, NATURE, V459, P556, DOI 10.1038/nature08031
   SMITH RL, 1981, APPL ENVIRON MICROB, V42, P116, DOI 10.1128/AEM.42.1.116-121.1981
   SPARLING R, 1987, CAN J MICROBIOL, V33, P1132, DOI 10.1139/m87-199
   Stocker T F, 2013, CLIMATE CHANGE 2013, ppp741, DOI [DOI 10.1017/-CBO9781107415324.004, 10.1017/CBO9781107415324]
   Strauss J, 2015, BIOGEOSCIENCES, V12, P2227, DOI 10.5194/bg-12-2227-2015
   Struyk Z, 2001, GEODERMA, V102, P329, DOI 10.1016/S0016-7061(01)00040-4
   SVENSSON BH, 1984, APPL ENVIRON MICROB, V48, P389, DOI 10.1128/AEM.48.2.389-394.1984
   Tang GP, 2016, BIOGEOSCIENCES, V13, P5021, DOI 10.5194/bg-13-5021-2016
   Thompson RL, 2017, ATMOS CHEM PHYS, V17, P3553, DOI 10.5194/acp-17-3553-2017
   Treat CC, 2015, GLOBAL CHANGE BIOL, V21, P2787, DOI 10.1111/gcb.12875
   VALENTINE DW, 1994, J GEOPHYS RES-ATMOS, V99, P1563, DOI 10.1029/93JD00391
   Wang Q, 2007, APPL ENVIRON MICROB, V73, P5261, DOI 10.1128/AEM.00062-07
   Wieder WR, 2019, GEOPHYS RES LETT, V46, P14486, DOI 10.1029/2019GL085543
   Wijnja H, 2000, SOIL SCI SOC AM J, V64, P898, DOI 10.2136/sssaj2000.643898x
   Wilson RM, 2017, ORG GEOCHEM, V112, P22, DOI 10.1016/j.orggeochem.2017.06.011
   Wüst PK, 2009, ENVIRON MICROBIOL, V11, P1395, DOI 10.1111/j.1462-2920.2009.01867.x
   Yang ZM, 2016, SOIL BIOL BIOCHEM, V95, P202, DOI 10.1016/j.soilbio.2015.12.022
   Zheng JQ, 2019, BIOGEOSCIENCES, V16, P663, DOI 10.5194/bg-16-663-2019
   ZINDER SH, 1984, APPL ENVIRON MICROB, V47, P1343, DOI 10.1128/AEM.47.6.1343-1345.1984
NR 68
TC 7
Z9 7
U1 4
U2 48
PU ROYAL SOC CHEMISTRY
PI CAMBRIDGE
PA THOMAS GRAHAM HOUSE, SCIENCE PARK, MILTON RD, CAMBRIDGE CB4 0WF, CAMBS,
   ENGLAND
SN 2050-7887
EI 2050-7895
J9 ENVIRON SCI-PROC IMP
JI Environ. Sci.-Process Impacts
PD OCT 1
PY 2020
VL 22
IS 10
BP 2070
EP 2083
DI 10.1039/d0em00124d
PG 14
WC Chemistry, Analytical; Environmental Sciences
WE Science Citation Index Expanded (SCI-EXPANDED)
SC Chemistry; Environmental Sciences & Ecology
GA OE6QR
UT WOS:000580653600005
PM 33084697
OA Green Submitted
DA 2023-11-17
ER

PT J
AU Ma, S
   Worden, JR
   Bloom, AA
   Zhang, YZ
   Poulter, B
   Cusworth, DH
   Yin, Y
   Pandey, S
   Maasakkers, JD
   Lu, X
   Shen, L
   Sheng, JX
   Frankenberg, C
   Miller, CE
   Jacob, DJ
AF Ma, Shuang
   Worden, John R.
   Bloom, A. Anthony
   Zhang, Yuzhong
   Poulter, Benjamin
   Cusworth, Daniel H.
   Yin, Yi
   Pandey, Sudhanshu
   Maasakkers, Joannes D.
   Lu, Xiao
   Shen, Lu
   Sheng, Jianxiong
   Frankenberg, Christian
   Miller, Charles E.
   Jacob, Daniel J.
TI Satellite Constraints on the Latitudinal Distribution and Temperature
   Sensitivity of Wetland Methane Emissions
SO AGU ADVANCES
LA English
DT Article
DE wetland CH4; top-down constraints; terrestrial ecosystem models; climate
   sensitivity; global budget; latitudinal distribution
ID NORTH-AMERICAN METHANE; ATMOSPHERIC METHANE; PERMAFROST CARBON;
   GREENHOUSE GASES; CLIMATE-CHANGE; SURFACE-WATER; CH4 EMISSIONS; PRESENT
   STATE; MODEL; FLUXES
AB Wetland methane (CH4) emissions comprise about one-third of the global CH4 source. The latitudinal distribution and climate sensitivity of wetland CH4 fluxes are the key determinants of the global CH4-climate feedback. However, large differences exist between bottom-up estimates, informed by ground-based flux measurements, and top-down estimates derived from spaceborne total column CH4. Despite the extensive coverage of satellite CH4 concentration observations, challenges remain with using top-down estimates to test bottom-up models, mainly because of the uncertainties in the satellite retrievals, the model representation errors, the variable prior emissions, and the confounding role of the posterior error covariance structures. Here, we use satellite-based top-down CH4 flux estimates (2010-2012) to test and refine 42 bottom-up estimates of wetland emissions that use a range of hypothesized wetland extents and process controls. Our comparison between bottom-up models and satellite-based fluxes innovatively accounts for cross-correlations and spatial uncertainties typically found in top-down inverse estimates, such that only the information from satellite observations and the atmospheric transport model is kept as a constraint. We present a satellite-constrained wetland CH4 ensemble product derived from assembling the highest-performance bottom-up models, which estimates global wetland CH4 emissions of 148 (117-189, 5th-95th percentile) Tg CH4 yr(-1). We find that tropical wetland emissions contribute 72% (63%-85%) to the global wetland total. We also find that a lower-than-expected temperature sensitivity agrees better with atmospheric CH4 measurements. Overall, our approach demonstrates the potential for using satellites to quantitatively refine bottom-up wetland CH4 emission estimates, their latitudinal distributions, and their sensitivity to climate.
C1 [Ma, Shuang; Worden, John R.; Bloom, A. Anthony; Cusworth, Daniel H.; Miller, Charles E.] CALTECH, Jet Prop Lab, Pasadena, CA 91125 USA.
   [Zhang, Yuzhong] Westlake Univ, Sch Engn, Key Lab Coastal Environm & Resources Zhejiang Pro, Hangzhou, Peoples R China.
   [Zhang, Yuzhong] Inst Adv Technol, Westlake Inst Adv Study, Hangzhou, Peoples R China.
   [Poulter, Benjamin] NASA, Biospher Sci Lab, Goddard Space Flight Ctr, Greenbelt, MD USA.
   [Yin, Yi; Frankenberg, Christian] CALTECH, Div Geol & Planetary Sci, Pasadena, CA 91125 USA.
   [Pandey, Sudhanshu; Maasakkers, Joannes D.] SRON Netherlands Inst Space Res, Utrecht, Netherlands.
   [Lu, Xiao; Shen, Lu; Jacob, Daniel J.] Harvard Univ, Sch Engn & Appl Sci, Cambridge, MA USA.
   [Lu, Xiao] Sun Yat Sen Univ, Sch Atmospher Sci, Zhuhai, Peoples R China.
   [Sheng, Jianxiong] MIT, Ctr Global Change Sci, Cambridge, MA USA.
C3 National Aeronautics & Space Administration (NASA); NASA Jet Propulsion
   Laboratory (JPL); California Institute of Technology; Westlake
   University; Westlake University; National Aeronautics & Space
   Administration (NASA); NASA Goddard Space Flight Center; California
   Institute of Technology; Harvard University; Sun Yat Sen University;
   Massachusetts Institute of Technology (MIT)
RP Ma, S (通讯作者)，CALTECH, Jet Prop Lab, Pasadena, CA 91125 USA.
EM shuang.ma@jpl.nasa.gov
RI Shen, Lulu/AAO-1137-2020; Frankenberg, Christian/A-2944-2013; Poulter,
   Ben/ABB-5886-2021; Bloom, A Anthony/G-8072-2017; Worden, John
   R/AAY-1002-2021; Miller, Charles E/G-7854-2017; Lu, Xiao/O-2380-2019
OI Frankenberg, Christian/0000-0002-0546-5857; Poulter,
   Ben/0000-0002-9493-8600; Miller, Charles E/0000-0002-9380-4838; Lu,
   Xiao/0000-0002-5989-0912; Cusworth, Daniel/0000-0003-0158-977X; Ma,
   Shuang/0000-0002-6494-724X; Zhang, Yuzhong/0000-0001-5431-5022; Worden,
   John/0000-0003-0257-9549
FU National Aeronautics and Space Administration; NASA Carbon Monitoring
   System (CMS) [NNH14ZDA001N-CMS]; NASA CMS [NNH18ZDA001N-CMS]; NSFC
   [42007198]; Westlake University
FX Part of this research was carried out at the Jet Propulsion Laboratory,
   California Institute of Technology, under a contract with the National
   Aeronautics and Space Administration. Funding for this study was
   provided through the NASA Carbon Monitoring System (CMS) grant
   (#NNH14ZDA001N-CMS), NASA CMS (#NNH18ZDA001N-CMS). Y. Zhang acknowledges
   funding by NSFC (Project 42007198) and Westlake University.
CR Andresen CG, 2020, CRYOSPHERE, V14, P445, DOI 10.5194/tc-14-445-2020
   Bloom AA, 2012, BIOGEOSCIENCES, V9, P2821, DOI 10.5194/bg-9-2821-2012
   Bloom AA, 2017, GEOSCI MODEL DEV, V10, P2141, DOI 10.5194/gmd-10-2141-2017
   Bloom AA, 2016, ATMOS CHEM PHYS, V16, P15199, DOI 10.5194/acp-16-15199-2016
   Bloom AA, 2010, SCIENCE, V327, P322, DOI 10.1126/science.1175176
   Bontemps S., 2011, GLOBCOVER 2009 PRODU
   Bousquet P, 2011, ATMOS CHEM PHYS, V11, P3689, DOI 10.5194/acp-11-3689-2011
   Bridgham SD, 2013, GLOBAL CHANGE BIOL, V19, P1325, DOI 10.1111/gcb.12131
   Chen X, 2015, BIOGEOSCIENCES, V12, P6259, DOI 10.5194/bg-12-6259-2015
   Chevallier F, 2007, J GEOPHYS RES-ATMOS, V112, DOI 10.1029/2006JD007375
   Chever F, 2010, J GEOPHYS RES-OCEANS, V115, DOI 10.1029/2009JC005880
   Chou C, 2009, J CLIMATE, V22, P1982, DOI 10.1175/2008JCLI2471.1
   Cox PM, 2013, NATURE, V494, P341, DOI 10.1038/nature11882
   Friedl MA, 2010, REMOTE SENS ENVIRON, V114, P168, DOI 10.1016/j.rse.2009.08.016
   Ghosh A, 2015, ATMOS CHEM PHYS, V15, P2595, DOI 10.5194/acp-15-2595-2015
   Gumbricht T, 2017, GLOBAL CHANGE BIOL, V23, P3581, DOI 10.1111/gcb.13689
   Hayman GD, 2014, ATMOS CHEM PHYS, V14, P13257, DOI 10.5194/acp-14-13257-2014
   Hugelius G, 2014, BIOGEOSCIENCES, V11, P6573, DOI 10.5194/bg-11-6573-2014
   Jackson, 2020, SUPPLEMENTAL DATA GL, DOI [10.18160/GCP-CH4-2019, DOI 10.18160/GCP-CH4-2019]
   Jensen K, 2019, IEEE GEOSCI REMOTE S, V16, P1402, DOI 10.1109/LGRS.2019.2898779
   Jiang Z, 2017, ATMOS CHEM PHYS, V17, P4565, DOI 10.5194/acp-17-4565-2017
   Jiang Z, 2013, J GEOPHYS RES-ATMOS, V118, P2073, DOI 10.1002/jgrd.50216
   Kirschke S, 2013, NAT GEOSCI, V6, P813, DOI [10.1038/NGEO1955, 10.1038/ngeo1955]
   Kuze A, 2009, APPL OPTICS, V48, P6716, DOI 10.1364/AO.48.006716
   Lehner B, 2004, J HYDROL, V296, P1, DOI 10.1016/j.jhydrol.2004.03.028
   Liu JJ, 2014, TELLUS B, V66, DOI 10.3402/tellusb.v66.22486
   Lu X, 2021, ATMOS CHEM PHYS, V21, P4637, DOI 10.5194/acp-21-4637-2021
   Lunt MF, 2021, ENVIRON RES LETT, V16, DOI 10.1088/1748-9326/abd8fa
   Ma S, 2017, J GEOPHYS RES-BIOGEO, V122, P2841, DOI 10.1002/2017JG003932
   Maasakkers JD, 2021, ATMOS CHEM PHYS, V21, P4339, DOI 10.5194/acp-21-4339-2021
   Maasakkers JD, 2019, ATMOS CHEM PHYS, V19, P7859, DOI 10.5194/acp-19-7859-2019
   Melton JR, 2013, BIOGEOSCIENCES, V10, P753, DOI 10.5194/bg-10-753-2013
   Miller SM, 2016, GLOBAL BIOGEOCHEM CY, V30, P1441, DOI 10.1002/2016GB005419
   Neelin JD, 2003, GEOPHYS RES LETT, V30, DOI 10.1029/2003GL018625
   Pandey S, 2020, BIOGEOSCIENCES DISCU, P1, DOI 10.5194/bg-2020-251
   Papa F, 2010, J GEOPHYS RES-ATMOS, V115, DOI 10.1029/2009JD012674
   Parker RJ, 2020, EARTH SYST SCI DATA, V12, P3383, DOI 10.5194/essd-12-3383-2020
   Pekel JF, 2016, NATURE, V540, P418, DOI 10.1038/nature20584
   Poulter B, 2017, ENVIRON RES LETT, V12, DOI 10.1088/1748-9326/aa8391
   Riley WJ, 2011, BIOGEOSCIENCES, V8, P1925, DOI 10.5194/bg-8-1925-2011
   Rodgers C. D., 2000, SERIES ATMOSPHERIC O, DOI DOI 10.1142/3171
   Rosentreter JA, 2021, NAT GEOSCI, V14, P225, DOI 10.1038/s41561-021-00715-2
   Saunois M, 2020, EARTH SYST SCI DATA, V12, P1561, DOI 10.5194/essd-12-1561-2020
   Saunois M, 2016, EARTH SYST SCI DATA, V8, P697, DOI 10.5194/essd-8-697-2016
   Schroeder R, 2015, REMOTE SENS-BASEL, V7, P16688, DOI 10.3390/rs71215843
   Schuh AE, 2019, GLOBAL BIOGEOCHEM CY, V33, P484, DOI 10.1029/2018GB006086
   Schuur EAG, 2015, NATURE, V520, P171, DOI 10.1038/nature14338
   Shukla P.R., 2019, CLIMATE CHANGE 2013, DOI 10.1017/CBO9781107415324.024
   Spahni R, 2013, CLIM PAST, V9, P1287, DOI 10.5194/cp-9-1287-2013
   Spahni R, 2011, BIOGEOSCIENCES, V8, P1643, DOI 10.5194/bg-8-1643-2011
   Stocker T F, 2013, CLIMATE CHANGE 2013, ppp741, DOI [DOI 10.1017/-CBO9781107415324.004, 10.1017/CBO9781107415324]
   Tian HQ, 2016, NATURE, V531, P225, DOI 10.1038/nature16946
   Turner AJ, 2015, ATMOS CHEM PHYS, V15, P7049, DOI 10.5194/acp-15-7049-2015
   Turner AJ, 2019, P NATL ACAD SCI USA, V116, P2805, DOI 10.1073/pnas.1814297116
   Wania R, 2013, GEOSCI MODEL DEV, V6, P617, DOI 10.5194/gmd-6-617-2013
   Wenzel S, 2016, NATURE, V538, P499, DOI 10.1038/nature19772
   Widhalm B, 2015, INT J REMOTE SENS, V36, P5537, DOI 10.1080/01431161.2015.1101505
   Worden J, 2004, J GEOPHYS RES-ATMOS, V109, DOI 10.1029/2004JD004522
   Yin Y., 2020, IN PRESS, DOI [10.5194/acp-2020-649, DOI 10.5194/ACP-2020-649]
   Yvon-Durocher G, 2014, NATURE, V507, P488, DOI 10.1038/nature13164
   Zhang YZ, 2021, ATMOS CHEM PHYS, V21, P3643, DOI 10.5194/acp-21-3643-2021
   Zhang Z, 2018, ENVIRON RES LETT, V13, DOI 10.1088/1748-9326/aac939
   Zhang Z, 2017, P NATL ACAD SCI USA, V114, P9647, DOI 10.1073/pnas.1618765114
NR 63
TC 21
Z9 21
U1 9
U2 36
PU AMER GEOPHYSICAL UNION
PI WASHINGTON
PA 2000 FLORIDA AVE NW, WASHINGTON, DC 20009 USA
EI 2576-604X
J9 AGU ADV
JI AGU Adv.
PD SEP
PY 2021
VL 2
IS 3
AR e2021AV000408
DI 10.1029/2021AV000408
PG 12
WC Geosciences, Multidisciplinary
WE Science Citation Index Expanded (SCI-EXPANDED)
SC Geology
GA UZ7KF
UT WOS:000702380000015
OA Green Accepted
DA 2023-11-17
ER

PT J
AU Zhuang, LL
   Li, MT
   Li, YF
   Zhang, LJ
   Xu, XL
   Wu, HM
   Liang, S
   Su, C
   Zhang, J
AF Zhuang, Lin-Lan
   Li, Mengting
   Li, Yingfei
   Zhang, Lijie
   Xu, Xiaoli
   Wu, Haiming
   Liang, Shuang
   Su, Chang
   Zhang, Jian
TI The performance and mechanism of biochar-enhanced constructed wetland
   for wastewater treatment
SO JOURNAL OF WATER PROCESS ENGINEERING
LA English
DT Article
DE Biochar; Constructed wetland; Greenhouse gas emission; Nitrogen removal;
   Wastewater treatment
ID NITROGEN REMOVAL; SUBSURFACE-FLOW; PYROLYSIS TEMPERATURE; NUTRIENT
   REMOVAL; ADSORPTION; PHOSPHORUS; EMISSIONS; AMMONIUM; MEDIA; PHOSPHATE
AB Biochar is considered as black gold in environmental remediation field due to its high surface area, light density, great adsorption capacity. Biochar has high potential to improve the wastewater purification in constructed wetlands (CWs), which has been increasingly investigated in this decade. This paper reviews the characteristics of biochar, methods of preparation, pollutant removal effects, and the greenhouse gas (GHG) emission reduction in CWs systematically, which could guide further studies of biochar application in CWs. It was found that the biochar applied in CWs were mainly produced by pyrolysis of terrestrial plants, while the biochar produced from marine biology or by other procedures may have different performance due to the various properties, which needed further investigation. Biochar affected CW performance through multiple pathways, including influencing the physicochemical & hydraulic conditions and biological behavior in CWs. The quantified enhancement of pollutant removal by biochar addition in CWs was firstly summarized. Research data proved that medians of COD, ammonia and TN removal in biochar-added CWs were 109%, 145% and 178% as much as those in nonbiochar CWs, respectively. Moreover, the most significant improvement showed under oxygen-shortage condition in CWs, rather than aeration condition. However, it remains unclear which pathway dominates the enhanced pollutant removal. Besides, biochar commonly decreased N2O emission from CWs, while the opposite results were also reported and a comprehensive explanation has not been reached. Therefore, future mechanism studies are needed to advance our understanding on biochar's behavior in CWs for wastewater treatment.
C1 [Zhuang, Lin-Lan; Li, Mengting; Li, Yingfei; Xu, Xiaoli; Wu, Haiming; Liang, Shuang; Zhang, Jian] Shandong Univ, Sch Environm Sci & Engn, Shandong Key Lab Water Pollut Control & Resource, Qingdao 266237, Peoples R China.
   [Zhang, Lijie] New Jersey Inst Technol, Dept Chem & Environm Sci, Newark, NJ 07102 USA.
   [Su, Chang] SDIC Xinkai Water Environm Investment Co Ltd, Beijing 101101, Peoples R China.
   [Zhang, Jian] Shandong Univ Sci & Technol, Coll Safety & Environm Engn, Qingdao, Peoples R China.
C3 Shandong University; New Jersey Institute of Technology; Shandong
   University of Science & Technology
RP Zhang, J (通讯作者)，Shandong Univ, Sch Environm Sci & Engn, Shandong Key Lab Water Pollut Control & Resource, Qingdao 266237, Peoples R China.
EM zhangjian00@sdu.edu.cn
RI Wu, Haiming/M-4820-2016; Wu, Haiming/GZK-9456-2022
OI Wu, Haiming/0000-0002-6618-3175; Zhang, Lijie/0000-0001-5550-9603
FU Major Scientific and Technological Innovation Projects of 2019 Key R D
   Plans [2019JZZY010411]; Natural Science Foundation of China [52000122];
   National Science Foundation for Distinguished Young Scholar of China
   [51925803]; Doctoral Natural Science Foundation of Shandong Province
   [ZR2019BEE020]
FX This study is supported by the Major Scientific and Technological
   Innovation Projects of 2019 Key R & D Plans [NO. 2019JZZY010411] ,
   Natural Science Foundation of China [NO. 52000122] , National Science
   Foundation for Distinguished Young Scholar of China [NO. 51925803] , and
   the Doctoral Natural Science Foundation of Shandong Province [NO.
   ZR2019BEE020] .
CR Aamer M, 2020, J ENVIRON MANAGE, V255, DOI 10.1016/j.jenvman.2019.109891
   Abdelhafez AA, 2021, ENVIRON TECHNOL INNO, V22, DOI 10.1016/j.eti.2021.101540
   Abedi T, 2019, ENVIRON TECHNOL INNO, V16, DOI 10.1016/j.eti.2019.100472
   Agegnehu G, 2016, SCI TOTAL ENVIRON, V543, P295, DOI 10.1016/j.scitotenv.2015.11.054
   Aghoghovwia MP, 2022, ENVIRON TECHNOL, V43, P774, DOI 10.1080/09593330.2020.1804466
   Agrafioti E, 2013, J ANAL APPL PYROL, V101, P72, DOI 10.1016/j.jaap.2013.02.010
   Ajibade FO, 2021, BIORESOURCE TECHNOL, V322, DOI 10.1016/j.biortech.2020.124430
   Alotaibi KD, 2019, AGRONOMY-BASEL, V9, DOI 10.3390/agronomy9060327
   Alsewaileh AS, 2019, J ENVIRON MANAGE, V237, P289, DOI 10.1016/j.jenvman.2019.02.045
   Ashoori N, 2019, WATER RES, V154, P1, DOI 10.1016/j.watres.2019.01.040
   Athapattu BCL, 2017, ENVIRON GEOCHEM HLTH, V39, P1397, DOI 10.1007/s10653-017-9931-8
   Baiamonte G, 2019, CATENA, V175, P294, DOI 10.1016/j.catena.2018.12.019
   Bock EM, 2018, ECOL ENG, V120, P375, DOI 10.1016/j.ecoleng.2018.06.010
   Brindhadevi K, 2021, FUEL, V285, DOI 10.1016/j.fuel.2020.119106
   Chahinez HO, 2020, ENVIRON TECHNOL INNO, V19, DOI 10.1016/j.eti.2020.100872
   Chemerys V, 2018, J ENVIRON ENG, V144, DOI 10.1061/(ASCE)EE.1943-7870.0001420
   Chen X, 2020, CHEM ENG J, V392, DOI 10.1016/j.cej.2020.124842
   Veiga PAD, 2020, J ANAL APPL PYROL, V148, DOI 10.1016/j.jaap.2020.104823
   Das SK, 2021, ENVIRON TECHNOL INNO, V21, DOI 10.1016/j.eti.2020.101306
   de Rozari P, 2018, ECOL ENG, V111, P1, DOI 10.1016/j.ecoleng.2017.11.002
   de Rozari P, 2016, SCI TOTAL ENVIRON, V569, P123, DOI 10.1016/j.scitotenv.2016.06.096
   Deng CR, 2019, SCI TOTAL ENVIRON, V694, DOI 10.1016/j.scitotenv.2019.133687
   Dires S, 2019, WATER SCI TECHNOL, V79, P156, DOI 10.2166/wst.2019.037
   Du L, 2020, SCI TOTAL ENVIRON, V721, DOI 10.1016/j.scitotenv.2020.137765
   Feng LK, 2020, CHEM ENG J, V379, DOI 10.1016/j.cej.2019.122273
   Gaballah MS, 2020, ENVIRON SCI POLLUT R, V27, P28449, DOI 10.1007/s11356-020-08669-5
   Gao Y, 2018, WATER RES, V139, P301, DOI 10.1016/j.watres.2018.04.007
   Gayathri R, 2021, CHEMOSPHERE, V262, DOI 10.1016/j.chemosphere.2020.128031
   Godlewska P, 2021, J HAZARD MATER, V403, DOI 10.1016/j.jhazmat.2020.123833
   Gong HB, 2019, SCI TOTAL ENVIRON, V694, DOI 10.1016/j.scitotenv.2019.133728
   Gul S, 2015, AGR ECOSYST ENVIRON, V206, P46, DOI 10.1016/j.agee.2015.03.015
   Guo FC, 2020, BIORESOURCE TECHNOL, V303, DOI 10.1016/j.biortech.2020.122908
   Hassan M, 2020, SCI TOTAL ENVIRON, V744, DOI 10.1016/j.scitotenv.2020.140714
   Hauda JK, 2020, INT J ENV RES PUB HE, V17, DOI 10.3390/ijerph17207693
   He K, 2020, APPL SOIL ECOL, V155, DOI 10.1016/j.apsoil.2020.103674
   Herath I, 2020, J HAZARD MATER, V398, DOI 10.1016/j.jhazmat.2020.123096
   Hsu DL, 2019, APPL SCI-BASEL, V9, DOI 10.3390/app9235249
   Huang Lei, 2019, Huanjing Kexue, V40, P1280, DOI 10.13227/j.hjkx.201807050
   Huang X, 2020, J OCEAN U CHINA, V19, P729, DOI 10.1007/s11802-020-4150-9
   Hung CM, 2020, CHEMOSPHERE, V254, DOI 10.1016/j.chemosphere.2020.126916
   Ibrahim MM, 2020, SCI TOTAL ENVIRON, V739, DOI 10.1016/j.scitotenv.2020.140065
   Ilay R, 2020, COMMUN SOIL SCI PLAN, V51, P2223, DOI 10.1080/00103624.2020.1822375
   Ji BH, 2021, ENVIRON POLLUT, V271, DOI 10.1016/j.envpol.2020.116328
   Ji BH, 2020, BIORESOURCE TECHNOL, V302, DOI 10.1016/j.biortech.2020.122890
   Jia W, 2021, INT J ENV RES PUB HE, V18, DOI 10.3390/ijerph18062938
   Jia W, 2020, SCI TOTAL ENVIRON, V740, DOI 10.1016/j.scitotenv.2020.139534
   Jiang YH, 2019, BIORESOURCE TECHNOL, V276, P183, DOI 10.1016/j.biortech.2018.12.079
   Jung KW, 2016, BIORESOURCE TECHNOL, V211, P108, DOI 10.1016/j.biortech.2016.03.066
   Kaetzl K, 2018, WATER-SUI, V10, DOI 10.3390/w10070818
   Kasak K, 2018, SCI TOTAL ENVIRON, V639, P67, DOI 10.1016/j.scitotenv.2018.05.146
   Khurshid H, 2021, ENVIRON TECHNOL INNO, V23, DOI 10.1016/j.eti.2021.101563
   Kizito S, 2017, SCI TOTAL ENVIRON, V592, P197, DOI 10.1016/j.scitotenv.2017.03.125
   Krutof A, 2020, FUEL, V282, DOI 10.1016/j.fuel.2020.118792
   Kwon G, 2020, J HAZARD MATER, V400, DOI 10.1016/j.jhazmat.2020.123242
   Lam SS, 2020, J HAZARD MATER, V390, DOI 10.1016/j.jhazmat.2019.121649
   Nguyen LH, 2019, ENVIRON TECHNOL, V40, P683, DOI 10.1080/09593330.2017.1404134
   Lee YE, 2018, ENERGIES, V11, DOI 10.3390/en11092341
   Li CY, 2019, J MOL LIQ, V274, P353, DOI 10.1016/j.molliq.2018.10.142
   Li J, 2019, ENVIRON SCI POLLUT R, V26, P3675, DOI 10.1007/s11356-018-3895-9
   Li J, 2018, ENVIRON SCI POLLUT R, V25, P13929, DOI 10.1007/s11356-018-1597-y
   Li M, 2020, ECOL ENG, V149, DOI 10.1016/j.ecoleng.2020.105792
   Liang YK, 2020, BIORESOURCE TECHNOL, V307, DOI 10.1016/j.biortech.2020.123249
   Liu JX, 2020, BIORESOURCE TECHNOL, V302, DOI 10.1016/j.biortech.2020.122841
   Lopes RP, 2021, COORDIN CHEM REV, V426, DOI 10.1016/j.ccr.2020.213585
   Manzano R, 2020, SCI TOTAL ENVIRON, V739, DOI 10.1016/j.scitotenv.2020.139946
   Meng FC, 2019, J ENVIRON MANAGE, V246, P355, DOI 10.1016/j.jenvman.2019.06.011
   Mojiri A, 2020, J CLEAN PROD, V243, DOI 10.1016/j.jclepro.2019.118638
   Mojiri A, 2016, J ENVIRON MANAGE, V166, P124, DOI 10.1016/j.jenvman.2015.10.020
   Nguyen XC, 2020, SCI TOTAL ENVIRON, V713, DOI 10.1016/j.scitotenv.2019.136404
   Park MH, 2019, J ENVIRON CHEM ENG, V7, DOI 10.1016/j.jece.2019.103039
   Peiris C, 2020, ENVIRON RES, V191, DOI 10.1016/j.envres.2020.110183
   Qin YJ, 2020, ENVIRON GEOCHEM HLTH, V42, P1579, DOI 10.1007/s10653-019-00474-5
   Rahman MYA, 2020, BIORESOURCE TECHNOL, V310, DOI 10.1016/j.biortech.2020.123428
   Ribas A, 2019, SCI TOTAL ENVIRON, V685, P1075, DOI 10.1016/j.scitotenv.2019.06.277
   Sathishkumar K, 2020, CHEM ENG J, V395, DOI 10.1016/j.cej.2020.125077
   Shin J, 2020, J HAZARD MATER, V400, DOI 10.1016/j.jhazmat.2020.123102
   Sim CH, 2008, J ENVIRON MANAGE, V88, P307, DOI 10.1016/j.jenvman.2007.03.011
   Stylianou M, 2020, J ENERGY INST, V93, P2063, DOI 10.1016/j.joei.2020.05.002
   Su MH, 2020, J HAZARD MATER, V396, DOI 10.1016/j.jhazmat.2020.122610
   Sudarsan JS, 2019, AIP CONF PROC, V2112, DOI 10.1063/1.5112361
   Tang Y, 2019, J CLEAN PROD, V209, P927, DOI 10.1016/j.jclepro.2018.10.268
   Titova J, 2021, WASTE BIOMASS VALORI, V12, P3781, DOI 10.1007/s12649-020-01272-2
   Toková L, 2020, AGRONOMY-BASEL, V10, DOI 10.3390/agronomy10071005
   Tomczyk B, 2020, SCI TOTAL ENVIRON, V747, DOI 10.1016/j.scitotenv.2020.141123
   Trinh V, 2020, J HAZARD TOXIC RADIO, V24, DOI 10.1061/(ASCE)HZ.2153-5515.0000529
   Viglasová E, 2020, DESALIN WATER TREAT, V191, P318, DOI 10.5004/dwt.2020.25750
   Wang HX, 2020, J CLEAN PROD, V273, DOI 10.1016/j.jclepro.2020.123131
   Wang H, 2020, WATER RES, V174, DOI 10.1016/j.watres.2020.115629
   Wang YT, 2019, SCI ADV MATER, V11, P1523, DOI 10.1166/sam.2019.3463
   Wu SB, 2019, ENVIRON SCI TECHNOL, V53, P3345, DOI 10.1021/acs.est.9b01101
   Xu J, 2020, RSC ADV, V10, P23212, DOI 10.1039/d0ra03609a
   Xu KN, 2018, J CLEAN PROD, V187, P205, DOI 10.1016/j.jclepro.2018.03.206
   Yang SH, 2019, ATMOS ENVIRON, V200, P69, DOI 10.1016/j.atmosenv.2018.12.003
   Younis H, 2021, POL J ENVIRON STUD, V30, P453, DOI 10.15244/pjoes/117662
   Zhang DJ, 2019, SCI TOTAL ENVIRON, V694, DOI 10.1016/j.scitotenv.2019.133701
   Zhang XL, 2019, J ENVIRON MANAGE, V246, P636, DOI 10.1016/j.jenvman.2019.06.017
   Zhao YQ, 2017, ENVIRON SCI POLLUT R, V24, P25889, DOI 10.1007/s11356-017-0110-3
   Zhou L, 2019, WATER-SUI, V11, DOI 10.3390/w11081559
   Zhou X, 2019, ECOL ENG, V128, P57, DOI 10.1016/j.ecoleng.2018.12.028
   Zhou X, 2018, BIORESOURCE TECHNOL, V261, P461, DOI 10.1016/j.biortech.2018.04.028
   Zhou X, 2018, CHEM ENG J, V334, P1842, DOI 10.1016/j.cej.2017.11.066
   Zhou X, 2018, BIORESOURCE TECHNOL, V247, P844, DOI 10.1016/j.biortech.2017.09.044
   Zhou X, 2017, BIORESOURCE TECHNOL, V241, P269, DOI 10.1016/j.biortech.2017.05.072
   Zhou YC, 2018, ENVIRON SCI POLLUT R, V25, P24073, DOI 10.1007/s11356-018-2418-z
NR 104
TC 24
Z9 24
U1 29
U2 119
PU ELSEVIER
PI AMSTERDAM
PA RADARWEG 29, 1043 NX AMSTERDAM, NETHERLANDS
SN 2214-7144
J9 J WATER PROCESS ENG
JI J. Water Process. Eng.
PD FEB
PY 2022
VL 45
AR 102522
DI 10.1016/j.jwpe.2021.102522
PG 10
WC Engineering, Environmental; Engineering, Chemical; Water Resources
WE Science Citation Index Expanded (SCI-EXPANDED)
SC Engineering; Water Resources
GA ZH6NZ
UT WOS:000761054500002
DA 2023-11-17
ER

PT J
AU de la Varga, D
   Ruiz, I
   Alvarez, JA
   Soto, M
AF de la Varga, D.
   Ruiz, I.
   Alvarez, J. A.
   Soto, M.
TI Methane and carbon dioxide emissions from constructed wetlands receiving
   anaerobically pretreated sewage
SO SCIENCE OF THE TOTAL ENVIRONMENT
LA English
DT Article
DE Constructed wetlands; Hybrid systems; Methane; Carbon dioxide;
   Greenhouse gases
ID GREENHOUSE-GAS EMISSIONS; WASTE-WATER TREATMENT; FLOW REED BEDS; CH4;
   N2O; DIGESTERS; REMOVAL; SYSTEM; CO2
AB The aim of this research was to determine methane and carbon dioxide emissions from a hybrid constructed wetland (ON) treating anaerobically pre-treated sewage. The ON was constituted of two horizontal flow (free water surface followed by a subsurface) units. A long-term study was carried out as both ON units were monitored for three campaigns in Period 1 (0.9-1.5 years after start-up), and four campaigns in Period 2 (4.5-5.8 years after start-up). The closed chamber method with collecting surfaces of 1810 cm(2) was used. For this system, variability due to position in the transverse section of CW, plant presence or absence and recommended sampling period was determined.
   Overall methane emissions ranged from 96 to 966 mg CH4 m(-2)d(-1), depending on several factors as the operation time, the season of the year and the position in the system. Methane emissions increased from 267 +/- 188 mg CH4 m(-2) d(-1) during the second year of operation to 543 +/- 161 mg CH4 m(-2) d(-1) in the sixth year of operation. Methane emissions were related to the age of the OW and the season of the year, being high in spring and becoming lower from spring to winter. Total CO2 emissions ranged mostly from 3500 to 5800 mg CO2 m(-2) d(-1) during the sixth year of operation, while nitrous oxide emissions were below the detection limit of the method. (C) 2015 Elsevier B.V. All rights reserved.
C1 [de la Varga, D.; Ruiz, I.; Soto, M.] Univ A Coruna, Dept Phys Chem & Chem Engn 1, La Coruna 15008, Galiza, Spain.
   [Alvarez, J. A.] AIMEN Technol Ctr, Porrino 36410, Pontevedra, Spain.
C3 Universidade da Coruna
RP Soto, M (通讯作者)，AIMEN Technol Ctr, C Relva 27 A, Porrino 36410, Pontevedra, Spain.
EM m.soto@udc.es
RI Alvarez, Juan Antonio/ABF-9776-2020; Soto, Manuel/IXD-3463-2023;
   Alvarez, Juan/GSD-7155-2022; Soto, Manuel/M-1790-2014; Ruiz,
   Isabel/M-1160-2014
OI Alvarez, Juan Antonio/0000-0002-5769-1506; Soto,
   Manuel/0000-0002-4843-556X; Ruiz, Isabel/0000-0002-6975-7349
FU Spanish Department of Science and Education [CTM2005-06457-C05-02/TECNO,
   CMT2008-06676-C05]
FX This research was supported by the Spanish Department of Science and
   Education (project CTM2005-06457-C05-02/TECNO and CMT2008-06676-C05).
CR Alvarez JA, 2008, ECOL ENG, V33, P54, DOI 10.1016/j.ecoleng.2008.02.001
   BRIX H, 1990, WATER RES, V24, P259, DOI 10.1016/0043-1354(90)90112-J
   Brix H, 2001, AQUAT BOT, V69, P313, DOI 10.1016/S0304-3770(01)00145-0
   Button M, 2015, ECOL ENG, V80, P162, DOI 10.1016/j.ecoleng.2014.09.073
   Chiemchaisri C, 2009, BIORESOURCE TECHNOL, V100, P3808, DOI 10.1016/j.biortech.2008.12.028
   de Klein JJM, 2014, ECOL ENG, V66, P36, DOI 10.1016/j.ecoleng.2013.04.060
   de la Varga D, 2013, CHEMOSPHERE, V93, P1317, DOI 10.1016/j.chemosphere.2013.07.043
   de la Varga D, 2013, ECOL ENG, V52, P262, DOI 10.1016/j.ecoleng.2012.11.005
   García J, 2004, WATER RES, V38, P1669, DOI 10.1016/j.watres.2004.01.011
   García J, 2003, ECOL ENG, V21, P129, DOI 10.1016/j.ecoleng.2003.10.001
   García J, 2007, BIORESOURCE TECHNOL, V98, P3044, DOI 10.1016/j.biortech.2006.10.016
   Gui P, 2007, WATER SCI TECHNOL, V56, P49, DOI 10.2166/wst.2007.517
   Gui P., 2000, P 7 INT C WETL SYST
   IAEA, 1992, IAEATECHDOC674, P45
   Inamori R, 2007, PROCESS BIOCHEM, V42, P363, DOI 10.1016/j.procbio.2006.09.007
   Johansson AE, 2004, WATER RES, V38, P3960, DOI 10.1016/j.watres.2004.07.008
   Kadlec R. H., 1996, TREATMENT WETLANDS
   Liikanen A, 2006, ECOL ENG, V26, P241, DOI 10.1016/j.ecoleng.2005.10.005
   Maltais-Landry G, 2009, ENVIRON POLLUT, V157, P748, DOI 10.1016/j.envpol.2008.11.019
   Mander Ü, 2003, WATER SCI TECHNOL, V48, P135, DOI 10.2166/wst.2003.0301
   Mander Ü, 2014, ECOL ENG, V66, P19, DOI 10.1016/j.ecoleng.2013.12.006
   Myhre G, 2014, CLIMATE CHANGE 2013: THE PHYSICAL SCIENCE BASIS, P659
   Navidi W., 2006, STAT ENG SCI
   Pangala SR, 2010, CHEMOSPHERE, V78, P493, DOI 10.1016/j.chemosphere.2009.11.042
   Pedescoll A, 2011, WATER RES, V45, P3579, DOI 10.1016/j.watres.2011.03.049
   Ruiz I, 2010, ECOL ENG, V36, P1007, DOI 10.1016/j.ecoleng.2010.04.006
   Sovik AK, 2007, SCI TOTAL ENVIRON, V380, P28, DOI 10.1016/j.scitotenv.2006.10.007
   Stefanik KC, 2014, ECOL ENG, V72, P67, DOI 10.1016/j.ecoleng.2013.10.036
   Tai PD, 2002, J ENVIRON SCI-CHINA, V14, P27
   Tanner CC, 1997, J ENVIRON QUAL, V26, P1056, DOI 10.2134/jeq1997.00472425002600040017x
   Teiter S, 2005, ECOL ENG, V25, P528, DOI 10.1016/j.ecoleng.2005.07.011
   Uggetti E, 2012, WATER RES, V46, P1755, DOI 10.1016/j.watres.2011.12.049
   Wang YH, 2008, ECOL ENG, V32, P22, DOI 10.1016/j.ecoleng.2007.08.003
   Wang YH, 2013, ENVIRON POLLUT, V174, P273, DOI 10.1016/j.envpol.2012.11.032
   Yan C, 2012, J HAZARD MATER, V203, P188, DOI 10.1016/j.jhazmat.2011.12.002
NR 35
TC 39
Z9 41
U1 12
U2 148
PU ELSEVIER SCIENCE BV
PI AMSTERDAM
PA PO BOX 211, 1000 AE AMSTERDAM, NETHERLANDS
SN 0048-9697
EI 1879-1026
J9 SCI TOTAL ENVIRON
JI Sci. Total Environ.
PD DEC 15
PY 2015
VL 538
BP 824
EP 833
DI 10.1016/j.scitotenv.2015.08.090
PG 10
WC Environmental Sciences
WE Science Citation Index Expanded (SCI-EXPANDED)
SC Environmental Sciences & Ecology
GA CU2JD
UT WOS:000363348900079
PM 26342902
DA 2023-11-17
ER

PT J
AU Martinez, M
   Ardón, M
AF Martinez, Melinda
   Ardon, Marcelo
TI Drivers of greenhouse gas emissions from standing dead trees in ghost
   forests
SO BIOGEOCHEMISTRY
LA English
DT Article
DE Carbon dioxide (CO2); Methane (CH4); Nitrous oxide (N2O); Freshwater;
   Wetlands; Ghost forests
ID ALBEMARLE-ESTUARINE-SYSTEM; METHANE EMISSIONS; SEA-LEVEL; NITROUS-OXIDE;
   SALTWATER INCURSION; WATER-INTRUSION; WETLAND SOILS; LIVING TREES;
   SALINITY; VEGETATION
AB Coastal freshwater forested wetlands are rapidly transitioning from forest to marsh, leaving behind many standing dead trees (snags) in areas often called 'ghost forests'. Snags can act as conduits for soil produced greenhouse gases (GHG) and can also be sources as they decompose. Thus, snags have the potential to contribute GHGs to the atmosphere, but emissions are not well understood. We assessed GHG emissions (carbon dioxide-CO2, methane-CH4, and nitrous oxide-N2O) from snags and soils in five ghost forests along a salinity gradient on the coast of North Carolina, USA. Mean (+/- SE) soil GHG fluxes (416 +/- 44 mg CO2 m(-2) h(-1), 5.9 +/- 1.9 mg CH4 m(-2) h(-1), and 0.1 +/- 0.06 mg N2O m(-2) h(-1)) were similar to 4 times greater than mean snag GHGs (116 +/- 15 mg CO2 m(-2) h(-1), 0.3 +/- 0.09 mg CH4 m(-2) h(-1), and 0.04 +/- 0.009 mg N2O m(-2) h(-1)). Hydrological conditions and salinity influenced soil GHG fluxes between the two field campaigns, but snags were less predictable and more variable. Snag and soil CO2/N2O fluxes were influenced by similar environmental parameters. The drivers for soil and snag CH4 however, were often not the same and at times oppositely correlated. Our results illustrate the need to further research into the drivers and importance of GHG emissions from snags, and the need to include tree stems into ecosystem GHG research.
C1 [Martinez, Melinda; Ardon, Marcelo] North Carolina State Univ, Dept Forestry & Environm Resources, Raleigh, NC 27695 USA.
C3 North Carolina State University
RP Martinez, M (通讯作者)，North Carolina State Univ, Dept Forestry & Environm Resources, Raleigh, NC 27695 USA.
EM mmarti13@ncsu.edu; mlardons@ncsu.edu
OI Ardon, Marcelo/0000-0001-7275-2672; Martinez,
   Melinda/0000-0001-6652-9220
FU National Science Foundation [DEB1713592]; North Carolina Sea
FX We thank Destinee Parson, Colin Dail, Cam Phipps, Margaret Maynardie,
   Kelsey Morton, and Steve Anderson for field and lab assistance. We are
   also thankful for the Ardon lab, Dr. Jodi Forrester, and Dr. Mary Jane
   Carmichael for feedback on this manuscript. This work was funded by
   National Science Foundation (DEB1713592) as well as North Carolina Sea
   Grant/SpaceGrant Fellowship (2019).
CR Ardón M, 2018, BIOGEOCHEMISTRY, V140, P217, DOI 10.1007/s10533-018-0486-2
   Ardón M, 2013, GLOBAL CHANGE BIOL, V19, P2976, DOI 10.1111/gcb.12287
   Barba J, 2019, SCI REP-UK, V9, DOI 10.1038/s41598-019-39663-8
   CARMICHAEL M, 2017, WETLANDS
   Carmichael MJ, 2014, BIOGEOCHEMISTRY, V119, P1, DOI 10.1007/s10533-014-9974-1
   Chapin III S.F., 2011, PRINCIPLES TERRESTRI
   Corbett DR, 2007, ESTUAR COAST SHELF S, V71, P717, DOI 10.1016/j.ecss.2006.09.024
   Covey KR, 2019, NEW PHYTOL, V222, P35, DOI 10.1111/nph.15624
   Covey KR, 2012, GEOPHYS RES LETT, V39, DOI 10.1029/2012GL052361
   Gauci V, 2010, ATMOS ENVIRON, V44, P2157, DOI 10.1016/j.atmosenv.2010.02.034
   Grunwald S, 2008, SOIL SCI SOC AM J, V72, P1174, DOI 10.2136/sssaj2007.0354
   Helton AM, 2019, ECOSYSTEMS, V22, P1108, DOI 10.1007/s10021-018-0325-2
   Helton AM, 2014, BIOGEOCHEMISTRY, V120, P133, DOI 10.1007/s10533-014-9986-x
   Hornibrook ERC, 1997, GEOCHIM COSMOCHIM AC, V61, P745, DOI 10.1016/S0016-7037(96)00368-7
   Huntington JL, 2017, B AM METEOROL SOC, V98, P2397, DOI 10.1175/BAMS-D-15-00324.1
   HUTCHINSON GL, 1981, SOIL SCI SOC AM J, V45, P311, DOI 10.2136/sssaj1981.03615995004500020017x
   Jeffrey LC, 2021, NEW PHYTOL, V230, P2200, DOI 10.1111/nph.17343
   Jeffrey LC, 2019, NEW PHYTOL, V224, P146, DOI 10.1111/nph.15995
   Kirwan ML, 2019, NAT CLIM CHANGE, V9, P450, DOI 10.1038/s41558-019-0488-7
   Kirwan ML, 2013, NATURE, V504, P53, DOI 10.1038/nature12856
   Kohl L, 2019, BIOGEOSCIENCES, V16, P3319, DOI 10.5194/bg-16-3319-2019
   Kopp RE, 2015, CURR CLIM CHANGE REP, V1, P192, DOI 10.1007/s40641-015-0015-5
   Krauss KW, 2018, GLOBAL BIOGEOCHEM CY, V32, P817, DOI 10.1029/2018GB005897
   Krauss KW, 2009, WETLANDS, V29, P505, DOI 10.1672/08-77.1
   MACHACOVA K, 2016, SCI REP NAT PUBL GRO
   Machacova K, 2021, NEW PHYTOL, V229, P1983, DOI 10.1111/nph.17002
   Machacova K, 2019, NAT COMMUN, V10, DOI 10.1038/s41467-019-12976-y
   Machacova K, 2013, PLANT SOIL, V364, P287, DOI 10.1007/s11104-012-1359-4
   Maier M, 2018, J PLANT NUTR SOIL SC, V181, P31, DOI 10.1002/jpln.201600405
   Manda AK, 2014, ENVIRON EARTH SCI, V71, P4409, DOI 10.1007/s12665-013-2834-9
   Megonigal JP, 2020, NEW PHYTOL, V225, P1470, DOI 10.1111/nph.16292
   Minick KJ, 2019, FRONT FOR GLOB CHANG, V2, DOI 10.3389/ffgc.2019.00007
   Moldaschl E, 2021, PLANT SOIL, V461, P407, DOI 10.1007/s11104-020-04818-4
   MOORHEAD KK, 1995, ECOL APPL, V5, P261, DOI 10.2307/1942068
   Morse JL, 2012, J GEOPHYS RES-BIOGEO, V117, DOI 10.1029/2011JG001923
   Neubauer SC, 2015, ECOSYSTEMS, V18, P1000, DOI 10.1007/s10021-015-9879-4
   Neubauer SC, 2013, ESTUAR COAST, V36, P491, DOI 10.1007/s12237-011-9455-x
   Pangala SR, 2017, NATURE, V552, P230, DOI 10.1038/nature24639
   Pangala SR, 2015, GLOBAL CHANGE BIOL, V21, P2642, DOI 10.1111/gcb.12891
   Pangala SR, 2013, NEW PHYTOL, V197, P524, DOI 10.1111/nph.12031
   Pedersen AR, 2010, EUR J SOIL SCI, V61, P888, DOI 10.1111/j.1365-2389.2010.01291.x
   Pitz S, 2017, NEW PHYTOL, V214, P1432, DOI 10.1111/nph.14559
   Pitz SL, 2018, BIOGEOCHEMISTRY, V137, P307, DOI 10.1007/s10533-017-0400-3
   Plain C, 2019, NEW PHYTOL, V221, P1447, DOI 10.1111/nph.15452
   Poffenbarger HJ, 2011, WETLANDS, V31, P831, DOI 10.1007/s13157-011-0197-0
   Pohlert T., 2014, R PACKAGE
   Poulter B, 2006, J GEOPHYS RES-ATMOS, V111, DOI 10.1029/2005JD006455
   Prendergast-Miller MT, 2011, FEMS MICROBIOL LETT, V316, P31, DOI 10.1111/j.1574-6968.2010.02187.x
   PULLIAM WM, 1992, OECOLOGIA, V91, P126, DOI 10.1007/BF00317250
   R Core Team, 2023, R LANG ENV STAT COMP
   RIGGS SR, 1995, MAR GEOL, V126, P213, DOI 10.1016/0025-3227(95)00079-E
   Siegenthaler A, 2016, BIOGEOSCIENCES, V13, P1197, DOI 10.5194/bg-13-1197-2016
   Sjögersten S, 2020, NEW PHYTOL, V225, P769, DOI 10.1111/nph.16178
   Smart LS, 2020, ENVIRON RES LETT, V15, DOI 10.1088/1748-9326/aba136
   Sweet W. V., 2018, PATTERNS PROJECTIONS
   Taillie PJ, 2019, ECOSYSTEMS, V22, P1918, DOI 10.1007/s10021-019-00382-w
   Terazawa K, 2007, SOIL BIOL BIOCHEM, V39, P2689, DOI 10.1016/j.soilbio.2007.05.013
   Terazawa K, 2015, BIOGEOCHEMISTRY, V123, P349, DOI 10.1007/s10533-015-0070-y
   Ury EA, 2021, ECOL APPL, V31, DOI 10.1002/eap.2339
   Wang ZP, 2017, J GEOPHYS RES-BIOGEO, V122, P2479, DOI 10.1002/2017JG003991
   Wang ZP, 2016, NEW PHYTOL, V211, P429, DOI 10.1111/nph.13909
   Warner DL, 2017, ECOSYSTEMS, V20, P1205, DOI 10.1007/s10021-016-0106-8
   Welch B, 2019, GLOBAL CHANGE BIOL, V25, P361, DOI 10.1111/gcb.14498
   Weston NB, 2011, BIOGEOCHEMISTRY, V102, P135, DOI 10.1007/s10533-010-9427-4
   WILSON B, 2018, ESTUAR COAST
   Winton RS, 2017, ECOLOGY, V98, P265, DOI 10.1002/ecy.1640
   Winton RS, 2016, WATER AIR SOIL POLL, V227, DOI 10.1007/s11270-016-3082-x
   Winton RS, 2016, WETL ECOL MANAG, V24, P419, DOI 10.1007/s11273-015-9468-5
   Wobbrock JO, 2011, 29TH ANNUAL CHI CONFERENCE ON HUMAN FACTORS IN COMPUTING SYSTEMS, P143, DOI 10.1145/1978942.1978963
   Zhang LH, 2019, ATMOS ENVIRON, V204, P78, DOI 10.1016/j.atmosenv.2019.02.024
NR 70
TC 6
Z9 6
U1 7
U2 44
PU SPRINGER
PI DORDRECHT
PA VAN GODEWIJCKSTRAAT 30, 3311 GZ DORDRECHT, NETHERLANDS
SN 0168-2563
EI 1573-515X
J9 BIOGEOCHEMISTRY
JI Biogeochemistry
PD JUL
PY 2021
VL 154
IS 3
BP 471
EP 488
DI 10.1007/s10533-021-00797-5
EA MAY 2021
PG 18
WC Environmental Sciences; Geosciences, Multidisciplinary
WE Science Citation Index Expanded (SCI-EXPANDED)
SC Environmental Sciences & Ecology; Geology
GA SY3XJ
UT WOS:000648797400001
OA Green Submitted
DA 2023-11-17
ER

PT J
AU Junior, EOS
   van Bergen, TJHM
   Nauta, J
   Budisa, A
   Aben, RCH
   Weideveld, STJ
   de Souza, CA
   Muniz, CC
   Roelofs, J
   Lamers, LPM
   Kosten, S
AF Oliveira Junior, Ernandes S.
   van Bergen, Tamara J. H. M.
   Nauta, Janne
   Budisa, Andrea
   Aben, Ralf C. H.
   Weideveld, Stefan T. J.
   de Souza, Celia A.
   Muniz, Claumir C.
   Roelofs, Jan
   Lamers, Leon P. M.
   Kosten, Sarian
TI Water Hyacinth's Effect on Greenhouse Gas Fluxes: A Field Study in a
   Wide Variety of Tropical Water Bodies
SO ECOSYSTEMS
LA English
DT Article
DE Eichhornia crassipes; floating macrophytes; methane emission; carbon
   dioxide; global warming; ebullitive flux; Pantanal; Amazon
ID METHANE EMISSIONS; EICHHORNIA-CRASSIPES; AQUATIC MACROPHYTES; PANTANAL
   WETLAND; CH4; CO2; FLOODPLAIN; DIVERSITY; DYNAMICS; SYSTEMS
AB Water hyacinth is able to sequester large amounts of carbon dioxide (CO2) in wetlands. At the same time, the high production of organic matter combined with the plant's capacity to limit the diffusion of oxygen from the atmosphere into the water creates favorable conditions for the production of methane (CH4). The combination of these mechanisms challenges the prediction of water hyacinth's net effects on greenhouse gas (GHG) emissions. To unravel the impact of water hyacinth on GHG fluxes, we performed an extensive fieldwork study encompassing 22 sites dominated by water hyacinth in the Pantanal and Amazon during two different seasons. The highest CH(4)emissions from water hyacinth beds occurred in shallow systems where sediment rooting enabled plant-mediated CH(4)transport (307 +/- 407 mg CH4 m(-2) day(-1)in waters shallower than 1 m, as opposed to 6.1 +/- 10.6 mg CH(4)m(-2)day(-1)in deeper waters). When CO(2)uptake rates are added to the GHG budget (in terms of global warming potential), the water bodies were usually a GHG sink (- 5.2 +/- 10 gCO(2) eq m(-2) day(-1)). The strength of the sink is highest in deeper systems where even a low water hyacinth coverage may already offset open water emissions. This dual effect of strong CO(2)uptake-and at least temporal carbon storage in biomass-in combination with a high CO2-to-biomass-to-CH4(and possibly back to CO2) conversion highlights the necessity to include vegetation characteristics in relation to depth when estimating GHG fluxes for tropical wetlands.
C1 [Oliveira Junior, Ernandes S.; Muniz, Claumir C.] Univ State Mato Grosso, Lab Ichthyol North Pantanal, Grad Program Environm Sci, Res Ctr,Limnol Biodivers & Ethnobiol Pantanal, BR-78200000 Caceres, Brazil.
   [van Bergen, Tamara J. H. M.; Aben, Ralf C. H.; Weideveld, Stefan T. J.; Roelofs, Jan; Lamers, Leon P. M.; Kosten, Sarian] Radboud Univ Nijmegen, Dept Aquat Ecol & Environm Biol, Inst Water & Wetland Res, POB 9010, NL-6500 GL Nijmegen, Netherlands.
   [van Bergen, Tamara J. H. M.] Radboud Univ Nijmegen, Inst Water & Wetland Res, Dept Environm Sci, POB 9010, NL-6500 GL Nijmegen, Netherlands.
   [Nauta, Janne] Univ Groningen, Groningen Inst Evolutionary Life Sci, Conservat Ecol Grp, POB 11103, NL-9700 CC Groningen, Netherlands.
   [Budisa, Andrea] Rudjer Boskovic Inst, Ctr Marine Res, G Paliaga 5, Rovinj 52210, Croatia.
   [de Souza, Celia A.] Univ State Mato Grosso, Lab Studies Fluvial Geomorphol, BR-78200000 Caceres, Brazil.
   [Roelofs, Jan; Lamers, Leon P. M.] B WARE Res Ctr, POB 6558, NL-6503 GB Nijmegen, Netherlands.
C3 Radboud University Nijmegen; Radboud University Nijmegen; University of
   Groningen; Rudjer Boskovic Institute
RP Junior, EOS (通讯作者)，Univ State Mato Grosso, Lab Ichthyol North Pantanal, Grad Program Environm Sci, Res Ctr,Limnol Biodivers & Ethnobiol Pantanal, BR-78200000 Caceres, Brazil.
EM ernandes.sobreira@gmail.com
RI Souza, Celia/AAL-4141-2021; Kosten, Sarian/D-7550-2011; Lamers, Leon
   P.M./A-8718-2012; Roelofs, Jan GM/C-1243-2011; Oliveira Junior, Ernandes
   Sobreira/E-3824-2019
OI Kosten, Sarian/0000-0003-2031-0965; Lamers, Leon
   P.M./0000-0003-3769-2154; Aben, Ralf/0000-0002-6182-4789; Cesar Muniz,
   Claumir/0000-0002-2082-2234; Oliveira Junior, Ernandes
   Sobreira/0000-0002-6953-6917; van Bergen, Tamara/0000-0002-5840-0977;
   Nauta, Janne/0000-0001-6368-775X
FU Koninklijke Nederlandse Akademie van Wetenschappen (KNAW-Ecology Fund);
   Fundacao de Amparo a Pesquisa de Mato Grosso (FAPEMAT); Coordenacao de
   Aperfeicoamento de Pessoal de Nivel Superior-CAPES by the Science
   without Borders program [BEX 13607/13-8]; NWO-VENI grant [86312012]
FX The authors would like to thank the institutions that helped during the
   field campaign-6o Batalhao de Fronteira de Ca ' ceres; Grupo Cassol
   Energia; Bichos do Pantanal Project through the Socio-environmental
   Petrobras Program; and the Federal University of Juiz de Fora-Brazil. We
   thank Donato Abe for borrowing the Uwitec corer sampler. Also, we thank
   the people involved in the laboratory analyses (Roy Peters; Germa
   Verheggen; Sebastian Krosse; Paul van der Ven). Finally, we would like
   to thank the institutions funding this research - Koninklijke
   Nederlandse Akademie van Wetenschappen (KNAW-Ecology Fund) and Fundacao
   de Amparo a Pesquisa de Mato Grosso (FAPEMAT). E.S. was also funded by
   the Coordenacao de Aperfeicoamento de Pessoal de Nivel Superior-CAPES by
   the Science without Borders program Process BEX 13607/13-8. S.K. was
   supported by NWO-VENI grant 86312012.
CR Aben RCH, 2017, NAT COMMUN, V8, DOI 10.1038/s41467-017-01535-y
   Abril G, 2014, NATURE, V505, P395, DOI 10.1038/nature12797
   Almeida RM, 2016, FRONT MICROBIOL, V7, DOI 10.3389/fmicb.2016.00717
   Attermeyer K, 2016, SCI REP-UK, V6, DOI 10.1038/srep20424
   Avila MP, 2019, MICROB ECOL, V78, P575, DOI 10.1007/s00248-019-01331-9
   BANIK A, 1993, CHEMOSPHERE, V27, P1539, DOI 10.1016/0045-6535(93)90248-4
   Barbiero L, 2018, SCI TOTAL ENVIRON, V619, P1420, DOI 10.1016/j.scitotenv.2017.11.197
   Bastviken D, 2010, ENVIRON SCI TECHNOL, V44, P5450, DOI 10.1021/es1005048
   Bastviken D, 2008, J GEOPHYS RES-BIOGEO, V113, DOI 10.1029/2007JG000608
   Bolpagni R, 2007, AQUAT BOT, V87, P43, DOI 10.1016/j.aquabot.2007.02.002
   Brix H, 2001, AQUAT BOT, V69, P313, DOI 10.1016/S0304-3770(01)00145-0
   Bunch AJ, 2010, WETLANDS, V30, P429, DOI 10.1007/s13157-010-0051-9
   Carmichael MJ, 2014, BIOGEOCHEMISTRY, V119, P1, DOI 10.1007/s10533-014-9974-1
   Carvalho F.T., 2003, Planta daninha, V21, P15, DOI 10.1590/S0100-83582003000400003
   Cavenaghi A.L., 2005, Planta daninha, V23, P225, DOI 10.1590/S0100-83582005000200008
   Chaves OR, 2011, HIST MEMORIA CACERES, p303p
   Coelho CAS, 2016, THEOR APPL CLIMATOL, V125, P769, DOI 10.1007/s00704-015-1540-9
   DEVOL AH, 1990, J GEOPHYS RES-ATMOS, V95, P16417, DOI 10.1029/JD095iD10p16417
   DEVOL AH, 1995, GLOBAL BIOGEOCHEM CY, V9, P307, DOI 10.1029/95GB01145
   Ding WX, 2005, ATMOS ENVIRON, V39, P3199, DOI 10.1016/j.atmosenv.2005.02.022
   Dorodnikov M, 2011, BIOGEOSCIENCES, V8, P2365, DOI 10.5194/bg-8-2365-2011
   Franca RRd, 2015, GEOGRAFIAS ARTIGOS C, V11
   Grasset C, 2016, FRESHWATER BIOL, V61, P1405, DOI 10.1111/fwb.12780
   Gripp Anderson da Rocha, 2013, Acta Limnol. Bras., V25, P291
   HAMILTON SK, 1995, BIOGEOCHEMISTRY, V30, P115
   Hamilton SK, 1997, LIMNOL OCEANOGR, V42, P257, DOI 10.4319/lo.1997.42.2.0257
   Heiri O, 2001, J PALEOLIMNOL, V25, P101, DOI 10.1023/A:1008119611481
   Junk WJ, 2014, AQUAT CONSERV, V24, P5, DOI 10.1002/aqc.2386
   Keppler F, 2006, NATURE, V439, P187, DOI 10.1038/nature04420
   Kosten S, 2018, INLAND WATERS, V8, P329, DOI 10.1080/20442041.2018.1483126
   Kosten S, 2016, WATER RES, V104, P200, DOI 10.1016/j.watres.2016.07.054
   Machado DO, 2014, ENG SANIT AMBIENT, V19, P195, DOI 10.1590/S1413-41522014000200010
   Marani L, 2007, ATMOS ENVIRON, V41, P1627, DOI 10.1016/j.atmosenv.2006.10.046
   Masifwa WF, 2001, HYDROBIOLOGIA, V452, P79, DOI 10.1023/A:1011923926911
   Melack JM, 2004, GLOBAL CHANGE BIOL, V10, P530, DOI 10.1111/j.1365-2486.2004.00763.x
   Mendonça R, 2014, ECOSYSTEMS, V17, P430, DOI 10.1007/s10021-013-9735-3
   Mironga J., 2011, J ENVIRON SCI ENG, V5, P1252
   Myhre G, 2014, CLIMATE CHANGE 2013: THE PHYSICAL SCIENCE BASIS, P659
   Nyananyo B. L., 2007, J APPL SCI ENV MANAG, V11, P133
   Oliveira ES, 2018, AQUAT BOT, V145, P1, DOI 10.1016/j.aquabot.2017.11.005
   Oo AZ, 2018, AGR ECOSYST ENVIRON, V252, P148, DOI 10.1016/j.agee.2017.10.014
   OWENS CS, 1995, J AQUAT PLANT MANAGE, V33, P63
   Pangala SR, 2017, NATURE, V552, P230, DOI 10.1038/nature24639
   Paranaíba JR, 2020, PLOS ONE, V15, DOI 10.1371/journal.pone.0231082
   Peixoto RB, 2016, ECOSYSTEMS, V19, P724, DOI 10.1007/s10021-016-9964-3
   PENFOUND WT, 1948, ECOL MONOGR, V18, P447, DOI 10.2307/1948585
   REDDY KR, 1991, HYDROBIOLOGIA, V211, P101, DOI 10.1007/BF00037366
   Ren MX, 2007, AQUAT BOT, V87, P242, DOI 10.1016/j.aquabot.2007.06.002
   Ruiz Tellez T., 2008, Aquatic Invasions, V3, P42, DOI 10.3391/ai.2008.3.1.8
   Villamagna AM, 2010, FRESHWATER BIOL, V55, P282, DOI 10.1111/j.1365-2427.2009.02294.x
   Whiting GJ, 1992, GLOBAL BIOGEOCHEM CY, V6, P225, DOI 10.1029/92GB00710
   Yoshida N, 2014, FRONT MICROBIOL, V5, DOI 10.3389/fmicb.2014.00030
   Zampin IC, 2017, REV GESTAO U, V7, P1
NR 53
TC 16
Z9 16
U1 2
U2 30
PU SPRINGER
PI NEW YORK
PA ONE NEW YORK PLAZA, SUITE 4600, NEW YORK, NY, UNITED STATES
SN 1432-9840
EI 1435-0629
J9 ECOSYSTEMS
JI Ecosystems
PD JUN
PY 2021
VL 24
IS 4
BP 988
EP 1004
DI 10.1007/s10021-020-00564-x
EA OCT 2020
PG 17
WC Ecology
WE Science Citation Index Expanded (SCI-EXPANDED)
SC Environmental Sciences & Ecology
GA SS1ZN
UT WOS:000577485300001
OA Green Published
DA 2023-11-17
ER

PT J
AU Rhee, JS
   Iamchaturapatr, J
AF Rhee, Jae Seong
   Iamchaturapatr, Janjit
TI Carbon capture and sequestration by a treatment wetland
SO ECOLOGICAL ENGINEERING
LA English
DT Article
DE Phytoremediation; CO2 capture; Sequestration; Aquatic plant; Treatment
   wetland; CO2 removal kinetic
ID GREENHOUSE-GAS EMISSIONS; ELEVATED CO2; CONSTRUCTED WETLAND; DIOXIDE;
   ASSIMILATION; ENRICHMENT; NITROGEN; PLANTS; MODEL
AB An understanding of detailed kinetic of CO2 removal by plants can lead to an effective design of the phytoremediation process for anthropogenic CO2 reduction. This study examines the CO2 removal rates of five wetland plants (Cyperus alternifolius, Dracaena fragrans, Iris ensata, Iris setosa and Thalia dealbata) by using saturation reaction and first-order reaction kinetic equations. it was determined that the elevation Of CO2 levels stimulated the plant-CO2 uptake rate. The maximum CO2 removal rates (k) of plants were found to range between 0.76 and 1.21 gm(-2) h(-1). The magnitude of first-order kinetic coefficient of plants (k') had a close relationship with CO2 level at half-velocity (K). For consistency, the same kinetics were applied to the continuous flow experiment. A saturation kinetic approach was well suited to estimate the removal rate of CO2 in continuous flow system, while a first-order kinetic approach was limited to inflow CO2 levels below 500 ppm. (C) 2008 Elsevier B.V. All rights reserved.
C1 [Rhee, Jae Seong; Iamchaturapatr, Janjit] Korea Inst Sci & Technol, Div Energy & Environm Res, Environm & Technol Res Grp, Seoul 136791, South Korea.
C3 Korea Institute of Science & Technology (KIST)
RP Iamchaturapatr, J (通讯作者)，Korea Inst Sci & Technol, Div Energy & Environm Res, Environm & Technol Res Grp, 39-1 Hawolgok Dong, Seoul 136791, South Korea.
EM janjit@hotmail.com
FU Ministry of Environment, Korea [2M21530]
FX This work was supported by the Eco-Technopia 21 project of the Ministry
   of Environment, Korea (2M21530). Furthermore, the authors like to
   acknowledge the members of the KIST Environmental Analysis Center, Ms.
   Su Won Yi, Mr. Hyun June Lee, Mr. Hae Jong Jang and Ms. Kyung Hee Min
   for their help.
CR Ainsworth EA, 2005, NEW PHYTOL, V165, P351, DOI 10.1111/j.1469-8137.2004.01224.x
   ALBRECHT A, 2001, AGR ECOSYST ENVIRON, V99, P15
   Ceulemans R, 1999, ANN BOT-LONDON, V84, P577, DOI 10.1006/anbo.1999.0945
   Clark KL, 1999, ECOL APPL, V9, P936, DOI 10.1890/1051-0761(1999)009[0936:ECONEO]2.0.CO;2
   Euliss NH, 2006, SCI TOTAL ENVIRON, V361, P179, DOI 10.1016/j.scitotenv.2005.06.007
   FARQUHAR GD, 1980, PLANTA, V149, P78, DOI 10.1007/BF00386231
   Fenner N, 2007, ENVIRON SCI TECHNOL, V41, P3146, DOI 10.1021/es061765v
   Fujii S, 2005, BUILD ENVIRON, V40, P105, DOI 10.1016/j.buildenv.2004.04.015
   GOLDSWORTHY A, 1970, PLANT PHYSIOL, V46, P850, DOI 10.1104/pp.46.6.850
   Gutschick VP, 2007, ECOL MODEL, V200, P433, DOI 10.1016/j.ecolmodel.2006.08.013
   Harper RJ, 2007, ECOL ENG, V29, P329, DOI 10.1016/j.ecoleng.2006.09.025
   Kürsten E, 2000, ECOL ENG, V16, pS69, DOI 10.1016/S0925-8574(00)00054-9
   Liikanen A, 2006, ECOL ENG, V26, P241, DOI 10.1016/j.ecoleng.2005.10.005
   Masson-Delmotte V, 2021, SPECIAL REPORT CARBO
   Miltner A, 2004, ORG GEOCHEM, V35, P1015, DOI 10.1016/j.orggeochem.2004.05.001
   Oelbermann M, 2007, ECOL ENG, V29, P342, DOI 10.1016/j.ecoleng.2006.09.014
   Ono E, 2006, BIOSYST ENG, V95, P597, DOI 10.1016/j.biosystemseng.2006.08.005
   Otsuki T, 2001, SCI TOTAL ENVIRON, V277, P21, DOI 10.1016/S0048-9697(01)00831-2
   Picek T, 2007, ECOL ENG, V31, P98, DOI 10.1016/j.ecoleng.2007.06.008
   Rasse DP, 2003, FUNCT ECOL, V17, P222, DOI 10.1046/j.1365-2435.2003.00730.x
   Raven JA, 2006, CURR BIOL, V16, pR165, DOI 10.1016/j.cub.2006.02.041
   Ravikovitch PI, 2005, ENVIRON SCI TECHNOL, V39, P4990, DOI 10.1021/es048307b
   Ridge I., 2002, PLANTS
   Somova LA, 2003, ADV SPACE RES-SERIES, V31, P1731, DOI 10.1016/S0273-1177(03)80019-4
   Stumm W, 1996, AQUATIC CHEM CHEM EQ
   Teiter S, 2005, ECOL ENG, V25, P528, DOI 10.1016/j.ecoleng.2005.07.011
   TOLBERT NE, 1995, P NATL ACAD SCI USA, V92, P11230, DOI 10.1073/pnas.92.24.11230
   Watanabe T, 1997, JPN HEART J, V38, P503
NR 28
TC 14
Z9 21
U1 4
U2 35
PU ELSEVIER
PI AMSTERDAM
PA RADARWEG 29, 1043 NX AMSTERDAM, NETHERLANDS
SN 0925-8574
EI 1872-6992
J9 ECOL ENG
JI Ecol. Eng.
PD MAR 4
PY 2009
VL 35
IS 3
BP 393
EP 401
DI 10.1016/j.ecoleng.2008.10.008
PG 9
WC Ecology; Engineering, Environmental; Environmental Sciences
WE Science Citation Index Expanded (SCI-EXPANDED)
SC Environmental Sciences & Ecology; Engineering
GA 430ES
UT WOS:000264972200006
DA 2023-11-17
ER

PT J
AU Creed, IF
   Miller, J
   Aldred, D
   Adams, JK
   Spitale, S
   Bourbonniere, RA
AF Creed, Irena F.
   Miller, Johnston
   Aldred, David
   Adams, Jennifer K.
   Spitale, Salvatore
   Bourbonniere, Rick A.
TI Hydrologic profiling for greenhouse gas effluxes from natural grasslands
   in the prairie pothole region of Canada
SO JOURNAL OF GEOPHYSICAL RESEARCH-BIOGEOSCIENCES
LA English
DT Article
DE grassland; prairie pothole; soil; hydrology; greenhouse gas; climate
   change
ID TEMPORAL VARIATION; SOIL RESPIRATION; NORTH-DAKOTA; WETLANDS; CARBON;
   EMISSIONS; FOREST; SASKATCHEWAN; PERFORMANCE; ECOSYSTEM
AB The prairie pothole physiographic region of North America is likely to be affected by climate change, and it is important to establish its baseline global warming potential as a basis for assessing global change effects. This study estimated the hydrologic effects on soil greenhouse gas efflux during the growing season along hydrologic profiles within natural prairie potholes ranging from the southern to northern limits of the prairie pothole region within central Canada. Soil moisture was found to be an important driver of differences in soil efflux along the hydrologic profiles and along the south-to-north gradient. The position of peak cumulative soil efflux varied along the hydrologic profile, with the N2O peak occurring at the backslope, the CO2 peaks at footslope and toeslope, and the CH4 peaks at toeslope and surface waters. When cumulative soil efflux was converted to global warming potential (Mg CO2 eq), the largest values were restricted to the narrow land-water interface in the south but expanded to a broader area of the hillslope in the north. CO2 was the major (> 95%) contributor to global warming potential. Omitting hydrologic controls on greenhouse gas fluxes from estimates of global warming potential led to substantial underestimates of the contributions of N2O and CH4. Arid regions in the south had smaller global warming potential than wetter regions in the north. If future climate projections for a warmer, drier climate in this region are realized, global warming potential from soil greenhouse gas fluxes will be smaller in this landscape, because the changing hydrologic conditions should result in a reduction of global warming potential from land surfaces, even as global warming potential from surface waters increases.
C1 [Creed, Irena F.; Miller, Johnston; Aldred, David; Adams, Jennifer K.; Spitale, Salvatore] Univ Western Ontario, Dept Biol, London, ON N6A 5B7, Canada.
   [Bourbonniere, Rick A.] Environm Canada, Water Sci & Technol Directorate, Burlington, ON L7R 4A6, Canada.
C3 Western University (University of Western Ontario); Environment &
   Climate Change Canada
RP Creed, IF (通讯作者)，Univ Western Ontario, Dept Biol, London, ON N6A 5B7, Canada.
EM icreed@uwo.ca
RI Creed, Irena F/L-8810-2013
OI Creed, Irena F/0000-0001-8199-1472; Adams, Jennifer/0000-0002-0380-3832
FU NSERC; Ducks Unlimited Canada
FX This study was funded by NSERC (Discovery Grant to IFC), Ducks Unlimited
   Canada (Grant to IFC, RAB), and through Environment Canada's
   participation in the Program for Energy Research & Development (RAB). T.
   Malakoff and S. Kelly provided exceptional service in the installation
   of the boardwalks and the instrumentation, monitoring, and sampling of
   the potholes. K. Edmondson provided assistance with the chemical and gas
   chromatographic analyses, and F. Dunnett designed and constructed the
   collars and chambers used for greenhouse gas efflux determination.
CR Altor AE, 2008, WETLANDS, V28, P423, DOI 10.1672/07-98.1
   [Anonymous], 2011, SIGMAPLOT VERS 12 0
   [Anonymous], 1979, HYDROLOG SCI J, DOI [DOI 10.1080/02626667909491834, 10.1080/02626667909491834]
   [Anonymous], 2000, TERRAIN ANAL PRINCIP
   Badiou P, 2011, WETL ECOL MANAG, V19, P237, DOI 10.1007/s11273-011-9214-6
   Bridgham SD, 2006, WETLANDS, V26, P889, DOI 10.1672/0277-5212(2006)26[889:TCBONA]2.0.CO;2
   Brye KR, 2010, SOIL SCI, V175, P339, DOI 10.1097/SS.0b013e3181e83db2
   Carlyle S. A., 2006, THESIS U W ONTARIO L
   Chapuis-Lardy L, 2007, GLOBAL CHANGE BIOL, V13, P1, DOI 10.1111/j.1365-2486.2006.01280.x
   Corre MD, 1999, BIOGEOCHEMISTRY, V44, P29, DOI 10.1007/BF00992997
   Creed IF, 2011, ECOL STUD-ANAL SYNTH, V216, P69, DOI 10.1007/978-94-007-1363-5_4
   Dunmola AS, 2010, CAN J SOIL SCI, V90, P243, DOI 10.4141/CJSS08053
   Euliss NH, 2006, SCI TOTAL ENVIRON, V361, P179, DOI 10.1016/j.scitotenv.2005.06.007
   Forster P, 2007, AR4 CLIMATE CHANGE 2007: THE PHYSICAL SCIENCE BASIS, P129
   Fung K. I., 1969, ATLAS SASKATCHEWAN, P40
   Gala TS, 2011, REMOTE SENS ENVIRON, V115, P3507, DOI 10.1016/j.rse.2011.08.013
   Gleason RA, 2009, SOIL BIOL BIOCHEM, V41, P2501, DOI 10.1016/j.soilbio.2009.09.008
   HAMON WR, 1961, J HYDRAULICS DIV ASC, V87
   Johnson WC, 2010, BIOSCIENCE, V60, P128, DOI 10.1525/bio.2010.60.2.7
   Kaheil YH, 2009, IEEE GEOSCI REMOTE S, V6, P179, DOI 10.1109/LGRS.2008.2010001
   Lindsay J. B, 2005, HYDROL PROCESS, V19, DOI 10.1002/hyp.5818
   Livingston G.P., 1995, BIOGENIC TRACE GASES, P14
   MACMILLAN RA, 2000, PROTOCOL PREPARING D
   Matson A, 2009, FOREST ECOL MANAG, V258, P1073, DOI 10.1016/j.foreco.2009.05.034
   McClain ME, 2003, ECOSYSTEMS, V6, P301, DOI 10.1007/s10021-003-0161-9
   Millett B, 2009, CLIMATIC CHANGE, V93, P243, DOI 10.1007/s10584-008-9543-5
   Mitsch W., 2007, WETLANDS, V4th
   Nelson JDJ, 2008, NUTR CYCL AGROECOSYS, V82, P137, DOI 10.1007/s10705-008-9175-1
   Niemuth ND, 2010, WETLANDS, V30, P1053, DOI 10.1007/s13157-010-0111-1
   OCALLAGHAN JF, 1984, COMPUT VISION GRAPH, V28, P323, DOI [10.1016/S0734-189X(84)80011-0, 10.1016/0734-189X(89)90053-4]
   Pennock D., 2007, AGR WETLANDS GREENHO
   Pennock D, 2010, GEODERMA, V155, P308, DOI 10.1016/j.geoderma.2009.12.015
   PENNOCK DJ, 1987, GEODERMA, V40, P297, DOI 10.1016/0016-7061(87)90040-1
   Phillips R, 2008, CATENA, V72, P386, DOI 10.1016/j.catena.2007.07.007
   PHIPPS KJ, 2006, THESIS U SASKATCHEWA
   Planchon O., 2002, CATENA, V46, DOI 10.1016/S0341-8162(01)00164-3
   Sass GZ, 2011, ECOL STUD-ANAL SYNTH, V216, P45, DOI 10.1007/978-94-007-1363-5_3
   Scott G.A.J., 1995, CANADAS VEGETATION W
   Shieflo J. B., 1968, 585B US GEOL SURV
   Tang JW, 2005, BIOGEOCHEMISTRY, V73, P183, DOI 10.1007/s10533-004-5889-6
   Tarboton DG, 1997, WATER RESOUR RES, V33, P309, DOI 10.1029/96WR03137
   Tiner R. W., 2003, WETLANDS, V23, DOI 10.1672/0277-5212(2003)023[0494:GIWOTU]2.0.CO;2
   van der Kamp G, 2009, HYDROGEOL J, V17, P203, DOI 10.1007/s10040-008-0367-1
   van der Valk A. G., 2003, WETLANDS, V23, DOI 10.1672/0277-5212(2003)023[0590:TSDAII]2.0.CO;2
   Waiser MJ, 2006, J GEOPHYS RES-BIOGEO, V111, DOI 10.1029/2005JG000088
   Webster KL, 2011, GEODERMA, V160, P457, DOI 10.1016/j.geoderma.2010.10.016
   Webster KL, 2009, SOIL SCI SOC AM J, V73, P1157, DOI 10.2136/sssaj2008.0310
   Webster KL, 2008, J GEOPHYS RES-BIOGEO, V113, DOI 10.1029/2008JG000706
   Winter TC, 1998, CLIMATIC CHANGE, V40, P189, DOI 10.1023/A:1005448416571
   Winter TC, 2003, WETLANDS, V23, P532, DOI 10.1672/0277-5212(2003)023[0532:HCIDIW]2.0.CO;2
   Yates TT, 2006, SOIL SCI SOC AM J, V70, P753, DOI 10.2136/sssaj2005.0214
   Zha TS, 2010, AGR FOREST METEOROL, V150, P1476, DOI 10.1016/j.agrformet.2010.08.003
NR 52
TC 15
Z9 15
U1 3
U2 45
PU AMER GEOPHYSICAL UNION
PI WASHINGTON
PA 2000 FLORIDA AVE NW, WASHINGTON, DC 20009 USA
SN 2169-8953
EI 2169-8961
J9 J GEOPHYS RES-BIOGEO
JI J. Geophys. Res.-Biogeosci.
PD JUN
PY 2013
VL 118
IS 2
BP 680
EP 697
DI 10.1002/jgrg.20050
PG 18
WC Environmental Sciences; Geosciences, Multidisciplinary
WE Science Citation Index Expanded (SCI-EXPANDED)
SC Environmental Sciences & Ecology; Geology
GA 224TU
UT WOS:000324913100023
OA Bronze
DA 2023-11-17
ER

PT J
AU Nutanong, S
   Chiemchaisri, C
   Chiemchaisri, W
   Kantawanichkul, S
AF Nutanong, Siripoon
   Chiemchaisri, Chart
   Chiemchaisri, Wilai
   Kantawanichkul, Suwasa
TI Greenhouse gas emission from horizontal and vertical subsurface flow
   constructed wetlands in tropical climate
SO JOURNAL OF WATER AND CLIMATE CHANGE
LA English
DT Article
DE constructed wetland; flow regime; greenhouse gas; rainfall event;
   tropical climate
ID WASTE-WATER TREATMENT; NITROUS-OXIDE; NITRIFIER DENITRIFICATION;
   METHANE; FLUXES; TEMPERATURE; DYNAMICS; REMOVAL; N2O
AB The aim of this study is to compare methane (CH4) and nitrous oxide (N2O) fluxes from horizontal subsurface flow (HSSF) and vertical subsurface flow (VF) systems treating municipal wastewater in tropical climates. The treatment performance from both systems was monitored simultaneously with CH4 and N2O fluxes to observe the relationships between them. Average CH4 fluxes of 5.4 mg.m(-2).h(-1) and 9.5 mg.m(-2).h(-1), and N2O fluxes of 0.32 and 0.21 mg.m(-2).h(-1) were measured from VF and HSSF systems, respectively. The average CH4 fluxes measured during the wet period were 63.5% and 44% less than those recorded during the dry period for HSSF and VF systems, respectively; those for N2O fluxes were 47% and 38% less than the dry period for these systems, respectively. The CH4 and N2O fluxes from both HSSF and VF dropped as a result of rainfall events and slowly increased after days with no rainfall. Influent total organic carbon (TOC) and total nitrogen (TN) concentrations are found to be the dominant factors regulating the fluxes where significant correlations between CH4 and N2O with the influent TOC and TN concentrations were found in both systems.
C1 [Nutanong, Siripoon] Chulalongkorn Univ, Grad Sch, Int Postgrad Programs Environm Management, Bangkok 10330, Thailand.
   [Nutanong, Siripoon] Ctr Excellence Hazardous Subst Management HSM, Bangkok, Thailand.
   [Chiemchaisri, Chart; Chiemchaisri, Wilai] Kasetsart Univ, Fac Engn, Dept Environm Engn, Bangkok 10900, Thailand.
   [Kantawanichkul, Suwasa] Chiang Mai Univ, Fac Engn, Dept Environm Engn, Chiang Mai 50200, Thailand.
C3 Chulalongkorn University; Kasetsart University; Chiang Mai University
RP Chiemchaisri, C (通讯作者)，Kasetsart Univ, Fac Engn, Dept Environm Engn, Bangkok 10900, Thailand.
EM fengccc@ku.ac.th
RI Chiemchaisri, Wilai/IQV-0356-2023; Chiemchaisri, Chart/B-9627-2009
OI Chiemchaisri, Chart/0000-0003-0078-563X
FU Center of Excellence on Hazardous Substance Management (HSM),
   Chulalongkorn University; Department of Environmental Engineering,
   Chiang Mai University; Faculty of Engineering, Kasetsart University
FX This study was supported by the Center of Excellence on Hazardous
   Substance Management (HSM), Chulalongkorn University; the Department of
   Environmental Engineering, Chiang Mai University; and Faculty of
   Engineering, Kasetsart University.
CR Abou-Elela SI, 2013, ECOL ENG, V61, P460, DOI 10.1016/j.ecoleng.2013.10.010
   Alves BJR, 2012, SOIL BIOL BIOCHEM, V46, P129, DOI 10.1016/j.soilbio.2011.11.022
   APHA AWWA WEF, 2005, STANDARD METHODS EXA
   BARTLETT KB, 1993, CHEMOSPHERE, V26, P261, DOI 10.1016/0045-6535(93)90427-7
   Bodelier PLE, 1996, APPL ENVIRON MICROB, V62, P4100, DOI 10.1128/AEM.62.11.4100-4107.1996
   Chiemchaisri C, 2009, BIORESOURCE TECHNOL, V100, P3808, DOI 10.1016/j.biortech.2008.12.028
   Chuersuwan S., 2014, Songklanakarin Journal of Science and Technology, V36, P367
   Fuchs VJ, 2011, WATER RES, V45, P2073, DOI 10.1016/j.watres.2010.12.021
   Gui P, 2007, WATER SCI TECHNOL, V56, P49, DOI 10.2166/wst.2007.517
   Hansen R, 2013, LANDSCAPE ECOL, V28, P637, DOI 10.1007/s10980-012-9775-7
   Huang L, 2013, ENVIRON EARTH SCI, V68, P2171, DOI 10.1007/s12665-012-1900-z
   Kadlec R.H., 2008, TREATMENT WETLANDS
   Kivaisi AK, 2001, ECOL ENG, V16, P545, DOI 10.1016/S0925-8574(00)00113-0
   Kool DM, 2011, SOIL BIOL BIOCHEM, V43, P174, DOI 10.1016/j.soilbio.2010.09.030
   Liu CX, 2009, FRONT ENVIRON SCI EN, V3, P477, DOI 10.1007/s11783-009-0155-8
   Livesley SJ, 2008, PLANT SOIL, V309, P89, DOI 10.1007/s11104-008-9647-8
   Luo GJ, 2013, BIOGEOSCIENCES, V10, P3205, DOI 10.5194/bg-10-3205-2013
   Mander U, 2005, WATER SCI TECHNOL, V52, P167, DOI 10.2166/wst.2005.0691
   Mander Ü, 2008, SCI TOTAL ENVIRON, V404, P343, DOI 10.1016/j.scitotenv.2008.03.014
   Mander Ü, 2014, ECOL ENG, V66, P19, DOI 10.1016/j.ecoleng.2013.12.006
   Pandey MK, 2013, WATER SCI TECHNOL, V68, P117, DOI 10.2166/wst.2013.220
   Picek T, 2007, ECOL ENG, V31, P98, DOI 10.1016/j.ecoleng.2007.06.008
   Schouten PW, 2014, J WATER CLIM CHANGE, V5, P1, DOI 10.2166/wcc.2013.070
   Sovik AK, 2006, J ENVIRON QUAL, V35, P2360, DOI 10.2134/jeq2006.0038
   Tai PD, 2002, J ENVIRON SCI-CHINA, V14, P27
   Teiter S, 2005, ECOL ENG, V25, P528, DOI 10.1016/j.ecoleng.2005.07.011
   Tunçsiper B, 2009, DESALINATION, V247, P466, DOI 10.1016/j.desal.2009.03.003
   Vymazal J, 2007, SCI TOTAL ENVIRON, V380, P48, DOI 10.1016/j.scitotenv.2006.09.014
   Wrage N, 2001, SOIL BIOL BIOCHEM, V33, P1723, DOI 10.1016/S0038-0717(01)00096-7
   Yalcuk A, 2009, BIORESOURCE TECHNOL, V100, P2521, DOI 10.1016/j.biortech.2008.11.029
   Zurita F, 2009, ECOL ENG, V35, P861, DOI 10.1016/j.ecoleng.2008.12.026
NR 31
TC 3
Z9 3
U1 6
U2 63
PU IWA PUBLISHING
PI LONDON
PA ALLIANCE HOUSE, 12 CAXTON ST, LONDON SW1H0QS, ENGLAND
SN 2040-2244
J9 J WATER CLIM CHANGE
JI J. Water Clim. Chang.
PD MAR
PY 2019
VL 10
IS 1
BP 43
EP 52
DI 10.2166/wcc.2018.069
PG 10
WC Water Resources
WE Science Citation Index Expanded (SCI-EXPANDED)
SC Water Resources
GA HO8NA
UT WOS:000461208500004
OA Bronze
DA 2023-11-17
ER

PT J
AU Maher, DT
   Santos, IR
   Tait, DR
AF Maher, Damien T.
   Santos, Isaac R.
   Tait, Douglas R.
TI Mapping Methane and Carbon Dioxide Concentrations and δ<SUP>13</SUP>C
   Values in the Atmosphere of Two Australian Coal Seam Gas Fields
SO WATER AIR AND SOIL POLLUTION
LA English
DT Article
DE Methane; Carbon dioxide; Cavity ring down spectroscopy; Natural gas;
   Coal seam gas; Greenhouse gas; Fugitive emissions
ID NATURAL-GAS; CO2; EMISSIONS; RATIO
AB Fugitive greenhouse gas emissions from unconventional gas extraction processes (e. g. shale gas, tight gas and coal bed methane/coal seam gas) are poorly understood due in part to the extensive area over which these emissions may occur. We apply a rapid qualitative approach for source assessment at the scale of a large gas field. A mobile cavity ring down spectrometer (Picarro G2201-i) was used to provide real-time, high-precision methane and carbon dioxide concentration and carbon isotope ratios (delta C-13), allowing for "on the fly" decision making and therefore an efficient and dynamic surveying approach. The system was used to map the atmosphere of a production coal seam gas (CSG) field (Tara region, Australia), an area containing pre-production "exploration" CSG wells (Casino, Australia), and various other potential CO2 and CH4 sources (i.e. wetlands, sewage treatment plants, land-fills, urban areas and bushfires). Results showed a widespread enrichment of both CH4 (up to 6.89 ppm) and CO2 (up to 541 ppm) within the production gas field, compared to outside. The CH4 and CO2 delta C-13 source values showed distinct differences within and outside the production field, indicating a CH4 source within the production field that has a delta C-13 signature comparable to the regional CSG. While this study demonstrates how the method can be used to qualitatively assess the location and source of emissions, integration with atmospheric models may allow for quantitative assessment of emissions. The distinct patterns observed within the CSG field demonstrates the need to fully quantify the atmospheric flux of natural and anthropogenic, point and diffuse sources of greenhouse gases from individual Australian gas fields before and after production commences.
C1 [Maher, Damien T.; Santos, Isaac R.; Tait, Douglas R.] So Cross Univ, Ctr Coastal Biogeochem Res, Sch Environm Sci & Engn, Lismore, NSW 2480, Australia.
C3 Southern Cross University
RP Maher, DT (通讯作者)，So Cross Univ, Ctr Coastal Biogeochem Res, Sch Environm Sci & Engn, Lismore, NSW 2480, Australia.
EM damien.maher@scu.edu.au
RI Tait, Douglas R/O-5630-2017; Maher, Damien/E-3443-2012; Santos, Isaac
   R./A-3960-2019
OI Tait, Douglas R/0000-0001-7690-7651; Maher, Damien/0000-0003-1899-005X;
   Santos, Isaac R./0000-0003-0524-842X
FU Australian Research Council [LE120100156]; S.C.U. Postdoctoral
   Fellowship; Australian Research Council [LE120100156] Funding Source:
   Australian Research Council
FX The instrumentation used in this study was funded by the Australian
   Research Council (LE120100156). DTM is supported by an S.C.U.
   Postdoctoral Fellowship.
CR Allen DT, 2013, P NATL ACAD SCI USA, V110, P17768, DOI 10.1073/pnas.1304880110
   Cathles LM, 2012, CLIMATIC CHANGE, V113, P525, DOI 10.1007/s10584-011-0333-0
   Chanton J., 2005, WHO CLASSIFICATION T, P85, DOI [10.1016/B978-012088447-6/50006-4, DOI 10.1016/J.ORGGEOCHEM.2004.10.007]
   CIAIS P, 1995, SCIENCE, V269, P1098, DOI 10.1126/science.269.5227.1098
   Corbett JE, 2013, BIOGEOCHEMISTRY, V114, P327, DOI 10.1007/s10533-012-9813-1
   Draper J.J., 2006, APPEA J, V46, P343, DOI DOI 10.1071/AJ05019
   Hayhoe K, 2002, CLIMATIC CHANGE, V54, P107, DOI 10.1023/A:1015737505552
   Hiraishi T, 2014, 2006 IPCC GUIDELIN S
   Howarth RW, 2011, CLIMATIC CHANGE, V106, P679, DOI 10.1007/s10584-011-0061-5
   Jackson RB, 2014, ENVIRON SCI TECHNOL, V48, P2051, DOI 10.1021/es404474x
   Jaramillo P, 2007, ENVIRON SCI TECHNOL, V41, P6290, DOI 10.1021/es063031o
   Karion A, 2013, GEOPHYS RES LETT, V40, P4393, DOI 10.1002/grl.50811
   KEELING CD, 1958, GEOCHIM COSMOCHIM AC, V13, P322, DOI 10.1016/0016-7037(58)90033-4
   Kerstel E, 2008, APPL PHYS B-LASERS O, V92, P439, DOI 10.1007/s00340-008-3128-x
   Kerstel E., 2004, HDB STABLE ISOTOPE A, V4, P759
   Krevor S, 2010, INT J GREENH GAS CON, V4, P811, DOI 10.1016/j.ijggc.2010.05.002
   Miller JB, 2003, TELLUS B, V55, P207, DOI 10.1034/j.1600-0889.2003.00020.x
   Moore CW, 2014, ENVIRON SCI TECHNOL, V48, P8349, DOI 10.1021/es4053472
   Osborn SG, 2011, P NATL ACAD SCI USA, V108, P8172, DOI 10.1073/pnas.1100682108
   Pataki DE, 2003, GLOBAL BIOGEOCHEM CY, V17, DOI 10.1029/2001GB001850
   Pétron G, 2012, J GEOPHYS RES-ATMOS, V117, DOI 10.1029/2011JD016360
   Scott S., 2004, E AUSTR BAS S 2
   Scott S, 2007, INT J COAL GEOL, V70, P209, DOI 10.1016/j.coal.2006.04.010
   Sgamma KM, 2012, NATURE, V483, P407, DOI 10.1038/483407e
   Sharma S, 2011, APPL GEOCHEM, V26, P1423, DOI 10.1016/j.apgeochem.2011.05.015
   Tait DR, 2013, ENVIRON SCI TECHNOL, V47, P3099, DOI 10.1021/es304538g
   Townsend-Small A, 2012, J GEOPHYS RES-ATMOS, V117, DOI 10.1029/2011JD016826
   Whiticar MJ, 1999, CHEM GEOL, V161, P291, DOI 10.1016/S0009-2541(99)00092-3
   WHITICAR MJ, 1986, GEOCHIM COSMOCHIM AC, V50, P693, DOI 10.1016/0016-7037(86)90346-7
   Whiticar MJ, 1996, INT J COAL GEOL, V32, P191, DOI 10.1016/S0166-5162(96)00042-0
   Zeebe R. E., 2001, CO2 SEAWATER EQUILIB, P346
NR 31
TC 23
Z9 23
U1 3
U2 83
PU SPRINGER INTERNATIONAL PUBLISHING AG
PI CHAM
PA GEWERBESTRASSE 11, CHAM, CH-6330, SWITZERLAND
SN 0049-6979
EI 1573-2932
J9 WATER AIR SOIL POLL
JI Water Air Soil Pollut.
PD DEC
PY 2014
VL 225
IS 12
AR 2216
DI 10.1007/s11270-014-2216-2
PG 9
WC Environmental Sciences; Meteorology & Atmospheric Sciences; Water
   Resources
WE Science Citation Index Expanded (SCI-EXPANDED)
SC Environmental Sciences & Ecology; Meteorology & Atmospheric Sciences;
   Water Resources
GA AU0NO
UT WOS:000345320200013
DA 2023-11-17
ER

PT J
AU Sadat-Noori, M
   Rutlidge, H
   Andersen, MS
   Glamore, W
AF Sadat-Noori, Mahmood
   Rutlidge, Helen
   Andersen, Martin S.
   Glamore, William
TI Quantifying groundwater carbon dioxide and methane fluxes to an urban
   freshwater lake using radon measurements
SO SCIENCE OF THE TOTAL ENVIRONMENT
LA English
DT Article
DE Groundwater discharge; Greenhouse gasses; Wetland; Nutrient; Carbon
   budget; DIC; DOC; Lakes
ID GREENHOUSE-GAS EMISSIONS; WIND-SPEED; COASTAL; CO2; ECOSYSTEMS;
   DISCHARGE; DYNAMICS; SUPERSATURATION; EXCHANGE; RN-222
AB Freshwater lakes can play a significant role in greenhouse gas budgets as they can be sources or sinks of carbon to the atmosphere. However, there is limited information on groundwater discharge being a source of carbon to freshwater lakes. Here, we measure CO2 and CH4 in the largest urban freshwater lake in the metropolitan area of Sydney (Australia) and quantify groundwater discharge rates into the lake using radon (Rn-222, a natural groundwater tracer). We also assess the spatial variability of radon, CO2 and CH4 in the lake, in addition to surface water and groundwater nutrient and carbon concentrations. Results revealed that the lake system was a source of CO2 and CH4 to the atmosphere with fluxes of 113 +/- 81 and 0.3 +/- 0.1 mmol/m(2)/d, respectively. These calculated CO2 fluxes were larger than commonly observed lake fluxes and the global average flux from lakes. However, CH4 fluxes were lower than the average global value. Based on the radon mass balance model, groundwater discharge to the lake was 16 +/- 10 cm/d, which resulted in groundwater-derived CO2 and CH4 fluxes contributing 25 and 13% to the overall greenhouse gas emissions from the lake, respectively. Radon, CO2 and CH4 maps showed similar spatial distribution trends in the lake and a strong relationship between radon, NO3 and NH4 suggested groundwater flow was also a driver of nitrogen into the lake from the western side of the lake, following the general regional groundwater flow. This work provides insights into groundwater and greenhouse gas dynamics in Sydney's largest urban freshwater lake with two implications for carbon budgets: to incorporate urban lakes in global carbon budgets and to account for, the often ignored, groundwater discharge as a source of carbon to lakes. (C) 2021 Elsevier B.V. All rights reserved.
C1 [Sadat-Noori, Mahmood; Rutlidge, Helen; Andersen, Martin S.; Glamore, William] UNSW Sydney, Water Res Lab, Sch Civil & Environm Engn, Sydney, NSW 2052, Australia.
C3 University of New South Wales Sydney
RP Sadat-Noori, M (通讯作者)，UNSW Sydney, Water Res Lab, Sch Civil & Environm Engn, 110 King St, Sydney, NSW 2093, Australia.
EM m.sadat-noori@unsw.edu.au
RI Andersen, Martin S/J-4902-2012; Rutlidge, Helen/F-6340-2014
OI Rutlidge, Helen/0000-0001-7882-6601
FU University of New South Wales (UNSW, Sydney)
FX We would like to thank Yuzhi Ding, Yitang Han and Yuan Qi for their
   assistance during fieldwork. Funding for this research project was
   provided by the University of New South Wales (UNSW, Sydney) , which is
   hereby acknowledged. Sydney's Northern Beaches Council kindly allowed
   access and sampling at the study site.
CR [Anonymous], 1963, POROSITY BULK DENSIT, DOI DOI 10.3133/B1144E
   [Anonymous], 1974, MAR CHEM, DOI [10.1016/0304-4203(74)90015-2, DOI 10.1016/0304-4203(74)90015-2]
   Appelo C, 2005, GROUNDWATER POLLUTIO
   Aufdenkampe AK, 2011, FRONT ECOL ENVIRON, V9, P53, DOI 10.1890/100014
   Bachman M, 2016, J AM WATER RESOUR AS, V52, P397, DOI 10.1111/1752-1688.12395
   Bastviken D, 2011, SCIENCE, V331, P50, DOI 10.1126/science.1196808
   Bellido JL, 2009, J GEOPHYS RES-BIOGEO, V114, DOI 10.1029/2009JG000923
   Bock EM, 2020, J ENVIRON MANAGE, V255, DOI 10.1016/j.jenvman.2019.109817
   Burkart MR, 2008, NITROGEN IN THE ENVIRONMENT: SOURCES, PROBLEMS, AND MANAGEMENT, 2ND EDITION, P177, DOI 10.1016/B978-0-12-374347-3.00007-X
   Burnett W., 2008, NUCL ISOTOPIC TECHNI, P93
   Burnett WC, 2006, SCI TOTAL ENVIRON, V367, P498, DOI 10.1016/j.scitotenv.2006.05.009
   Burnett William C, 2012, DILEMMA BOUNDARIES, P55, DOI 10.1007/978-4-431-54035-9
   Charette MA, 2006, GROUND WATER MONIT R, V26, P87, DOI 10.1111/j.1745-6592.2006.00076.x
   Cole JJ, 2007, ECOSYSTEMS, V10, P171, DOI 10.1007/s10021-006-9013-8
   Cole JJ, 1998, LIMNOL OCEANOGR, V43, P647, DOI 10.4319/lo.1998.43.4.0647
   COLE JJ, 1994, SCIENCE, V265, P1568, DOI 10.1126/science.265.5178.1568
   Cole JJ, 2010, LIMNOL OCEANOGR-METH, V8, P285, DOI 10.4319/lom.2010.8.285
   Corbett DR, 1998, J RADIOANAL NUCL CH, V236, P247, DOI 10.1007/BF02386351
   Crusius J, 2003, LIMNOL OCEANOGR, V48, P1010, DOI 10.4319/lo.2003.48.3.1010
   Dabrowski JS, 2020, BIOGEOCHEMISTRY, V148, P69, DOI 10.1007/s10533-020-00647-w
   DelSontro T, 2018, LIMNOL OCEANOGR LETT, V3, P64, DOI 10.1002/lol2.10073
   Denfeld BA, 2020, INLAND WATERS, V10, P348, DOI 10.1080/20442041.2020.1787765
   Deng F, 2011, BIOGEOSCIENCES, V8, P3263, DOI 10.5194/bg-8-3263-2011
   Dimova NT, 2013, J HYDROL, V486, P112, DOI 10.1016/j.jhydrol.2013.01.043
   Dulaiova H, 2005, J RADIOANAL NUCL CH, V263, P361, DOI 10.1007/s10967-005-0063-8
   Duque C, 2019, J HYDROL, V579, DOI 10.1016/j.jhydrol.2019.124192
   Duque C, 2019, WATER-SUI, V11, DOI 10.3390/w11091842
   Einarsdottir K, 2017, J GEOPHYS RES-BIOGEO, V122, P15, DOI 10.1002/2016JG003495
   Gerardo-Nieto O, 2017, SCI TOTAL ENVIRON, V593, P144, DOI 10.1016/j.scitotenv.2017.02.144
   Gómez-Gener L, 2021, NAT GEOSCI, V14, P289, DOI 10.1038/s41561-021-00722-3
   Gonzalez-Valencia R, 2014, ENVIRON SCI TECHNOL, V48, P11421, DOI 10.1021/es500987j
   Grasset C, 2018, LIMNOL OCEANOGR, V63, P1488, DOI 10.1002/lno.10786
   Gudasz C, 2010, NATURE, V466, P478, DOI 10.1038/nature09186
   Hariss, 1995, BIOGENIC TRACE GASES, P52
   Holgerson MA, 2016, NAT GEOSCI, V9, P222, DOI 10.1038/NGEO2654
   Huber SA, 2011, WATER RES, V45, P879, DOI 10.1016/j.watres.2010.09.023
   Jackson RB, 2019, NAT SUSTAIN, V2, P436, DOI 10.1038/s41893-019-0299-x
   Jahangir MMR, 2012, AGR ECOSYST ENVIRON, V159, P40, DOI 10.1016/j.agee.2012.06.015
   Jammet M, 2017, BIOGEOSCIENCES, V14, P5189, DOI 10.5194/bg-14-5189-2017
   Jansen J, 2019, J GEOPHYS RES-BIOGEO, V124, P2379, DOI 10.1029/2019JG005094
   Ji T, 2017, J GREAT LAKES RES, V43, P920, DOI 10.1016/j.jglr.2017.07.003
   Kayranli B, 2010, WETLANDS, V30, P111, DOI 10.1007/s13157-009-0003-4
   Keith H, 2009, AGR FOREST METEOROL, V149, P535, DOI 10.1016/j.agrformet.2008.10.002
   Kessler TJ, 2001, GEOPHYS RES LETT, V28, P279, DOI 10.1029/2000GL011505
   Kim G, 2001, ENVIRON SCI TECHNOL, V35, P4680, DOI 10.1021/es010804u
   Kortelainen P, 2006, GLOBAL CHANGE BIOL, V12, P1554, DOI 10.1111/j.1365-2486.2006.01167.x
   Lazzarino JK, 2009, HYDROBIOLOGIA, V627, P169, DOI 10.1007/s10750-009-9723-y
   Lee JM, 2006, J ENVIRON RADIOACTIV, V89, P219, DOI 10.1016/j.jenvrad.2006.05.006
   Lehner B, 2004, J HYDROL, V296, P1, DOI 10.1016/j.jhydrol.2004.03.028
   Lei W., 2018, MUNICIPALITY SUBTROP, V3
   Leuning R, 2005, AGR FOREST METEOROL, V129, P151, DOI 10.1016/j.agrformet.2004.12.004
   Lewandowski J, 2015, HYDROL PROCESS, V29, P2922, DOI 10.1002/hyp.10384
   Li SY, 2018, WATER RES, V147, P13, DOI 10.1016/j.watres.2018.09.053
   Lupon A, 2019, LIMNOL OCEANOGR, V64, P1545, DOI 10.1002/lno.11134
   Macklin PA, 2014, MAR CHEM, V167, P82, DOI 10.1016/j.marchem.2014.08.002
   Maher DT, 2012, GLOBAL BIOGEOCHEM CY, V26, DOI 10.1029/2011GB004075
   Maher DT, 2015, MAR CHEM, V168, P69, DOI 10.1016/j.marchem.2014.10.017
   Marcé R, 2015, NAT GEOSCI, V8, P107, DOI [10.1038/NGEO2341, 10.1038/ngeo2341]
   Marotta H, 2014, NAT CLIM CHANGE, V4, P467, DOI [10.1038/NCLIMATE2222, 10.1038/nclimate2222]
   Marotta H, 2010, BIOGEOSCIENCES, V7, P1607, DOI 10.5194/bg-7-1607-2010
   Martinez-Cruz K, 2020, INLAND WATERS, V10, P333, DOI 10.1080/20442041.2020.1728178
   McDonough LK, 2020, NAT COMMUN, V11, DOI 10.1038/s41467-020-14946-1
   McGillis WR, 2001, J GEOPHYS RES-OCEANS, V106, P16729, DOI 10.1029/2000JC000506
   Monger HC, 2015, GEOLOGY, V43, P375, DOI 10.1130/G36449.1
   Montreal Process Implementation Group for Australia and National Forest Inventory Steering Committee, 2018, AUSTR STAT FOR REP 2
   Moore WS, 2003, BIOGEOCHEMISTRY, V66, P75, DOI 10.1023/B:BIOG.0000006065.77764.a0
   Neubauer SC, 2015, ECOSYSTEMS, V18, P1000, DOI 10.1007/s10021-015-9879-4
   Noori SMS, 2013, WATER ENVIRON J, V27, P10, DOI 10.1111/j.1747-6593.2012.00321.x
   Parkhurst D.L., 1999, USERS GUIDE PHREEQC, V99, P312
   Peacock M, 2019, ECOSPHERE, V10, DOI 10.1002/ecs2.2643
   Perkins Anita K., 2015, Environmental Earth Sciences, V74, P779, DOI 10.1007/s12665-015-4082-7
   Peterson RN, 2019, ESTUAR COAST SHELF S, V218, P324, DOI 10.1016/j.ecss.2019.01.007
   Podgrajsek E., 2016, IOP C SERIES EARTH E, P1755
   Raymond PA, 2013, NATURE, V503, P355, DOI 10.1038/nature12760
   Regnier P, 2013, NAT GEOSCI, V6, P597, DOI [10.1038/NGEO1830, 10.1038/ngeo1830]
   Repo ME, 2007, TELLUS B, V59, P788, DOI 10.1111/j.1600-0889.2007.00301.x
   Roland FAE, 2017, CHEMOSPHERE, V168, P756, DOI 10.1016/j.chemosphere.2016.10.138
   Rutlidge H, 2014, GEOCHIM COSMOCHIM AC, V135, P217, DOI 10.1016/j.gca.2014.03.036
   Sadat-Noori M, 2021, J HYDROL, V598, DOI 10.1016/j.jhydrol.2021.126281
   Sadat-Noori M, 2019, J ENVIRON MANAGE, V248, DOI 10.1016/j.jenvman.2019.109264
   Sadat-Noori M, 2018, ESTUAR COAST SHELF S, V207, P499, DOI 10.1016/j.ecss.2017.05.020
   Sadat-Noori M, 2016, ESTUAR COAST, V39, P639, DOI 10.1007/s12237-015-0042-4
   Sadat-Noori M, 2016, J HYDROL, V535, P612, DOI 10.1016/j.jhydrol.2016.01.080
   Sanders CJ, 2015, MAR CHEM, V176, P75, DOI 10.1016/j.marchem.2015.07.009
   Santos IR, 2012, ENVIRON SCI TECHNOL, V46, P7685, DOI 10.1021/es301961b
   Schaefer CE, 2012, J CONTAM HYDROL, V131, P1, DOI 10.1016/j.jconhyd.2012.01.005
   SCHIMEL DS, 1995, GLOBAL CHANGE BIOL, V1, P77, DOI 10.1111/j.1365-2486.1995.tb00008.x
   Schubert M, 2006, RADIAT MEAS, V41, P492, DOI 10.1016/j.radmeas.2005.10.010
   Schubert M, 2012, ENVIRON SCI TECHNOL, V46, P3905, DOI 10.1021/es204680n
   Smith B, 2003, P LINN SOC N S W, V124, P183
   Sobek S, 2005, GLOBAL BIOGEOCHEM CY, V19, DOI 10.1029/2004GB002264
   Staehr PA, 2012, AQUAT SCI, V74, P15, DOI 10.1007/s00027-011-0199-2
   Stumm W., 1981, AQUATIC CHEM INTRO E
   Townsend-Small A, 2016, LIMNOL OCEANOGR, V61, pS356, DOI 10.1002/lno.10273
   Tranvik LJ, 2009, LIMNOL OCEANOGR, V54, P2298, DOI 10.4319/lo.2009.54.6_part_2.2298
   Unland N., 2013, HYDROL EARTH SYST SC, V10
   Wakida FT, 2005, WATER RES, V39, P3, DOI 10.1016/j.watres.2004.07.026
   Wallace H, 2020, J GREAT LAKES RES, V46, P476, DOI 10.1016/j.jglr.2020.03.006
   WANNINKHOF R, 1992, J GEOPHYS RES-OCEANS, V97, P7373, DOI 10.1029/92JC00188
   Warringah Council Council CouncilW., 2015, MANL WARR WAR MEM PA
   Webb JR, 2016, CHEM GEOL, V440, P313, DOI 10.1016/j.chemgeo.2016.07.025
   WIESENBURG DA, 1979, J CHEM ENG DATA, V24, P356, DOI 10.1021/je60083a006
   Williams R.M., 2000, EFFECT TURFGRASS SUR
   Xing YP, 2005, ATMOS ENVIRON, V39, P5532, DOI 10.1016/j.atmosenv.2005.06.010
NR 104
TC 10
Z9 10
U1 21
U2 81
PU ELSEVIER
PI AMSTERDAM
PA RADARWEG 29, 1043 NX AMSTERDAM, NETHERLANDS
SN 0048-9697
EI 1879-1026
J9 SCI TOTAL ENVIRON
JI Sci. Total Environ.
PD NOV 25
PY 2021
VL 797
AR 149184
DI 10.1016/j.scitotenv.2021.149184
EA JUL 2021
PG 12
WC Environmental Sciences
WE Science Citation Index Expanded (SCI-EXPANDED)
SC Environmental Sciences & Ecology
GA US9EB
UT WOS:000697727100013
PM 34346371
DA 2023-11-17
ER

PT J
AU Fan, X
   Chang, J
   Ren, Y
   Wu, X
   Du, YY
   Xu, RH
   Liu, D
   Chang, SX
   Meyerson, LA
   Peng, CH
   Ge, Y
AF Fan, Xing
   Chang, Jie
   Ren, Yuan
   Wu, Xu
   Du, Yuanyuan
   Xu, Ronghua
   Liu, Dong
   Chang, Scott X.
   Meyerson, Laura A.
   Peng, Changhui
   Ge, Ying
TI Recoupling Industrial Dairy Feedlots and Industrial Farmlands Mitigates
   the Environmental Impacts of Milk Production in China
SO ENVIRONMENTAL SCIENCE & TECHNOLOGY
LA English
DT Article
ID CROP-LIVESTOCK SYSTEMS; INTEGRATED CROP; MANURE MANAGEMENT; CONSTRUCTED
   WETLANDS; AMMONIA EMISSIONS; GREENHOUSE-GAS; NITROGEN; ROTATIONS;
   CARBON; AGRICULTURE
AB Dairy production is becoming more industrialized globally, especially in developing countries. The large amount of animal wastes from industrial feedlots cannot be fully used on nearby farmlands, leading to severe environmental problems. Using China as a case study, we found that most dairy feedlots employ a semicoupled mode that only recycles solid manure to farmlands, and only a few dairy feedlots employ a fully coupled mode that recycles both solid and liquid animal manure. To produce 1 ton of milk, the fully coupled mode could reduce greenhouse gas (including carbon dioxide, methane, and nitrous oxide in this paper) emissions by 24%, ammonia emissions by 14%, and N discharge into water by 29%, compared with the semicoupled systems. Coupling feedlots with constructed wetlands can further result in greater mitigation of N leaching into groundwater. However, the fully coupled system has not been widely used due to the low benefit to farmers and the institutional barrier that the feedlot owners have no right to use adjacent farmlands. Since a fully coupled system improves net ecosystem services that favor the public, a policy that supports removing the economic and institutional barriers is necessary. Our approach provides a template for mitigating environmental impacts from livestock production without sacrificing milk production.
C1 [Fan, Xing; Chang, Jie; Ren, Yuan; Du, Yuanyuan; Xu, Ronghua; Ge, Ying] Zhejiang Univ, Coll Life Sci, Hangzhou 310058, Zhejiang, Peoples R China.
   [Wu, Xu] Zhejiang Prov Econ Informat Ctr, Zhejiang Ctr Climate Change & Low Carbon Dev Coop, Hangzhou 310006, Zhejiang, Peoples R China.
   [Liu, Dong] Nanjing Inst Environm Sci, Minist Environm Protect, Nanjing 210042, Jiangsu, Peoples R China.
   [Chang, Scott X.] Univ Alberta, Dept Renewable Resources, Edmonton, AB T6G 2E3, Canada.
   [Meyerson, Laura A.] Univ Rhode Isl, Dept Nat Resources Sci, Kingston, RI 02881 USA.
   [Peng, Changhui] Univ Quebec Montreal, Inst Environm Sci, Dept Biol Sci, Montreal, PQ H3C 3P8, Canada.
C3 Zhejiang University; University of Alberta; University of Rhode Island;
   University of Quebec; University of Quebec Montreal
RP Ge, Y (通讯作者)，Zhejiang Univ, Coll Life Sci, Hangzhou 310058, Zhejiang, Peoples R China.
EM geying@zju.edu.cn
RI Meyerson, Laura A./AAN-6688-2020; Chang, Scott X/G-2029-2011; Ren,
   Yuan/H-2080-2014; Xu, Ronghua/AAE-8353-2021; Meyerson, Laura
   A./S-2979-2019
OI Meyerson, Laura A./0000-0002-1283-3865; Ren, Yuan/0000-0002-4369-698X; 
FU Natural Science Foundation of China [NSFC 31670329, 31470463, 31770434]
FX We thank Y. Min, F. Mao, W. Yang, and M. Mikkila for their comments on
   an earlier version of the manuscript or assistance during manuscript
   preparation, and we thank C. C. Huang, C. B. Zhang, S. Y. Li, R. Bu, X.
   P. Ge, M. Chang, Y. Geng, Z. L. Qu, W. J. Han, R. H. Xu, C. D. Fang, B.
   Luo, Z. Y. Zhao, K. X. Pan, C. C. Yu, M. M. Shi, K. D. Zhu, and T. Zhou
   for assistance in the field experiments. We thank J. X. Liu for
   consultation on dairy cow breeding. This work was supported by the
   Natural Science Foundation of China (NSFC 31670329, 31470463, 31770434).
CR Alexandratos N, 2012, 1203 ESA FAO
   Aneja VP, 2008, NAT GEOSCI, V1, P409, DOI 10.1038/ngeo236
   [Anonymous], 2013, 23742013 NYT MIN AGR
   Bai ZH, 2013, J ENVIRON QUAL, V42, P990, DOI 10.2134/jeq2012.0464
   Bai ZH, 2017, ENVIRON SCI TECHNOL, V51, P8212, DOI 10.1021/acs.est.7b02672
   Ballesta A, 2010, SPAN J AGRIC RES, V8, P159, DOI 10.5424/sjar/2010081-1155
   Bell LW, 2012, AGR SYST, V111, P1, DOI 10.1016/j.agsy.2012.04.003
   Chang J, 2011, ECOL ECON, V70, P740, DOI 10.1016/j.ecolecon.2010.11.011
   Chen D, 2015, SCI REP-UK, V5, DOI 10.1038/srep16602
   Dunne EJ, 2005, ECOL ENG, V24, P221, DOI 10.1016/j.ecoleng.2004.11.010
   Erisman JW, 2008, ATMOS ENVIRON, V42, P3209, DOI 10.1016/j.atmosenv.2007.04.004
   FAO, FAOSTAT FOOD AGR DAT
   Franzluebbers AJ, 2007, AGRON J, V99, P361, DOI 10.2134/agronj2006.0076
   Gerber P.J., 2013, MITIGATION GREENHOUS
   Gu BJ, 2016, ENVIRON SCI POLLUT R, V23, P20360, DOI 10.1007/s11356-016-7267-z
   Han WJ, 2016, ECOL ENG, V93, P144, DOI 10.1016/j.ecoleng.2016.05.030
   Herrero M, 2009, CURR OPIN ENV SUST, V1, P111, DOI 10.1016/j.cosust.2009.10.003
   Hilimire K, 2011, J SUSTAIN AGR, V35, P376, DOI 10.1080/10440046.2011.562042
   Jankauskas B, 2003, AGR ECOSYST ENVIRON, V95, P129, DOI 10.1016/S0167-8809(02)00100-7
   Jiang XY, 2011, ENERG POLICY, V39, P6073, DOI 10.1016/j.enpol.2011.07.007
   Ju XT, 2005, SCI CHINA SER C, V48, P965, DOI [10.1360/062005-288, 10.1007/BF03187135]
   Knight RL, 2000, ECOL ENG, V15, P41, DOI 10.1016/S0925-8574(99)00034-8
   Kunrath TR, 2015, AGR WATER MANAGE, V150, P46, DOI 10.1016/j.agwat.2014.11.015
   Lemaire G., 2012, CAB Reviews, V7, P1, DOI 10.1079/PAVSNNR20127012
   Lemaire G, 2015, ENVIRON MANAGE, V56, P1065, DOI 10.1007/s00267-015-0561-6
   Lemaire G, 2014, AGR ECOSYST ENVIRON, V190, P4, DOI 10.1016/j.agee.2013.08.009
   Liu D, 2012, NAT CLIM CHANGE, V2, P190, DOI 10.1038/NCLIMATE1370
   Liu D, 2009, FRONT ECOL ENVIRON, V7, P261, DOI 10.1890/070110
   Millennium Ecosystem Assessment, 2005, EC HUM WELL BEING SY
   Ministry of Agriculture (MOA), MIN AGR ISS IMPL PLA
   Ministry of Agriculture (MOA), ZER GROWTH FERT PEST
   Ministry of Agriculture (MOA), DEV PLAN CHIN DAIR 2
   Naylor R, 2005, SCIENCE, V310, P1621, DOI 10.1126/science.1117856
   Ndegwa PM, 2008, BIOSYST ENG, V100, P453, DOI 10.1016/j.biosystemseng.2008.05.010
   Oenema O, 2007, LIVEST SCI, V112, P261, DOI 10.1016/j.livsci.2007.09.007
   Owen JJ, 2015, GLOBAL CHANGE BIOL, V21, P550, DOI 10.1111/gcb.12687
   Peyraud JL, 2014, EUR J AGRON, V57, P31, DOI 10.1016/j.eja.2014.02.005
   Regan JT, 2017, EUR J AGRON, V82, P342, DOI 10.1016/j.eja.2016.08.005
   Russelle MP, 2007, AGRON J, V99, P325, DOI 10.2134/agronj2006.0139
   Ryschawy J, 2012, ANIMAL, V6, P1722, DOI 10.1017/S1751731112000675
   Soussana JF, 2014, AGR ECOSYST ENVIRON, V190, P9, DOI 10.1016/j.agee.2013.10.012
   Steinfeld H., 2006, Livestock's long shadow: environmental issues and options
   Stokstad E, 2014, SCIENCE, V343, P238, DOI 10.1126/science.343.6168.238
   Sulc RM, 2007, AGRON J, V99, P335, DOI 10.2134/agronj2006.0086
   Sutton MA, 2011, NATURE, V472, P159, DOI 10.1038/472159a
   The General Office of the State Council, OP SPEED UT LIV POUL
   Tilman D, 2002, NATURE, V418, P671, DOI 10.1038/nature01014
   Wang Y, 2017, ENVIRON SCI TECHNOL, V51, P4503, DOI 10.1021/acs.est.6b06430
   Wu YY, 2016, ENVIRON POLLUT, V218, P86, DOI 10.1016/j.envpol.2016.08.027
   Xia LL, 2017, ENVIRON SCI TECHNOL, V51, P7450, DOI 10.1021/acs.est.6b06470
NR 50
TC 15
Z9 15
U1 15
U2 89
PU AMER CHEMICAL SOC
PI WASHINGTON
PA 1155 16TH ST, NW, WASHINGTON, DC 20036 USA
SN 0013-936X
EI 1520-5851
J9 ENVIRON SCI TECHNOL
JI Environ. Sci. Technol.
PD APR 3
PY 2018
VL 52
IS 7
BP 3917
EP 3925
DI 10.1021/acs.est.7b04829
PG 9
WC Engineering, Environmental; Environmental Sciences
WE Science Citation Index Expanded (SCI-EXPANDED)
SC Engineering; Environmental Sciences & Ecology
GA GB9HU
UT WOS:000429385700010
PM 29518325
DA 2023-11-17
ER

PT J
AU Pangala, SR
   Reay, DS
   Heal, KV
AF Pangala, Sunitha R.
   Reay, David S.
   Heal, Kate V.
TI Mitigation of methane emissions from constructed farm wetlands
SO CHEMOSPHERE
LA English
DT Article
DE Constructed wetland; Farm; Gypsum; Methane; Ochre; Pollution swapping
ID FERRIC IRON; RICE; METHANOGENESIS; SOIL; SUPPRESSION; FERTILIZER;
   REDUCTION; REMOVAL; WATER; OXIDE
AB Constructed wetlands are increasingly used for water pollution treatment but may also be sources of the greenhouse gas CH4. The effect of addition of two potential inhibitors of methanogenesis - iron ochre and gypsum - on net CH4 emissions was investigated in a constructed wetland treating farm runoff in Scotland, UK. CH4 fluxes from three 15-m(2) wetland plots were measured between January and July 2008 in large static chambers incorporating a tunable diode laser, with application of 5 ton ha(-1) ochre and gypsum in May. CH4 fluxes were also measured from control and ochre- and gypsum-treated wetland sediment cores incubated at constant and varying temperature in the laboratory. Ochre addition suppressed CH4 emissions by 64 +/- 13% in the field plot and >90% in laboratory incubations compared to controls. Gypsum application of 5 ton ha(-1) in the field and laboratory experiments had no effect on CH4 emissions, but application of 10 ton ha(-1) to a sediment core reduced CH4 emissions by 28%. Suppression of CH4 emissions by ochre application to sediment cores also increased with temperature; the reduction relative to the control increased from 50% at 17.5 degrees C to >90% at 27.5 degrees C. No significant changes in N removal or pH and potentially-toxic metal content of sediments as the result of inhibitor application were detected in the wetland during the study. Crown Copyright (C) 2009 Published by Elsevier Ltd. All rights reserved.
C1 [Pangala, Sunitha R.; Heal, Kate V.] Univ Edinburgh, Sch Geosci, Edinburgh EH9 3JN, Midlothian, Scotland.
   [Reay, David S.] Univ Edinburgh, Sch Geosci, Edinburgh EH8 9XP, Midlothian, Scotland.
C3 University of Edinburgh; University of Edinburgh
RP Heal, KV (通讯作者)，Univ Edinburgh, Sch Geosci, Crew Bldg,W Mains Rd, Edinburgh EH9 3JN, Midlothian, Scotland.
EM k.heal@ed.ac.uk
RI Reay, David/F-4054-2010
OI Reay, Dave/0000-0001-5829-9007; Pangala, Sunitha/0000-0002-0650-7721
FU NERC [NE/C51755X/1]; EPSRC [GR/R73522/01]; Natural Environment Research
   Council [NE/C51755X/1] Funding Source: researchfish
FX DSR's contribution to this work was funded by NERC research fellowship
   NE/C51755X/1. Andy Gray, John Morman, Ani Dwarakanath, Lorna Eades,
   Fabrice Gouriveau, Willena McAuley and Robert Howard assisted with the
   field and laboratory work. Bruce and Robert Cowe provided access to the
   field site. The ochre pellets were made from ochre sourced from the UK
   Coal Authority by Jon Aumonier whilst funded by EPSRC Grant
   GR/R73522/01.
CR Ali MA, 2008, BIOL FERT SOILS, V44, P597, DOI 10.1007/s00374-007-0243-5
   Allen SE, 1974, CHEM ANAL ECOLOGICAL
   CARPENTER SR, 1990, ECOLOGY, V71, P2038, DOI 10.2307/1938617
   Carty A, 2008, BIORESOURCE TECHNOL, V99, P6780, DOI 10.1016/j.biortech.2008.01.045
   CONRAD R, 1989, LIFE SCI R, V47, P39
   DISE NB, 1993, J GEOPHYS RES-ATMOS, V98, P10583, DOI 10.1029/93JD00160
   Dise NB, 2001, BIOGEOCHEMISTRY, V53, P143, DOI 10.1023/A:1010774610050
   Dobbie KE, 2009, CHEMOSPHERE, V75, P795, DOI 10.1016/j.chemosphere.2008.12.049
   Frenzel P, 1999, SOIL BIOL BIOCHEM, V31, P421, DOI 10.1016/S0038-0717(98)00144-8
   Gauci V, 2002, GLOBAL BIOGEOCHEM CY, V16, DOI 10.1029/2000GB001370
   Hunt PG, 2001, WATER SCI TECHNOL, V44, P19, DOI 10.2166/wst.2001.0805
   IWA, 2000, CONSTR WETL POLL CON
   Jäckel U, 2000, SOIL BIOL BIOCHEM, V32, P1811, DOI 10.1016/S0038-0717(00)00094-8
   Kumaraswamy S, 2001, J ENVIRON QUAL, V30, P2195, DOI 10.2134/jeq2001.2195
   LINDAU CW, 1994, PLANT SOIL, V158, P299, DOI 10.1007/BF00009503
   LOVLEY DR, 1986, APPL ENVIRON MICROB, V51, P683, DOI 10.1128/AEM.51.4.683-689.1986
   Reay DS, 2004, NATURE, V427, P485, DOI 10.1038/427485a
   REAY DS, 2008, P SAC SEPA BIENN C A, V7, P183
   Roden EE, 2003, APPL ENVIRON MICROB, V69, P5702, DOI 10.1128/AEM.69.9.5702-5706.2003
   Schinke S.P., 1989, J SOCIAL WORK HUMAN, V7, P33
   Scholes L, 1998, SCI TOTAL ENVIRON, V214, P211, DOI 10.1016/S0048-9697(98)00072-2
   Solomon S, 2007, CLIMATE CHANGE 2007
   Sovik AK, 2006, J ENVIRON QUAL, V35, P2360, DOI 10.2134/jeq2006.0038
   van Bodegom PM, 1999, CHEMOSPHERE, V39, P167, DOI 10.1016/S0045-6535(99)00101-0
   VANDERGON HACD, 1994, GLOBAL BIOGEOCHEM CY, V8, P127
   VANDEWEG M, 2008, BETTER EFFICIENCY N
   Vymazal J, 2007, SCI TOTAL ENVIRON, V380, P48, DOI 10.1016/j.scitotenv.2006.09.014
   Wassmann R, 2000, NUTR CYCL AGROECOSYS, V58, P23, DOI 10.1023/A:1009874014903
NR 28
TC 25
Z9 28
U1 3
U2 74
PU PERGAMON-ELSEVIER SCIENCE LTD
PI OXFORD
PA THE BOULEVARD, LANGFORD LANE, KIDLINGTON, OXFORD OX5 1GB, ENGLAND
SN 0045-6535
EI 1879-1298
J9 CHEMOSPHERE
JI Chemosphere
PD JAN
PY 2010
VL 78
IS 5
BP 493
EP 499
DI 10.1016/j.chemosphere.2009.11.042
PG 7
WC Environmental Sciences
WE Science Citation Index Expanded (SCI-EXPANDED)
SC Environmental Sciences & Ecology
GA 553MK
UT WOS:000274370900001
PM 20034652
OA Green Accepted
DA 2023-11-17
ER

PT J
AU Kroetsch, DJ
   Geng, XY
   Chang, SX
   Saurette, DD
AF Kroetsch, David J.
   Geng, Xiaoyuan
   Chang, Scott X.
   Saurette, Daniel D.
TI Organic soils of Canada: Part 1. Wetland Organic soils
SO CANADIAN JOURNAL OF SOIL SCIENCE
LA English
DT Article
DE Organic soils; wetland; peatlands; paludification; terrestrialization;
   Histosol; Canadian System of Soil Classification; soil taxonomy
ID CONTINENTAL WESTERN CANADA; GREENHOUSE-GAS EMISSIONS; CARBON
   ACCUMULATION; PEAT ACCUMULATION; METHANE EMISSIONS; MINERAL SUBSOIL;
   RICH FENS; BOREAL; PEATLANDS; PALUDIFICATION
AB Kroetsch, D. J., Geng, X., Chang, S. X. and Saurette, D. D. 2011. Organic soils of Canada: Part 1. Wetland Organic soils. Can. J. Soil Sci. 91: 807-822. In the Canadian System of Soil Classification, the Organic order represents those soils that have developed from materials that are comprised primarily of plant tissue remains and includes both wetland Organic soils and upland Organic soils. This review focuses on the first group; the latter group is discussed in Fox and Tarnocai (2011). Wetland Organic soils can be subdivided into three great groups: Fibrisol, Mesisol, and Humisol, reflecting the degree of decomposition of organic material and the vertical arrangement of different organic horizons and other horizons. Wetland Organic soils are present in all regions of Canada and are commonly referred to as (unfrozen) peatland soils. Unfrozen peatlands with Organic soils cover approximately 75 5568 km(2) (8.4%) of the land area of Canada. The two primary processes of formation of wetland Organic soils are paludification and terrestrialization. The major taxonomic issues identified for the wetland Organic soils concerns the lack of taxonomic protocols for limnic materials within the soil control section. This is an issue for those soil profiles in which the middle tier is dominated by, if not entirely composed of, deposited limnic materials. Further work is required to determine if these issues should be expressed at the great group or subgroup level of classification. Our understanding of the effects of management practices such as cultivation, tree removal, drainage, and peat extraction on soil properties needs to be translated into models of soil development.
C1 [Kroetsch, David J.; Geng, Xiaoyuan] Agr & Agri Food Canada, Eastern Cereal & Oilseed Res Ctr, Ottawa, ON K1A 0C6, Canada.
   [Chang, Scott X.] Univ Alberta, Dept Renewable Resources, Edmonton, AB T6G 2E3, Canada.
   [Saurette, Daniel D.] Agr & Agri Food Canada, Guelph, ON N1G 4S9, Canada.
C3 Agriculture & Agri Food Canada; University of Alberta; Agriculture &
   Agri Food Canada
RP Kroetsch, DJ (通讯作者)，Agr & Agri Food Canada, Eastern Cereal & Oilseed Res Ctr, 960 Carling Ave, Ottawa, ON K1A 0C6, Canada.
RI Chang, Scott X/G-2029-2011; Saurette, Daniel D/AFU-1915-2022
OI Saurette, Daniel D/0000-0002-1971-1238; Chang, Scott/0000-0002-7624-439X
CR Aerts R, 1999, OIKOS, V84, P44, DOI 10.2307/3546865
   Agriculture and Agri-Food Canada, 2010, GLOSS TERMS SOIL SCI
   Anderson DW, 2011, CAN J SOIL SCI, V91, P675, DOI [10.4141/CJSS10063, 10.4141/cjss10063]
   [Anonymous], 1996, SOIL BIOL BIOCH
   Baldwin J. B., 2000, ECOLOGY MANAGED TERR, P2
   BALESDENT J, 1988, SOIL SCI SOC AM J, V52, P118, DOI 10.2136/sssaj1988.03615995005200010021x
   BENNER R, 1986, LIMNOL OCEANOGR, V31, P89, DOI 10.4319/lo.1986.31.1.0089
   Benscoter BW, 2008, ECOSYSTEMS, V11, P1054, DOI 10.1007/s10021-008-9178-4
   Berg B, 2001, CAN J FOREST RES, V31, P988, DOI 10.1139/cjfr-31-6-988
   Berglund K, 1996, SOIL USE MANAGE, V12, P169, DOI 10.1111/j.1475-2743.1996.tb00539.x
   Bhiry N, 1996, ECOSCIENCE, V3, P330, DOI 10.1080/11956860.1996.11682351
   Brady N.C., 2008, NATURE PROPERTIES SO
   Bubier JL, 2007, GLOBAL CHANGE BIOL, V13, P1168, DOI 10.1111/j.1365-2486.2007.01346.x
   BUBIER JL, 1994, TRENDS ECOL EVOL, V9, P460, DOI 10.1016/0169-5347(94)90309-3
   Buol S. W., 1997, SOIL GENESIS CLASSIF
   BURKE IC, 1995, ECOL APPL, V5, P124, DOI 10.2307/1942057
   Campell C. A, 1978, SOIL ORGANIC MATTER
   *CAN DEP AGR, 1970, SYST SOIL CLASS CAN
   Canada Department of Agriculture, 1973, REV SYST SOIL CLASS
   Canadian Society of Soil Science: Pedology Sub-committee, 2010, SOILS CAN FOR
   Canadian Society of Soil Science: Pedology Sub-committee, 2010, SOILS CAN ORD ORG
   Charman D., 2002, PEATLANDS ENV CHANGE
   CHEE WL, 1989, WETLANDS, V9, P227, DOI 10.1007/BF03160747
   Chimner RA, 2002, WETLANDS, V22, P100, DOI 10.1672/0277-5212(2002)022[0100:MCAIRM]2.0.CO;2
   Chivers MR, 2009, ECOSYSTEMS, V12, P1329, DOI 10.1007/s10021-009-9292-y
   Clayton J. S., 1977, PUBL AGR CANADA
   Collins M. E., 2001, WETLAND SOILS GENESI
   Craft C. B, 1978, WETLAND SOILS GENESI
   Fenton N, 2005, FOREST ECOL MANAG, V213, P151, DOI 10.1016/j.foreco.2005.03.017
   Food and Agriculture Organization of the United Nations, 1998, WORLD REF BAS SOIL R
   FOX CA, 1987, CAN J SOIL SCI, V67, P765, DOI 10.4141/cjss87-074
   Fox CA, 2011, CAN J SOIL SCI, V91, P823, DOI [10.4141/cjss10032, 10.4141/CJSS10032]
   Gerdol R, 2007, GLOBAL CHANGE BIOL, V13, P1810, DOI 10.1111/j.1365-2486.2007.01380.x
   GIGNAC LD, 1990, BRYOLOGIST, V93, P7, DOI 10.2307/3243541
   Glaser Paul H., 1992, P27
   GORHAM E, 1991, ECOL APPL, V1, P182, DOI 10.2307/1941811
   GORHAM E, 1957, Q REV BIOL, V32, P145, DOI 10.1086/401755
   GRENON L, 1999, B EXTENSION CTR RECH, V10
   Groot A, 1998, CAN J SOIL SCI, V78, P45, DOI 10.4141/S97-025
   Hasler A.D, 1975, CHANGING GLOBAL ENV, P383, DOI [10.1007/978-94-010-1729-9_24, DOI 10.1007/978-94-010-1729-9_24]
   HOGG EH, 1992, ECOL APPL, V2, P298, DOI 10.2307/1941863
   Huotari N, 2008, FOREST ECOL MANAG, V255, P2870, DOI 10.1016/j.foreco.2008.01.062
   JOHNSON MG, 1995, WATER AIR SOIL POLL, V82, P593, DOI 10.1007/BF00479414
   Kasimir-Klemedtsson A, 1997, SOIL USE MANAGE, V13, P245, DOI 10.1111/j.1475-2743.1997.tb00595.x
   Kettles IM, 1999, GEOGR PHYS QUATERN, V53, P323, DOI 10.7202/004838ar
   KUHRY P, 1993, CAN J BOT, V71, P10, DOI 10.1139/b93-002
   Landi A, 2004, SOIL SCI SOC AM J, V68, P175, DOI 10.2136/sssaj2004.0175
   Landi A, 2003, CAN J SOIL SCI, V83, P405, DOI 10.4141/S02-021
   Lavoie Martin, 2005, Environmental Reviews, V13, P199, DOI 10.1139/a05-014
   Lavoie Martin, 2005, Environmental Reviews, V13, P21, DOI 10.1139/a05-006
[truncated: 4,251,714 more chars]
