# Supplementary material for: Research Status and Development Trend of Greenhouse Gas in Wetlands: A Bibliometric Visualization Analysis
Source: Ecol Evol. 2025 Feb 5;15(2):e70938. doi: 10.1002/ece3.70938 (PMC11799593; doi:10.1002/ece3.70938)
Supplement: Supplementary file 3 — Data S3. [file ECE3-15-e70938-s001.txt]

FN Clarivate Analytics Web of Science
VR 1.0
PT J
AU Liu, SW
   Zheng, YJ
   Ma, RY
   Yu, K
   Han, ZQ
   Xiao, SQ
   Li, ZF
   Wu, S
   Li, SQ
   Wang, JY
   Luo, YQ
   Zou, JW
AF Liu, Shuwei
   Zheng, Yajing
   Ma, Ruoya
   Yu, Kai
   Han, Zhaoqiang
   Xiao, Shuqi
   Li, Zhaofu
   Wu, Shuang
   Li, Shuqing
   Wang, Jinyang
   Luo, Yiqi
   Zou, Jianwen
TI Increased soil release of greenhouse gases shrinks terrestrial carbon
   uptake enhancement under warming
SO GLOBAL CHANGE BIOLOGY
LA English
DT Article
DE climate change; greenhouse gas; meta-analysis; soil C and N pool;
   warming
ID ELEVATED ATMOSPHERIC CO2; TEMPERATURE SENSITIVITY; NITROGEN
   MINERALIZATION; PRIMARY PRODUCTIVITY; ORGANIC-CARBON; FRESH-WATER;
   RESPIRATION; CLIMATE; RESPONSES; METAANALYSIS
AB Warming can accelerate the decomposition of soil organic matter and stimulate the release of soil greenhouse gases (GHGs), but to what extent soil release of methane (CH4) and nitrous oxide (N2O) may contribute to soil C loss for driving climate change under warming remains unresolved. By synthesizing 1,845 measurements from 164 peer-reviewed publications, we show that around 1.5 degrees C (1.16-2.01 degrees C) of experimental warming significantly stimulates soil respiration by 12.9%, N2O emissions by 35.2%, CH4 emissions by 23.4% from rice paddies, and by 37.5% from natural wetlands. Rising temperature increases CH4 uptake of upland soils by 13.8%. Warming-enhanced emission of soil CH4 and N2O corresponds to an overall source strength of 1.19, 1.84, and 3.12 Pg CO2-equivalent/year under 1 degrees C, 1.5 degrees C, and 2 degrees C warming scenarios, respectively, interacting with soil C loss of 1.60 Pg CO2/year in terms of contribution to climate change. The warming-induced rise in soil CH4 and N2O emissions (1.84 Pg CO2-equivalent/year) could reduce mitigation potential of terrestrial net ecosystem production by 8.3% (NEP, 22.25 Pg CO2/year) under warming. Soil respiration and CH4 release are intensified following the mean warming threshold of 1.5 degrees C scenario, as compared to soil CH4 uptake and N2O release with a reduced and less positive response, respectively. Soil C loss increases to a larger extent under soil warming than under canopy air warming. Warming-raised emission of soil GHG increases with the intensity of temperature rise but decreases with the extension of experimental duration. This synthesis takes the lead to quantify the ecosystem C and N cycling in response to warming and advances our capacity to predict terrestrial feedback to climate change under projected warming scenarios.
C1 [Liu, Shuwei; Zheng, Yajing; Ma, Ruoya; Yu, Kai; Han, Zhaoqiang; Xiao, Shuqi; Li, Zhaofu; Wu, Shuang; Li, Shuqing; Wang, Jinyang; Zou, Jianwen] Nanjing Agr Univ, Coll Resources & Environm Sci, Jiangsu Key Lab Low Carbon Agr & GHGs Mitigat, Nanjing, Peoples R China.
   [Liu, Shuwei; Li, Shuqing; Zou, Jianwen] Nanjing Agr Univ, Jiangsu Key Lab, Jiangsu Collaborat Innovat Ctr Solid Organ Waste, Nanjing, Peoples R China.
   [Liu, Shuwei; Li, Shuqing; Zou, Jianwen] Nanjing Agr Univ, Engn Ctr Solid Organ Waste Utilizat, Jiangsu Collaborat Innovat Ctr Solid Organ Waste, Nanjing, Peoples R China.
   [Luo, Yiqi] No Arizona Univ, Dept Biol Sci, Ctr Ecosyst Sci & Soc, Flagstaff, AZ 86011 USA.
C3 Nanjing Agricultural University; Nanjing Agricultural University;
   Nanjing Agricultural University; Northern Arizona University
RP Liu, SW; Zou, JW (通讯作者)，Nanjing Agr Univ, Coll Resources & Environm Sci, Jiangsu Key Lab Low Carbon Agr & GHGs Mitigat, Nanjing, Peoples R China.
EM swliu@njau.edu.cn; jwzou21@njau.edu.cn
RI WU, SHUANG/HRA-0836-2023; huang, yao/GWR-5388-2022; Ma,
   Ruoya/AAD-5730-2022; ZOU, JIANWEN/B-3059-2012
OI Yu, Kai/0000-0002-6902-9202; ZOU, JIANWEN/0000-0003-4689-9237
FU National Key Research and Development Program of China [2016YFD0201200];
   National Natural Science Foundation of China [41225003, 41771268,
   41771323]
FX National Key Research and Development Program of China, Grant/Award
   Number: 2016YFD0201200; National Natural Science Foundation of China,
   Grant/Award Number: 41225003, 41771268 and 41771323
CR Abdalla M, 2010, BIOL FERT SOILS, V46, P247, DOI 10.1007/s00374-009-0424-5
   Alexander LV, 2014, CLIMATE CHANGE 2013: THE PHYSICAL SCIENCE BASIS, P3
   Allison SD, 2008, GLOBAL CHANGE BIOL, V14, P2898, DOI 10.1111/j.1365-2486.2008.01716.x
   [Anonymous], 2016, R LANGUAGE ENV STAT
   Arft AM, 1999, ECOL MONOGR, V69, P491, DOI 10.1890/0012-9615(1999)069[0491:ROTPTE]2.0.CO;2
   Arora VK, 2013, J CLIMATE, V26, P5289, DOI 10.1175/JCLI-D-12-00494.1
   ASELMANN I, 1989, J ATMOS CHEM, V8, P307, DOI 10.1007/BF00052709
   Bradford MA, 2008, ECOL LETT, V11, P1316, DOI 10.1111/j.1461-0248.2008.01251.x
   Cantarel AAM, 2012, GLOBAL CHANGE BIOL, V18, P2520, DOI 10.1111/j.1365-2486.2012.02692.x
   Carey JC, 2016, P NATL ACAD SCI USA, V113, P13797, DOI 10.1073/pnas.1605365113
   Carter MS, 2011, SOIL BIOL BIOCHEM, V43, P1660, DOI 10.1016/j.soilbio.2011.04.003
   Chen ST, 2014, AGR FOREST METEOROL, V198, P335, DOI 10.1016/j.agrformet.2014.08.020
   Chowdhury TR, 2015, GLOBAL CHANGE BIOL, V21, P722, DOI 10.1111/gcb.12762
   Crowther TW, 2018, NATURE, V554, pE7, DOI 10.1038/nature25746
   Crowther TW, 2016, NATURE, V540, P104, DOI 10.1038/nature20150
   Crowther TW, 2015, P NATL ACAD SCI USA, V112, P7033, DOI 10.1073/pnas.1502956112
   Yuste JC, 2010, BIOGEOCHEMISTRY, V98, P127, DOI 10.1007/s10533-009-9381-1
   Davidson EA, 2006, NATURE, V440, P165, DOI 10.1038/nature04514
   Deng L, 2020, GLOBAL CHANGE BIOL, V26, P2613, DOI 10.1111/gcb.14970
   Elser JJ, 2007, ECOL LETT, V10, P1135, DOI 10.1111/j.1461-0248.2007.01113.x
   Fontaine S, 2007, NATURE, V450, P277, DOI 10.1038/nature06275
   Frey SD, 2013, NAT CLIM CHANGE, V3, P395, DOI [10.1038/nclimate1796, 10.1038/NCLIMATE1796]
   Galbally IE, 2008, J ENVIRON QUAL, V37, P599, DOI 10.2134/jeq2006.0445
   Galloway JN, 2008, SCIENCE, V320, P889, DOI 10.1126/science.1136674
   Gill RA, 2002, NATURE, V417, P279, DOI 10.1038/417279a
   Hungate BA, 2009, GLOBAL CHANGE BIOL, V15, P2020, DOI 10.1111/j.1365-2486.2009.01866.x
   Liu LL, 2016, GLOBAL CHANGE BIOL, V22, P1394, DOI 10.1111/gcb.13156
   Liu SW, 2018, ECOL LETT, V21, P1108, DOI 10.1111/ele.13078
   Liu SW, 2017, GLOBAL CHANGE BIOL, V23, P2520, DOI 10.1111/gcb.13485
   Lu M, 2013, ECOLOGY, V94, P726, DOI 10.1890/12-0279.1
   Luo YQ, 1999, ECOLOGY, V80, P1568, DOI 10.1890/0012-9658(1999)080[1568:VOEFCE]2.0.CO;2
   Manzoni S, 2009, SOIL BIOL BIOCHEM, V41, P1355, DOI 10.1016/j.soilbio.2009.02.031
   Melillo JM, 2017, SCIENCE, V358, P101, DOI 10.1126/science.aan2874
   Neubauer SC, 2019, ECOSYSTEMS, V22, P1931, DOI 10.1007/s10021-019-00422-5
   Neubauer SC, 2015, ECOSYSTEMS, V18, P1000, DOI 10.1007/s10021-015-9879-4
   Payne R. W., 2000, GENSTAT RELEASE 4 2
   Penuelas J, 2007, GLOBAL CHANGE BIOL, V13, P2563, DOI 10.1111/j.1365-2486.2007.01464.x
   PETERJOHN WT, 1994, ECOL APPL, V4, P617, DOI 10.2307/1941962
   Rustad LE, 2001, OECOLOGIA, V126, P543, DOI 10.1007/s004420000544
   Schädel C, 2016, NAT CLIM CHANGE, V6, P950, DOI [10.1038/nclimate3054, 10.1038/NCLIMATE3054]
   Shang QY, 2011, GLOBAL CHANGE BIOL, V17, P2196, DOI 10.1111/j.1365-2486.2010.02374.x
   Sherry RA, 2007, P NATL ACAD SCI USA, V104, P198, DOI 10.1073/pnas.0605642104
   Stehfest E, 2006, NUTR CYCL AGROECOSYS, V74, P207, DOI 10.1007/s10705-006-9000-7
   Thornton PE, 2007, GLOBAL BIOGEOCHEM CY, V21, DOI 10.1029/2006GB002868
   Tian HQ, 2006, GLOBAL BIOGEOCHEM CY, V20, DOI 10.1029/2005GB002464
   Tian K, 2015, AGR ECOSYST ENVIRON, V204, P40, DOI 10.1016/j.agee.2015.02.008
   van Gestel N, 2018, NATURE, V554, pE4, DOI 10.1038/nature25745
   van Groenigen KJ, 2011, NATURE, V475, P214, DOI 10.1038/nature10176
   Voigt C, 2017, GLOBAL CHANGE BIOL, V23, P3121, DOI 10.1111/gcb.13563
   Wang C, 2018, AGR ECOSYST ENVIRON, V257, P165, DOI 10.1016/j.agee.2018.02.003
   WEIER KL, 1993, SOIL SCI SOC AM J, V57, P66, DOI 10.2136/sssaj1993.03615995005700010013x
   World Resources Institute, 2003, LAND AR CLASS EC TYP
   Wu ZT, 2011, GLOBAL CHANGE BIOL, V17, P927, DOI 10.1111/j.1365-2486.2010.02302.x
   Yin HJ, 2012, SOIL BIOL BIOCHEM, V50, P77, DOI 10.1016/j.soilbio.2012.03.004
   Yue K, 2017, ECOL LETT, V20, P663, DOI 10.1111/ele.12767
   Yvon-Durocher G, 2014, NATURE, V507, P488, DOI 10.1038/nature13164
NR 56
TC 39
Z9 45
U1 39
U2 393
PU WILEY
PI HOBOKEN
PA 111 RIVER ST, HOBOKEN 07030-5774, NJ USA
SN 1354-1013
EI 1365-2486
J9 GLOBAL CHANGE BIOL
JI Glob. Change Biol.
PD AUG
PY 2020
VL 26
IS 8
BP 4601
EP 4613
DI 10.1111/gcb.15156
EA JUN 2020
PG 13
WC Biodiversity Conservation; Ecology; Environmental Sciences
WE Science Citation Index Expanded (SCI-EXPANDED)
SC Biodiversity & Conservation; Environmental Sciences & Ecology
GA MJ7UA
UT WOS:000536649600001
PM 32400947
DA 2023-11-17
ER

PT J
AU Silva, JP
   Ruiz, JL
   Peña, MR
   Lubberding, H
   Gijzen, H
AF Silva, Juan P.
   Ruiz, Jose L.
   Pena, Miguel R.
   Lubberding, Henk
   Gijzen, Huub
TI Influence of photoperiod on carbon dioxide and methane emissions from
   two pilot-scale stabilization ponds
SO WATER SCIENCE AND TECHNOLOGY
LA English
DT Article
DE duckweed ponds; greenhouse gases; waste stabilisation ponds; wastewater
   treatment
ID GREENHOUSE-GAS EMISSIONS; WASTE-WATER TREATMENT; CONSTRUCTED WETLAND;
   NITROUS-OXIDE; FLUXES; CH4; DUCKWEED; CO2; TEMPERATURE; BOREAL
AB Greenhouse gas (GHG) emissions (CO2, CH4) from pilot-scale algal and duckweed-based ponds (ABP and DBP) were measured using the static chamber methodology. Daylight and nocturnal variations of GHG and wastewater characteristics (e. g. chemical oxygen demand (COD), pH) were determined via sampling campaigns during midday (12:30-15:30) and midnight (00:30-03:30) periods. The results showed that under daylight conditions in ABP median emissions were -232 mg CO2 m(-2) d(-1) and 9.9 mg CH4 m(-2) d(-1), and in DBP median emissions were -1,654.5 mg CO2 m(-2) d(-1) and 71.4 mg CH4 m(-2) d(-1), respectively. During nocturnal conditions ABP median emissions were 3,949.9 mg CO2 m(-2) d(-1), 12.7 mg CH4 m(-2) d(-1), and DBP median emissions were 5,116 mg CO2 m(-2) d(-1), 195.2 mg CH4 m(-2) d(-1), respectively. Once data measured during daylight were averaged together with nocturnal data the median emissions for ABP were 1,566.8 mg CO2 m(-2) d(-1) and 72.1 mg CH4 m(-2) d(-1), whilst for DBP they were 3,016.9 mg CO2 m(-2) d(-) and 178.9 mg CH4 m(-2) d(-1), respectively. These figures suggest that there were significant differences between CO2 emissions measured during daylight and nocturnal periods (p < 0.05). This shows a sink-like behaviour for both ABP and DBP in the presence of solar light, which indicates the influence of photosynthesis in CO2 emissions. On the other hand, the fluxes of CH4 indicated that DBP and ABP behave as net sources of CH4 during day and night, although higher emissions were observed from DBP. Overall, according to the compound average (daylight and nocturnal emissions) both ABP and DBP systems might be considered as net sources of GHG.
C1 [Silva, Juan P.; Ruiz, Jose L.; Pena, Miguel R.] Univ Valle, Cali, Colombia.
   [Lubberding, Henk; Gijzen, Huub] UNESCO IHE Inst Water Educ, Delft, Netherlands.
   [Gijzen, Huub] UNESCO Reg Sci Bur Asia & Pacific, Jakarta, Indonesia.
C3 Universidad del Valle; IHE Delft Institute for Water Education
RP Peña, MR (通讯作者)，Univ Valle, Cali, Colombia.
EM miguelpe@univalle.edu.co
RI Silva, Juan P P/D-3382-2017
OI Silva, Juan P P/0000-0002-1134-1252; Ruiz-Martinez,
   Jose/0000-0002-6424-1829; Pena, Miguel R./0000-0003-1192-2134
FU SWITCH project; COLCIENCIAS; ACUAVALLE S.A ESP; Universidad del Valle
FX The authors acknowledge the financial assistance of the SWITCH project
   for the Ph.D. fellowship of J.P. Silva, and COLCIENCIAS for the
   fellowship of J. Ruiz under the young researcher programme. The authors
   are also indebted to ACUAVALLE S.A ESP and Universidad del Valle for
   their support. Our recognition also to the undergraduate students in
   sanitary engineering: Angela Reyes and Maria Helena Dominguez for their
   assistance.
CR [Anonymous], 7 WORLD BANK
   APHA AWWA WEF, 2005, STANDARD METHODS EXA
   Awuah E, 2004, J TOXICOL ENV HEAL A, V67, P1727, DOI 10.1080/15287390490493466
   Bogner J., 2007, CLIMATE CHANGE 2007
   Brix H, 2001, AQUAT BOT, V69, P313, DOI 10.1016/S0304-3770(01)00145-0
   CAICEDO JR, 2005, THESIS WAGENINGEN U
   Cakir FY, 2005, WATER RES, V39, P4197, DOI 10.1016/j.watres.2005.07.042
   Casper P, 2000, BIOGEOCHEMISTRY, V49, P1, DOI 10.1023/A:1006269900174
   Chiemchaisri C, 2009, BIORESOURCE TECHNOL, V100, P3808, DOI 10.1016/j.biortech.2008.12.028
   Eggleston H.S., 2006, 2006 IPCC GUIDELINES
   El-Fadel M, 2001, ENVIRON POLLUT, V114, P177, DOI 10.1016/S0269-7491(00)00222-0
   El-Shafai SA, 2007, BIORESOURCE TECHNOL, V98, P798, DOI 10.1016/j.biortech.2006.03.011
   Forster P, 2007, AR4 CLIMATE CHANGE 2007: THE PHYSICAL SCIENCE BASIS, P129
   Greenfield PF, 2005, WATER SCI TECHNOL, V52, P39, DOI 10.2166/wst.2005.0496
   Guérin F, 2006, GEOPHYS RES LETT, V33, DOI 10.1029/2006GL027929
   Hopfensperger KN, 2009, FOREST ECOL MANAG, V258, P2076, DOI 10.1016/j.foreco.2009.08.004
   Huttunen JT, 2003, CHEMOSPHERE, V52, P609, DOI 10.1016/S0045-6535(03)00243-1
   Huttunen JT, 2002, PLANT SOIL, V242, P137, DOI 10.1023/A:1019606410655
   Johansson AE, 2004, WATER RES, V38, P3960, DOI 10.1016/j.watres.2004.07.008
   Johnson ML, 2007, WATER ENVIRON RES, V79, P567, DOI 10.2175/106143007X197939
   Larmola T, 2003, FRESHWATER BIOL, V48, P1295, DOI 10.1046/j.1365-2427.2003.01079.x
   Liikanen A, 2006, ECOL ENG, V26, P241, DOI 10.1016/j.ecoleng.2005.10.005
   Liikanen A, 2003, FRESHWATER BIOL, V48, P500, DOI 10.1046/j.1365-2427.2003.01023.x
   Liikanen A., 2005, CHEMOSPHERE, V52, P1287
   Maltais-Landry G, 2009, ECOL ENG, V35, P221, DOI 10.1016/j.ecoleng.2008.03.003
   Mara DD., 2005, POND TREATMENT TECHN, P168
   Nalbur B. E., 2005, WATER SCI TECHNOL, V48, P355
   Nozhevnikova AN, 2001, WATER SCI TECHNOL, V44, P89, DOI 10.2166/wst.2001.0187
   Peña MR, 2002, WATER SCI TECHNOL, V45, P1
   Picek T, 2007, ECOL ENG, V31, P98, DOI 10.1016/j.ecoleng.2007.06.008
   Roland F, 2010, AQUAT SCI, V72, P283, DOI 10.1007/s00027-010-0140-0
   Saarnio S, 2009, ATMOS ENVIRON, V43, P1421, DOI 10.1016/j.atmosenv.2008.04.007
   Singh VP, 2005, CURR SCI INDIA, V88, P478
   Sovik AK, 2007, SCI TOTAL ENVIRON, V380, P28, DOI 10.1016/j.scitotenv.2006.10.007
   Sovik AK, 2006, J ENVIRON QUAL, V35, P2360, DOI 10.2134/jeq2006.0038
   St Louis VL, 2000, BIOSCIENCE, V50, P766, DOI 10.1641/0006-3568(2000)050[0766:RSASOG]2.0.CO;2
   Stadmark J, 2005, ECOL ENG, V25, P542, DOI 10.1016/j.ecoleng.2005.07.004
   Stadmark J, 2007, SCI TOTAL ENVIRON, V387, P194, DOI 10.1016/j.scitotenv.2007.07.039
   Strom Lena, 2007, Wetlands Ecology and Management, V15, P43, DOI 10.1007/s11273-006-9010-x
   Tanner CC, 1997, J ENVIRON QUAL, V26, P1056, DOI 10.2134/jeq1997.00472425002600040017x
   Teiter S, 2005, ECOL ENG, V25, P528, DOI 10.1016/j.ecoleng.2005.07.011
   TOPRAK H, 1995, WATER RES, V29, P1111, DOI 10.1016/0043-1354(94)00251-2
   Tremblay A, 2004, ENVIRON MANAGE, V33, pS509, DOI 10.1007/s00267-003-9158-6
   Tremblay A, 2005, ENVIRONM SCI, P37
   *UNFCCC, 2007, UN CLIM
   Valentine DL, 2002, ANTON LEEUW INT J G, V81, P271, DOI 10.1023/A:1020587206351
   Van der Steen N. P., 2003, QUANTIFICATION COMP, P1
   van der Steen NP, 2003, WATER SCI TECHNOL, V48, P341, DOI 10.2166/wst.2003.0139
   Xing YP, 2005, ATMOS ENVIRON, V39, P5532, DOI 10.1016/j.atmosenv.2005.06.010
   Ying Z, 2000, NUTR CYCL AGROECOSYS, V58, P321, DOI 10.1023/A:1009871308968
   Zimmo OR, 2004, WATER RES, V38, P913, DOI 10.1016/j.watres.2003.10.044
NR 51
TC 12
Z9 12
U1 4
U2 62
PU IWA PUBLISHING
PI LONDON
PA ALLIANCE HOUSE, 12 CAXTON ST, LONDON SW1H0QS, ENGLAND
SN 0273-1223
EI 1996-9732
J9 WATER SCI TECHNOL
JI Water Sci. Technol.
PY 2012
VL 66
IS 9
BP 1930
EP 1940
DI 10.2166/wst.2012.396
PG 11
WC Engineering, Environmental; Environmental Sciences; Water Resources
WE Science Citation Index Expanded (SCI-EXPANDED)
SC Engineering; Environmental Sciences & Ecology; Water Resources
GA 030NM
UT WOS:000310577400016
PM 22925866
DA 2023-11-17
ER

PT J
AU Vroom, RJE
   Xie, FJ
   Geurts, JJM
   Chojnowska, A
   Smolders, AJP
   Lamers, LPM
   Fritz, C
AF Vroom, Renske J. E.
   Xie, Fuju
   Geurts, Jeroen J. M.
   Chojnowska, Aleksandra
   Smolders, Alfons J. P.
   Lamers, Leon P. M.
   Fritz, Christian
TI <i>Typha latifolia</i> paludiculture effectively improves water quality
   and reduces greenhouse gas emissions in rewetted peatlands
SO ECOLOGICAL ENGINEERING
LA English
DT Article
DE Typha latifolia; Paludiculture; Greenhouse gases; Nitrogen; Methane;
   Peatland; Rewetting
ID METHANE EMISSION; CONSTRUCTED WETLANDS; JUNCUS-EFFUSUS; OXYGEN RELEASE;
   MASS-BALANCE; FERRIC IRON; NITROGEN; NUTRIENT; NITRATE; PLANTS
AB Paludiculture, the cultivation of crops on wet or rewetted agricultural peatlands, sustainably integrates productive land use with the provision of multiple ecosystem services. Paludiculture crops thrive under waterlogged conditions that stimulate nitrogen (N) and phosphorus (P) removal from soil and water and convert serious drainage-induced carbon (C) losses to C sequestration. Nutrient uptake by paludicrops can prevent mobilisation after rewetting and provide opportunities for purification of nutrient-rich water. Uncertainty remains, however, if and to what extent N loading and a subsequent increase in biomass productivity affect nutrient cycling as well as emissions of the potent greenhouse gases methane (CH4) and nitrous oxide (N2O). In this study, we use mesocosms with rewetted peat to investigate the effect of different N sources in surface water on biomass production of Typha latifolia, a typical paludiculture crop, and the emissions of CH4 and N2O. Organic (Azolla filiculoides; urea) or mineral (KNO3 ; NH4NO) N was supplied either a single time (steady state) or repeatedly (pulse) to simulate a total surface water load of 150 kg N ha(-1) . We found that N stimulated aboveground and belowground biomass production and nutrient uptake by T. latifolia. These effects were absent in Azolla treatments. Whereas after two months CH4 emissions arose to substantial amounts (> 10 mg CH4 m(-2) day(-1)) in unvegetated mesocosms loaded with organic N, they remained very low (< 1 mg CH4 m(-2) day(-1)) in vegetated mesocosms, despite the labile C pool in the extensive belowground biomass and organic N loading. Overall, N2O emissions were close to zero and were only detected episodically after NO(3)(- )loading, irrespective of plant presence. Our findings support that T. latifolia as a paludicrop effectively removes various forms of N and P when harvested, and strongly mitigates CH4 emission after the rewetting of agricultural peat soils compared to unvegetated conditions.
C1 [Vroom, Renske J. E.; Xie, Fuju; Geurts, Jeroen J. M.; Chojnowska, Aleksandra; Smolders, Alfons J. P.; Lamers, Leon P. M.; Fritz, Christian] Radboud Univ Nijmegen, Inst Water & Wetland Res, Aquat Ecol & Environm Biol, Nijmegen, Netherlands.
   [Xie, Fuju] Univ Jinan, Sch Resources & Environm, Jinan, Shandong, Peoples R China.
   [Chojnowska, Aleksandra] Univ Warsaw, Fac Biol, Inst Bot, Dept Plant Ecol & Environm Conservat, Warsaw, Poland.
   [Smolders, Alfons J. P.; Lamers, Leon P. M.] B WARE Res Ctr, Nijmegen, Netherlands.
   [Fritz, Christian] Univ Groningen, Ctr Energy & Environm Studies, Groningen, Netherlands.
C3 Radboud University Nijmegen; University of Jinan; University of Warsaw;
   University of Groningen
RP Vroom, RJE (通讯作者)，Radboud Univ Nijmegen, Inst Water & Wetland Res, Aquat Ecol & Environm Biol, Nijmegen, Netherlands.
EM r.vroom@science.ru.nl
RI Fritz, Christian/C-5501-2011; Lamers, Leon P.M./A-8718-2012; Geurts,
   Jeroen/C-1226-2011; Vroom, Renske/AAY-4592-2020; Smolders, Alfons
   J.P./H-2583-2012
OI Fritz, Christian/0000-0003-2687-9749; Lamers, Leon
   P.M./0000-0003-3769-2154; 
FU Utrecht-West; province of Zuid-Holland; European CINDERELLA project
   (FACCE-JPI ERA-NET Plus on Climate Smart Agriculture); University of
   Jinan (People's Republic of China)
FX Special thanks go to Koos Janssen and the crew of the Radboud University
   greenhouse facilities for technical support and to Peter Cruijsen,
   Stefan Weideveld, Paul van der Ven, Sebastian Krosse, Germa Verheggen
   and Roy Peters at Radboud University for assistance in practical work
   and analyses. The work was supported by Utrecht-West, the province of
   Zuid-Holland and the European CINDERELLA project (FACCE-JPI ERA-NET Plus
   on Climate Smart Agriculture). Fuju Xie was funded by a scholarship of
   the University of Jinan (People's Republic of China).
CR ACHTNICH C, 1995, BIOL FERT SOILS, V19, P65, DOI 10.1007/BF00336349
   Almeida RM, 2016, FRONT MICROBIOL, V7, DOI 10.3389/fmicb.2016.00717
   [Anonymous], 2011, CARBON CREDITS PEATL
   Bachand PAM, 2000, ECOL ENG, V14, P17
   Bhullar GS, 2014, PLOS ONE, V9, DOI 10.1371/journal.pone.0089588
   Bhullar GS, 2013, J PLANT ECOL, V6, P298, DOI 10.1093/jpe/rts045
   Bodelier PLE, 2004, FEMS MICROBIOL ECOL, V47, P265, DOI 10.1016/S0168-6496(03)00304-0
   Bodelier PLE, 2000, BIOGEOCHEMISTRY, V51, P225, DOI 10.1023/A:1006438802362
   Borin M, 2012, ECOL ENG, V46, P34, DOI 10.1016/j.ecoleng.2012.04.034
   Brix H, 2002, J EXP BOT, V53, P2441, DOI 10.1093/jxb/erf106
   Burgin AJ, 2007, FRONT ECOL ENVIRON, V5, P89, DOI 10.1890/1540-9295(2007)5[89:HWOTRO]2.0.CO;2
   Cabezas A, 2012, SOIL BIOL BIOCHEM, V48, P182, DOI 10.1016/j.soilbio.2012.01.027
   Carmichael MJ, 2014, BIOGEOCHEMISTRY, V119, P1, DOI 10.1007/s10533-014-9974-1
   CHANTON JP, 1993, AQUAT BOT, V46, P111, DOI 10.1016/0304-3770(93)90040-4
   Christensen TR, 2003, GEOPHYS RES LETT, V30, DOI 10.1029/2002GL016848
   Colmer TD, 2003, PLANT CELL ENVIRON, V26, P17, DOI 10.1046/j.1365-3040.2003.00846.x
   Couwenberg J, 2012, MIRES PEAT, V10
   Couwenberg J, 2011, HYDROBIOLOGIA, V674, P67, DOI 10.1007/s10750-011-0729-x
   Ding WX, 2004, ATMOS ENVIRON, V38, P751, DOI 10.1016/j.atmosenv.2003.10.016
   Frenzel P, 1999, SOIL BIOL BIOCHEM, V31, P421, DOI 10.1016/S0038-0717(98)00144-8
   Fritz C, 2011, NEW PHYTOL, V190, P398, DOI 10.1111/j.1469-8137.2010.03604.x
   Frolking S, 2011, ENVIRON REV, V19, P371, DOI [10.1139/a11-014, 10.1139/A11-014]
   Geurts J., 2017, H2O, P1
   Geurts JJM, 2008, FRESHWATER BIOL, V53, P2101, DOI 10.1111/j.1365-2427.2008.02038.x
   Giannini V, 2017, ECOL ENG, V103, P478, DOI 10.1016/j.ecoleng.2015.11.049
   GRACE JB, 1988, AQUAT BOT, V31, P83, DOI 10.1016/0304-3770(88)90040-X
   Green SM, 2012, PLANT SOIL, V351, P207, DOI 10.1007/s11104-011-0945-1
   Grunwald S, 2008, SOIL SCI SOC AM J, V72, P1174, DOI 10.2136/sssaj2007.0354
   Günther A, 2015, GCB BIOENERGY, V7, P1092, DOI 10.1111/gcbb.12214
   Haddaway NR, 2014, ENVIRON EVID, V3, DOI 10.1186/2047-2382-3-17
   Haroon MF, 2013, NATURE, V500, P567, DOI 10.1038/nature12375
   Harpenslager SF, 2015, ECOL ENG, V84, P159, DOI 10.1016/j.ecoleng.2015.08.002
   Henneberg A, 2016, PLANT SOIL, V400, P45, DOI 10.1007/s11104-015-2707-y
   HENRIKSEN A, 1965, ANALYST, V90, P83, DOI 10.1039/an9659000083
   Jespersen DN, 1998, AQUAT BOT, V61, P165, DOI 10.1016/S0304-3770(98)00071-0
   Joosten H., 2012, PEATLANDS GUIDANCE C
   Juottonen H, 2012, APPL ENVIRON MICROB, V78, P6386, DOI 10.1128/AEM.00261-12
   Karki S, 2015, BIOGEOSCIENCES, V12, P595, DOI 10.5194/bg-12-595-2015
   Karki S, 2016, GCB BIOENERGY, V8, P969, DOI 10.1111/gcbb.12334
   Kasimir-Klemedtsson A, 1997, SOIL USE MANAGE, V13, P245, DOI 10.1111/j.1475-2743.1997.tb00595.x
   Koelbener A, 2010, PLANT SOIL, V326, P147, DOI 10.1007/s11104-009-9989-x
   Lamers LPM, 2015, BIOL REV, V90, P182, DOI 10.1111/brv.12102
   LINDAU CW, 1991, PLANT SOIL, V136, P195, DOI 10.1007/BF02150050
   Maltais-Landry G, 2009, WATER RES, V43, P535, DOI 10.1016/j.watres.2008.10.040
   Mander Ü, 2014, ECOL ENG, V72, P103, DOI 10.1016/j.ecoleng.2013.05.004
   Mander Ü, 2014, ECOL ENG, V66, P19, DOI 10.1016/j.ecoleng.2013.12.006
   MARTIKAINEN PJ, 1993, NATURE, V366, P51, DOI 10.1038/366051a0
   R Core Team, 2023, R LANG ENV STAT COMP
   Raghoebarsing AA, 2006, NATURE, V440, P918, DOI 10.1038/nature04617
   Rycewicz-Borecki M, 2017, ECOL ENG, V99, P409, DOI 10.1016/j.ecoleng.2016.11.020
   Sander R, 2015, ATMOS CHEM PHYS, V15, P4399, DOI 10.5194/acp-15-4399-2015
   SCHIMEL JP, 1995, BIOGEOCHEMISTRY, V28, P183, DOI 10.1007/BF02186458
   Schulz K, 2011, HYDROBIOLOGIA, V674, P25, DOI 10.1007/s10750-011-0782-5
   Singh JS, 2016, ECOTOX ENVIRON SAFE, V124, P267, DOI 10.1016/j.ecoenv.2015.10.018
   Smolders AJP, 2006, CHEM ECOL, V22, P93, DOI 10.1080/02757540600579730
   Smolders AJP, 2002, J APPL ECOL, V39, P391, DOI 10.1046/j.1365-2664.2002.00724.x
   Stottmeister U, 2003, BIOTECHNOL ADV, V22, P93, DOI 10.1016/j.biotechadv.2003.08.010
   Ström L, 2005, BIOGEOCHEMISTRY, V75, P65, DOI 10.1007/s10533-004-6124-1
   Tomassen HBM, 2003, APPL VEG SCI, V6, P141, DOI 10.1111/j.1654-109X.2003.tb00574.x
   van de Riet BP, 2013, WATER AIR SOIL POLL, V224, DOI 10.1007/s11270-013-1440-5
   Van den Heuvel RN, 2011, GEOBIOLOGY, V9, P294, DOI 10.1111/j.1472-4669.2011.00276.x
   van Diggelen JMH, 2015, ECOL ENG, V75, P208, DOI 10.1016/j.ecoleng.2014.12.006
   Van Duren IC, 2000, PLANT SOIL, V220, P35, DOI 10.1023/A:1004735618905
   Veraart AJ, 2015, GEODERMA, V259, P337, DOI 10.1016/j.geoderma.2015.03.025
   Vymazal J, 2007, SCI TOTAL ENVIRON, V380, P48, DOI 10.1016/j.scitotenv.2006.09.014
   Wang C, 2017, PLOS ONE, V12, DOI 10.1371/journal.pone.0169254
   Wichtmann W., 2016, Paludiculture - productive use of wet peatlands: climate protection - biodiversity - regional economic benefits
   Wiessner A, 2002, ACTA BIOTECHNOL, V22, P209, DOI 10.1002/1521-3846(200205)22:1/2&lt;209::AID-ABIO209&gt;3.0.CO;2-O
   Wild U, 2001, ECOL ENG, V17, P49, DOI 10.1016/S0925-8574(00)00133-6
   Wilson D, 2016, GLOBAL CHANGE BIOL, V22, P4080, DOI 10.1111/gcb.13325
   Wunderlin P, 2012, WATER RES, V46, P1027, DOI 10.1016/j.watres.2011.11.080
   Zak D, 2007, BIOGEOCHEMISTRY, V85, P141, DOI 10.1007/s10533-007-9122-2
   Zhu BL, 2012, APPL ENVIRON MICROB, V78, P8657, DOI 10.1128/AEM.02102-12
NR 73
TC 23
Z9 23
U1 7
U2 121
PU ELSEVIER
PI AMSTERDAM
PA RADARWEG 29, 1043 NX AMSTERDAM, NETHERLANDS
SN 0925-8574
EI 1872-6992
J9 ECOL ENG
JI Ecol. Eng.
PD DEC 1
PY 2018
VL 124
BP 88
EP 98
DI 10.1016/j.ecoleng.2018.09.008
PG 11
WC Ecology; Engineering, Environmental; Environmental Sciences
WE Science Citation Index Expanded (SCI-EXPANDED)
SC Environmental Sciences & Ecology; Engineering
GA GW2YY
UT WOS:000446756400010
OA Green Published
DA 2023-11-17
ER

PT J
AU Glaser, PH
   Volin, JC
   Givnish, TJ
   Hansen, BCS
   Stricker, CA
AF Glaser, Paul H.
   Volin, John C.
   Givnish, Thomas J.
   Hansen, Barbara C. S.
   Stricker, Craig A.
TI Carbon and sediment accumulation in the Everglades (USA) during the past
   4000 years: Rates, drivers, and sources of error
SO JOURNAL OF GEOPHYSICAL RESEARCH-BIOGEOSCIENCES
LA English
DT Article
ID RADIOCARBON AGE CALIBRATION; PEAT ACCUMULATION; LAKES MICHIGAN;
   ORGANIC-CARBON; SOIL CARBON; RAISED BOGS; TIME SCALE; NORTHERN; CLIMATE;
   FLORIDA
AB Tropical and subtropical wetlands are considered to be globally important sources of greenhouse gases, but their capacity to store carbon is presumably limited by warm soil temperatures and high rates of decomposition. Unfortunately, these assumptions can be difficult to test across long timescales because the chronology, cumulative mass, and completeness of a sedimentary profile are often difficult to establish. We therefore made a detailed analysis of a core from the principal drainage outlet of the Everglades of South Florida in order to assess these problems and determine the factors that could govern carbon accumulation in this large subtropical wetland. Accelerator mass spectroscopy dating provided direct evidence for both hard-water and open-system sources of dating errors, whereas cumulative mass varied depending upon the type of method used. Radiocarbon dates of gastropod shells, nevertheless, seemed to provide a reliable chronology for this core once the hard-water error was quantified and subtracted. Long-term accumulation rates were then calculated to be 12.1 g m(-2) yr(-1) for carbon, which is less than half the average rate reported for northern and tropical peatlands. Moreover, accumulation rates remained slow and relatively steady for both organic and inorganic strata, and the slow rate of sediment accretion (0.2 mm yr(-1)) tracked the correspondingly slow rise in sea level (0.35 mm yr(-1)) reported for South Florida over the past 4000 years. These results suggest that sea level and the local geologic setting may impose long-term constraints on rates of sediment and carbon accumulation in the Everglades and other wetlands.
C1 [Glaser, Paul H.; Hansen, Barbara C. S.] Univ Minnesota, Dept Earth Sci, Minneapolis, MN 55455 USA.
   [Volin, John C.] Univ Connecticut, Dept Nat Resources & Environm, Storrs, CT USA.
   [Givnish, Thomas J.] Univ Wisconsin, Dept Bot, Madison, WI USA.
   [Stricker, Craig A.] US Geol Survey, Stable Isotope Lab, Denver, CO USA.
C3 University of Minnesota System; University of Minnesota Twin Cities;
   University of Connecticut; University of Wisconsin System; University of
   Wisconsin Madison; United States Department of the Interior; United
   States Geological Survey
RP Glaser, PH (通讯作者)，Univ Minnesota, Dept Earth Sci, Minneapolis, MN 55455 USA.
EM glase001@umn.edu
OI Stricker, Craig/0000-0002-5031-9437
FU Everglades National Park; South Florida Water Management District
FX This investigation was funded by grants from Everglades National Park
   and the South Florida Water Management District. We wish to thank Dianne
   Owen, Jordan Muss, and Michael Lott for field and logistical support,
   Douglas Schnurrenberger, Amy Myrbo, Anders Noren, Kristina Brady and
   James Zimmerman for lab support, Eric Grimm for advice on radiocarbon
   dating, Tom Guilderson from the Center for Accelerator Mass
   Spectrometry, Lawrence Livermore National Laboratory for AMS14C dating,
   and H.E Wright, Jr. and the editors and five anonymous reviewers for
   critiquing the manuscript.
CR [Anonymous], EVERGLADES FLORIDA B
   [Anonymous], 1983, MIRES SWAMP BOG FEN
   [Anonymous], 1994, EVERGLADES ECOSYSTEM, DOI DOI 10.1201/9781466571754
   [Anonymous], 1965, HDB PALEONTOLOGICAL
   [Anonymous], 1977, PRINCIPLES ISOTOPE G
   ARNOLD JR, 1949, SCIENCE, V110, P678, DOI 10.1126/science.110.2869.678
   Aslan A, 2003, GEOL SOC AM BULL, V115, P479, DOI 10.1130/0016-7606(2003)115<0479:HEOTWO>2.0.CO;2
   Bartow Susan M., 1996, Lake and Reservoir Management, V12, P313
   Belyea LR, 2004, GLOBAL CHANGE BIOL, V10, P1043, DOI 10.1111/j.1529-8817.2003.00783.x
   Bjorck S, 1998, J QUATERNARY SCI, V13, P85, DOI 10.1002/(SICI)1099-1417(199801/02)13:1<85::AID-JQS360>3.0.CO;2-S
   BOTCH MS, 1995, GLOBAL BIOGEOCHEM CY, V9, P37, DOI 10.1029/94GB03156
   BRADLEY R. S., 1999, QUATERNARY PALEOCLIM
   Breitzke M., 2006, MARINE GEOCHEMISTRY, P27, DOI DOI 10.1007/3-540-32144-6_2
   Browder Joan A., 1994, P379
   Chanton JP, 2008, GLOBAL BIOGEOCHEM CY, V22, DOI 10.1029/2008GB003274
   Chapin FS, 2011, PRINCIPLES TERRESTRI
   CHASON DB, 1986, SOIL SCI, V142, P91, DOI 10.1097/00010694-198608000-00005
   Chimner RA, 2008, MIRES PEAT, V3, P1
   Clymo R. S., 1992, Suo (Helsinki), V43, P127
   Clymo RS, 1998, OIKOS, V81, P368, DOI 10.2307/3547057
   CLYMO RS, 1984, PHILOS T R SOC B, V303, P605, DOI 10.1098/rstb.1984.0002
   Cohen A. D., 1974, MIAMI GEOL SOC MEM, P233
   Cohen AS, 2003, PALEOLIMNOLOGY HIST
   CRAFT CB, 1993, ECOL APPL, V3, P446, DOI 10.2307/1941914
   Craft Christopher B., 2008, V201, P59, DOI 10.1007/978-0-387-68923-4_3
   Craighead F., 1982, TRACK GRIZZLY
   CUMMING BF, 1993, LIMNOL OCEANOGR, V38, P695, DOI 10.4319/lo.1993.38.3.0695
   DACHNOWSKI-STOKES ALFRED P., 1930, JOUR WASHINGTON ACAD SCI, V20, P89
   Davidson EA, 2000, NATURE, V408, P789, DOI 10.1038/35048672
   Davis Jr J. H., 1943, FGS B
   Davis Jr J. H., 1946, FGS B
   DAVIS SM, 1991, AQUAT BOT, V40, P203, DOI 10.1016/0304-3770(91)90059-E
   DEAN WE, 1974, J SEDIMENT PETROL, V44, P242
   DeBusk WF, 1998, SOIL SCI SOC AM J, V62, P1460, DOI 10.2136/sssaj1998.03615995006200050045x
   DEEVEY ES, 1954, P NATL ACAD SCI USA, V40, P285, DOI 10.1073/pnas.40.5.285
   Dommain R, 2011, QUATERNARY SCI REV, V30, P999, DOI 10.1016/j.quascirev.2011.01.018
   Drexler JZ, 2009, ESTUAR COAST, V32, P871, DOI 10.1007/s12237-009-9202-8
   Frolking S, 2010, EARTH SYST DYNAM, V1, P1, DOI 10.5194/esd-1-1-2010
   Givnish TJ, 2008, GLOBAL ECOL BIOGEOGR, V17, P384, DOI 10.1111/j.1466-8238.2007.00371.x
   Glaser PH, 2007, J PALEOLIMNOL, V38, P459, DOI 10.1007/s10933-006-9078-6
   Glaser PH, 2004, J ECOL, V92, P1036, DOI 10.1111/j.0022-0477.2004.00931.x
   Glaser PH, 1997, J ECOL, V85, P3, DOI 10.2307/2960623
   GLASER PH, 1986, CAN J BOT, V64, P395, DOI 10.1139/b86-056
   Gleason J., 1974, ENV S FLORIDA PRESEN, V2, P146
   Gleason Patrick J., 1994, P149
   GORHAM E, 1991, ECOL APPL, V1, P182, DOI 10.2307/1941811
   Gorham E, 2003, CAN J BOT, V81, P429, DOI [10.1139/B03-036, 10.1139/b03-036]
   Grimm EC, 2011, RADIOCARBON, V53, P38
   Guilderson TP, 2005, SCIENCE, V307, P362, DOI 10.1126/science.1104164
   HARDEN JW, 1992, SCIENCE, V258, P1921, DOI 10.1126/science.258.5090.1921
   Harvey J. W., 2005, 20045069 US GEOL SUR
   Harvey JW, 2004, GROUND WATER, V42, P1090, DOI 10.1111/j.1745-6584.2004.tb02646.x
   Heiri O, 2001, J PALEOLIMNOL, V25, P101, DOI 10.1023/A:1008119611481
   Iversen J., 1964, TXB POLLEN ANAL
   Jacobson G.L., 1987, GEOLOGY N AM K, P277, DOI DOI 10.1130/DNAG-GNA-K3.277
   Kivinen E., 1981, ANN ACAD SCI FENN A3, V132, P5
   Korhola A, 1996, J QUATERNARY SCI, V11, P161, DOI 10.1002/(SICI)1099-1417(199603/04)11:2<161::AID-JQS248>3.0.CO;2-J
   Lähteenoja O, 2012, GLOBAL CHANGE BIOL, V18, P164, DOI 10.1111/j.1365-2486.2011.02504.x
   Lähteenoja O, 2009, GLOBAL CHANGE BIOL, V15, P2311, DOI 10.1111/j.1365-2486.2009.01920.x
   Larsen L, 2011, CRIT REV ENV SCI TEC, V41, P344, DOI 10.1080/10643389.2010.531219
   Last WM., 2001, TRACKING ENV CHANGE
   Libby WF, 1955, RADIOCARBON DATING
   LOVELESS CM, 1959, ECOLOGY, V40, P1, DOI 10.2307/1929916
   MALTBY E, 1993, CHEMOSPHERE, V27, P999, DOI 10.1016/0045-6535(93)90065-D
   Matthews E, 2000, ATMOSPHERIC METHANE, P202
   Moore TC, 1998, J PALEOLIMNOL, V20, P347, DOI 10.1023/A:1007920723163
   Moore TR, 2002, J ECOL, V90, P25, DOI 10.1046/j.0022-0477.2001.00633.x
   Neuzil S.G., 1997, BIODIVERSITY SUSTAIN, P55
   OLDFIELD F, 1995, HOLOCENE, V5, P141, DOI 10.1177/095968369500500202
   Oldfield F., 1978, CATENA, V5, P1, DOI DOI 10.1016/S0341-8162(78)80002-2
   Page SE, 2004, J QUATERNARY SCI, V19, P625, DOI 10.1002/jqs.884
   Page SE, 1999, PHILOS T R SOC B, V354, P1885, DOI 10.1098/rstb.1999.0529
   Parker G. G., 1944, FLORIDA GEOLOGICAL S, V27, P1
   Petuch E., 2007, GEOLOGY EVERGLADES A
   Phillips S, 1996, GEOL SOC AM BULL, V108, P794, DOI 10.1130/0016-7606(1996)108<0794:SOTCPD>2.3.CO;2
   Qualls Robert G., 2008, V201, P441, DOI 10.1007/978-0-387-68923-4_17
   REA DK, 1995, J PALEOLIMNOL, V14, P89, DOI 10.1007/BF00682596
   Reimer PJ, 2004, RADIOCARBON, V46, P1029, DOI 10.1017/S0033822200032999
   Richardson C. J., 2008, EVERGLADES EXPT LESS, DOI [10.1007/978-0-387-68923-4, DOI 10.1007/978-0-387-68923-4]
   Sadler P.M., 1999, GEORESEARCH FORUM, V5, P15
   SADLER PM, 1981, J GEOL, V89, P569, DOI 10.1086/628623
   SCHOLL DW, 1967, GEOL SOC AM BULL, V78, P437, DOI 10.1130/0016-7606(1967)78[437:RSOSFA]2.0.CO;2
   SCHOLL DW, 1969, SCIENCE, V163, P562, DOI 10.1126/science.163.3867.562
   Schottler SP, 2006, J PALEOLIMNOL, V36, P19, DOI 10.1007/s10933-006-0007-5
   Sommerfield CK, 2006, CONT SHELF RES, V26, P2225, DOI 10.1016/j.csr.2006.07.015
   Stephens J.C., 1951, SOIL SCI SOC FLORIDA, V11, P191
   Stuiver M, 1998, RADIOCARBON, V40, P1127, DOI 10.1017/S0033822200019172
   STUIVER M, 1993, RADIOCARBON, V35, P215, DOI 10.1017/S0033822200013904
   STUIVER M, 1993, RADIOCARBON, V35, P35, DOI 10.1017/S0033822200013801
   STUIVER M, 1981, EARTH PLANET SC LETT, V53, P349, DOI 10.1016/0012-821X(81)90040-6
   Tolonen K, 1996, HOLOCENE, V6, P171, DOI 10.1177/095968369600600204
   Trumbore SE, 1997, J GEOPHYS RES-ATMOS, V102, P28817, DOI 10.1029/97JD02231
   Trumbore SE, 1996, SCIENCE, V272, P393, DOI 10.1126/science.272.5260.393
   Trumbore SE., 2000, AGU REF SHELF, P41, DOI 10.1029/RF004p0041
   Turunen J, 2002, HOLOCENE, V12, P69, DOI 10.1191/0959683602hl522rp
   Wanless Harold R., 1994, P199
   WEBB T, 1983, LATE QUATERNARY ENV, V2, P142
   Weber K. A., 1902, VEGETATION ENTSTEHUN
   Willard D.A., 2001, BULL AM PALEONTOL, V361, P41
   Willard DA, 2006, ECOL MONOGR, V76, P565, DOI 10.1890/0012-9615(2006)076[0565:ROETIT]2.0.CO;2
   Wooller MJ, 2007, HOLOCENE, V17, P1129, DOI 10.1177/0959683607082553
   WRIGHT HE, 1984, ECOLOGY, V65, P657, DOI 10.2307/1941430
   WRIGHT HE, 1993, LIMNOL OCEANOGR, V38, P699, DOI 10.4319/lo.1993.38.3.0699
   Yu ZC, 2003, CAN J BOT, V81, P267, DOI [10.1139/b03-016, 10.1139/B03-016]
   Yu ZC, 2009, GEOPHYS MONOGR SER, V184, P55, DOI 10.1029/2008GM000822
   Zinck JA, 2011, ECOL STUD-ANAL SYNTH, V217, P189, DOI 10.1007/978-3-642-20138-7_7
NR 106
TC 27
Z9 27
U1 0
U2 45
PU AMER GEOPHYSICAL UNION
PI WASHINGTON
PA 2000 FLORIDA AVE NW, WASHINGTON, DC 20009 USA
SN 2169-8953
EI 2169-8961
J9 J GEOPHYS RES-BIOGEO
JI J. Geophys. Res.-Biogeosci.
PD SEP 5
PY 2012
VL 117
AR G03026
DI 10.1029/2011JG001821
PG 18
WC Environmental Sciences; Geosciences, Multidisciplinary
WE Science Citation Index Expanded (SCI-EXPANDED)
SC Environmental Sciences & Ecology; Geology
GA 003GZ
UT WOS:000308598800001
DA 2023-11-17
ER

PT J
AU Xue, R
   Liu, XL
   Fu, XY
   Luo, HB
   Zhang, K
   Anderson, BC
   Li, M
   Huang, B
   Yu, LJ
   Li, XT
   Fu, SZ
   Pu, AP
   Fan, LQ
   Chen, W
AF Xue, Ru
   Liu, Xiaoling
   Fu, Xiaoying
   Luo, Hongbing
   Zhang, Ke
   Anderson, Bruce C.
   Li, Mei
   Huang, Bo
   Yu, Lijuan
   Li, Xiaoting
   Fu, Shuzhi
   Pu, Aiping
   Fan, Liangqian
   Chen, Wei
TI Characteristics of methane emissions in the Living Water Garden in
   Chengdu City from 2012 to 2017
SO ENVIRONMENTAL SCIENCE AND POLLUTION RESEARCH
LA English
DT Article
DE Constructed wetland; Methane flux; Portable chamber; Static chamber;
   Global warming potential
ID GREENHOUSE-GAS EMISSIONS; FLOW CONSTRUCTED WETLANDS; PLANT-SPECIES
   RICHNESS; CARBON-DIOXIDE FLUXES; TREATING WASTE-WATER; NITROUS-OXIDE
   FLUXES; EDDY-COVARIANCE; CHAMBER SYSTEM; MICROBIAL PROCESSES; SEASONAL
   WETLAND
AB CH(4)flux measured by a portable chamber using an infrared analyzer was compared with the flux by static chamber measurement for CW at 13 different sites from May 2012 to May 2017 in the Living Water Garden (LWG) in Chengdu, Sichuan Province, China, over 4 timescales (daily, monthly, seasonal, and annual). During the measurement period, a total of 1443 data were collected. CH(4)fluxes were measured using the portable chamber method and the results showed that the annual mean and median CH(4)flux values in the LWG were 17.4 mg m(-2) h(-1)and 6.2 mg m(-2) h(-1), respectively, ranging from - 19.7 to 98.0 mg m(-2) h(-1). Cumulative CH(4)emissions for LWG ranged from - 0.17 to 0.86 kg m(-2) year(-1). Global warming potential (GWP, 25.7 kg CO(2eq)m(-2) year(-1)) was at a high level, which means that the LWG was a source of CH(4)emissions. Significant temporal variations on the 4 timescales were observed. And the asymmetry of measurement uncertainty of CH(4)flux increases with the timescale. Although the total mean CH(4)flux measured by the portable chamber method was 42.1% lower than that of the static chamber method, the temporal variation trends of CH(4)flux were similar. The uncertainty of CH(4)flux measured in portable chamber was more symmetrical than that in static chamber. These results suggest that the portable chamber method has considerable value as a long-term measurement method for CH(4)flux temporal variations.
C1 [Xue, Ru; Luo, Hongbing] Sichuan Agr Univ, Coll Environm Sci, Chengdu 611130, Peoples R China.
   [Liu, Xiaoling] Sichuan Water Conservancy Vocat Coll, Dept Informat Engn, Chengdu 611231, Peoples R China.
   [Fu, Xiaoying] Sichuan Univ, State Key Lab Hydraul & Mt River Engn, Chengdu 610065, Peoples R China.
   [Luo, Hongbing; Zhang, Ke; Fan, Liangqian; Chen, Wei] Sichuan Agr Univ, Coll Civil Engn, Dept Municipal Engn, Chengdu 611830, Peoples R China.
   [Luo, Hongbing; Zhang, Ke; Fan, Liangqian; Chen, Wei] Sichuan Agr Univ, Sichuan Higher Educ Engn Res Ctr Disaster Prevent, Chengdu 611830, Peoples R China.
   [Anderson, Bruce C.] Queens Univ, Dept Civil Engn, Kingston, ON K7L 3N6, Canada.
   [Li, Mei] Chengdu Univ, Sch Urban & Rural Construct, Chengdu 610106, Peoples R China.
   [Huang, Bo; Yu, Lijuan; Fu, Shuzhi] Sichuan Agr Univ, Dujiangyan Campus, Chengdu 611830, Peoples R China.
   [Li, Xiaoting] Sichuan Normal Univ, Coll Chem & Mat Sci, Chengdu 610066, Peoples R China.
   [Pu, Aiping] Southwest Investment & Dev Co Co Ltd, CSCEC 7th Div, Chengdu 610095, Peoples R China.
C3 Sichuan Agricultural University; Sichuan University; Sichuan
   Agricultural University; Sichuan Agricultural University; Queens
   University - Canada; Chengdu University; Sichuan Agricultural
   University; Sichuan Normal University
RP Luo, HB (通讯作者)，Sichuan Agr Univ, Coll Environm Sci, Chengdu 611130, Peoples R China.; Luo, HB (通讯作者)，Sichuan Agr Univ, Coll Civil Engn, Dept Municipal Engn, Chengdu 611830, Peoples R China.; Luo, HB (通讯作者)，Sichuan Agr Univ, Sichuan Higher Educ Engn Res Ctr Disaster Prevent, Chengdu 611830, Peoples R China.
EM ruxue1988@126.com; lxl.xc@163.com; 903099368@qq.com;
   luohongbing66@163.com; zhangke@sicau.edu.cn; bruce.anderson@queensu.ca;
   710737214@qq.com; huangbohuai@126.com; lijuan_yu2003@126.com;
   779304445@qq.com; 88566716@qq.com; pap1698@163.com; flqjacky@163.com;
   373401016@qq.com
RI liu, xiao/HMD-7454-2023; Luo, Hongbing/AAF-5238-2021; liu,
   xiao/HKE-9880-2023; Liu, Xiaoling/HGD-3566-2022
OI xue, ru/0000-0003-1039-8617
FU National Natural Science Foundation of China [51278318, 51808363]; State
   Key Laboratory of Hydraulics and Mountain River Engineering [SKHL1716];
   Department of Science and Technology of Sichuan Province [2018SZ0302];
   Chengdu Science and Technology Bureau [2015-HM01-00325-SF,
   2019-YF05-00839-SN]; Department of Human Resources and Social Security
   of Sichuan Province
FX This work was supported by the National Natural Science Foundation of
   China (51278318, 51808363), State Key Laboratory of Hydraulics and
   Mountain River Engineering (SKHL1716), Department of Science and
   Technology of Sichuan Province (2018SZ0302), Chengdu Science and
   Technology Bureau (2015-HM01-00325-SF, 2019-YF05-00839-SN), and the
   Department of Human Resources and Social Security of Sichuan Province.
CR Akiyama H, 2009, SOIL SCI PLANT NUTR, V55, P435, DOI 10.1111/j.1747-0765.2009.00379.x
   Ambus P, 1998, SOIL SCI SOC AM J, V62, P394, DOI 10.2136/sssaj1998.03615995006200020015x
   [Anonymous], 2013, CLIMATE CHANGE 2013
   Badiou P, 2019, ECOL ENG, V127, P292, DOI 10.1016/j.ecoleng.2018.11.028
   BALDOCCHI DD, 1988, ECOLOGY, V69, P1331, DOI 10.2307/1941631
   Baldocchi DD, 2003, GLOBAL CHANGE BIOL, V9, P479, DOI 10.1046/j.1365-2486.2003.00629.x
   Bansal S, 2018, WETLANDS, V38, P933, DOI 10.1007/s13157-018-1042-5
   Bastviken D, 2010, ENVIRON SCI TECHNOL, V44, P5450, DOI 10.1021/es1005048
   Bergman I, 1998, SOIL BIOL BIOCHEM, V30, P729, DOI 10.1016/S0038-0717(97)00181-8
   Beringer J, 2013, AGR FOREST METEOROL, V182, P239, DOI 10.1016/j.agrformet.2013.06.008
   Brix H, 2005, ECOL ENG, V25, P491, DOI 10.1016/j.ecoleng.2005.07.009
   Brix H, 1997, WATER SCI TECHNOL, V35, P11, DOI 10.1016/S0273-1223(97)00047-4
   Carnell PE, 2018, GLOBAL CHANGE BIOL, V24, P4173, DOI 10.1111/gcb.14319
   Centeno CAR, 2017, ATMOS ENVIRON, V167, P23, DOI 10.1016/j.atmosenv.2017.08.007
   Chaichana N, 2018, ATMOSPHERE-BASEL, V9, DOI 10.3390/atmos9090356
   Chen ZC, 2018, J GEOPHYS RES-BIOGEO, V123, P646, DOI [10.1002/2017jg004356, 10.1002/2017JG004356]
   Chiemchaisri C, 2009, BIORESOURCE TECHNOL, V100, P3808, DOI 10.1016/j.biortech.2008.12.028
   Chiodini G, 1998, APPL GEOCHEM, V13, P543, DOI 10.1016/S0883-2927(97)00076-0
   Cui XW, 2018, AGR FOREST METEOROL, V249, P71, DOI 10.1016/j.agrformet.2017.11.019
   D'Acunha B, 2019, J ENVIRON MANAGE, V231, P1232, DOI 10.1016/j.jenvman.2018.10.106
   Davis MP, 2018, J ENVIRON QUAL, V47, P270, DOI 10.2134/jeq2017.10.0387
   de Klein JJM, 2014, ECOL ENG, V66, P36, DOI 10.1016/j.ecoleng.2013.04.060
   de la Varga D, 2015, SCI TOTAL ENVIRON, V538, P824, DOI 10.1016/j.scitotenv.2015.08.090
   Erkkilä KM, 2018, BIOGEOSCIENCES, V15, P429, DOI 10.5194/bg-15-429-2018
   Fassbinder JJ, 2013, J ENVIRON QUAL, V42, P606, DOI 10.2134/jeq2012.0283
   Fey A, 2003, SOIL BIOL BIOCHEM, V35, P1, DOI 10.1016/S0038-0717(02)00175-X
   Fu YF, 2018, AGR ECOSYST ENVIRON, V255, P27, DOI 10.1016/j.agee.2017.12.003
   Gao RY, 2012, ECOL INFORM, V12, P85, DOI 10.1016/j.ecoinf.2012.05.007
   Glagolev M, 2011, ENVIRON RES LETT, V6, DOI 10.1088/1748-9326/6/4/045214
   Guimbaud C, 2011, MEAS SCI TECHNOL, V22, DOI 10.1088/0957-0233/22/7/075601
   Hall MKD, 2014, COMMUN SOIL SCI PLAN, V45, P2970, DOI 10.1080/00103624.2014.956937
   Han WJ, 2017, ENVIRON SCI POLLUT R, V24, P5938, DOI 10.1007/s11356-016-8288-3
   Healy MG, 2007, BIORESOURCE TECHNOL, V98, P2268, DOI 10.1016/j.biortech.2006.07.036
   Hiroki M, 1997, SOIL SCI PLANT NUTR, V43, P255, DOI 10.1080/00380768.1997.10414733
   Holland E A, 1999, STANDARD SOIL METHOD
   Izumoto S, 2018, ENVIRON SCI POLLUT R, V25, P24500, DOI 10.1007/s11356-018-2671-1
   Jahangir MMR, 2016, HYDROL EARTH SYST SC, V20, P109, DOI 10.5194/hess-20-109-2016
   Johansson AE, 2004, WATER RES, V38, P3960, DOI 10.1016/j.watres.2004.07.008
   Jung Y, 2013, 2013 IEEE PHOTONICS SOCIETY SUMMER TOPICAL MEETING SERIES, P42, DOI 10.1109/PHOSST.2013.6614490
   Kannath A, 2011, PROC SPIE, V7952, DOI 10.1117/12.874513
   King JA, 2002, COMMUN SOIL SCI PLAN, V33, P403, DOI 10.1081/CSS-120002753
   Kowalska N, 2013, INT AGROPHYS, V27, P283, DOI 10.2478/v10247-012-0096-5
   Kuhn M, 2018, SCI REP-UK, V8, DOI 10.1038/s41598-018-27770-x
   Li H, 2018, BIOGEOCHEMISTRY, V137, P163, DOI 10.1007/s10533-017-0413-y
   Li LF, 2008, BIORESOURCE TECHNOL, V99, P1656, DOI 10.1016/j.biortech.2007.04.001
   Liikanen A, 2006, ECOL ENG, V26, P241, DOI 10.1016/j.ecoleng.2005.10.005
   Lofton DD, 2014, HYDROBIOLOGIA, V721, P209, DOI 10.1007/s10750-013-1663-x
   Mander Ü, 2005, J ENVIRON SCI HEAL A, V40, P1215, DOI 10.1081/ESE-200055662
   Mander Ü, 2003, WATER SCI TECHNOL, V48, P135, DOI 10.2166/wst.2003.0301
   Mander Ü, 2014, ECOL ENG, V66, P19, DOI 10.1016/j.ecoleng.2013.12.006
   Mastepanov M, 2014, FALL M 2014
   Maucieri C, 2017, AGR FOREST METEOROL, V236, P175, DOI 10.1016/j.agrformet.2017.01.006
   Maucieri C, 2016, ECOL ENG, V94, P406, DOI 10.1016/j.ecoleng.2016.05.062
   Maucieri C, 2014, ITAL J AGRON, V9, P120, DOI 10.4081/ija.2014.601
   Mitsch WJ, 2018, ECOL ENG, V114, P1, DOI 10.1016/j.ecoleng.2017.12.027
   Mitsch WJ, 2012, BIOSCIENCE, V62, P237, DOI 10.1525/bio.2012.62.3.5
   Morin TH, 2017, AGR FOREST METEOROL, V237, P160, DOI 10.1016/j.agrformet.2017.01.022
   Morin TH, 2014, ECOL ENG, V72, P74, DOI 10.1016/j.ecoleng.2014.02.002
   Morin TH, 2014, J GEOPHYS RES-BIOGEO, V119, P2188, DOI 10.1002/2014JG002750
   Morris EP, 2013, PLOS ONE, V8, DOI 10.1371/journal.pone.0071456
   Nguyen TD, 2010, BIOGEOCHEMISTRY, V100, P185, DOI 10.1007/s10533-010-9415-8
   Nicolini G, 2013, ATMOS ENVIRON, V81, P311, DOI 10.1016/j.atmosenv.2013.09.030
   Niu CZ, 2015, ECOL ENG, V84, P250, DOI 10.1016/j.ecoleng.2015.09.007
   Notsu K, 2005, J VOLCANOL GEOTH RES, V139, P147, DOI 10.1016/j.jvolgeores.2004.08.003
   Pangala SR, 2010, CHEMOSPHERE, V78, P493, DOI 10.1016/j.chemosphere.2009.11.042
   Pappalardo SE, 2016, HYDROBIOLOGIA, V774, P193, DOI 10.1007/s10750-015-2375-1
   Pavelka M, 2018, INT AGROPHYS, V32, P569, DOI 10.1515/intag-2017-0045
   Picek T, 2007, ECOL ENG, V31, P98, DOI 10.1016/j.ecoleng.2007.06.008
   Pickering L, 2013, ENVIRON SCI TECHNOL, V47, P14298, DOI 10.1021/es403062c
   Qin X, 2015, CARBON MANAG, V5, P535
   Riggio VA, 2018, J CLEAN PROD, V171, P723, DOI 10.1016/j.jclepro.2017.10.081
   Ringeval B, 2010, GLOBAL BIOGEOCHEM CY, V24, DOI 10.1029/2008GB003354
   Ruan L, 2014, FALL M 2014
   Sainju UM, 2012, SOIL TILL RES, V118, P123, DOI 10.1016/j.still.2011.10.020
   SCHUTZ H, 1990, BIOGEOCHEMISTRY, V11, P77
   Sha Chen-yan, 2011, Shengtaixue Zazhi, V30, P2456
   Shelley F, 2015, FRESHWATER BIOL, V60, P150, DOI 10.1111/fwb.12480
   [税永红 Shui Yonghong], 2012, [水土保持研究, Research of Soil and Water Conservation], V19, P230
   Soosaar K, 2009, WIT TRANS ECOL ENVIR, V125, P105, DOI 10.2495/WRM090111
   Sovik AK, 2007, SCI TOTAL ENVIRON, V380, P28, DOI 10.1016/j.scitotenv.2006.10.007
   Sovik AK, 2006, J ENVIRON QUAL, V35, P2360, DOI 10.2134/jeq2006.0038
   Stadmark J, 2005, ECOL ENG, V25, P542, DOI 10.1016/j.ecoleng.2005.07.004
   Stefanik KC, 2014, ECOL ENG, V72, P67, DOI 10.1016/j.ecoleng.2013.10.036
   Tassi F, 2011, WASTE MANAGE RES, V29, P50, DOI 10.1177/0734242X10385609
   Teodoru C. R., 2014, BIOGEOSCIENCES DISCU, V11, P16391, DOI [10.5194/bgd-11-16391-2014, DOI 10.5194/BGD-11-16391-2014, DOI 10.5194/bgd-11-16391-2014]
   Uggetti E, 2012, WATER RES, V46, P1755, DOI 10.1016/j.watres.2011.12.049
   VanderZaag AC, 2010, J ENVIRON QUAL, V39, P460, DOI 10.2134/jeq2009.0166
   Vymazal J., 2018, ENCY ECOLOGY REFEREN, P14, DOI [10.1016/B978-0-12-409548-9.11238-2, DOI 10.1016/B978-0-12-409548-9.11238-2]
   Walter JC, 2015, PHYSICA A, V418, P78, DOI 10.1016/j.physa.2014.06.014
   Wang C., 2014, WETLAND SCI, V12, P127
   [王金龙 Wang Jinlong], 2018, [生态学报, Acta Ecologica Sinica], V38, P668
   Wang YH, 2008, ECOL ENG, V32, P22, DOI 10.1016/j.ecoleng.2007.08.003
   Wang YH, 2013, ENVIRON POLLUT, V174, P273, DOI 10.1016/j.envpol.2012.11.032
   Whiting GJ, 2001, TELLUS B, V53, P521, DOI 10.1034/j.1600-0889.2001.530501.x
   Wójcik-Gront E, 2014, OUTLOOK AGR, V43, P61, DOI 10.5367/oa.2014.0155
   Wu HM, 2017, J CLEAN PROD, V147, P152, DOI 10.1016/j.jclepro.2017.01.091
   Wu HaiMing, 2016, Research of Environmental Sciences, V29, P1195
   Xu XW, 2014, ECOL ENG, V73, P469, DOI 10.1016/j.ecoleng.2014.09.087
   Yamulki S, 1999, J GEOPHYS RES-ATMOS, V104, P5463, DOI 10.1029/1998JD100082
   Yan C, 2012, J HAZARD MATER, V203, P188, DOI 10.1016/j.jhazmat.2011.12.002
   [杨栋 Yang Dong], 2014, [气象科学, Journal of the Meteorological Sciences], V34, P325
   Yao ZS, 2009, ATMOS ENVIRON, V43, P1888, DOI 10.1016/j.atmosenv.2008.12.031
   Zhang C, 2019, ACTA GEOCHIM, V38, P232, DOI 10.1007/s11631-019-00317-1
   Zhang CB, 2012, ATMOS ENVIRON, V62, P180, DOI 10.1016/j.atmosenv.2012.08.034
   Zhang K, 2018, ENVIRON SCI POLLUT R, V25, P26433, DOI 10.1007/s11356-018-2692-9
   Zhang K, 2018, ECOL ENG, V115, P96, DOI 10.1016/j.ecoleng.2018.02.025
   Zhao XH, 2013, DESALIN WATER TREAT, V51, P2280, DOI 10.1080/19443994.2012.734679
NR 107
TC 5
Z9 5
U1 4
U2 24
PU SPRINGER HEIDELBERG
PI HEIDELBERG
PA TIERGARTENSTRASSE 17, D-69121 HEIDELBERG, GERMANY
SN 0944-1344
EI 1614-7499
J9 ENVIRON SCI POLLUT R
JI Environ. Sci. Pollut. Res.
PD NOV
PY 2020
VL 27
IS 31
BP 39531
EP 39546
DI 10.1007/s11356-020-09679-z
EA JUL 2020
PG 16
WC Environmental Sciences
WE Science Citation Index Expanded (SCI-EXPANDED)
SC Environmental Sciences & Ecology
GA NV6OR
UT WOS:000547236000006
PM 32651787
DA 2023-11-17
ER

PT J
AU Dias, ATC
   Hoorens, B
   Van Logtestijn, RSP
   Vermaat, JE
   Aerts, R
AF Dias, Andre T. C.
   Hoorens, Bart
   Van Logtestijn, Richard S. P.
   Vermaat, Jan E.
   Aerts, Rien
TI Plant Species Composition Can Be Used as a Proxy to Predict Methane
   Emissions in Peatland Ecosystems After Land-Use Changes
SO ECOSYSTEMS
LA English
DT Article
DE fens; greenhouse gases; groundwater level; modeling; transfer functions;
   wetlands
ID CARBON-DIOXIDE; CO2; VEGETATION; BALANCE; CH4; RESTORATION; WETLANDS;
   GRASSLANDS; MANAGEMENT; EXCHANGE
AB Land-use change in peatlands affects important drivers of CH4 emission such as groundwater level and nutrient availability. Due to the high spatial and temporal variability of such environmental drivers, it is hard to make good predictions of CH4 emissions in the context of land-use changes. Here, we used plant species composition as a stable integrator of environmental drivers of CH4 emissions. We used weighted averaging regression and calibration to make a direct link between plant species composition and CH4 flux in an effort to predict values of CH4 emission for a land-use gradient in two extensive peatland sites. Our predicted CH4 emissions showed good fit with observed values. Additionally, we showed that a quick characterization of vegetation composition, by the dominant species only, provides equally good predictions of CH4 emissions. The use of mean groundwater level alone for predicting emissions showed the same predictive power as our models. However, water level showed strong variability in time. Furthermore, the inverse relationship between water level and CH4 emission can lead to higher errors in predictions at sites with higher CH4 emission. The performance of our model was comparable with those of mechanistic models developed for natural wetland ecosystems. However, such mechanistic models require complex input parameters that are rarely available. We propose the use of plant species composition as a simple and effective alternative for deriving predictions of CH4 emissions in peatlands in the context of land-use change.
C1 [Dias, Andre T. C.; Hoorens, Bart; Van Logtestijn, Richard S. P.; Aerts, Rien] Vrije Univ Amsterdam, Inst Ecol Sci, Dept Syst Ecol, NL-1081 HV Amsterdam, Netherlands.
   [Dias, Andre T. C.] Vrije Univ Amsterdam, Inst Ecol Sci, Dept Anim Ecol, NL-1081 HV Amsterdam, Netherlands.
   [Hoorens, Bart] Tauw Consulting, NL-3502 GA Utrecht, Netherlands.
   [Vermaat, Jan E.] Vrije Univ Amsterdam, Inst Environm Studies, NL-1081 HV Amsterdam, Netherlands.
C3 Vrije Universiteit Amsterdam; Vrije Universiteit Amsterdam; Vrije
   Universiteit Amsterdam
RP Dias, ATC (通讯作者)，Vrije Univ Amsterdam, Inst Ecol Sci, Dept Syst Ecol, De Boelelaan 1087, NL-1081 HV Amsterdam, Netherlands.
EM andre.dias@falw.vu.nl
RI van Logtestijn, Richardus SP/B-9680-2009; Dias, Andre/D-3518-2013;
   Vermaat, Jan/I-5856-2012
OI Dias, Andre/0000-0001-8847-5753; Vermaat, Jan/0000-0003-4250-6790;
   Aerts, Rien/0000-0001-6694-0669; van Logtestijn,
   Richardus/0000-0001-9063-2180
FU Dutch National Research Programme Climate Changes and Spatial Planning
FX We would like to thank Peter van Bodegom and Bob Douma for stimulating
   discussions, Ellen Dorrenpaal for the identification of Sphagnum
   species, Fritz Hellmann for fieldwork assistance, and Rob Broekman for
   assistance with soil analyses. Monica Turner, Gaius Shaver, and two
   anonymous referees provided valuable comments on an earlier draft of
   this manuscript. We also thank the Natuurmonumenten and the
   Staatsbosbeheer for allowing the use of their land and facilities. This
   study was funded by the Dutch National Research Programme Climate
   Changes and Spatial Planning (BSIK-KvR ME5).
CR Aerts R, 1997, SOIL BIOL BIOCHEM, V29, P1683, DOI 10.1016/S0038-0717(97)00073-4
   Aerts R, 1999, OIKOS, V84, P44, DOI 10.2307/3546865
   Aerts R, 1997, SOIL BIOL BIOCHEM, V29, P1691, DOI 10.1016/S0038-0717(97)00074-6
   AERTS R, 2000, MONITORING CO2 SINKS, P25
   Bartholomeus RP, 2008, J VEG SCI, V19, P799, DOI 10.3170/2008-8-18450
   BARTLETT KB, 1993, CHEMOSPHERE, V26, P261, DOI 10.1016/0045-6535(93)90427-7
   BUBIER JL, 1995, J ECOL, V83, P403, DOI 10.2307/2261594
   BUBIER JL, 1995, ECOLOGY, V76, P677, DOI 10.2307/1939336
   Glatzel S, 2008, BIOGEOSCIENCES, V5, P925, DOI 10.5194/bg-5-925-2008
   GORHAM E, 1991, ECOL APPL, V1, P182, DOI 10.2307/1941811
   Granberg G, 1997, GLOBAL BIOGEOCHEM CY, V11, P135, DOI 10.1029/96GB03352
   GROOTJANS AP, 1986, ACTA OECOL-OEC PLANT, V7, P3
   Hendriks DMD, 2007, BIOGEOSCIENCES, V4, P411, DOI 10.5194/bg-4-411-2007
   Juggins S, 2007, C2 VERSION 1 5 USER
   Komulainen VM, 1999, J APPL ECOL, V36, P634, DOI 10.1046/j.1365-2664.1999.00430.x
   Lamers LPM, 2002, HYDROBIOLOGIA, V478, P107, DOI 10.1023/A:1021022529475
   Langeveld CA, 1997, EUR J AGRON, V7, P35, DOI 10.1016/S1161-0301(97)00036-1
   Lapveteläinen T, 2007, BOREAL ENVIRON RES, V12, P225
   Le Mer J, 2001, EUR J SOIL BIOL, V37, P25, DOI 10.1016/S1164-5563(01)01067-6
   Limpens J, 2008, BIOGEOSCIENCES, V5, P1475, DOI 10.5194/bg-5-1475-2008
   Minkkinen K, 2006, PLANT SOIL, V285, P289, DOI 10.1007/s11104-006-9016-4
   Schlamadinger B., 2003, GOOD PRACTICE GUIDAN
   Schrier-Uijl AP, 2010, PLANT SOIL, V329, P509, DOI 10.1007/s11104-009-0180-1
   TERBRAAK CJF, 1993, HYDROBIOLOGIA, V269, P485, DOI 10.1007/BF00028046
   TERBRAAK CJF, 1989, HYDROBIOLOGIA, V178, P209, DOI 10.1007/BF00006028
   van den Bos R, 2003, NETH J GEOSCI, V82, P325, DOI 10.1017/S0016774600020151
   Van den Pol-Van Dasselaar A, 1999, BIOGEOCHEMISTRY, V44, P205, DOI 10.1023/A:1006061814731
   van Huissteden J, 2006, NETH J GEOSCI, V85, P3, DOI 10.1017/S0016774600021399
   vandenPolvanDasselaar A, 1997, PLANT SOIL, V189, P1, DOI 10.1023/A:1004219522404
   VANDERMEIJDEN R, 1990, HEUKELS FLORA NEDERL
   Veenendaal EM, 2007, BIOGEOSCIENCES, V4, P1027, DOI 10.5194/bg-4-1027-2007
   Vermaat JE, 2010, BIOGEOCHEMISTRY, V99, P109, DOI 10.1007/s10533-009-9395-8
   Waddington JM, 1996, J GEOPHYS RES-ATMOS, V101, P22775, DOI 10.1029/96JD02014
   Whalen SC, 2005, ENVIRON ENG SCI, V22, P73, DOI 10.1089/ees.2005.22.73
   Whiting GJ, 2001, TELLUS B, V53, P521, DOI 10.1034/j.1600-0889.2001.530501.x
   Wilson D, 2009, RESTOR ECOL, V17, P796, DOI 10.1111/j.1526-100X.2008.00416.x
   Zhang Y, 2002, GLOBAL BIOGEOCHEM CY, V16, DOI 10.1029/2001GB001838
NR 37
TC 46
Z9 47
U1 3
U2 49
PU SPRINGER
PI NEW YORK
PA ONE NEW YORK PLAZA, SUITE 4600, NEW YORK, NY, UNITED STATES
SN 1432-9840
EI 1435-0629
J9 ECOSYSTEMS
JI Ecosystems
PD JUN
PY 2010
VL 13
IS 4
BP 526
EP 538
DI 10.1007/s10021-010-9338-1
PG 13
WC Ecology
WE Science Citation Index Expanded (SCI-EXPANDED)
SC Environmental Sciences & Ecology
GA 609UM
UT WOS:000278682900004
OA Green Submitted, hybrid
DA 2023-11-17
ER

PT J
AU Jiang, Z
   Tang, SY
   Liao, YH
   Li, SJ
   Wang, S
   Zhu, XF
   Ji, GD
AF Jiang, Zhuo
   Tang, Shuangyu
   Liao, Yinhao
   Li, Shengjie
   Wang, Shuo
   Zhu, Xianfang
   Ji, Guodong
TI Effect of low temperature on contributions of ammonia oxidizing archaea
   and bacteria to nitrous oxide in constructed wetlands
SO CHEMOSPHERE
LA English
DT Article
DE Constructed wetlands; Low temperature; Nitrous oxide; Ammonia-oxidizing
   archaea; Relative contribution
ID WASTE-WATER; FLOW; NITRIFICATION; DENITRIFICATION; N2O; OXIDATION;
   PATHWAYS; DYNAMICS; KINETICS
AB Constructed wetlands (CWs) have been widely used for ecological remediation of micro-polluted source water. Nitrous oxide (N2O) from CWs has caused great concern as a greenhouse gas. However, the contribution of ammonia oxidation driven by ammonia oxidizing archaea (AOA) and ammonia oxidizing bacteria (AOB) to N2O emission, especially at low temperature, was unknown. This study aimed to quantify the contributions of AOA and AOB to N2O through lab-scale subsurface CWs. The N2O emission flux of CW at 8 degrees C was 1.23 mg m(-2).h(-1), significantly lower than that at 25 degrees C (1.92 mg m(-2).h(-1)). The contribution of ammonia oxidation to N2O at 8 degrees C (33.04%) was significantly higher than that at 25 degrees C (24.17%). The N2O production from AOA increased from 1.91 ng N.g(-1) at 25 degrees C to 4.11 ng N.g(-1) soil at 8 degrees C and its contribution increased from 23.38% to 30.18% (P < 0.05). Low temperature impaired functional gene groups and inhibited the activity of AOB, resulting in its declined contribution. Based on the transcriptional analysis, AOA was less affected by low temperature, thus stably contributing to N2O. Moreover, community diversity and relationships of AOA were enhanced at 8 degrees C, while AOB declined. The results confirmed the significant contribution of AOA and demonstrated molecular mechanisms (higher activity and community stability) of the increased contribution of AOA to N2O at low temperature.
C1 [Jiang, Zhuo; Tang, Shuangyu; Liao, Yinhao; Li, Shengjie; Wang, Shuo; Zhu, Xianfang; Ji, Guodong] Peking Univ, Dept Environm Engn, Key Lab Water & Sediment Sci, Minist Educ, Beijing 100871, Peoples R China.
C3 Peking University
RP Ji, GD (通讯作者)，Peking Univ, Dept Environm Engn, Key Lab Water & Sediment Sci, Minist Educ, Beijing 100871, Peoples R China.
EM jiguodong@pku.edu.cn
RI Liao, Yinhao/JHU-1126-2023
OI Wang, Shuo/0000-0002-2072-2962
FU National Key Research and Devel- opment Project of China; Key Projects
   of the Joint Fund of the National Natural Science Foundation of China;
   Foundation for Innovative Research Groups of the National Natural
   Science Foundation of China;  [2019YFC0409200];  [U22A20557]; 
   [51721006]
FX This work was supported by the National Key Research and Devel- opment
   Project of China (No.2019YFC0409200) , the Key Projects of the Joint
   Fund of the National Natural Science Foundation of China (No. U22A20557)
   , and the Foundation for Innovative Research Groups of the National
   Natural Science Foundation of China (No.51721006) .
CR Ajibade FO, 2021, BIORESOURCE TECHNOL, V322, DOI 10.1016/j.biortech.2020.124430
   Angell JH, 2018, FRONT MICROBIOL, V9, DOI 10.3389/fmicb.2018.00170
   Bello MO, 2021, SOIL BIOL BIOCHEM, V162, DOI 10.1016/j.soilbio.2021.108405
   Blum JM, 2018, ENVIRON MICROBIOL, V20, P1623, DOI 10.1111/1462-2920.14063
   Carles L, 2021, WATER RES, V203, DOI 10.1016/j.watres.2021.117486
   Carranzo IV, 2012, ANALES HIDROLOGIA ME, V5, P185, DOI [10.5209/rev_ANHM.2012.v5.n2.40440, DOI 10.5209/REV_ANHM.2012.V5.N2.40440]
   Chen DY, 2019, BIORESOURCE TECHNOL, V285, DOI 10.1016/j.biortech.2019.121313
   Chen DY, 2019, BIORESOURCE TECHNOL, V271, P298, DOI 10.1016/j.biortech.2018.09.123
   Frame CH, 2017, FRONT MICROBIOL, V7, DOI 10.3389/fmicb.2016.02104
   Fu QL, 2020, GEODERMA, V375, DOI 10.1016/j.geoderma.2020.114486
   Gallarotti N, 2021, ISME J, V15, P3357, DOI 10.1038/s41396-021-01004-x
   Gubry-Rangin C, 2011, P NATL ACAD SCI USA, V108, P21206, DOI 10.1073/pnas.1109000108
   Harris E, 2021, SCI ADV, V7, DOI 10.1126/sciadv.abb7118
   Hink L, 2018, ISME J, V12, P1084, DOI 10.1038/s41396-017-0025-5
   Hink L, 2017, ENVIRON MICROBIOL, V19, P4882, DOI 10.1111/1462-2920.13914
   Hink L, 2017, ENVIRON MICROBIOL, V19, P4829, DOI 10.1111/1462-2920.13282
   Horak REA, 2013, ISME J, V7, P2023, DOI 10.1038/ismej.2013.75
   Huang T, 2020, ENVIRON POLLUT, V262, DOI 10.1016/j.envpol.2020.114363
   Ji MD, 2020, BIORESOURCE TECHNOL, V301, DOI 10.1016/j.biortech.2019.122722
   Ju F, 2015, ISME J, V9, P683, DOI 10.1038/ismej.2014.162
   Kim JH, 2008, PROCESS BIOCHEM, V43, P154, DOI 10.1016/j.procbio.2007.11.005
   Kits KD, 2017, NATURE, V549, P269, DOI 10.1038/nature23679
   Kozlowski JA, 2016, ISME J, V10, P1836, DOI 10.1038/ismej.2016.2
   Kozlowski JA, 2014, APPL ENVIRON MICROB, V80, P4930, DOI 10.1128/AEM.01061-14
   Kumar M, 2020, BENEF MICROBES, P545, DOI [10.1016/B978-0-12-823414-3.00026-5, DOI 10.1016/B978-0-12-823414-3.00026-5]
   Li SJ, 2022, ENVIRON POLLUT, V305, DOI 10.1016/j.envpol.2022.119322
   Li SJ, 2021, ENVIRON POLLUT, V291, DOI 10.1016/j.envpol.2021.118231
   Li X, 2018, BIORESOURCE TECHNOL, V248, P89, DOI 10.1016/j.biortech.2017.06.102
   Li XK, 2014, WATER RES, V61, P57, DOI 10.1016/j.watres.2014.04.033
   Löscher CR, 2012, BIOGEOSCIENCES, V9, P2419, DOI 10.5194/bg-9-2419-2012
   Pan KL, 2018, WATER RES, V145, P552, DOI 10.1016/j.watres.2018.08.066
   Pang YM, 2015, ENVIRON SCI TECHNOL, V49, P13550, DOI 10.1021/acs.est.5b04002
   Prosser JI, 2020, GLOBAL CHANGE BIOL, V26, P103, DOI 10.1111/gcb.14877
   Ravishankara AR, 2009, SCIENCE, V326, P123, DOI 10.1126/science.1176985
   Roy D, 2017, BIORESOURCE TECHNOL, V244, P850, DOI 10.1016/j.biortech.2017.08.060
   Santoro AE, 2011, SCIENCE, V333, P1282, DOI 10.1126/science.1208239
   Sauder LA, 2017, ISME J, V11, P1142, DOI 10.1038/ismej.2016.192
   Séneca J, 2020, ISME J, V14, P3038, DOI 10.1038/s41396-020-00735-7
   Shaw LJ, 2006, ENVIRON MICROBIOL, V8, P214, DOI 10.1111/j.1462-2920.2005.00882.x
   Sims A, 2012, ECOL ENG, V40, P100, DOI 10.1016/j.ecoleng.2011.12.021
   Spang A, 2012, ENVIRON MICROBIOL, V14, P3122, DOI 10.1111/j.1462-2920.2012.02893.x
   Tang SY, 2020, BIORESOURCE TECHNOL, V314, DOI 10.1016/j.biortech.2020.123759
   Taylor AE, 2010, APPL ENVIRON MICROB, V76, P7691, DOI 10.1128/AEM.01324-10
   Tourna M, 2008, ENVIRON MICROBIOL, V10, P1357, DOI 10.1111/j.1462-2920.2007.01563.x
   Toyoda S, 2011, ENVIRON SCI TECHNOL, V45, P917, DOI 10.1021/es102985u
   Uusheimo S, 2018, ENVIRON SCI TECHNOL, V52, P13343, DOI 10.1021/acs.est.8b03032
   Varma M, 2021, SCI TOTAL ENVIRON, V755, DOI 10.1016/j.scitotenv.2020.142540
   Verhamme DT, 2011, ISME J, V5, P1067, DOI 10.1038/ismej.2010.191
   Wang C, 2020, WATER RES, V171, DOI 10.1016/j.watres.2019.115464
   Wenk CB, 2016, LIMNOL OCEANOGR, V61, P1735, DOI 10.1002/lno.10329
   Williams TJ, 2014, ISME J, V8, P1645, DOI 10.1038/ismej.2014.18
   Yin ZX, 2018, ARCHAEA, V2018, DOI 10.1155/2018/8429145
   Yoshikawa C, 2016, J OCEANOGR, V72, P491, DOI 10.1007/s10872-015-0308-2
   Zhang LM, 2012, ISME J, V6, P1032, DOI 10.1038/ismej.2011.168
   Zhi W, 2015, ENVIRON SCI TECHNOL, V49, P4575, DOI 10.1021/acs.est.5b00017
   Zhi W, 2014, WATER RES, V64, P32, DOI 10.1016/j.watres.2014.06.035
   Zhou WL, 2016, J ENVIRON SCI, V44, P180, DOI 10.1016/j.jes.2016.01.002
NR 57
TC 4
Z9 4
U1 23
U2 41
PU PERGAMON-ELSEVIER SCIENCE LTD
PI OXFORD
PA THE BOULEVARD, LANGFORD LANE, KIDLINGTON, OXFORD OX5 1GB, ENGLAND
SN 0045-6535
EI 1879-1298
J9 CHEMOSPHERE
JI Chemosphere
PD FEB
PY 2023
VL 313
AR 137585
DI 10.1016/j.chemosphere.2022.137585
EA DEC 2022
PG 9
WC Environmental Sciences
WE Science Citation Index Expanded (SCI-EXPANDED)
SC Environmental Sciences & Ecology
GA 7I8EW
UT WOS:000904122200001
PM 36529166
DA 2023-11-17
ER

PT J
AU Sun, HS
   Wu, SH
   Feng, SG
   Jiang, CC
   Wang, R
   Xu, SJ
   Cui, LJ
   Zhuang, XL
AF Sun, Haishu
   Wu, Shanghua
   Feng, Shugeng
   Jiang, Cancan
   Wang, Rui
   Xu, Shengjun
   Cui, Lijuan
   Zhuang, Xuliang
TI Impact of influent strengths on nitrous oxide emission and its molecular
   mechanism in constructed wetlands treating swine wastewater
SO ENVIRONMENTAL RESEARCH
LA English
DT Article
DE Constructed wetland; N2O emission; Influent strengths; Swine wastewater;
   Microbial mechanisms
ID MICROBIAL COMMUNITIES; ACTIVATED-SLUDGE; N2O PRODUCTION; FLOW; REMOVAL;
   OXYGEN; BACTERIAL; PLANTS
AB Constructed wetlands (CWs) can remove nitrogen (N) through plant assimilation and microbial nitrification and denitrification, while it also releases large greenhouse gas nitrous oxide (N2O) into the atmosphere. However, N2O emissions and the underlying microbial mechanisms of CWs when treating high-strength wastewater have not been systematically surveyed. Here, the effect of three influent strengths on N2O emissions in a pilot-scale CW treatment of swine wastewater was determined and the underlying microbial mechanisms were explored. The results showed that the removal rates of ammonium (NH4+) and total nitrogen (TN) increased significantly with the increasing influent strengths, however, the ratio of N2O emission/TN removal rose by 1.5 times at the same time. Quantitation of microorganisms responsible for N-cycle in the sediment indicated that the abundance of ammonia-oxidizing bacteria (AOB) in high influent strengths (COD, 962.38 +/- 3.05 mg/L; NH4+, 317.89 +/- 4.24 mg/L) was 51.6-fold compared with that in low influent strengths (COD, 516.94 +/- 4.18 mg/L; NH4+, 100.65 +/- 2.65), and AOB gradually replaced ammonia-oxidizing archaea (AOA) to dominate ammonia oxidizers. Structural equation models demonstrated that NO2- accumulations promoted the ratio of AOB/AOA, which further led to an increase in the ratio of N2O emission/TN removal. It is worth noting both the N removal rates and N2O emissions increased with the increasing influent strength. To obtain reduced N2O emissions, pretreatment technology for strength reduction should be supplemented before high-strength wastewater enters the CWs. This study may shed new light on the sustainable operation and application of CWs.
C1 [Sun, Haishu; Wu, Shanghua; Feng, Shugeng; Jiang, Cancan; Wang, Rui; Xu, Shengjun; Zhuang, Xuliang] Chinese Acad Sci, Res Ctr Ecoenvironm Sci, Key Lab Environm Biotechnol, Beijing 100085, Peoples R China.
   [Sun, Haishu; Wu, Shanghua; Feng, Shugeng; Jiang, Cancan; Wang, Rui; Xu, Shengjun; Zhuang, Xuliang] Univ Chinese Acad Sci, Coll Resources & Environm, Beijing 100049, Peoples R China.
   [Zhuang, Xuliang] Chinese Acad Sci, Inst Tibetan Plateau Res, Beijing 100101, Peoples R China.
   [Cui, Lijuan] Chinese Acad Forestry, Inst Wetland Res, Beijing 100091, Peoples R China.
   [Cui, Lijuan] Beijing Key Lab Wetland Ecol Funct & Restorat, Beijing 100091, Peoples R China.
C3 Chinese Academy of Sciences; Research Center for Eco-Environmental
   Sciences (RCEES); Chinese Academy of Sciences; University of Chinese
   Academy of Sciences, CAS; Chinese Academy of Sciences; Institute of
   Tibetan Plateau Research, CAS; Chinese Academy of Forestry; Institute of
   Wetland Research, CAF
RP Zhuang, XL (通讯作者)，Chinese Acad Sci, Res Ctr Ecoenvironm Sci, Key Lab Environm Biotechnol, Beijing 100085, Peoples R China.
EM xlzhuang@rcees.ac.cn
RI haishu, sun/HIR-3417-2022
FU National Natural Science Foundation of China [91951108, 41907273];
   National Key Research and Development Program of China [2019YFC1805803];
   Strategic Priority Research Program of the Chinese Academy of Sciences
   [XDA23010400]; Chinese Academy of Sciences International Partnership
   Program [121311KYSB20200017]
FX This research was supported by the National Natural Science Foundation
   of China (Nos. 91951108 and 41907273), National Key Research and
   Development Program of China (Nos.2019YFC1805803), the Strategic
   Priority Research Program of the Chinese Academy of Sciences (Grant No.
   XDA23010400), and the Chinese Academy of Sciences International
   Partnership Program (121311KYSB20200017).
CR Ahn JH, 2010, ENVIRON SCI TECHNOL, V44, P4505, DOI 10.1021/es903845y
   Bakken LR, 2017, ENVIRON MICROBIOL, V19, P4801, DOI 10.1111/1462-2920.13978
   Caporaso JG, 2011, P NATL ACAD SCI USA, V108, P4516, DOI 10.1073/pnas.1000080107
   Chen L, 2017, APPL MICROBIOL BIOT, V101, P1301, DOI 10.1007/s00253-016-7957-y
   Chen X, 2020, CHEMOSPHERE, V239, DOI 10.1016/j.chemosphere.2019.124795
   Hink L, 2017, ENVIRON MICROBIOL, V19, P4882, DOI 10.1111/1462-2920.13914
   Hink L, 2017, ENVIRON MICROBIOL, V19, P4829, DOI 10.1111/1462-2920.13282
   Hu HW, 2016, ENVIRON MICROBIOL, V18, P3896, DOI 10.1111/1462-2920.13370
   Ibekwe AM, 2016, SCI TOTAL ENVIRON, V544, P68, DOI 10.1016/j.scitotenv.2015.11.139
   Jones CM, 2014, NAT CLIM CHANGE, V4, P801, DOI [10.1038/nclimate2301, 10.1038/NCLIMATE2301]
   Kadlec R.H., 2008, TREATMENT WETLANDS
   Kampschreur MJ, 2009, WATER RES, V43, P4093, DOI 10.1016/j.watres.2009.03.001
   Karjalainen H, 2001, AQUAT BOT, V69, P1, DOI 10.1016/S0304-3770(00)00138-8
   Kuypers MMM, 2018, NAT REV MICROBIOL, V16, P263, DOI 10.1038/nrmicro.2018.9
   Laskov C, 2006, AQUAT BOT, V84, P333, DOI 10.1016/j.aquabot.2005.12.005
   Li M, 2017, BIORESOURCE TECHNOL, V240, P157, DOI 10.1016/j.biortech.2017.02.054
   Liang YK, 2020, BIORESOURCE TECHNOL, V307, DOI 10.1016/j.biortech.2020.123249
   Liu F, 2018, BIORESOURCE TECHNOL, V248, P3, DOI 10.1016/j.biortech.2017.07.181
   Luo P, 2017, SCI TOTAL ENVIRON, V576, P490, DOI 10.1016/j.scitotenv.2016.10.094
   Lv T, 2017, WATER RES, V110, P241, DOI 10.1016/j.watres.2016.12.021
   Maltais-Landry G, 2009, ENVIRON POLLUT, V157, P748, DOI 10.1016/j.envpol.2008.11.019
   Maucieri C, 2017, AGR FOREST METEOROL, V236, P175, DOI 10.1016/j.agrformet.2017.01.006
   Michotey V, 2000, APPL ENVIRON MICROB, V66, P1564, DOI 10.1128/AEM.66.4.1564-1571.2000
   Moreira FD, 2020, ENVIRON RES, V190, DOI 10.1016/j.envres.2020.110016
   Ryu HD, 2010, PROCESS BIOCHEM, V45, P563, DOI 10.1016/j.procbio.2009.12.002
   Sun HS, 2017, FRONT MICROBIOL, V8, DOI 10.3389/fmicb.2017.01932
   Tallec G, 2006, WATER RES, V40, P2972, DOI 10.1016/j.watres.2006.05.037
   Throbäck IN, 2004, FEMS MICROBIOL ECOL, V49, P401, DOI 10.1016/j.femsec.2004.04.011
   Vymazal J, 2018, ENVIRON SCI TECHNOL, V52, P12956, DOI 10.1021/acs.est.8b05709
   Vymazal J, 2011, ENVIRON SCI TECHNOL, V45, P61, DOI 10.1021/es101403q
   Wang CY, 2003, ENVIRON SCI TECHNOL, V37, P3595, DOI 10.1021/es030010a
   Wang YH, 2008, ENVIRON POLLUT, V152, P351, DOI 10.1016/j.envpol.2007.06.017
   Wen S, 2016, BIORESOURCE TECHNOL, V222, P33, DOI 10.1016/j.biortech.2016.09.102
   Wiessner A, 2002, INT J PHYTOREMEDIAT, V4, P1, DOI 10.1080/15226510208500069
   Wunderlin P, 2012, WATER RES, V46, P1027, DOI 10.1016/j.watres.2011.11.080
   Yang D, 2015, FUEL, V144, P237, DOI 10.1016/j.fuel.2014.12.044
   Zhang S., 2019, CHEMOSPHERE
   Zhang Y, 2019, ENVIRON POLLUT, V244, P47, DOI 10.1016/j.envpol.2018.10.016
   Zhao SY, 2018, SCI TOTAL ENVIRON, V642, P1090, DOI 10.1016/j.scitotenv.2018.06.110
   Zheng MS, 2021, J ENVIRON MANAGE, V280, DOI 10.1016/j.jenvman.2020.111657
   Zhou S, 2020, SCI TOTAL ENVIRON, V733, DOI 10.1016/j.scitotenv.2020.138338
   Zhou X, 2018, BIORESOURCE TECHNOL, V247, P844, DOI 10.1016/j.biortech.2017.09.044
NR 42
TC 3
Z9 4
U1 12
U2 93
PU ACADEMIC PRESS INC ELSEVIER SCIENCE
PI SAN DIEGO
PA 525 B ST, STE 1900, SAN DIEGO, CA 92101-4495 USA
SN 0013-9351
EI 1096-0953
J9 ENVIRON RES
JI Environ. Res.
PD JUL
PY 2022
VL 210
AR 112957
DI 10.1016/j.envres.2022.112957
EA FEB 2022
PG 7
WC Environmental Sciences; Public, Environmental & Occupational Health
WE Science Citation Index Expanded (SCI-EXPANDED)
SC Environmental Sciences & Ecology; Public, Environmental & Occupational
   Health
GA ZX7EY
UT WOS:000772058400006
PM 35167854
DA 2023-11-17
ER

PT J
AU Cheng, C
   Shen, XX
   Xie, HJ
   Hu, Z
   Pavlostathis, SG
   Zhang, J
AF Cheng, Cheng
   Shen, Xuanxu
   Xie, Huijun
   Hu, Zhen
   Pavlostathis, Spyros G.
   Zhang, Jian
TI Coupled methane and nitrous oxide biotransformation in freshwater
   wetland sediment microcosms
SO SCIENCE OF THE TOTAL ENVIRONMENT
LA English
DT Article
DE Anaerobic oxidation of methane; N2O-dependent AOM; Metagenomic
   sequencing; C-13-labelled stable isotope tracer
ID MICROBIAL COMMUNITIES; CONSTRUCTED WETLANDS; ANAEROBIC OXIDATION;
   DENITRIFICATION; NITRITE; REDUCTION; NITRATE; N2O; EMISSIONS; REMOVAL
AB Anaerobic oxidation of methane (AOM) coupled to denitrification is becoming the focus of scientific inquiry due to its potential contribution to global carbon and nitrogen cycles. AOM has been previously reported to proceed with nitrate (NO3-) or nitrite (NO2-). However, little research has been conducted on the simultaneous use of methane (CH4) and nitrous oxide (N2O). Here, coupled CH4 and N2O biotransformation in a freshwater wetland sediment was obtained in a 7-day anaerobic sediment incubation assay. The significant CO2 accumulation and decrease of CH4 emission in sediment microcosms was attributed to two mechanisms: inhibition of methanogenesis and N2O-dependent AOM. To further confirm the coupled CH4 and N2O transformation, a C-13-labelled stable isotope tracer assay after anaerobic incubation was conducted with N2O and/or CH4 amendments. The N2O-dependent AOM rate was 3.41 +/- 0.13 nmol CO2 g(-1) dry sediment.day(-1). According to metagenomic analysis, addition of N2O stimulated AOM by increasing the activity and abundance of methanotrophic bacteria and by increasing enzymatic activities in the electron transport chain. Based on these results, we propose coupled CH4 and N2O biotransformation in the sediment microcosms for the first time, carried out by unidentified methanotroph(s) via intra-oxygen produced in the presence of N2O. Such a process has the potential to reduce the emission of two highly potent greenhouse gases and makes a significant contribution to the link of global carbon and nitrogen cycles in anoxic environments. (C) 2018 Elsevier B.V. All rights reserved.
C1 [Cheng, Cheng; Shen, Xuanxu; Hu, Zhen; Zhang, Jian] Shandong Univ, Sch Environm Sci & Engn, Jinan 250100, Peoples R China.
   [Cheng, Cheng; Pavlostathis, Spyros G.] Georgia Inst Technol, Sch Civil & Environm Engn, Atlanta, GA 30332 USA.
   [Xie, Huijun] Shandong Univ, Environm Res Inst, Jinan 250100, Peoples R China.
C3 Shandong University; University System of Georgia; Georgia Institute of
   Technology; Shandong University
RP Zhang, J (通讯作者)，Shandong Univ, Sch Environm Sci & Engn, Jinan 250100, Peoples R China.
EM zhangjian00@sdu.edu.cn
RI Cheng, Cheng/ITV-3500-2023
OI Cheng, Cheng/0000-0001-5597-7327; Pavlostathis, Spyros
   G./0000-0001-9731-3836
FU National Natural Science Foundation of China [51578321]; International
   Cooperation Project [51720105013]; China Major Science and Technology
   Program for the Water Pollution Control and Treatment [2017ZX07101003];
   Shandong Provincial Natural Science Foundation, China [ZR2015BM004];
   China Scholarship Council
FX This work was supported by the National Natural Science Foundation of
   China (51578321), International Cooperation Project (51720105013), China
   Major Science and Technology Program for the Water Pollution Control and
   Treatment (2017ZX07101003) and Shandong Provincial Natural Science
   Foundation, China (ZR2015BM004). CC is grateful to China Scholarship
   Council for the financial support.
CR Allison SD, 2008, GLOBAL CHANGE BIOL, V14, P1156, DOI 10.1111/j.1365-2486.2008.01549.x
   [Anonymous], 2012, STANDARD METHODS EXA
   [Anonymous], 2012, P NATL ACAD SCI USA, DOI DOI 10.1073/pnas.1215210110
   Bastviken D, 2011, SCIENCE, V331, P50, DOI 10.1126/science.1196808
   Beasley KK, 2012, ENVIRON SCI TECHNOL, V46, P8244, DOI 10.1021/es3009503
   Cheng C, 2016, RSC ADV, V6, P70848, DOI 10.1039/c6ra13929a
   Conrad R, 2009, ENV MICROBIOL REP, V1, P285, DOI 10.1111/j.1758-2229.2009.00038.x
   Delsontro T, 2010, ENVIRON SCI TECHNOL, V44, P2419, DOI 10.1021/es9031369
   Ettwig KF, 2010, NATURE, V464, P543, DOI 10.1038/nature08883
   FRENEY JR, 1979, SOIL BIOL BIOCHEM, V11, P167, DOI 10.1016/0038-0717(79)90096-8
   Guo HW, 2015, J BIOMED OPT, V20, DOI 10.1117/1.JBO.20.1.017004
   Gupta V, 2013, ENVIRON SCI TECHNOL, V47, P8273, DOI 10.1021/es400484t
   Haroon MF, 2013, NATURE, V500, P567, DOI 10.1038/nature12375
   Henderson SL, 2010, APPL ENVIRON MICROB, V76, P2155, DOI 10.1128/AEM.02993-09
   Hu BL, 2014, P NATL ACAD SCI USA, V111, P4495, DOI 10.1073/pnas.1318393111
   Hu SH, 2009, ENV MICROBIOL REP, V1, P377, DOI 10.1111/j.1758-2229.2009.00083.x
   Hu Z, 2016, PEERJ, V4, DOI 10.7717/peerj.2766
   Islas-Lima S, 2004, WATER RES, V38, P13, DOI 10.1016/j.watres.2003.08.024
   Kanehisa M, 2008, NUCLEIC ACIDS RES, V36, pD480, DOI 10.1093/nar/gkm882
   Khan NA, 2014, CATAL COMMUN, V53, P42, DOI 10.1016/j.catcom.2014.04.012
   Klüber HD, 1998, FEMS MICROBIOL ECOL, V25, P301, DOI 10.1016/S0168-6496(98)00011-7
   Li C, 2013, BIORESOURCE TECHNOL, V141, P160, DOI 10.1016/j.biortech.2013.03.117
   Liu J., 2015, DESALIN WATER TREAT, V57, P21806
   Luo YH, 2015, ENVIRON SCI TECHNOL, V49, P2341, DOI 10.1021/es504990m
   Mander Ü, 2014, ENVIRON SCI TECHNOL, V48, P11910, DOI 10.1021/es501727h
   Modin O, 2007, WATER RES, V41, P2726, DOI 10.1016/j.watres.2007.02.053
   Navarro RR, 2015, ENVIRON SCI TECHNOL, V49, P7684, DOI 10.1021/es505210p
   Parfenov MV, 2014, J CATAL, V318, P14, DOI 10.1016/j.jcat.2014.07.009
   Park H, 2010, MICROBIOL-SGM, V156, P463, DOI 10.1099/mic.0.034124-0
   Philippot L, 2002, BBA-GENE STRUCT EXPR, V1577, P355, DOI 10.1016/S0167-4781(02)00420-7
   Raghoebarsing AA, 2006, NATURE, V440, P918, DOI 10.1038/nature04617
   Scheid D, 2003, FEMS MICROBIOL ECOL, V43, P309, DOI 10.1111/j.1574-6941.2003.tb01071.x
   Schlesinger WH, 2013, GLOBAL CHANGE BIOL, V19, P2929, DOI 10.1111/gcb.12239
   Segers R, 1998, BIOGEOCHEMISTRY, V41, P23, DOI 10.1023/A:1005929032764
   Stams AJM, 2003, ADV BIOCHEM ENG BIOT, V81, P31
   Tugtas AE, 2007, BIOTECHNOL BIOENG, V96, P444, DOI 10.1002/bit.21105
   vanGlinkel CG, 1996, ARCH MICROBIOL, V166, P321, DOI 10.1007/s002030050390
   Wallace KB, 2000, ANNU REV PHARMACOL, V40, P353, DOI 10.1146/annurev.pharmtox.40.1.353
   Wang Q, 2015, ENVIRON SCI POLLUT R, V22, P7476, DOI 10.1007/s11356-014-3966-5
   Wrage N, 2001, SOIL BIOL BIOCHEM, V33, P1723, DOI 10.1016/S0038-0717(01)00096-7
   Yan Q, 2015, SCI REP-UK, V5, DOI 10.1038/srep08605
   Ye JF, 2012, ECOL ENG, V41, P8, DOI 10.1016/j.ecoleng.2011.12.015
   Zhang T, 2014, ENVIRON SCI TECHNOL, V48, P9133, DOI 10.1021/es500336j
NR 43
TC 15
Z9 18
U1 41
U2 278
PU ELSEVIER SCIENCE BV
PI AMSTERDAM
PA PO BOX 211, 1000 AE AMSTERDAM, NETHERLANDS
SN 0048-9697
EI 1879-1026
J9 SCI TOTAL ENVIRON
JI Sci. Total Environ.
PD JAN 15
PY 2019
VL 648
BP 916
EP 922
DI 10.1016/j.scitotenv.2018.08.185
PG 7
WC Environmental Sciences
WE Science Citation Index Expanded (SCI-EXPANDED)
SC Environmental Sciences & Ecology
GA GX5QQ
UT WOS:000447805500086
PM 30144759
DA 2023-11-17
ER

PT J
AU Roughan, BL
   Kellman, L
   Smith, E
   Chmura, GL
AF Roughan, Brittney L.
   Kellman, Lisa
   Smith, Erin
   Chmura, Gail L.
TI Nitrous oxide emissions could reduce the blue carbon value of marshes on
   eutrophic estuaries
SO ENVIRONMENTAL RESEARCH LETTERS
LA English
DT Article
DE nitrous oxide; salt marsh; blue carbon; nutrient runoff; agriculture;
   Prince Edward Island
ID SALT-MARSH; SPARTINA-ALTERNIFLORA; FLUXES; N2O; METHANE; WETLAND; GULF
AB The supply of nitrogen to ecosystems has surpassed the Earth's Planetary Boundary and its input to the marine environment has caused estuarine waters to become eutrophic. Excessive supply of nitrogen to salt marshes has been associated with shifts in species' distribution and production, as well as marsh degradation and loss. Our study of salt marshes in agriculturally intensive watersheds shows that coastal eutrophication can have an additional impact. We measured gas fluxes from marsh soils and verified emissions of nitrous oxide (N2O) in nitrogen-loaded marshes while the reference marsh was a sink for this gas. Salt marsh soils are extremely efficient carbon sinks, but emissions of N2O, a greenhouse gas 298 times more potent than CO2, reduces the value of the carbon sink, and in some marshes, may counterbalance any value of stored carbon towards mitigation of climate change. Although more research is merited on the nitrogen transformations and carbon storage in eutrophic marshes, the possibility of significant N2O emissions should be considered when evaluating the market value of carbon in salt marshes subject to high levels of nitrogen loading.
C1 [Roughan, Brittney L.; Kellman, Lisa] St Francis Xavier Univ, Dept Earth Sci, Antigonish, NS B2G 2W5, Canada.
   [Smith, Erin] Agr & Agri Food Canada, Sci & Technol Branch, Truro, NS B2N 2T6, Canada.
   [Chmura, Gail L.] McGill Univ, Dept Geog, Montreal, PQ H3A 0B9, Canada.
C3 Saint Francis Xavier University - Canada; Agriculture & Agri Food
   Canada; McGill University
RP Chmura, GL (通讯作者)，McGill Univ, Dept Geog, Montreal, PQ H3A 0B9, Canada.
EM gail.chmura@mcgill.ca
OI Chmura, Gail/0000-0001-7163-3903
FU Natural Sciences and Engineering Research Council (NSERC) CREATE
   Training Program in Climate Science; NSERC Discovery Grant Program;
   Canadian Foundation for Innovation; Nova Scotia Research and Innovation
   Trust
FX We appreciate comments from four anonymous reviewers that helped improve
   the manuscript. We thank M Grimmett, S Jenkins, and B McDonald with
   Agriculture and Agri-Food Canada Canada, DrDRisk, C E Gabrielle, and J
   Baille of St. Francis Xavier University, and L van Ardenne from McGill
   University. Field assistance was provided by M MacGregor. We also thank
   C Newson for marsh access and hospitality at the DeSable Motel. Research
   was funded through the Natural Sciences and Engineering Research Council
   (NSERC) CREATE Training Program in Climate Science and the NSERC
   Discovery Grant Program. Equipment used for sample analysis was funded
   by the Canadian Foundation for Innovation and the Nova Scotia Research
   and Innovation Trust.
CR Adams CA, 2012, SCI TOTAL ENVIRON, V434, P240, DOI 10.1016/j.scitotenv.2011.11.058
   [Anonymous], 2009, COASTAL WETLANDS INT, DOI 10.1016/B978-0-444-63893-9.00019
   Barbier EB, 2011, ECOL MONOGR, V81, P169, DOI 10.1890/10-1510.1
   Bertness MD, 2002, P NATL ACAD SCI USA, V99, P1395, DOI 10.1073/pnas.022447299
   Blackwell MSA, 2010, ESTUAR COAST SHELF S, V87, P591, DOI 10.1016/j.ecss.2010.02.017
   Bugden G., 2014, CAN TECH REP FISH AQ, V3066, pvii + 43
   Cartaxana P, 1999, ESTUAR COAST SHELF S, V48, P751, DOI 10.1006/ecss.1998.0475
   Chmura GL, 2016, PLOS ONE, V11, DOI 10.1371/journal.pone.0149937
   Chmura GL, 2011, ENVIRON RES LETT, V6, DOI 10.1088/1748-9326/6/4/044016
   Chmura GL, 2003, GLOBAL BIOGEOCHEM CY, V17, DOI 10.1029/2002GB001917
   Chmura GL, 2004, ESTUARIES, V27, P70, DOI 10.1007/BF02803561
   Danielescu S, 2011, HYDROL PROCESS, V25, P945, DOI 10.1002/hyp.7881
   Deegan LA, 2012, NATURE, V490, P388, DOI 10.1038/nature11533
   Emery HE, 2014, AQUAT BOT, V116, P83, DOI 10.1016/j.aquabot.2014.01.010
   Environment Canada, 2016, 1981 2010 CLIM NORM
   Ford H, 2012, ESTUAR COAST SHELF S, V113, P182, DOI 10.1016/j.ecss.2012.08.002
   Hauck TE, 2009, PALAIOS, V24, P478, DOI 10.2110/palo.2008.p08-056r
   Kenny C., 2004, WATER AIR SOIL POLL, V4, P61, DOI DOI 10.1007/S11267-004-3014-4
   Livesley SJ, 2012, ESTUAR COAST SHELF S, V97, P19, DOI 10.1016/j.ecss.2011.11.002
   McIver R, 2015, ESTUAR COAST SHELF S, V165, P137, DOI 10.1016/j.ecss.2015.08.011
   Mcleod E, 2011, FRONT ECOL ENVIRON, V9, P552, DOI 10.1890/110004
   McVicar K, 2014, BIOGEOCHEMISTRY, V120, P225, DOI 10.1007/s10533-014-9992-z
   Moseman-Valtierra S, 2011, ATMOS ENVIRON, V45, P4390, DOI 10.1016/j.atmosenv.2011.05.046
   Myhre G, 2014, CLIMATE CHANGE 2013: THE PHYSICAL SCIENCE BASIS, P659
   Neubauer SC, 2015, ECOSYSTEMS, V18, P1000, DOI 10.1007/s10021-015-9879-4
   Pastore MA, 2017, BIOGEOCHEMISTRY, V133, P73, DOI 10.1007/s10533-017-0312-2
   PEI Department of Agriculture and Forestry, 2003, 2002 02 PRINC EDW IS
   Ravishankara AR, 2009, SCIENCE, V326, P123, DOI 10.1126/science.1176985
   Rochette P, 2011, ANIM FEED SCI TECH, V166-67, P141, DOI 10.1016/j.anifeedsci.2011.04.063
   Rockström J, 2009, NATURE, V461, P472, DOI 10.1038/461472a
   SMITH CJ, 1983, GEOCHIM COSMOCHIM AC, V47, P1805, DOI 10.1016/0016-7037(83)90028-5
   Yang WH, 2016, GLOBAL CHANGE BIOL, V22, P2228, DOI 10.1111/gcb.13203
   Zhang YH, 2013, ECOL ENG, V58, P77, DOI 10.1016/j.ecoleng.2013.06.011
NR 33
TC 15
Z9 15
U1 7
U2 53
PU IOP PUBLISHING LTD
PI BRISTOL
PA TEMPLE CIRCUS, TEMPLE WAY, BRISTOL BS1 6BE, ENGLAND
SN 1748-9326
J9 ENVIRON RES LETT
JI Environ. Res. Lett.
PD APR
PY 2018
VL 13
IS 4
AR 044034
DI 10.1088/1748-9326/aab63c
PG 7
WC Environmental Sciences; Meteorology & Atmospheric Sciences
WE Science Citation Index Expanded (SCI-EXPANDED)
SC Environmental Sciences & Ecology; Meteorology & Atmospheric Sciences
GA GD2MR
UT WOS:000430334200001
OA gold
DA 2023-11-17
ER

PT J
AU Webb, AJ
   Bösch, H
   Parker, RJ
   Gatti, LV
   Gloor, E
   Palmer, PI
   Basso, LS
   Chipperfield, MP
   Correia, CSC
   Domingues, LG
   Feng, L
   Gonzi, S
   Miller, JB
   Warneke, T
   Wilson, C
AF Webb, Alex J.
   Bosch, Hartmut
   Parker, Robert J.
   Gatti, Luciana V.
   Gloor, Emanuel
   Palmer, Paul I.
   Basso, Luana S.
   Chipperfield, Martyn P.
   Correia, Caio S. C.
   Domingues, Lucas G.
   Feng, Liang
   Gonzi, Siegfried
   Miller, John B.
   Warneke, Thorsten
   Wilson, Christopher
TI CH<sub>4</sub> concentrations over the Amazon from GOSAT consistent with
   in situ vertical profile data
SO JOURNAL OF GEOPHYSICAL RESEARCH-ATMOSPHERES
LA English
DT Article
DE GOSAT; amazon; methane; wetlands; aircraft; CH4
ID AIRCRAFT MEASUREMENT DATA; COLUMN OBSERVING NETWORK; ATMOSPHERIC
   METHANE; RETRIEVAL ALGORITHM; TRANSPORT MODEL; CARBON BALANCE; CO2
   FLUXES; VALIDATION; SATELLITE; XCH4
AB The Amazon Basin contains large wetland ecosystems which are important sources of methane (CH4). Spaceborne observations of atmospheric CH4 can provide constraints on emissions from these remote ecosystems, but lack of validation precludes robust estimates. We present the first validation of CH4 columns in the Amazon from the Greenhouse gases Observing SATellite (GOSAT) using aircraft measurements of CH4 over five sites across the Amazon Basin. These aircraft profiles, combined with stratospheric results from the TOMCAT chemical transport model, are vertically integrated allowing direct comparison to the GOSAT XCH4 measurements (the column-averaged dry air mole fraction of CH4). The measurements agree within uncertainties or show no significant difference at three of the aircraft sites, with differences ranging from -1.9ppb to 6.6ppb, while at two sites GOSAT XCH4 is shown to be slightly higher than aircraft measurements, by 8.1ppb and 9.7ppb. The seasonality in XCH4 seen by the aircraft profiles is also well captured (correlation coefficients from 0.61 to 0.90). GOSAT observes elevated concentrations in the northwest corner of South America in the dry season and enhanced concentrations elsewhere in the Amazon Basin in the wet season, with the strongest seasonal differences coinciding with regions in Bolivia known to contain large wetlands. Our results are encouraging evidence that these GOSAT CH4 columns are generally in good agreement with in situ measurements, and understanding the magnitude of any remaining biases between the two will allow more confidence in the application of XCH4 to constrain Amazonian CH4 fluxes.
C1 [Webb, Alex J.; Bosch, Hartmut; Parker, Robert J.] Univ Leicester, Dept Phys & Astron, Earth Observat Sci Grp, Leicester, Leics, England.
   [Bosch, Hartmut; Parker, Robert J.] Univ Leicester, Natl Ctr Earth Observat, Leicester, Leics, England.
   [Gatti, Luciana V.; Basso, Luana S.; Correia, Caio S. C.; Domingues, Lucas G.] Comissao Nacl Energia Nucl, Inst Pesquisas Energet & Nucl, Atmospher Chem Lab, Cidade Univ, Sao Jose Dos Campos, Brazil.
   [Gatti, Luciana V.; Correia, Caio S. C.; Domingues, Lucas G.] Inst Nacl Pesquisas Espaciais, Greenhouse Gases Lab, Sao Paulo, Brazil.
   [Gloor, Emanuel; Wilson, Christopher] Univ Leeds, Sch Geog, Leeds, W Yorkshire, England.
   [Palmer, Paul I.; Feng, Liang; Gonzi, Siegfried] Univ Edinburgh, Sch GeoSci, Edinburgh, Midlothian, Scotland.
   [Palmer, Paul I.] Univ Edinburgh, NCEO, Edinburgh, Midlothian, Scotland.
   [Chipperfield, Martyn P.; Wilson, Christopher] Univ Leeds, Sch Earth & Environm, Leeds, W Yorkshire, England.
   [Chipperfield, Martyn P.; Wilson, Christopher] Univ Leeds, NCEO, Leeds, W Yorkshire, England.
   [Miller, John B.] NOAA, Global Monitoring Div, Earth Syst Res Lab, Boulder, CO USA.
   [Miller, John B.] Univ Colorado, Cooperat Inst Res Environm Sci, Boulder, CO 80309 USA.
   [Warneke, Thorsten] Univ Bremen, Inst Environm Phys, Bremen, Germany.
C3 University of Leicester; University of Leicester; Comissao Nacional de
   Energia Nuclear (CNEN); Instituto de Pesquisas Energeticas e Nucleares
   (IPEN); Instituto Nacional de Pesquisas Espaciais (INPE); University of
   Leeds; University of Edinburgh; University of Edinburgh; University of
   Leeds; University of Leeds; National Oceanic Atmospheric Admin (NOAA) -
   USA; University of Colorado System; University of Colorado Boulder;
   University of Bremen
RP Webb, AJ (通讯作者)，Univ Leicester, Dept Phys & Astron, Earth Observat Sci Grp, Leicester, Leics, England.
EM ajw88@le.ac.uk
RI Domingues, Lucas G/E-4730-2015; Correia, Caio S C/H-3249-2018; Palmer,
   Paul I/F-7008-2010; Gatti, Luciana Vanni/J-8569-2012; Warneke,
   Thorsten/K-1884-2012; Parker, Robert J./AAV-2334-2020; Chipperfield,
   Martyn/H-6359-2013; Miller, John B./AAE-7714-2019; Basso, Luana
   S./E-3290-2014; Boesch, Hartmut/G-6021-2012
OI Domingues, Lucas G/0000-0003-4868-917X; Correia, Caio S
   C/0000-0002-3675-0159; Palmer, Paul I/0000-0002-1487-0969; Gatti,
   Luciana Vanni/0000-0003-4908-8974; Warneke,
   Thorsten/0000-0001-5185-3415; Parker, Robert J./0000-0002-0801-0831;
   Chipperfield, Martyn/0000-0002-6803-4149; Miller, John
   B./0000-0001-8630-1610; Basso, Luana/0000-0002-4208-6039; Webb,
   Alex/0000-0002-7164-7835; Boesch, Hartmut/0000-0003-3944-9879
FU NERC [NE/J016284/1, NE/J016195/1]; FAPESP [NE/J016284/1]; UK Natural
   Environment Research Council (NERC); NERC National Centre for Earth
   Observation (NCEO); ESA Climate Change Initiative (GHG-CCI); ESA Living
   Planet Fellowship; NERC consortium grant AMAZONICA [NE/F005806/1];
   Natural Environment Research Council [NE/N018079/1, NE/J016233/1,
   NE/J016195/1, NE/J016284/1, nceo020005, nceo020004, NE/N015657/1,
   1237756] Funding Source: researchfish; NERC [NE/J016284/1, nceo020004,
   NE/J016195/1, NE/J016233/1, nceo020005, NE/N015657/1] Funding Source:
   UKRI
FX We thank JAXA and NIES for providing access and support for GOSAT data.
   We thank the NERC and FAPESP for their joint funding of the Amazonian
   Carbon Observatory Project (NERC Reference: NE/J016284/1). A. Webb is
   funded by the UK Natural Environment Research Council (NERC). H. Bosch
   and R. Parker are supported by the NERC National Centre for Earth
   Observation (NCEO) and the ESA Climate Change Initiative (GHG-CCI).
   Parker is also funded via an ESA Living Planet Fellowship. M. Gloor was
   financially supported by the NERC consortium grant AMAZONICA
   (NE/F005806/1) which we also thank for providing access to additional
   aircraft profiles. We thank BADC for providing ECMWF data. Research at
   the University of Edinburgh is funded by the NERC grant NE/J016195/1. P.
   Palmer acknowledges his Royal Society Wolfson Research Merit Award. The
   University of Leicester GOSAT data are freely available through the ESA
   GHG-CCI website (www.esa-ghg-cci.org). ACO data will be made available
   through the British Atmospheric Data Centre (BADC)
   (www.badc.nerc.ac.uk/data/), and AMAZONICA data are available upon
   request by L. V. Gatti (Ivgatti@gmail.com). ECMWF ERA-Interim data are
   available through the ECMWF website (http://apps.ecmwEint/datasets/).
   Access to the MACC-II data can be requested from the ECMWF MARS data
   server (experiment ID g4om, www.ecmwf.int/en/forecasts/datasets).
   Paramaribo-FTS data are available upon request from T. Warneke
   (warneke@iup.physik.uni-bremen.de). GEOS-Chem model and metadata are
   freely available upon request by P. Palmer (pip@ed.ac.uk). TOMCAT model
   output can be requested from M. Chipperfield
   (M.Chipperfield@leeds.ac.uk), who acknowledges his Royal Society Wolfson
   Research Merit award. This research used the SPECTRE and ALICE High
   Performance Computing Facilities at the University of Leicester. The
   TOMCAT model was run on the Archer national supercomputer. We thank CEDA
   for use of the JASMIN supercomputer system on which we run the NAME
   model.
CR Alexe M, 2015, ATMOS CHEM PHYS, V15, P113, DOI 10.5194/acp-15-113-2015
   Bergamaschi P, 2009, J GEOPHYS RES-ATMOS, V114, DOI 10.1029/2009JD012287
   Bloom AA, 2012, BIOGEOSCIENCES, V9, P2821, DOI 10.5194/bg-9-2821-2012
   Chipperfield MP, 1999, J GEOPHYS RES-ATMOS, V104, P1781, DOI 10.1029/98JD02597
   Ciais P., 2013, CLIMATE CHANGE 2013, P473
   De Mazière M, 2008, ATMOS CHEM PHYS, V8, P2421, DOI 10.5194/acp-8-2421-2008
   Dils B, 2014, ATMOS MEAS TECH, V7, P1723, DOI 10.5194/amt-7-1723-2014
   Dlugokencky EJ, 2003, GEOPHYS RES LETT, V30, DOI 10.1029/2003GL018126
   DLUGOKENCKY EJ, 1994, J GEOPHYS RES-ATMOS, V99, P17021, DOI 10.1029/94JD01245
   Draxler R. R., 1997, ARL224 NOAA ERL
   Feng L, 2011, ATMOS CHEM PHYS, V11, P2789, DOI 10.5194/acp-11-2789-2011
   Feng L, 2009, ATMOS CHEM PHYS, V9, P2619, DOI 10.5194/acp-9-2619-2009
   Frankenberg C, 2006, J GEOPHYS RES-ATMOS, V111, DOI 10.1029/2005JD006235
   Fraser A, 2014, ATMOS CHEM PHYS, V14, P12883, DOI 10.5194/acp-14-12883-2014
   Fraser A, 2013, ATMOS CHEM PHYS, V13, P5697, DOI 10.5194/acp-13-5697-2013
   Gatti LV, 2014, NATURE, V506, P76, DOI 10.1038/nature12957
   Gloor M, 2012, BIOGEOSCIENCES, V9, P5407, DOI 10.5194/bg-9-5407-2012
   Hess LL, 2015, WETLANDS, V35, P745, DOI 10.1007/s13157-015-0666-y
   Inoue M, 2014, ATMOS MEAS TECH, V7, P2987, DOI 10.5194/amt-7-2987-2014
   Inoue M, 2016, ATMOS MEAS TECH, V9, P3491, DOI 10.5194/amt-9-3491-2016
   Jones A, 2007, NATO-CHAL M, V17, P580
   Kalnay E, 1996, B AM METEOROL SOC, V77, P437, DOI 10.1175/1520-0477(1996)077<0437:TNYRP>2.0.CO;2
   Kirschke S, 2013, NAT GEOSCI, V6, P813, DOI [10.1038/NGEO1955, 10.1038/ngeo1955]
   Kuze A., 2016, ATMOS MEAS TECH DISS, P1, DOI [10.5194/amt-2015-333, DOI 10.5194/AMT-2015-333]
   Kuze A, 2009, APPL OPTICS, V48, P6716, DOI 10.1364/AO.48.006716
   Melton JR, 2013, BIOGEOSCIENCES, V10, P753, DOI 10.5194/bg-10-753-2013
   Miller JB, 2007, GEOPHYS RES LETT, V34, DOI 10.1029/2006GL029213
   Miyamoto Y, 2013, ATMOS CHEM PHYS, V13, P5265, DOI 10.5194/acp-13-5265-2013
   Nisbet EG, 2014, SCIENCE, V343, P493, DOI 10.1126/science.1247828
   O'Dell CW, 2012, ATMOS MEAS TECH, V5, P99, DOI 10.5194/amt-5-99-2012
   Pandey S, 2015, ATMOS CHEM PHYS, V15, P8615, DOI 10.5194/acp-15-8615-2015
   Pandey S, 2016, ATMOS CHEM PHYS, V16, P5043, DOI 10.5194/acp-16-5043-2016
   Parker RJ, 2015, ATMOS MEAS TECH, V8, P4785, DOI 10.5194/amt-8-4785-2015
   Parker R, 2011, GEOPHYS RES LETT, V38, DOI 10.1029/2011GL047871
   Parker RJ, 2016, ATMOS CHEM PHYS, V16, P10111, DOI 10.5194/acp-16-10111-2016
   PRATHER MJ, 1986, J GEOPHYS RES-ATMOS, V91, P6671, DOI 10.1029/JD091iD06p06671
   Reichler T, 2003, GEOPHYS RES LETT, V30, DOI 10.1029/2003GL018240
   Rigby M, 2008, GEOPHYS RES LETT, V35, DOI 10.1029/2008GL036037
   Ross AN, 2013, GEOPHYS RES LETT, V40, P4098, DOI 10.1002/grl.50733
   Schepers D, 2012, J GEOPHYS RES-ATMOS, V117, DOI 10.1029/2012JD017549
   Warneke T, 2010, ATMOS CHEM PHYS, V10, P5593, DOI 10.5194/acp-10-5593-2010
   Wilson C, 2016, GLOBAL BIOGEOCHEM CY, V30, P400, DOI 10.1002/2015GB005300
   Wunch D, 2010, ATMOS MEAS TECH, V3, P1351, DOI 10.5194/amt-3-1351-2010
   Wunch D, 2011, PHILOS T R SOC A, V369, P2087, DOI 10.1098/rsta.2010.0240
   Yokota T, 2009, SOLA, V5, P160, DOI 10.2151/sola.2009-041
NR 45
TC 19
Z9 19
U1 4
U2 27
PU AMER GEOPHYSICAL UNION
PI WASHINGTON
PA 2000 FLORIDA AVE NW, WASHINGTON, DC 20009 USA
SN 2169-897X
EI 2169-8996
J9 J GEOPHYS RES-ATMOS
JI J. Geophys. Res.-Atmos.
PD SEP 27
PY 2016
VL 121
IS 18
BP 11006
EP 11020
DI 10.1002/2016JD025263
PG 15
WC Meteorology & Atmospheric Sciences
WE Science Citation Index Expanded (SCI-EXPANDED)
SC Meteorology & Atmospheric Sciences
GA DZ4NS
UT WOS:000385836000037
OA Green Published, hybrid
DA 2023-11-17
ER

PT J
AU Yan, WM
   Zhong, YQW
   Shangguan, ZP
   Torn, MS
AF Yan, Weiming
   Zhong, Yangquanwei
   Shangguan, Zhouping
   Torn, Margaret S.
TI Response of soil greenhouse gas fluxes to warming: A global
   meta-analysis of field studies
SO GEODERMA
LA English
DT Article
DE Experimental warming; Terrestrial ecosystem; Carbon cycling; Greenhouse
   gas fluxes; Warming duration; Plant biomass
ID N2O FLUXES; INCREASED TEMPERATURE; CARBON-DIOXIDE; RESPIRATION;
   NITROGEN; CO2; FEEDBACKS; EMISSIONS; ECOSYSTEM; METHANE
AB Climate warming is predicted to stimulate soil greenhouse gas (GHG) fluxes. A growing number of field studies have investigated the effect of warming on GHG fluxes, but the global responses and temperature sensitivities of all three major biogenic GHGs (CO2, CH4 and N2O) to warming and the potential driving factors have not been well synthesized across different biomes. We conducted a meta-analysis of 2423 globally obtained observations across multiple terrestrial ecosystems (i.e., forest, shrubland, grassland, wetland, cropland and tundra) from 224 published studies. Globally, experimental warming significantly stimulated soil GHG fluxes; soil CO2 and N2O emissions increased by 9.9% and 17.9%, respectively, and CH(4 )emissions in the lowland regions and CH4 uptakes in the upland regions increased by 10.1% and 7.5%, respectively, under warming. These increases amounted to 2289.0 kg, 31.0 kg, and 0.5 kg ha(-1) year(-1) of CO2, CH4 and N2O emissions and 1.1 kg ha(-1) year (-1)of CH(4 )uptake per 1 degrees C globally, which translates to an additional emission of 30.3 Pg CO2 and 2.3 Pg CO2 equivalent (CO2-eq) of CH4 and N2O fluxes from terrestrial ecosystems annually under 1 degrees C warming scenarios. We found that the responses and temperature sensitivities of GHG fluxes to warming were highly biome-dependent, and climate and warming duration also impacted the responses and temperature sensitivities of GHG fluxes. Moreover, warming also affected plant biomass, soil moisture, soil microbial substrate availability, and microbial biomass and function, and changes in soil moisture and plant biomass were related to the changes in GHG fluxes under warming. Our results provide strong empirical support that warming significantly increases soil GHG emissions and aboveground biomass but has no effect on soil carbon. Studies focus only on soil GHG fluxes, with no measurements of soil and plant carbon response, would overestimate the net impact of warming on the terrestrial carbon budget.
EM mstorn@lbl.gov
RI Torn, Margaret S/D-2305-2015; Torn, Margaret/CAF-8960-2022; Yan,
   Weiming/CAG-9069-2022
OI Torn, Margaret S/0000-0002-8174-0099; Torn,
   Margaret/0000-0002-8174-0099; Yan, Weiming/0000-0001-5509-0806
FU National Natural Science Foundation of China [41807323]; U.S. Department
   of Energy, Office of Science, Office of Biological and Environmental
   Research [DE-AC02-05CH11231]; Fundamental Research Funds for the Central
   Universities [2452020184]; China Scholarship Council [201906305034]
FX The authors are grateful to all the scientists whose work was included
   in this meta-analysis. This study was funded by the National Natural
   Science Foundation of China (41807323), the U.S. Department of Energy,
   Office of Science, Office of Biological and Environmental Research under
   contract number DE-AC02-05CH11231, the Fundamental Research Funds for
   the Central Universities (2452020184), and the China Scholarship Council
   (201906305034).
CR Aronson EL, 2009, AGR FOREST METEOROL, V149, P1791, DOI 10.1016/j.agrformet.2009.06.007
   Bai E, 2013, NEW PHYTOL, V199, P441, DOI 10.1111/nph.12252
   Bamminger C, 2018, GLOBAL CHANGE BIOL, V24, pE318, DOI 10.1111/gcb.13871
   Belshe EF, 2013, ECOL LETT, V16, P1307, DOI 10.1111/ele.12164
   Bradford MA, 2008, ECOL LETT, V11, P1316, DOI 10.1111/j.1461-0248.2008.01251.x
   Bragazza L, 2013, NAT CLIM CHANGE, V3, P273, DOI [10.1038/NCLIMATE1781, 10.1038/nclimate1781]
   Cantarel AAM, 2012, GLOBAL CHANGE BIOL, V18, P2520, DOI 10.1111/j.1365-2486.2012.02692.x
   Cantarel AAM, 2011, ECOSYSTEMS, V14, P223, DOI 10.1007/s10021-010-9405-7
   Carey JC, 2016, P NATL ACAD SCI USA, V113, P13797, DOI 10.1073/pnas.1605365113
   Carlson KM, 2017, NAT CLIM CHANGE, V7, P63, DOI [10.1038/NCLIMATE3158, 10.1038/nclimate3158]
   Chen J, 2020, GLOBAL CHANGE BIOL, V26, P1944, DOI 10.1111/gcb.14986
   Chen J, 2018, GLOBAL CHANGE BIOL, V24, P4816, DOI 10.1111/gcb.14394
   Chen J, 2015, SCI REP-UK, V5, DOI 10.1038/srep18032
   Commane R, 2017, P NATL ACAD SCI USA, V114, P5361, DOI 10.1073/pnas.1618567114
   Crowther TW, 2016, NATURE, V540, P104, DOI 10.1038/nature20150
   Crowther TW, 2015, P NATL ACAD SCI USA, V112, P7033, DOI 10.1073/pnas.1502956112
   Cui Q, 2018, SCI TOTAL ENVIRON, V616, P427, DOI 10.1016/j.scitotenv.2017.10.246
   Dacal M, 2020, GLOBAL CHANGE BIOL, V26, P5254, DOI 10.1111/gcb.15209
   Dalal RC, 2003, AUST J SOIL RES, V41, P165, DOI 10.1071/SR02064
   Davidson EA, 2006, NATURE, V440, P165, DOI 10.1038/nature04514
   Dijkstra FA, 2013, GLOBAL CHANGE BIOL, V19, P1816, DOI 10.1111/gcb.12182
   Dijkstra FA, 2012, FRONT ECOL ENVIRON, V10, P520, DOI 10.1890/120059
   García-Palacios P, 2018, GLOBAL CHANGE BIOL, V24, P4645, DOI 10.1111/gcb.14399
   Gong Y, 2019, SCI TOTAL ENVIRON, V664, P72, DOI 10.1016/j.scitotenv.2019.02.012
   Hartmann DL, 2014, CLIMATE CHANGE 2013: THE PHYSICAL SCIENCE BASIS, P159
   Hedges LV, 1999, ECOLOGY, V80, P1150, DOI 10.1890/0012-9658(1999)080[1150:TMAORR]2.0.CO;2
   Koven CD, 2011, P NATL ACAD SCI USA, V108, P14769, DOI 10.1073/pnas.1103910108
   Lamb EG, 2011, GLOBAL CHANGE BIOL, V17, P3187, DOI 10.1111/j.1365-2486.2011.02431.x
   Le Mer J, 2001, EUR J SOIL BIOL, V37, P25, DOI 10.1016/S1164-5563(01)01067-6
   Lee H, 2012, GLOBAL CHANGE BIOL, V18, P515, DOI 10.1111/j.1365-2486.2011.02519.x
   Li F, 2020, AGR FOREST METEOROL, V290, DOI 10.1016/j.agrformet.2020.107988
   Li LF, 2020, GLOBAL CHANGE BIOL, V26, P931, DOI 10.1111/gcb.14847
   Lin XW, 2015, ECOSYSTEMS, V18, P274, DOI 10.1007/s10021-014-9828-7
   Liu H, 2020, EARTH SYST SCI DATA, V12, P1217, DOI 10.5194/essd-12-1217-2020
   Liu LL, 2016, GLOBAL CHANGE BIOL, V22, P1394, DOI 10.1111/gcb.13156
   Liu LL, 2009, ECOL LETT, V12, P1103, DOI 10.1111/j.1461-0248.2009.01351.x
   Liu SW, 2020, GLOBAL CHANGE BIOL, V26, P4601, DOI 10.1111/gcb.15156
   Liu SW, 2017, GLOBAL CHANGE BIOL, V23, P2520, DOI 10.1111/gcb.13485
   Lu M, 2013, ECOLOGY, V94, P726, DOI 10.1890/12-0279.1
   Martins CSC, 2017, FUNCT ECOL, V31, P2356, DOI 10.1111/1365-2435.12928
   Melillo JM, 2017, SCIENCE, V358, P101, DOI 10.1126/science.aan2874
   Melillo JM, 2002, SCIENCE, V298, P2173, DOI 10.1126/science.1074153
   MOHAJAN H. K., 2017, P 15 CHITTAGONG C MA, P3
   NRSCC, 2015, GLOB REM SENS MON RE
   Pries CEH, 2017, SCIENCE, V355, P1420, DOI 10.1126/science.aal1319
   Pries CEH, 2012, ECOSYSTEMS, V15, P162, DOI 10.1007/s10021-011-9500-4
   Quintana DS, 2015, FRONT PSYCHOL, V6, DOI 10.3389/fpsyg.2015.01549
   Romero-Olivares AL, 2017, SOIL BIOL BIOCHEM, V107, P32, DOI 10.1016/j.soilbio.2016.12.026
   Romero-Olivares AL, 2015, BMC EVOL BIOL, V15, DOI 10.1186/s12862-015-0482-2
   Rustad LE, 2001, OECOLOGIA, V126, P543, DOI 10.1007/s004420000544
   Sheik CS, 2011, ISME J, V5, P1692, DOI 10.1038/ismej.2011.32
   Stocker T F, 2013, CLIMATE CHANGE 2013, ppp741, DOI [DOI 10.1017/-CBO9781107415324.004, 10.1017/CBO9781107415324]
   Tao BX, 2013, WETLANDS, V33, P727, DOI 10.1007/s13157-013-0432-y
   Team RC, 2014, R FDN STAT COMPUTING
   Tian HQ, 2020, NATURE, V586, P248, DOI 10.1038/s41586-020-2780-0
   Tian HQ, 2016, NATURE, V531, P225, DOI 10.1038/nature16946
   Torn MS, 1996, BIOGEOCHEMISTRY, V32, P53, DOI 10.1007/BF00001532
   Treseder KK, 2016, GLOBAL CHANGE BIOL, V22, P3395, DOI 10.1111/gcb.13238
   van Gestel N, 2018, NATURE, V554, pE4, DOI 10.1038/nature25745
   van Groenigen KJ, 2011, NATURE, V475, P214, DOI 10.1038/nature10176
   Voigt C, 2017, GLOBAL CHANGE BIOL, V23, P3121, DOI 10.1111/gcb.13563
   Wallenstein MD, 2012, BIOGEOCHEMISTRY, V109, P35, DOI 10.1007/s10533-011-9641-8
   Wan S, 2007, GLOBAL CHANGE BIOL, V13, P2411, DOI 10.1111/j.1365-2486.2007.01433.x
   Wan SQ, 2004, NEW PHYTOL, V162, P437, DOI 10.1111/j.1469-8137.2004.01034.x
   Wang N, 2019, GLOBAL CHANGE BIOL, V25, P1839, DOI 10.1111/gcb.14603
   Wang X, 2014, GLOBAL CHANGE BIOL, V20, P3229, DOI 10.1111/gcb.12620
   Wu G, 2020, SCI TOTAL ENVIRON, V734, DOI 10.1016/j.scitotenv.2020.139269
   Wu ZT, 2011, GLOBAL CHANGE BIOL, V17, P927, DOI 10.1111/j.1365-2486.2010.02302.x
   Xu WF, 2017, SOIL BIOL BIOCHEM, V115, P265, DOI 10.1016/j.soilbio.2017.08.033
   Xue K, 2016, NAT CLIM CHANGE, V6, P595, DOI [10.1038/NCLIMATE2940, 10.1038/nclimate2940]
   Yang G, 2014, SOIL BIOL BIOCHEM, V78, P83, DOI 10.1016/j.soilbio.2014.07.013
   Zhang Z, 2017, P NATL ACAD SCI USA, V114, P9647, DOI 10.1073/pnas.1618765114
   Zheng Y, 2012, APPL MICROBIOL BIOT, V93, P2193, DOI 10.1007/s00253-011-3535-5
   Zhong YQW, 2016, GLOBAL ECOL BIOGEOGR, V25, P475, DOI 10.1111/geb.12430
   Zou JL, 2018, AGR FOREST METEOROL, V259, P11, DOI 10.1016/j.agrformet.2018.04.006
NR 75
TC 16
Z9 17
U1 60
U2 212
PU ELSEVIER
PI AMSTERDAM
PA RADARWEG 29, 1043 NX AMSTERDAM, NETHERLANDS
SN 0016-7061
EI 1872-6259
J9 GEODERMA
JI Geoderma
PD AUG 1
PY 2022
VL 419
AR 115865
DI 10.1016/j.geoderma.2022.115865
EA APR 2022
PG 10
WC Soil Science
WE Science Citation Index Expanded (SCI-EXPANDED)
SC Agriculture
GA 1E1TM
UT WOS:000794278300005
OA Bronze
DA 2023-11-17
ER

PT J
AU Arnaud, M
   Baird, AJ
   Morris, PJ
   Dang, TH
   Nguyen, TT
AF Arnaud, Marie
   Baird, Andy J.
   Morris, Paul J.
   Thuong Huyen Dang
   Tai Tue Nguyen
TI Sensitivity of mangrove soil organic matter decay to warming and sea
   level change
SO GLOBAL CHANGE BIOLOGY
LA English
DT Article
DE belowground carbon; blue carbon; climate change; coastal wetland;
   greenhouse gas production; soil elevation
ID CARBON-DIOXIDE; TEMPERATURE SENSITIVITY; CO2 EFFLUX; FORESTS;
   DECOMPOSITION; RESPIRATION; SEDIMENTS; EMISSION; DYNAMICS; WETLAND
AB Mangroves are among the world's most carbon-dense ecosystems, but they are threatened by rapid climate change and rising sea levels. The accumulation and decomposition of soil organic matter (SOM) are closely tied to mangroves' carbon sink functions and resistance to rising sea levels. However, few studies have investigated the response of mangrove SOM dynamics to likely future environmental conditions. We quantified how mangrove SOM decay is affected by predicted global warming (+4 degrees C), sea level changes (simulated by altering of the inundation duration to 0, 2, and 6 hr/day), and their interaction. Whilst changes in inundation duration between 2 and 6 hr/day did not affect SOM decay, the treatment without inundation led to a 60% increase. A warming of 4 degrees C caused SOM decay to increase by 21%, but longer inundation moderated this temperature-driven increase. Our results indicate that (a) sea level rise is unlikely to decrease the SOM decay rate, suggesting that previous mangrove elevation gain, which has allowed mangroves to persist in areas of sea level rise, might result from changes in root production and/or mineral sedimentation; (b) sea level fall events, predicted to double in frequency and area, will cause periods of intensified SOM decay; (c) changing tidal regimes in mangroves due to sea level rise might attenuate increases in SOM decay caused by global warming. Our results have important implications for forecasting mangrove carbon dynamics and the persistence of mangroves and other coastal wetlands under future scenarios of climate change.
C1 [Arnaud, Marie; Baird, Andy J.; Morris, Paul J.] Univ Leeds, Sch Geog, Leeds LS2 9JT, W Yorkshire, England.
   [Thuong Huyen Dang] Ho Chi Minh City Univ Technol HCMUT, Fac Geol & Petr Engn, Ho Chi Minh, Vietnam.
   [Tai Tue Nguyen] Vietnam Natl Univ, VNU Univ Sci Vietnam, Facu Geol, Hanoi, Vietnam.
C3 University of Leeds; Ho Chi Minh City University of Technology (HCMCUT);
   Vietnam National University Hochiminh City; Vietnam National University
   Hanoi
RP Arnaud, M (通讯作者)，Univ Leeds, Sch Geog, Leeds LS2 9JT, W Yorkshire, England.
EM gymasa@leeds.ac.uk
RI Tai Tue, Nguyen/J-7658-2013
OI Tai Tue, Nguyen/0000-0002-8434-2766; Thuong Huyen,
   Dang/0000-0002-7844-1573; Baird, Andy/0000-0001-8198-3229; Morris,
   Paul/0000-0002-1145-1478; ARNAUD, Marie/0000-0003-4001-6499
FU Royal Geographical Society; University of Leeds; National Geographic
   Society [CP134ER-17]; Institute of British Geographers; Charles Boyden
   Fund Estuarine & Coastal Sciences Association
FX Royal Geographical Society; University of Leeds; National Geographic
   Society, Grant/Award Number: CP134ER-17; Institute of British
   Geographers; Charles Boyden Fund Estuarine & Coastal Sciences
   Association
CR Alexander LV, 2014, CLIMATE CHANGE 2013: THE PHYSICAL SCIENCE BASIS, P3
   Alongi D., 2009, ENERGETICS MANGROVE, DOI 10.1007/978-1-4020-4271-3
   Anthony EJ, 2015, SCI REP-UK, V5, DOI 10.1038/srep14745
   BLOOM AJ, 1988, PLANT PHYSIOL, V87, P794, DOI 10.1104/pp.87.4.794
   BLUM LK, 1993, MAR ECOL PROG SER, V102, P169, DOI 10.3354/meps102169
   Blum LK, 2004, COAST ESTUAR STUD, V59, P47
   Bouillon S, 2003, HYDROBIOLOGIA, V495, P33, DOI 10.1023/A:1025411506526
   Chambers LG, 2014, HYDROBIOLOGIA, V726, P195, DOI 10.1007/s10750-013-1764-6
   Chapman SK, 2019, BIOL LETTERS, V15, DOI 10.1098/rsbl.2018.0407
   Chen GC, 2014, SCI TOTAL ENVIRON, V487, P91, DOI 10.1016/j.scitotenv.2014.03.140
   Costanza R, 2014, GLOBAL ENVIRON CHANG, V26, P152, DOI 10.1016/j.gloenvcha.2014.04.002
   Dai SB, 2009, HYDROLOG SCI J, V54, P135, DOI 10.1623/hysj.54.1.135
   Davidson EA, 2006, NATURE, V440, P165, DOI 10.1038/nature04514
   Donato DC, 2011, NAT GEOSCI, V4, P293, DOI [10.1038/ngeo1123, 10.1038/NGEO1123]
   Dung D.Q., 2015, GEOSCIENCE ENG, V61, P29, DOI [10.1515/gse-2015-0028, DOI 10.1515/GSE-2015-0028]
   FRUSHER SD, 1994, ESTUARIES, V17, P647, DOI 10.2307/1352412
   Gilman EL, 2008, AQUAT BOT, V89, P237, DOI 10.1016/j.aquabot.2007.12.009
   HACKNEY CT, 1987, ECOLOGY, V68, P1109, DOI 10.2307/1938385
   Herr D., 2015, COASTAL BLUE CARBON, V36, DOI [10.2305/IUCN.CH.2015.10.en, DOI 10.2305/IUCN.CH.2015.10.EN]
   Hooijer A, 2012, BIOGEOSCIENCES, V9, P1053, DOI 10.5194/bg-9-1053-2012
   Jacotot A, 2019, SCI TOTAL ENVIRON, V650, P1019, DOI 10.1016/j.scitotenv.2018.09.093
   Jennerjahn T.C., 2017, MANGROVE ECOSYST GLO, P211, DOI DOI 10.1007/978-3-319-62206-4_7
   Jin L, 2013, PEDOSPHERE, V23, P678, DOI 10.1016/S1002-0160(13)60060-0
   Katzfey J., 2014, HIGH RESOLUTION CLIM
   Kirwan ML, 2014, BIOGEOSCIENCES, V11, P4801, DOI 10.5194/bg-11-4801-2014
   Kirwan ML, 2013, BIOGEOSCIENCES, V10, P1869, DOI 10.5194/bg-10-1869-2013
   Krauss KW, 2014, NEW PHYTOL, V202, P19, DOI 10.1111/nph.12605
   Kristensen E, 2008, AQUAT BOT, V89, P201, DOI 10.1016/j.aquabot.2007.12.005
   Kuzyakov Y, 2006, SOIL BIOL BIOCHEM, V38, P425, DOI 10.1016/j.soilbio.2005.08.020
   Lara Ruben J., 2006, Wetlands Ecology and Management, V14, P349, DOI 10.1007/s11273-005-4991-4
   Lee SY, 2019, NAT ECOL EVOL, V3, P870, DOI 10.1038/s41559-019-0861-y
   Lenth RV, 2016, J STAT SOFTW, V69, P1, DOI 10.18637/jss.v069.i01
   Lewis DB, 2014, ESTUAR COAST SHELF S, V139, P11, DOI 10.1016/j.ecss.2013.12.032
   Lovelock CE, 2008, ECOSYSTEMS, V11, P342, DOI 10.1007/s10021-008-9125-4
   Lovelock CE, 2017, SCI REP-UK, V7, DOI 10.1038/s41598-017-01927-6
   Lovelock CE, 2015, NATURE, V526, P559, DOI 10.1038/nature15538
   Marchand C, 2004, MAR GEOL, V208, P361, DOI 10.1016/j.margeo.2004.04.015
   Mckee KL, 2007, GLOBAL ECOL BIOGEOGR, V16, P545, DOI 10.1111/j.1466-8238.2007.00317.x
   Mcleod E, 2011, FRONT ECOL ENVIRON, V9, P552, DOI 10.1890/110004
   Middleton BA, 2001, J ECOL, V89, P818, DOI 10.1046/j.0022-0477.2001.00602.x
   Miller WD, 2001, ESTUARIES, V24, P357, DOI 10.2307/1353238
   MONROE, 2009, CLIM CHANG SEA LEV R
   MOORE TR, 1993, J SOIL SCI, V44, P651, DOI 10.1111/j.1365-2389.1993.tb02330.x
   MORRIS JT, 1986, ESTUARIES, V9, P9, DOI 10.2307/1352188
   Mueller P, 2016, GLOBAL CHANGE BIOL, V22, P404, DOI 10.1111/gcb.13082
   NYMAN JA, 1991, LIMNOL OCEANOGR, V36, P1406, DOI 10.4319/lo.1991.36.7.1406
   Ouyang X, 2018, LIMNOL OCEANOGR, V63, P731, DOI 10.1002/lno.10663
   Poungparn S, 2009, J TROP ECOL, V25, P393, DOI 10.1017/S0266467409006154
   R Core Team, 2023, R LANG ENV STAT COMP
   REED DJ, 1995, EARTH SURF PROC LAND, V20, P39, DOI 10.1002/esp.3290200105
   Rogers K, 2019, NATURE, V567, P91, DOI 10.1038/s41586-019-0951-7
   Schuerch M, 2018, NATURE, V561, P231, DOI 10.1038/s41586-018-0476-5
   Schwendenmann Luitgard, 2006, Wetlands Ecology and Management, V14, P463, DOI 10.1007/s11273-006-0008-1
   Simpson LT, 2019, ESTUAR COAST, V42, P45, DOI 10.1007/s12237-018-0442-3
   Song J, 2019, NAT ECOL EVOL, V3, P1309, DOI 10.1038/s41559-019-0958-3
   Twilley R. R., 2017, MANGROVE ECOSYSTEMS, DOI [10.1007/978-3-319-62206-4_5, DOI 10.1007/978-3-319-62206-4_5]
   van Loon AF, 2007, AQUAT BOT, V87, P80, DOI 10.1016/j.aquabot.2007.02.001
   Ward Raymond D., 2016, Ecosystem Health and Sustainability, V2, pe01211, DOI 10.1002/ehs2.1211
   Weston NB, 2011, BIOGEOCHEMISTRY, V102, P135, DOI 10.1007/s10533-010-9427-4
   Widlansky MJ, 2015, SCI ADV, V1, DOI 10.1126/sciadv.1500560
   Wolf AA, 2007, GLOBAL CHANGE BIOL, V13, P2036, DOI 10.1111/j.1365-2486.2007.01407.x
   Zuur A.F., 2007, ANALYSING ECOLOGICAL, P672, DOI [DOI 10.1007/978-0-387-45972-1, 10.1057/9781137525833.0001]
NR 62
TC 17
Z9 17
U1 21
U2 207
PU WILEY
PI HOBOKEN
PA 111 RIVER ST, HOBOKEN 07030-5774, NJ USA
SN 1354-1013
EI 1365-2486
J9 GLOBAL CHANGE BIOL
JI Glob. Change Biol.
PD MAR
PY 2020
VL 26
IS 3
BP 1899
EP 1907
DI 10.1111/gcb.14931
EA JAN 2020
PG 9
WC Biodiversity Conservation; Ecology; Environmental Sciences
WE Science Citation Index Expanded (SCI-EXPANDED)
SC Biodiversity & Conservation; Environmental Sciences & Ecology
GA KS0ZZ
UT WOS:000506645800001
PM 31750606
OA Green Accepted
DA 2023-11-17
ER

PT J
AU Simpson, G
   Runkle, BRK
   Eckhardt, T
   Kutzbach, L
AF Simpson, Gillian
   Runkle, Benjamin R. K.
   Eckhardt, Tim
   Kutzbach, Lars
TI Evaluating closed chamber evapotranspiration estimates against eddy
   covariance measurements in an arctic wetland
SO JOURNAL OF HYDROLOGY
LA English
DT Article
DE Evapotranspiration; Polygonal tundra; Upscaling; Penman-Monteith;
   Northern Siberia
ID NET ECOSYSTEM EXCHANGE; LENA RIVER DELTA; SURFACE-ENERGY BALANCE;
   WATER-VAPOR; CARBON-DIOXIDE; POLYGONAL TUNDRA; FLUX MEASUREMENTS;
   NORTHERN SIBERIA; CO2; PERMAFROST
AB Evapotranspiration (ET) is an important hydrological flux with a strong influence on greenhouse gas emissions from thawing permafrost. This study examines the suitability of the closed chamber method in characterising the spatial heterogeneity of ET fluxes in a typical polygonal tundra landscape in the Lena River Delta, northern Siberia. Actual evapotranspiration is compared across scales using: (1) ground-based chamber measurements to observe ET at the microsite scale; and (2) tower-based eddy covariance (EC) measurements which provide spatially averaged ET observations at the ecosystem level. Adopting an upscaling approach using EC estimates as a benchmark, the authors assess the suitability of the closed chamber method in an arctic wetland environment. A short closure time (40 s) and a linear model to describe the change in chamber headspace water vapour concentration were employed to estimate ET rates from the chamber measurements. Using a correction factor chamber fluxes were successfully scaled to the EC data. Yet, findings suggest that the performance of the closed chamber method is highly sensitive to the prevailing hydrometeorological conditions, and it is likely that the sorption and desorption of water molecules to the inside of the chamber and tubing has a strong impact on results. A number of methodological issues are presented in this paper which question the use of closed chamber measurements as a stand-alone tool for measuring ET in arctic wetland environments. However, when paired alongside a trusted benchmark, chambers can provide valuable information on ET at the microsite scale.
C1 [Simpson, Gillian; Eckhardt, Tim; Kutzbach, Lars] Univ Hamburg, Inst Soil Sci, D-20146 Hamburg, Germany.
   [Runkle, Benjamin R. K.] Univ Arkansas, Dept Biol & Agr Engn, Fayetteville, AR 72701 USA.
   [Simpson, Gillian] Univ Edinburgh, Sch Geosci, Crew Bldg,Alexander Crum Brown Rd, Edinburgh EH9 3FF, Midlothian, Scotland.
C3 University of Hamburg; University of Arkansas System; University of
   Arkansas Fayetteville; University of Edinburgh
RP Simpson, G (通讯作者)，Univ Hamburg, Inst Soil Sci, D-20146 Hamburg, Germany.; Simpson, G (通讯作者)，Univ Edinburgh, Sch Geosci, Crew Bldg,Alexander Crum Brown Rd, Edinburgh EH9 3FF, Midlothian, Scotland.
EM Gillian.Simpson@ed.ac.uk
RI Runkle, B. R. K./ABG-5884-2021; Runkle, B. R. K./AAC-3404-2020;
   Kutzbach, Lars/L-5765-2015
OI Runkle, B. R. K./0000-0002-2583-1199; Runkle, B. R.
   K./0000-0002-2583-1199; Kutzbach, Lars/0000-0003-2631-2742
FU German Ministry of Education and Research (CarboPerm-Project, BMBF)
   [03G0836A]; German Ministry of Education and Research (KoPf-Project,
   BMBF) [03F0764A]; Cluster of Excellence "C1iSAP" at the University of
   Hamburg - German Research Foundation (DFG) [EXC177]
FX This research was supported by the German Ministry of Education and
   Research (CarboPerm-Project, BMBF Grant No. 03G0836A; and the
   KoPf-Project, BMBF Grant No. 03F0764A) and through the Cluster of
   Excellence "C1iSAP" (EXC177) at the University of Hamburg, funded by the
   German Research Foundation (DFG). The authors thank the organisers and
   participants of the LENA 2014, LENA 2015, and LENA 2018 expeditions,
   especially M.N. Grigoriev (Permafrost Institute, Yakutsk), G. Stoof, V.
   Assmann, and W. Schneider (Alfred Wegener Institute, Potsdam) for their
   logistical support. We are also grateful to Christian Wille for
   processing the EC data and conducting the subsequent footprint analyses.
   Finally, we thank the two anonymous reviewers and the JoH Editorial team
   for their helpful comments and ideas which have improved this
   manuscript.
CR Abnizova A, 2012, GLOBAL BIOGEOCHEM CY, V26, DOI 10.1029/2011GB004237
   Alduchov OA, 1996, J APPL METEOROL, V35, P601, DOI 10.1175/1520-0450(1996)035<0601:IMFAOS>2.0.CO;2
   Aubinet M, 2000, ADV ECOL RES, V30, P113, DOI 10.1016/S0065-2504(08)60018-5
   Baldocchi D, 2001, B AM METEOROL SOC, V82, P2415, DOI 10.1175/1520-0477(2001)082<2415:FANTTS>2.3.CO;2
   Beringer J, 2005, AGR FOREST METEOROL, V131, P143, DOI 10.1016/j.agrformet.2005.05.006
   Black RF, 1982, GLACIAL GEOMORPHOLOG, P247, DOI [10.1007/978-94-011-6491-79, DOI 10.1007/978-94-011-6491-79]
   Blok D, 2011, ECOSYSTEMS, V14, P1055, DOI 10.1007/s10021-011-9463-5
   Boike J, 2013, BIOGEOSCIENCES, V10, P2105, DOI 10.5194/bg-10-2105-2013
   Boike J, 2019, EARTH SYST SCI DATA, V11, P261, DOI 10.5194/essd-11-261-2019
   Boike Julia, 2015, VISIBLE NEAR INFRARE, DOI [10.1594/PANGAEA.845724, DOI 10.1594/PANGAEA.845724]
   Bring A, 2016, J GEOPHYS RES-BIOGEO, V121, P621, DOI 10.1002/2015JG003131
   Brown J., 1980, ARCTIC ECOSYSTEM COA, P1, DOI DOI 10.1575/1912/222
   Burnham KP, 2004, SOCIOL METHOD RES, V33, P261, DOI 10.1177/0049124104268644
   Christensen TR, 2004, GEOPHYS RES LETT, V31, DOI 10.1029/2003GL018680
   Cohen LR, 2015, ECOHYDROLOGY, V8, P652, DOI 10.1002/eco.1532
   Davidson EA, 2002, AGR FOREST METEOROL, V113, P21, DOI 10.1016/S0168-1923(02)00100-4
   Eckhardt T, 2019, BIOGEOSCIENCES, V16, P1543, DOI 10.5194/bg-16-1543-2019
   Falge E, 2001, AGR FOREST METEOROL, V107, P71, DOI 10.1016/S0168-1923(00)00235-5
   Foken T, 1996, AGR FOREST METEOROL, V78, P83, DOI 10.1016/0168-1923(95)02248-1
   Foken T, 2008, ECOL APPL, V18, P1351, DOI 10.1890/06-0922.1
   Forbrich I, 2011, AGR FOREST METEOROL, V151, P864, DOI 10.1016/j.agrformet.2011.02.006
   Fox AM, 2008, GLOBAL BIOGEOCHEM CY, V22, DOI 10.1029/2007GB003027
   GARRATT JR, 1994, EARTH-SCI REV, V37, P89, DOI 10.1016/0012-8252(94)90026-4
   Haslwanter A, 2009, AGR FOREST METEOROL, V149, P291, DOI 10.1016/j.agrformet.2008.08.011
   Helbig M, 2013, HYDROGEOL J, V21, P133, DOI 10.1007/s10040-012-0933-4
   Hinzman LD, 2013, ECOL APPL, V23, P1837, DOI 10.1890/11-1498.1
   Holl D, 2019, EARTH SYST SCI DATA, V11, P221, DOI 10.5194/essd-11-221-2019
   Hutchinson GL, 2001, EUR J SOIL SCI, V52, P675, DOI 10.1046/j.1365-2389.2001.00415.x
   Ibrom A, 2007, AGR FOREST METEOROL, V147, P140, DOI 10.1016/j.agrformet.2007.07.007
   IUSS Working Group World Reference Base, 2015, WORLD REFERENCE BASE, DOI [10.1017/S0014479706394902, DOI 10.1017/S0014479706394902]
   KANE DL, 1990, NORD HYDROL, V21, P253
   Kellner E, 2001, AGR FOREST METEOROL, V110, P101, DOI 10.1016/S0168-1923(01)00283-0
   Kormann R, 2001, BOUND-LAY METEOROL, V99, P207, DOI 10.1023/A:1018991015119
   Kutzbach L, 2007, BIOGEOSCIENCES, V4, P1005, DOI 10.5194/bg-4-1005-2007
   Kutzbach L, 2004, BIOGEOCHEMISTRY, V69, P341, DOI 10.1023/B:BIOG.0000031053.81520.db
   Kutzbach L, 2006, EXCHANGE ENERGY WATE
   Lafleur PM, 2008, GEOGR COMPASS, V2, P1027, DOI 10.1111/j.1749-8198.2007.00132.x
   Langer M, 2011, CRYOSPHERE, V5, P151, DOI 10.5194/tc-5-151-2011
   Liljedahl AK, 2011, BIOGEOSCIENCES, V8, P3375, DOI 10.5194/bg-8-3375-2011
   Liljedahl AK, 2016, NAT GEOSCI, V9, P312, DOI [10.1038/NGEO2674, 10.1038/ngeo2674]
   Livingston G.P., 1995, BIOGENIC TRACE GASES, P14
   Livingston GP, 2006, SOIL SCI SOC AM J, V70, P1459, DOI 10.2136/sssaj2005.0322
   Lund M, 2017, AMBIO, V46, pS81, DOI 10.1007/s13280-016-0867-5
   Lund M, 2014, TELLUS B, V66, DOI 10.3402/tellusb.v66.21631
   McLeod MK, 2004, AGR WATER MANAGE, V67, P15, DOI 10.1016/j.agwat.2003.12.006
   MCMILLEN RT, 1988, BOUND-LAY METEOROL, V43, P231, DOI 10.1007/BF00128405
   McVicar TR, 2012, J HYDROL, V416, P182, DOI 10.1016/j.jhydrol.2011.10.024
   Monteith J L, 1965, Symp Soc Exp Biol, V19, P205
   Muster S, 2012, TELLUS B, V64, DOI 10.3402/tellusb.v64i0.17301
   Nordbo A, 2013, APPL PHYS LETT, V102, DOI 10.1063/1.4804639
   Overland J., 2017, SNOW WATER ICE PERMA, P10
   Papale D, 2006, BIOGEOSCIENCES, V3, P571, DOI 10.5194/bg-3-571-2006
   Penman H.L., 1948, P R SOC LOND A, V193
   Pereira LS, 1999, J IRRIG DRAIN ENG, V125, P45, DOI 10.1061/(ASCE)0733-9437(1999)125:2(45)
   Pérez-Priego O, 2010, ENVIRON EXP BOT, V68, P131, DOI 10.1016/j.envexpbot.2009.10.009
   PHILIP JR, 1963, AUST J PHYS, V16, P454, DOI 10.1071/PH630454
   Pirk N, 2016, J GEOPHYS RES-BIOGEO, V121, P2886, DOI 10.1002/2016JG003486
   Raz-Yaseef N, 2010, AGR FOREST METEOROL, V150, P454, DOI 10.1016/j.agrformet.2010.01.010
   Raz-Yaseef N, 2017, J HYDROL, V553, P816, DOI 10.1016/j.jhydrol.2017.08.036
   Reichstein M, 2005, GLOBAL CHANGE BIOL, V11, P1424, DOI 10.1111/j.1365-2486.2005.001002.x
   REICOSKY DC, 1983, AGR METEOROL, V28, P205, DOI 10.1016/0002-1571(83)90026-2
   ROMANOVSKIJ N. N., 1985, FIELD THEORY LECT GE, P154
   ROUSE WR, 1992, CLIMATIC CHANGE, V22, P305, DOI 10.1007/BF00142431
   Runkle BRK, 2012, BOUND-LAY METEOROL, V142, P401, DOI 10.1007/s10546-011-9689-y
   Sachs T, 2010, GLOBAL CHANGE BIOL, V16, P3096, DOI 10.1111/j.1365-2486.2010.02232.x
   Schädel C, 2016, NAT CLIM CHANGE, V6, P950, DOI [10.1038/nclimate3054, 10.1038/NCLIMATE3054]
   Steedman AE, 2017, PERMAFROST PERIGLAC, V28, P66, DOI 10.1002/ppp.1880
   Stoy PC, 2013, ARCT ANTARCT ALP RES, V45, P275, DOI 10.1657/1938-4246-45.2.275
   Strack M, 2004, GLOBAL BIOGEOCHEM CY, V18, DOI 10.1029/2003GB002209
   Vihma T, 2016, J GEOPHYS RES-BIOGEO, V121, P586, DOI 10.1002/2015JG003132
   Virtanen T, 2014, INT J APPL EARTH OBS, V27, P4, DOI 10.1016/j.jag.2013.05.010
   Vourlitis GL, 1999, ECOLOGY, V80, P686, DOI 10.1890/0012-9658(1999)080[0686:ECMOCA]2.0.CO;2
   VOURLITIS GL, 1993, FUNCT ECOL, V7, P369, DOI 10.2307/2390217
   WEBB EK, 1980, Q J ROY METEOR SOC, V106, P85, DOI 10.1002/qj.49710644707
   WESSEL DA, 1994, BOUND-LAY METEOROL, V68, P109, DOI 10.1007/BF00712666
   Willett KM, 2008, J CLIMATE, V21, P5364, DOI 10.1175/2008JCLI2274.1
   Wu JB, 2010, J GEOPHYS RES-BIOGEO, V115, DOI 10.1029/2009JG001075
   Young-Robertson JM, 2018, ARCT ANTARCT ALP RES, V50, DOI 10.1080/15230430.2018.1435931
   Zhang T, 1999, POLAR GEOGR, V23, P132, DOI DOI 10.1080/10889379909377670
NR 79
TC 3
Z9 3
U1 7
U2 38
PU ELSEVIER
PI AMSTERDAM
PA RADARWEG 29, 1043 NX AMSTERDAM, NETHERLANDS
SN 0022-1694
EI 1879-2707
J9 J HYDROL
JI J. Hydrol.
PD NOV
PY 2019
VL 578
AR 124030
DI 10.1016/j.jhydrol.2019.124030
PG 13
WC Engineering, Civil; Geosciences, Multidisciplinary; Water Resources
WE Science Citation Index Expanded (SCI-EXPANDED)
SC Engineering; Geology; Water Resources
GA JO0AN
UT WOS:000497250200034
DA 2023-11-17
ER

PT J
AU Li, Q
   Chen, QF
   Lv, RM
   Liu, W
   Zhao, LX
   Zhang, J
   Guo, Q
   Qiu, XH
   You, H
AF Li, Qing
   Chen, Qingfeng
   Lv, Ruimin
   Liu, Wei
   Zhao, Lingxi
   Zhang, Jing
   Guo, Quan
   Qiu, Xiaohua
   You, Hong
TI Spring soil CO2 and CH4 emissions in the Yellow River Delta wetland,
   China
SO JOURNAL OF SEA RESEARCH
LA English
DT Article
DE Global climate change; Vegetation; CO2 andCH4 emission fluxes; Stable
   isotopes; TC; TOC
ID FRESH-WATER MARSH; ORGANIC-CARBON; NITROUS-OXIDE; PHRAGMITES-AUSTRALIS;
   ISOTOPIC COMPOSITION; METHANE EMISSIONS; STABLE CARBON; ECOSYSTEM;
   SALINITY; LEVEL
AB Climate change has become a global concern. Coastal wetlands play an important role in the global carbon cycle and significantly contribute to the emission and absorption of the greenhouse gases CO2 and CH4. In this study, the temporal and spatial variations of soil CO2 and CH4 emission fluxes, soil total carbon, total organic carbon, and carbon and nitrogen stable isotopes of four vegetation areas (Suaeda salsa, Phragmites australis, Tamarix chinensis, and farmland) and a bare beach in the Yellow River Delta wetland were observed in the spring of 2011-2013. Soil organic carbon delta 13C ranged from -25.43--23.69 parts per thousand and soil organic carbon content from 0.311 to 1.42%, and the two were significantly negatively correlated, indicating a low decomposition degree of soil organic matter. The soil CO2 emission fluxes in the study period were carbon emissions. In the area with mainly Tamarix chinensis, the 3-year average CO2 emission flux was the highest, in the area with predominantly Phragmites australisthe lowest. The soil CH4 emission flux in the spring of 2011 was a carbon absorption, whereas it was a carbon emission in the spring of 2012 and 2013. Its 3-year average was the highest in the bare beach area and the lowest in the Tamarix ramosissima area. Based on Pearson correlation analysis combined with RDA and multiple linear regression analysis, we found that the main factors affecting soil CO2 and CH4 emission fluxes may be the fast decomposition rate of soil organic matter, the content of soil carbon and organic carbon, and the low degree of soil organic matter decomposition.
C1 [Li, Qing; You, Hong] Harbin Inst Technol, State Key Lab Urban Water Resource & Environm, Harbin 150090, Peoples R China.
   [Li, Qing; Chen, Qingfeng; Lv, Ruimin; Liu, Wei; Zhao, Lingxi; Zhang, Jing] Qilu Univ Technol, Shandong Acad Sci, Shandong Anal & Test Ctr, Jinan 250014, Peoples R China.
   [You, Hong] Harbin Inst Technol Weihai, Sch Marine Sci & Technol, Weihai 264209, Peoples R China.
   [Guo, Quan] Qingdao Inst Text Fiber Supervis & Inspect, Qingdao 266000, Peoples R China.
   [Qiu, Xiaohua] 1 Inst Geol & Mineral Resources Shandong Prov, Jinan 250010, Peoples R China.
C3 Harbin Institute of Technology; Qilu University of Technology; Harbin
   Institute of Technology
RP You, H (通讯作者)，Harbin Inst Technol, State Key Lab Urban Water Resource & Environm, Harbin 150090, Peoples R China.
EM youhong@hit.edu.cn
RI Li, Ye/JBS-2949-2023
FU National Natural Science Foundation of China [41877041, 21703125];
   Shandong Provincial Key Research and Development Program (Major
   Scientific and Technological Innovation Project) [2019JZZY010420]; Key
   Research and Development Plan of Shandong Province [2018GGX101034];
   Shandong Provincial Natural Science Foundation [ZR2020MD064]; Major
   Science and Technology Innovation Projects in Shandong Province
   [2019JZZY010723]
FX We would like to thank Editage ( www.editage.cn) for English language
   editing. This study was jointly sponsored by the National Natural
   Science Foundation of China (No. 41877041) , the Shandong Provincial Key
   Research and Development Program (Major Scientific and Technological
   Innovation Project, 2019JZZY010420) , the Key Research and Development
   Plan of Shandong Province (2018GGX101034) , the National Natural Science
   Foundation of China (No.21703125) , the Shandong Provincial Natural
   Science Foundation (ZR2020MD064) , and the Major Science and Technology
   Innovation Projects in Shandong Province (2019JZZY010723) .
CR Allen DE, 2007, SOIL BIOL BIOCHEM, V39, P622, DOI 10.1016/j.soilbio.2006.09.013
   [Anonymous], 2012, STUDY FLUX CHARACTER
   [白亚之 Bai Yazhi], 2013, [海洋环境科学, Marine Environmental Science], V32, P444
   Cartaxana P, 1999, ESTUAR COAST SHELF S, V48, P751, DOI 10.1006/ecss.1998.0475
   CERLING TE, 1989, NATURE, V341, P138, DOI 10.1038/341138a0
   Chen QF, 2013, INT BIODETER BIODEGR, V85, P646, DOI 10.1016/j.ibiod.2013.04.009
   Chen Qing-qiang, 2007, Shengtaixue Zazhi, V26, P1327
   Chen QF, 2018, ENVIRON POLLUT, V239, P289, DOI 10.1016/j.envpol.2018.04.043
   Cheng XL, 2006, SOIL BIOL BIOCHEM, V38, P3380, DOI 10.1016/j.soilbio.2006.05.016
   Deines P., 1980, HDB ENV ISOTOPE GEOC, P329, DOI [DOI 10.1016/B978-0-444-41780-0.50015-8, 10.1016/B978-0-444-41780-0.50015-8]
   Ding QiuYi, 2009, Journal of Agro-Environment Science, V28, P2092
   Ding X., 2011, MAR GEOL FRONT, V2, P66
   [丁喜桂 Ding Xigui], 2014, [海洋与湖沼, Oceanologia et Limnologia Sinica], V45, P94
   Drollinger S, 2019, CATENA, V178, P1, DOI 10.1016/j.catena.2019.02.027
   Ehleringer JR, 2000, ECOL APPL, V10, P412, DOI 10.1890/1051-0761(2000)010[0412:CIRIBC]2.0.CO;2
   Fang Yun-Ting, 2020, Chinese Journal of Plant Ecology, V44, P373, DOI 10.17521/cjpe.2019.0249
   [高茂生 Gao Maosheng], 2012, [水文地质工程地质, Hydrogeology & Engineering Geology], V39, P111
   Gaohuan L, 1997, ATLAS YELLOW RIVER D
   Gregorich EG, 2006, SOIL BIOL BIOCHEM, V38, P3120, DOI 10.1016/j.soilbio.2006.01.015
   Halaj J, 2005, PEDOBIOLOGIA, V49, P109, DOI 10.1016/j.pedobi.2004.09.002
   Han GX, 2014, AGR ECOSYST ENVIRON, V196, P187, DOI 10.1016/j.agee.2013.09.012
   Harmelin-Vivien M, 2008, CONT SHELF RES, V28, P1911, DOI 10.1016/j.csr.2008.03.002
   Hirota M, 2007, CHEMOSPHERE, V68, P597, DOI 10.1016/j.chemosphere.2007.01.002
   Hoffmann M, 2015, AGR FOREST METEOROL, V200, P30, DOI 10.1016/j.agrformet.2014.09.005
   Hu MJ, 2017, J ENVIRON SCI, V52, P210, DOI 10.1016/j.jes.2016.05.009
   Inglima I, 2009, GLOBAL CHANGE BIOL, V15, P1289, DOI 10.1111/j.1365-2486.2008.01793.x
   Jia J, 2018, CHINESE GEOGR SCI, V28, P411, DOI 10.1007/s11769-018-0959-1
   Kirwan ML, 2013, NATURE, V504, P53, DOI 10.1038/nature12856
   Li L, 2016, PLANT SOIL, V404, P277, DOI 10.1007/s11104-016-2840-2
   Li Y, 2019, PLOS ONE, V14, DOI 10.1371/journal.pone.0210768
   Li Y, 2016, ESTUAR COAST SHELF S, V181, P114, DOI 10.1016/j.ecss.2016.08.024
   [梁轩 Liang Xuan], 2013, [生态学报, Acta Ecologica Sinica], V33, P3031
   Liu PP, 2012, CLEAN-SOIL AIR WATER, V40, P1118, DOI 10.1002/clen.201200029
   Livesley SJ, 2012, ESTUAR COAST SHELF S, V97, P19, DOI 10.1016/j.ecss.2011.11.002
   Maier MS, 2021, BIOGEOSCIENCES, V18, P1417, DOI 10.5194/bg-18-1417-2021
   Martinelli LA, 2002, ATMOS ENVIRON, V36, P2427, DOI 10.1016/S1352-2310(01)00454-X
   [缪雄谊 Miao Xiongyi], 2014, [中国地质, Geology of China], V41, P303
   Natali SM, 2015, J GEOPHYS RES-BIOGEO, V120, P525, DOI 10.1002/2014JG002872
   Nie Y.Y., 2012, ADV ENV PROTECT, V02, P45
   Norby R, 1997, NATURE, V388, P522, DOI 10.1038/41441
   Page SE, 2011, GLOBAL CHANGE BIOL, V17, P798, DOI 10.1111/j.1365-2486.2010.02279.x
   Pasut C, 2021, ATMOSPHERE-BASEL, V12, DOI 10.3390/atmos12010042
   Peri PL, 2012, GLOBAL CHANGE BIOL, V18, P311, DOI 10.1111/j.1365-2486.2011.02494.x
   Poffenbarger HJ, 2011, WETLANDS, V31, P831, DOI 10.1007/s13157-011-0197-0
   Qiu Lu, 2017, China Environmental Science, V37, P1483
   Qu WD, 2021, HYDROBIOLOGIA, V848, P3259, DOI 10.1007/s10750-020-04422-8
   Ramnarine R, 2012, CAN J SOIL SCI, V92, P599, DOI [10.4141/CJSS2011-025, 10.4141/cjss2011-025]
   Raz-Yaseef N, 2017, GEOPHYS RES LETT, V44, P504, DOI 10.1002/2016GL071220
   Shu-peng C., 1989, RES APPL SATELLITE D
   [叶思源 YE Siyuan], 2009, [地质论评, Geological Review], V55, P545
   Song CC, 2008, J ENVIRON MANAGE, V88, P428, DOI 10.1016/j.jenvman.2007.03.030
   Song CC, 2006, ATMOS ENVIRON, V40, P6879, DOI 10.1016/j.atmosenv.2005.08.028
   Song CC, 2009, GLOBAL CHANGE BIOL, V15, P692, DOI 10.1111/j.1365-2486.2008.01821.x
   [宋红丽 Song Hongli], 2018, [水土保持学报, Journal of Soil and Water Conservation], V32, P190
   Song Luping, 2014, Journal of Wuhan University, V60, P349
   Sun LG, 2002, ATMOS ENVIRON, V36, P4977, DOI 10.1016/S1352-2310(02)00340-0
   Sun ZG, 2013, PLANT SOIL, V369, P317, DOI 10.1007/s11104-012-1564-1
   [仝川 Tong Chuan], 2010, [湿地科学, Wetland Science], V8, P240
   Wang Mao-lan, 2016, China Environmental Science, V36, P500
   Wang Q, 2020, GLOBAL CHANGE BIOL, V26, P2630, DOI 10.1111/gcb.14979
   [汪青 Wang Qing], 2010, [地理研究, Geographical Research], V29, P935
   Wang X, 2018, PHYS CHEM EARTH, V103, P11, DOI 10.1016/j.pce.2017.06.008
   Wilson BJ, 2015, BIOGEOCHEMISTRY, V123, P329, DOI 10.1007/s10533-015-0085-4
   Wynn JG, 2008, TELLUS B, V60, P604, DOI 10.1111/j.1600-0889.2008.00361.x
   Wynn JG, 2007, PALAEOGEOGR PALAEOCL, V251, P437, DOI 10.1016/j.palaeo.2007.04.009
   Xiong Xin, 2016, Chinese Journal of Plant Ecology, V40, P533, DOI 10.17521/cjpe.2015.0478
   Xu C, 2021, SCI TOTAL ENVIRON, V763, DOI 10.1016/j.scitotenv.2020.142949
   [薛春汀 XUE Chun-ting], 2009, [海洋学报, Acta Oceanologica Sinica], V31, P117
   Zhang GB, 2015, SOIL BIOL BIOCHEM, V84, P75, DOI 10.1016/j.soilbio.2015.02.008
   [张涵 Zhang Han], 2022, [生态环境学报, Ecology and Environmental Sciences], V31, P939
   [张尹 Zhang Yin], 2020, [生态学报, Acta Ecologica Sinica], V40, P8936
   [张媛媛 Zhang Yuanyuan], 2012, [岩矿测试, Rock and Mineral Analysis], V31, P627
   Zhao ML, 2020, J CLEAN PROD, V269, DOI 10.1016/j.jclepro.2020.122316
NR 73
TC 0
Z9 0
U1 31
U2 47
PU ELSEVIER
PI AMSTERDAM
PA RADARWEG 29, 1043 NX AMSTERDAM, NETHERLANDS
SN 1385-1101
EI 1873-1414
J9 J SEA RES
JI J. Sea Res.
PD DEC
PY 2022
VL 190
AR 102280
DI 10.1016/j.seares.2022.102280
EA OCT 2022
PG 9
WC Marine & Freshwater Biology; Oceanography
WE Science Citation Index Expanded (SCI-EXPANDED)
SC Marine & Freshwater Biology; Oceanography
GA 6J0UZ
UT WOS:000886546700001
OA gold
DA 2023-11-17
ER

PT J
AU Gonzalo, OG
   Ruiz, I
   Soto, M
AF Gonzalo, Omar Gael
   Ruiz, Isabel
   Soto, Manuel
TI Effect of different bypass rates and unit area ratio in hybrid
   constructed wetlands
SO ENVIRONMENTAL SCIENCE AND POLLUTION RESEARCH
LA English
DT Article
DE Hybrid constructed wetlands; Vertical flow; Horizontal flow; Nitrogen
   removal; Influent bypass
ID WASTE-WATER TREATMENT; BIOLOGICAL NITROGEN REMOVAL; OXYGEN-TRANSFER;
   ALUM SLUDGE; PERFORMANCE; AERATION; SYSTEM; RECIRCULATION; NUTRIENTS;
   EMISSIONS
AB This study presents the performance of a hybrid constructed wetland (Bp(VF + HF)(2:1)) system which consists of an unsaturated vertical flow (VF) unit followed by a saturated down-flow unit simulating horizontal flow (HF) with HF/VF area ratio of 0.5 and influent bypass to the HF unit. Treating synthetic wastewater simulating municipal wastewater, optimum total nitrogen (TN) removal (57%) was reached at 39% bypass and surface loading rate (SLR) of 33 g BOD5/m(2) day and 9.7 g TN/m(2) day (overall system). On the other hand, treating actual municipal wastewater, the system reached 63% TN removal at 30% bypass and SLR of 18 g BOD5/m(2) day and 4.7 g TN/m(2) day. Surface removal rates reached 5.5 and 3.0 g TN/m(2) day for synthetic and municipal wastewater. Surface nitrification rate in the VF unit was in the range of 5.0-7.4 and 3.6-3.8 g N/m(2) day for synthetic and municipal wastewater, respectively, indicating a large effect of wastewater characteristics on the nitrification process. Infiltration rate in the VF unit remained high and far from clogging risk. Overall greenhouse gas emissions were 0.11 (N2O) and 0.41 (CH4) g/m(2) day which corresponded to emissions factors (relative to total organic carbon and TN influent) of 0.7% (N2O) and 3.6% (CH4). Compared with a similar system with a different HF/VF area ratio of 2.0, organic matter and nitrogen removal efficiency was similar, but surface removal rates were about 3 times higher.
C1 [Gonzalo, Omar Gael; Ruiz, Isabel; Soto, Manuel] Univ A Coruna, Dept Chem, Rua Fraga 10, La Coruna 15008, Galicia, Spain.
C3 Universidade da Coruna
RP Soto, M (通讯作者)，Univ A Coruna, Dept Chem, Rua Fraga 10, La Coruna 15008, Galicia, Spain.
EM m.soto@udc.es
RI Soto, Manuel/M-1790-2014; Soto, Manuel/IXD-3463-2023; Ruiz,
   Isabel/M-1160-2014
OI Soto, Manuel/0000-0002-4843-556X; Ruiz, Isabel/0000-0002-6975-7349
FU Spanish Ministry of Economy and Competitiveness [CTM2011-28384]
FX This research has been funded by the Spanish Ministry of Economy and
   Competitiveness (Project CTM2011-28384).
CR Aiyuk S, 2004, BIORESOURCE TECHNOL, V93, P269, DOI 10.1016/j.biortech.2003.11.006
   Alvarez JA, 2004, ENVIRON TECHNOL, V25, P1189, DOI 10.1080/09593332508618386
   Alvarez JA, 2003, WATER SCI TECHNOL, V47, P223, DOI 10.2166/wst.2003.0650
   APHA AWWA WEF, 2005, STANDARD METHODS EXA
   Avila C, 2013, ECOL ENG, V61, P43, DOI 10.1016/j.ecoleng.2013.09.048
   Canga E, 2011, WATER SCI TECHNOL, V64, P1122, DOI 10.2166/wst.2011.433
   Carballeira T, 2017, ECOL ENG, V98, P297, DOI 10.1016/j.ecoleng.2016.10.079
   Chyan JM, 2016, INT BIODETER BIODEGR, V113, P146, DOI 10.1016/j.ibiod.2016.04.034
   Cooper P, 2005, WATER SCI TECHNOL, V51, P81, DOI 10.2166/wst.2005.0293
   de la Varga D, 2015, SCI TOTAL ENVIRON, V538, P824, DOI 10.1016/j.scitotenv.2015.08.090
   Ekama GA, 2008, BIOL WASTEWATER TREA, P108
   Fan JL, 2013, ENVIRON SCI POLLUT R, V20, P2448, DOI 10.1007/s11356-012-1130-7
   Foladori P, 2013, BIORESOURCE TECHNOL, V149, P398, DOI 10.1016/j.biortech.2013.09.099
   Gaboutloeloe G. K., 2009, WATER AIR SOIL POLL, V9, P279, DOI DOI 10.1007/s11267-009-9210-5
   Hu YS, 2012, BIORESOURCE TECHNOL, V111, P27, DOI 10.1016/j.biortech.2012.01.165
   Hu YS, 2014, SCI TOTAL ENVIRON, V470, P1197, DOI 10.1016/j.scitotenv.2013.10.100
   Kadlec RH, 2009, TREATMENT WETLANDS
   Kumar S, 2019, ENVIRON SCI POLLUT R, V26, P11662, DOI 10.1007/s11356-019-04816-9
   Li FM, 2014, BIORESOURCE TECHNOL, V169, P395, DOI 10.1016/j.biortech.2014.07.004
   Mander Ü, 2014, ECOL ENG, V66, P19, DOI 10.1016/j.ecoleng.2013.12.006
   Meng PP, 2014, BIORESOURCE TECHNOL, V157, P316, DOI 10.1016/j.biortech.2014.01.095
   Nivala J, 2013, ECOL ENG, V61, P544, DOI 10.1016/j.ecoleng.2012.08.028
   O'Flaherty E, 2013, ENVIRON SCI POLLUT R, V20, P8813, DOI 10.1007/s11356-013-1863-y
   Pascual A, 2017, ENVIRON TECHNOL, V38, P209, DOI 10.1080/09593330.2016.1188995
   Pedescoll A, 2011, ECOL ENG, V37, P372, DOI 10.1016/j.ecoleng.2010.12.011
   Ruiz I, 1998, WATER SA, V24, P215
   Saeed T, 2019, CHEM ENG J, V371, P154, DOI 10.1016/j.cej.2019.04.030
   Saeed T, 2019, J ENVIRON CHEM ENG, V7, DOI 10.1016/j.jece.2019.103042
   Saeed T, 2019, ENVIRON SCI POLLUT R, V26, P586, DOI 10.1007/s11356-018-3637-z
   Stefanakis AI, 2012, CHEM ENG J, V181, P416, DOI 10.1016/j.cej.2011.11.108
   Stefanakis AI, 2011, ECOL ENG, V37, P431, DOI 10.1016/j.ecoleng.2010.11.006
   Tanner CC, 2012, ECOL ENG, V42, P112, DOI 10.1016/j.ecoleng.2012.01.022
   Torrijos V, 2018, WATER AIR SOIL POLL, V229, DOI 10.1007/s11270-018-3934-7
   Torrijos V, 2016, WATER RES, V103, P92, DOI 10.1016/j.watres.2016.07.028
   Torrijos V, 2017, ENVIRON SCI POLLUT R, V24, P22649, DOI 10.1007/s11356-017-9925-1
   Vymazal J, 2007, SCI TOTAL ENVIRON, V380, P48, DOI 10.1016/j.scitotenv.2006.09.014
   Vymazal J, 2013, WATER RES, V47, P4795, DOI 10.1016/j.watres.2013.05.029
   Wang Z, 2017, CHEM ENG J, V314, P291, DOI 10.1016/j.cej.2016.11.060
   Wang Z, 2014, ECOL ENG, V73, P446, DOI 10.1016/j.ecoleng.2014.09.109
   Wei CJ, 2018, CHEMOSPHERE, V206, P579, DOI 10.1016/j.chemosphere.2018.05.035
   Wu H, 2015, ENVIRON SCI POLLUT R, V22, P13038, DOI 10.1007/s11356-015-4547-y
   Xu DF, 2013, CHEMOSPHERE, V92, P201, DOI 10.1016/j.chemosphere.2013.03.016
   Yang Y, 2011, WATER SCI TECHNOL, V63, P2367, DOI 10.2166/wst.2011.575
   Zhu H, 2014, ECOL ENG, V63, P58, DOI 10.1016/j.ecoleng.2013.12.018
NR 44
TC 5
Z9 5
U1 1
U2 25
PU SPRINGER HEIDELBERG
PI HEIDELBERG
PA TIERGARTENSTRASSE 17, D-69121 HEIDELBERG, GERMANY
SN 0944-1344
EI 1614-7499
J9 ENVIRON SCI POLLUT R
JI Environ. Sci. Pollut. Res.
PD NOV
PY 2020
VL 27
IS 32
SI SI
BP 40355
EP 40369
DI 10.1007/s11356-020-09982-9
EA JUL 2020
PG 15
WC Environmental Sciences
WE Science Citation Index Expanded (SCI-EXPANDED)
SC Environmental Sciences & Ecology
GA OC7JI
UT WOS:000548800800001
PM 32666454
DA 2023-11-17
ER

PT J
AU Corteselli, EM
   Burtis, JC
   Heinz, AK
   Yavitt, JB
AF Corteselli, Elizabeth M.
   Burtis, James C.
   Heinz, Alexis K.
   Yavitt, Joseph B.
TI Leaf Litter Fuels Methanogenesis Throughout Decomposition in a Forested
   Peatland
SO ECOSYSTEMS
LA English
DT Article
DE angiosperm; deciduous; decomposition; evergreen; functional traits;
   gymnosperm; litter quality; methane production; New York State; pectin;
   wetland
ID PLANT FUNCTIONAL TYPES; CHEMICAL-COMPOSITION; SPECIES TRAITS;
   CELL-WALLS; LIGNIN; NITROGEN; METHANE; LEAVES; PATTERNS; GROWTH
AB Decomposing leaf litter is a large supply of energy and nutrients for soil microorganisms. How long decaying leaves continue to fuel anaerobic microbial activity in wetland ecosystems is poorly understood. Here, we compare leaf litter from 15 tree species with different growth forms (angiosperms and gymnosperms, deciduous, and longer life span), using litterbags positioned for up to 4 years in a forested peatland in New York State. Periodically, we incubated partially decayed residue per species with fresh soil to assess its ability to fuel microbial methane (CH4) production and concomitant anaerobic carbon dioxide (CO2) production. Decay rates varied by leaf type: deciduous angiosperm > evergreen gymnosperm > deciduous gymnosperm. Decay rates were slower in leaf litter with a large concentration of lignin. Soil with residue of leaves decomposed for 338 days had greater rates of CH4 production (5.8 A mu mol g(-1) dry mass d(-1)) than less decomposed (< 0.42 A mu mol g(-1) dry mass d(-1)) or more decomposed (2.1 A mu mol g(-1) dry mass d(-1)) leaf residue. Species-driven differences in their ability to fuel CH4 production were evident throughout the study, whereas concomitant rates of CO2 production were more similar among species and declined with degree of decomposition. Methane production rates exhibited a positive correlation with pectin and the rate of pectin decomposition. This link between leaf litter decay rates, biochemical components in leaves, and microorganisms producing greenhouse gases should improve predictions of CH4 production in wetlands.
C1 [Corteselli, Elizabeth M.; Burtis, James C.; Heinz, Alexis K.; Yavitt, Joseph B.] Cornell Univ, Dept Nat Resources, Fernow Hall, Ithaca, NY 14853 USA.
C3 Cornell University
RP Yavitt, JB (通讯作者)，Cornell Univ, Dept Nat Resources, Fernow Hall, Ithaca, NY 14853 USA.
EM jby1@cornell.edu
FU US Department of Agriculture, National Institute of Food and
   Agriculture, Hatch grant [NYC-147498]; Hunter R. Rawlings III Cornell
   Presidential Research Scholars (RCPRS) program at Cornell University
FX This work was supported by a US Department of Agriculture, National
   Institute of Food and Agriculture, Hatch grant (Grant No. NYC-147498).
   Any opinions, findings, conclusions, or recommendations expressed in
   this publication are those of the authors and do not necessarily reflect
   the view of the National Institute of Food and Agriculture (NIFA) or the
   United States Department of Agriculture (USDA). We also appreciate
   support from the Hunter R. Rawlings III Cornell Presidential Research
   Scholars (RCPRS) program at Cornell University. Several undergraduate
   students at Cornell provided wonderful assistance with the biochemical
   analyses and gas production measurements.
CR Aneja MK, 2006, MICROB ECOL, V52, P127, DOI 10.1007/s00248-006-9006-3
   [Anonymous], 1994, NUTR ECOLOGY RUMINAN
   BERG B, 1984, CAN J BOT, V62, P2540, DOI 10.1139/b84-345
   Berg B, 2014, SOIL BIOL BIOCHEM, V78, P222, DOI 10.1016/j.soilbio.2014.08.005
   CARPITA NC, 1984, PHYTOCHEMISTRY, V23, P1089, DOI 10.1016/S0031-9422(00)82615-1
   Chang SX, 2003, FOREST ECOL MANAG, V181, P331, DOI 10.1016/S0378-1127(03)00004-5
   Chapin FS, 1996, J VEG SCI, V7, P347, DOI 10.2307/3236278
   CHAPMAN HD, 1987, CARBOHYD RES, V165, P53, DOI 10.1016/0008-6215(87)80077-0
   Chen FS, 2014, GEODERMA, V214, P19, DOI 10.1016/j.geoderma.2013.10.009
   Coldwell B. B., 1950, Scientific Agriculture, V30, P456
   Colebatch G, 2004, PLANT J, V39, P487, DOI 10.1111/j.1365-313X.2004.02150.x
   Coles JRP, 2004, GEOMICROBIOL J, V21, P445, DOI 10.1080/01490450490505419
   Cornwell WK, 2008, ECOL LETT, V11, P1065, DOI 10.1111/j.1461-0248.2008.01219.x
   Cosgrove DJ, 2005, NAT REV MOL CELL BIO, V6, P850, DOI 10.1038/nrm1746
   Couteaux MM, 1998, SOIL BIOL BIOCHEM, V30, P583, DOI 10.1016/S0038-0717(97)00169-7
   Daher FB, 2015, FRONT PLANT SCI, V6, DOI 10.3389/fpls.2015.00523
   Dieleman CM, 2015, GLOBAL CHANGE BIOL, V21, P388, DOI 10.1111/gcb.12643
   DUBOIS M, 1956, ANAL CHEM, V28, P350, DOI 10.1021/ac60111a017
   ELKASMI A, 1994, BIOCHEMISTRY-US, V33, P11217
   Gessner MO, 2010, TRENDS ECOL EVOL, V25, P372, DOI 10.1016/j.tree.2010.01.010
   Gupta NS, 2009, ORG GEOCHEM, V40, P802, DOI 10.1016/j.orggeochem.2009.04.004
   Harmon ME, 2009, GLOBAL CHANGE BIOL, V15, P1320, DOI 10.1111/j.1365-2486.2008.01837.x
   Hättenschwiler S, 2005, ANNU REV ECOL EVOL S, V36, P191, DOI 10.1146/annurev.ecolsys.36.112904.151932
   Heijmans MMPD, 2013, GLOBAL CHANGE BIOL, V19, P2240, DOI 10.1111/gcb.12202
   Hobbie SE, 2015, TRENDS ECOL EVOL, V30, P357, DOI 10.1016/j.tree.2015.03.015
   Hopkins DW, 2001, SOIL BIOL BIOCHEM, V33, P1455, DOI 10.1016/S0038-0717(01)00054-2
   JENKINS CC, 1995, FRESHWATER BIOL, V33, P245, DOI 10.1111/j.1365-2427.1995.tb01165.x
   Keppler F, 2006, NATURE, V439, P187, DOI 10.1038/nature04420
   Klotzbücher T, 2011, ECOLOGY, V92, P1052, DOI 10.1890/i0012-9658-92-5-1052
   KOK CJ, 1992, J GEN MICROBIOL, V138, P103, DOI 10.1099/00221287-138-1-103
   Küsel K, 1999, FEMS MICROBIOL ECOL, V29, P91, DOI 10.1016/S0168-6496(99)00003-3
   LATTER PM, 1967, J ECOL, V55, P465, DOI 10.2307/2257888
   Lever MA, 2010, GEOMICROBIOL J, V27, P183, DOI 10.1080/01490450903456681
   Lindo Z, 2010, ECOSYSTEMS, V13, P612, DOI 10.1007/s10021-010-9336-3
   Makita N, 2015, SOIL BIOL BIOCHEM, V88, P39, DOI 10.1016/j.soilbio.2015.05.005
   McIver EE, 1999, ANN MO BOT GARD, V86, P523, DOI 10.2307/2666184
   McLeod AR, 2007, SOIL BIOL BIOCHEM, V39, P116, DOI 10.1016/j.soilbio.2006.06.019
   MELILLO JM, 1982, ECOLOGY, V63, P621, DOI 10.2307/1936780
   Moore PD, 2002, ENVIRON CONSERV, V29, P3, DOI 10.1017/S0376892902000024
   Moore TR, 2008, OECOLOGIA, V157, P317, DOI 10.1007/s00442-008-1076-0
   Moorhead DL, 2013, SOIL BIOL BIOCHEM, V66, P17, DOI 10.1016/j.soilbio.2013.06.016
   Myers RT, 2001, SOIL SCI SOC AM J, V65, P359, DOI 10.2136/sssaj2001.652359x
   Niinemets U, 1998, TREE PHYSIOL, V18, P467
   Niinemets Ü, 2006, ECOL MONOGR, V76, P521, DOI 10.1890/0012-9615(2006)076[0521:TTSDAW]2.0.CO;2
   Nilsson M, 2009, GEOPHYS MONOGR SER, V184, P131, DOI 10.1029/2008GM000819
   OLSON JS, 1963, ECOLOGY, V44, P322, DOI 10.2307/1932179
   OPSAHL S, 1995, GEOCHIM COSMOCHIM AC, V59, P4889, DOI 10.1016/0016-7037(95)00348-7
   Ordoñez JC, 2009, GLOBAL ECOL BIOGEOGR, V18, P137, DOI 10.1111/j.1466-8238.2008.00441.x
   Pauly M, 2008, PLANT J, V54, P559, DOI 10.1111/j.1365-313X.2008.03463.x
   Pellerin S, 2003, ECOSCIENCE, V10, P247, DOI 10.1080/11956860.2003.11682772
   Pérez-Harguindeguy N, 2013, AUST J BOT, V61, P167, DOI 10.1071/BT12225
   Preston CM, 2009, ECOSYSTEMS, V12, P1078, DOI 10.1007/s10021-009-9267-z
   Rahman MM, 2013, FORESTRY, V86, P441, DOI 10.1093/forestry/cpt015
   Riggs CE, 2015, OECOLOGIA, V179, P573, DOI 10.1007/s00442-015-3352-0
   Robroek BJM, 2015, J ECOL, V103, P925, DOI 10.1111/1365-2745.12413
   Saha BC, 2003, J IND MICROBIOL BIOT, V30, P279, DOI 10.1007/s10295-003-0049-x
   Sayer EJ, 2006, BIOL REV, V81, P1, DOI 10.1017/S1464793105006846
   Schädel C, 2010, PLANT PHYSIOL BIOCH, V48, P1, DOI 10.1016/j.plaphy.2009.09.008
   SCHINK B, 1982, J GEN MICROBIOL, V128, P393
   Shevchik VE, 1997, MOL MICROBIOL, V24, P1285, DOI 10.1046/j.1365-2958.1997.4331800.x
   SUNDH I, 1994, MICROBIAL ECOL, V27, P253, DOI 10.1007/BF00182409
   Taylor K., 1995, APPL BIOCHEM BIOTECH, V56, P49
   Treat CC, 2015, GLOBAL CHANGE BIOL, V21, P2787, DOI 10.1111/gcb.12875
   Urbanová M, 2015, SOIL BIOL BIOCHEM, V84, P53, DOI 10.1016/j.soilbio.2015.02.011
   VANARENDONK JJCM, 1994, PLANT CELL ENVIRON, V17, P963, DOI 10.1111/j.1365-3040.1994.tb00325.x
   vanMaanen A, 1997, CAN J BOT, V75, P699, DOI 10.1139/b97-079
   Wardle DA, 1998, J ECOL, V86, P405, DOI 10.1046/j.1365-2745.1998.00268.x
   Westoby M, 1999, HANDBOOK OF FUNCTIONAL PLANT ECOLOGY, P847
   WITKAMP M, 1966, ECOLOGY, V47, P194, DOI 10.2307/1933765
   Wright IJ, 2004, NATURE, V428, P821, DOI 10.1038/nature02403
   Yavitt JB, 2006, GEOMICROBIOL J, V23, P119, DOI 10.1080/01490450500533957
   Yavitt JB, 1997, GEOMICROBIOL J, V14, P299, DOI 10.1080/01490459709378054
   Yavitt JB, 2015, PLANT SOIL, V390, P293, DOI 10.1007/s11104-015-2403-y
   Yavitt JB, 2015, GEODERMA, V243, P141, DOI 10.1016/j.geoderma.2014.12.023
   Zinder Stephen H., 1993, P128
NR 75
TC 8
Z9 8
U1 1
U2 46
PU SPRINGER
PI NEW YORK
PA ONE NEW YORK PLAZA, SUITE 4600, NEW YORK, NY, UNITED STATES
SN 1432-9840
EI 1435-0629
J9 ECOSYSTEMS
JI Ecosystems
PD SEP
PY 2017
VL 20
IS 6
BP 1217
EP 1232
DI 10.1007/s10021-016-0105-9
PG 16
WC Ecology
WE Science Citation Index Expanded (SCI-EXPANDED)
SC Environmental Sciences & Ecology
GA FG8EN
UT WOS:000410661900011
DA 2023-11-17
ER

PT J
AU An, ZR
   Gao, DZ
   Chen, FY
   Wu, L
   Zhou, J
   Zhang, ZX
   Dong, HP
   Yin, GY
   Han, P
   Liang, X
   Liu, M
   Hou, LJ
   Zheng, YL
AF An, Zhirui
   Gao, Dengzhou
   Chen, Feiyang
   Wu, Li
   Zhou, Jie
   Zhang, Zongxiao
   Dong, Hongpo
   Yin, Guoyu
   Han, Ping
   Liang, Xia
   Liu, Min
   Hou, Lijun
   Zheng, Yanling
TI Crab bioturbation alters nitrogen cycling and promotes nitrous oxide
   emission in intertidal wetlands: Influence and microbial mechanism
SO SCIENCE OF THE TOTAL ENVIRONMENT
LA English
DT Article
DE Nitrogen; Nitrous oxide; Bioturbation; Intertidal marshes
ID MACROFAUNAL BURROWS; ISOTOPIC ANALYSIS; BACTERIAL; SEDIMENTS; FIXATION;
   DENITRIFICATION; DYNAMICS; AMMONIUM; NITRATE; WATER
AB Intertidal wetlands provide important ecosystem functions by acting as nitrogen (N) cycling hotspots, which can reduce anthropogenic N loading from land to coastal waters. Benthic bioturbations are thought to play an important role in mediating N cycling in intertidal marshes. However, how the burrowing activity of benthos and their microbial symbionts affect N transformation and greenhouse gas nitrous oxide (N2O) emission remains unclear in these environments. Here, we show that bioturbation of crabs reshaped the structure of intertidal microbial communities and their N cycling function. Molecular analyses suggested that the microbially-driven N cycling might be accelerated by crab bioturbation, as the abundances of most of the N related functional genes were higher on the burrow wall than those in the surrounding bulk sediments, except for genes involved in N fixation, dissimilatory nitrate reduction to ammonium (DNRA), and N2O reduction, which were further confirmed by isotope-tracing experiments. Especially, the potential rates of the main N2O production pathways, nitrification and denitrification, were 2-3 times higher in the burrow wall sediments. However, even higher N2O emission rates (approximately 6 times higher) were observed in this unique microhabitat, which was due to a disproportionate increase in N2O production over N2O consumption driven by burrowing activity. In addition, the sources of N2O were also significantly affected by crab bioturbation, which increased the contribution of hydroxylamine oxidation pathway. This study reveals the mechanism through which benthic bioturbations mediate N cycling and highlights the importance of considering burrowing activity when evaluating the ecological function of intertidal wetlands. (C) 2021 Elsevier B.V. All rights reserved.
C1 [An, Zhirui; Wu, Li; Yin, Guoyu; Han, Ping; Liu, Min; Zheng, Yanling] East China Normal Univ, Sch Geog Sci, 500 Dongchuan Rd, Shanghai 200241, Peoples R China.
   [An, Zhirui; Wu, Li; Yin, Guoyu; Han, Ping; Liu, Min; Zheng, Yanling] East China Normal Univ, Key Lab Geog Informat Sci, Minist Educ, Shanghai 200241, Peoples R China.
   [Gao, Dengzhou; Chen, Feiyang; Zhou, Jie; Zhang, Zongxiao; Dong, Hongpo; Han, Ping; Liang, Xia; Hou, Lijun; Zheng, Yanling] East China Normal Univ, State Key Lab Estuarine & Coastal Res, 500 Dongchuan Rd, Shanghai 200241, Peoples R China.
C3 East China Normal University; East China Normal University; East China
   Normal University
RP Zheng, YL (通讯作者)，East China Normal Univ, Sch Geog Sci, 500 Dongchuan Rd, Shanghai 200241, Peoples R China.; Hou, LJ; Zheng, YL (通讯作者)，East China Normal Univ, State Key Lab Estuarine & Coastal Res, 500 Dongchuan Rd, Shanghai 200241, Peoples R China.
EM ljhou@sklec.ecnu.edu.cn; ylzheng@geo.ecnu.edu.cn
RI Yin, Guoyu/H-3393-2016; Liu, Jing/IQX-0664-2023; chen,
   feiyang/HDL-7230-2022; Zhang, Yanyan/JFA-9161-2023; Han,
   Ping/P-5401-2019
OI Yin, Guoyu/0000-0002-8949-3731; Han, Ping/0000-0001-6025-1651
FU National Natural Science Foundation of China [41971105, 41725002,
   41671463, 41601530, 42030411, 41761144062, 41730646]; Fundamental
   Research Funds for the Central Universities; Chinese National Key
   Programs for Fundamental Research and Development [2016YFA0600904,
   2016YFE0133700]
FX This work was supported by the National Natural Science Foundation of
   China (Nos. 41971105, 41725002, 41671463, 41601530, 42030411,
   41761144062, and 41730646) and the Fundamental Research Funds for the
   Central Universities and Chinese National Key Programs for Fundamental
   Research and Development (Nos. 2016YFA0600904, 2016YFE0133700) .
CR Alongi DM, 2002, ENVIRON CONSERV, V29, P331, DOI 10.1017/S0376892902000231
   [Anonymous], 2005, BERGEYS MANUAL SYSTE
   Bang JH, 2019, ECOL INDIC, V98, P599, DOI 10.1016/j.ecolind.2018.11.029
   Bernhard AE, 2007, ENVIRON MICROBIOL, V9, P1439, DOI 10.1111/j.1462-2920.2007.01260.x
   Bertics VJ, 2013, BIOGEOSCIENCES, V10, P1243, DOI 10.5194/bg-10-1243-2013
   Bertics VJ, 2012, APPL ENVIRON MICROB, V78, P3864, DOI 10.1128/AEM.00114-12
   Caffrey JM, 2016, MAR POLLUT BULL, V112, P86, DOI 10.1016/j.marpolbul.2016.08.038
   Caporaso JG, 2010, NAT METHODS, V7, P335, DOI 10.1038/nmeth.f.303
   Chen F.Y., 2020, WATER RES, V190
   Chen J, 2017, MICROB ECOL, V74, P140, DOI 10.1007/s00248-017-0939-5
   Chen XX, 2021, BIOL FERT SOILS, V57, P131, DOI 10.1007/s00374-020-01512-6
   Cheng H, 2020, ECOTOXICOLOGY, V29, P669, DOI 10.1007/s10646-020-02212-5
   Clark DA, 2001, ECOL APPL, V11, P371, DOI 10.1890/1051-0761(2001)011[0371:NPPITF]2.0.CO;2
   Cole JR, 2014, NUCLEIC ACIDS RES, V42, pD633, DOI 10.1093/nar/gkt1244
   Cuellar-Gempeler C, 2018, ISME J, V12, P825, DOI 10.1038/s41396-017-0014-8
   Davidson EA, 2009, NAT GEOSCI, V2, P659, DOI 10.1038/NGEO608
   Deng FY, 2015, J GEOPHYS RES-BIOGEO, V120, P1521, DOI 10.1002/2015JG003007
   Diaz RJ, 2008, SCIENCE, V321, P926, DOI 10.1126/science.1156401
   Durham BP, 2019, NAT MICROBIOL, V4, P1706, DOI 10.1038/s41564-019-0507-5
   Edgar RC, 2011, BIOINFORMATICS, V27, P2194, DOI 10.1093/bioinformatics/btr381
   Fennel K, 2019, ANNU REV MAR SCI, V11, P105, DOI 10.1146/annurev-marine-010318-095138
   Fulweiler RW, 2013, MAR ECOL PROG SER, V482, P57, DOI 10.3354/meps10240
   Gao DZ, 2020, SCI TOTAL ENVIRON, V716, DOI 10.1016/j.scitotenv.2020.137073
   Gao Y, 2016, EARTH-SCI REV, V159, P36, DOI 10.1016/j.earscirev.2016.05.003
   Gavriilidou A, 2020, BMC GENOMICS, V21, DOI 10.1186/s12864-020-06971-7
   Gier J, 2016, BIOGEOSCIENCES, V13, P4065, DOI 10.5194/bg-13-4065-2016
   Gilbertson WW, 2012, FEMS MICROBIOL ECOL, V82, P11, DOI 10.1111/j.1574-6941.2012.01400.x
   Gribsholt B, 2003, MAR ECOL PROG SER, V259, P237, DOI 10.3354/meps259237
   Gruber N, 2008, NATURE, V451, P293, DOI 10.1038/nature06592
   Guimond JA, 2020, ENVIRON RES LETT, V15, DOI 10.1088/1748-9326/ab60e2
   Haese RR, 1997, GEOCHIM COSMOCHIM AC, V61, P63, DOI 10.1016/S0016-7037(96)00312-2
   Hou LJ, 2018, J GEOPHYS RES-BIOGEO, V123, P936, DOI 10.1002/2018JG004418
   Hou LJ, 2013, J GEOPHYS RES-BIOGEO, V118, P1237, DOI 10.1002/jgrg.20108
   Imhoff JF, 2014, PROKARYOTES, P301
   Kim IN, 2014, SCIENCE, V346, P1102, DOI 10.1126/science.1258396
   Kim SW, 2010, BIORESOURCE TECHNOL, V101, P3958, DOI 10.1016/j.biortech.2010.01.030
   Kintisch E, 2013, SCIENCE, V341, P480, DOI 10.1126/science.341.6145.480
   Koo BJ, 2007, J SEA RES, V58, P302, DOI 10.1016/j.seares.2007.07.002
   Kraft B, 2014, SCIENCE, V345, P676, DOI 10.1126/science.1254070
   Kristensen E, 2008, J SEA RES, V59, P30, DOI 10.1016/j.seares.2007.05.004
   Laurent A, 2017, GEOPHYS RES LETT, V44, P946, DOI 10.1002/2016GL071881
   Laverock B, 2014, ENV MICROBIOL REP, V6, P113, DOI 10.1111/1758-2229.12115
   Laverock B, 2010, ISME J, V4, P1531, DOI 10.1038/ismej.2010.86
   Lewicka-Szczebak D, 2017, BIOGEOSCIENCES, V14, DOI 10.5194/bg-14-711-2017
   Li DH, 2015, BIOINFORMATICS, V31, P1674, DOI 10.1093/bioinformatics/btv033
   Li WZ, 2006, BIOINFORMATICS, V22, P1658, DOI 10.1093/bioinformatics/btl158
   Liang LL, 2015, ENVIRON RES LETT, V10, DOI 10.1088/1748-9326/10/3/034008
   Liu DW, 2014, ANAL CHEM, V86, P3787, DOI 10.1021/ac403756u
   McIlvin MR, 2005, ANAL CHEM, V77, P5589, DOI 10.1021/ac050528s
   Ostrom NE, 2007, J GEOPHYS RES-BIOGEO, V112, DOI 10.1029/2006JG000287
   Ostrom NE, 2017, BIOGEOCHEMISTRY, V132, P359, DOI 10.1007/s10533-017-0301-5
   Otero XL, 2020, APPL SCI-BASEL, V10, DOI 10.3390/app10072215
   Pendleton L, 2012, PLOS ONE, V7, DOI 10.1371/journal.pone.0043542
   Qiu DD, 2019, J SEA RES, V154, DOI 10.1016/j.seares.2019.101808
   Satoh H, 2013, MICROBES ENVIRON, V28, P166, DOI 10.1264/jsme2.ME12182
   Seitzinger SP, 2010, GLOBAL BIOGEOCHEM CY, V24, DOI 10.1029/2009GB003587
   Shi LD, 2020, WATER RES, V178, DOI 10.1016/j.watres.2020.115832
   Stief P, 2009, P NATL ACAD SCI USA, V106, P4296, DOI 10.1073/pnas.0808228106
   Sutka RL, 2004, RAPID COMMUN MASS SP, V18, P1411, DOI 10.1002/rcm.1482
   Sutka RL, 2006, APPL ENVIRON MICROB, V72, P638, DOI 10.1128/AEM.72.1.638-644.2006
   Sutka RL, 2008, RAPID COMMUN MASS SP, V22, P3989, DOI 10.1002/rcm.3820
   Thamdrup B, 2002, APPL ENVIRON MICROB, V68, P1312, DOI 10.1128/AEM.68.3.1312-1318.2002
   Toyoda S, 2005, SOIL BIOL BIOCHEM, V37, P1535, DOI 10.1016/j.soilbio.2005.01.009
   Toyoda S, 2011, GLOBAL BIOGEOCHEM CY, V25, DOI 10.1029/2009GB003769
   Verhoeven E, 2019, BIOGEOSCIENCES, V16, P383, DOI 10.5194/bg-16-383-2019
   WALLMANN K, 1993, LIMNOL OCEANOGR, V38, P1803, DOI 10.4319/lo.1993.38.8.1803
   Wang JQ, 2010, ECOSYSTEMS, V13, P586, DOI 10.1007/s10021-010-9342-5
   Wang JQ, 2015, ECOL ENG, V74, P376, DOI 10.1016/j.ecoleng.2014.11.019
   Xiao K, 2021, LIMNOL OCEANOGR, V66, P14, DOI 10.1002/lno.11582
   Yin GY, 2014, ENVIRON SCI TECHNOL, V48, P9555, DOI 10.1021/es501261s
   Yu CQ, 2019, NATURE, V567, P516, DOI 10.1038/s41586-019-1001-1
   Zhang W, 2016, SCI REP-UK, V6, DOI 10.1038/srep29257
   Zhang XD, 2019, ESTUAR COAST SHELF S, V225, DOI 10.1016/j.ecss.2019.106242
   Zheng YL, 2020, GEODERMA, V357, DOI 10.1016/j.geoderma.2019.113943
   Zheng YL, 2016, J GEOPHYS RES-BIOGEO, V121, P1632, DOI 10.1002/2015JG003300
   Zheng YL, 2017, SCI ADV, V3, DOI 10.1126/sciadv.1603229
   Zheng YL, 2014, APPL ENVIRON MICROB, V80, P408, DOI 10.1128/AEM.03035-13
   Zou Y, 2014, SOIL BIOL BIOCHEM, V77, P276, DOI 10.1016/j.soilbio.2014.06.016
NR 78
TC 18
Z9 19
U1 16
U2 112
PU ELSEVIER
PI AMSTERDAM
PA RADARWEG 29, 1043 NX AMSTERDAM, NETHERLANDS
SN 0048-9697
EI 1879-1026
J9 SCI TOTAL ENVIRON
JI Sci. Total Environ.
PD NOV 25
PY 2021
VL 797
AR 149176
DI 10.1016/j.scitotenv.2021.149176
EA JUL 2021
PG 12
WC Environmental Sciences
WE Science Citation Index Expanded (SCI-EXPANDED)
SC Environmental Sciences & Ecology
GA US9EB
UT WOS:000697727100010
PM 34346369
DA 2023-11-17
ER

PT J
AU Richardson, CJ
   Flanagan, NE
   Wang, HJ
   Ho, MC
AF Richardson, Curtis J.
   Flanagan, Neal E.
   Wang, Hongjun
   Ho, Mengchi
TI Annual carbon sequestration and loss rates under altered hydrology and
   fire regimes in southeastern USA pocosin peatlands
SO GLOBAL CHANGE BIOLOGY
LA English
DT Article
DE carbon dioxide; carbon sequestration; eddy covariance; greenhouse gas;
   methane; net ecosystem exchange; peatlands; pocosin
ID GREENHOUSE-GAS FLUXES; EMISSIONS; TEMPERATE; DROUGHT; RESPIRATION;
   NITROGEN; WETLANDS; SOILS
AB Peatlands drained for agriculture or forestry are susceptible to the rapid release of greenhouse gases (GHGs) through enhanced microbial decomposition and increased frequency of deep peat fires. We present evidence that rewetting drained subtropical wooded peatlands (STWPs) along the southeastern USA coast, primarily pocosin bogs, could prevent significant carbon (C) losses. To quantify GHG emissions and storage from drained and rewetted pocosin we used eddy covariance techniques, the first such estimates that have been applied to this major bog type, on a private drained (PD) site supplemented by static chamber measurements at PD and Pocosin Lakes National Wildlife Refuge. Net ecosystem exchange measurements showed that the loss was 21.2 Mg CO2 ha(-1) year(-1) (1 Mg = 10(6) g) in the drained pocosin. Under a rewetted scenario, where the annual mean water table depth (WTD) decreased from 60 to 30 cm, the C loss was projected to fall to 2 Mg CO2 ha(-1) year(-1), a 94% reduction. If the WTD was 20 cm, the peatlands became a net carbon sink (-3.3 Mg CO2 ha(-1) year(-1)). Hence, net C reductions could reach 24.5 Mg CO2 ha(-1) year(-1), and when scaled up to the 4000 ha PD site nearly 100,000 Mg CO2 year(-1) of creditable C could be amassed. We conservatively estimate among the 0.75 million ha of southeastern STWPs, between 450 and 770 km(2) could be rewet, reducing annual GHG emissions by 0.96-1.6 Tg (1 Tg = 10(12) g) of CO2, through suppressed microbial decomposition and 1.7-2.8 Tg via fire prevention, respectively. Despite covering <0.01% of US land area, rewetting drained pocosin can potentially provide 2.4% of the annual CO2 nationwide reduction target of 0.18 Pg (1 Pg = 10(15) g). Suggesting pocosin restoration can contribute disproportionately to the US goal of achieving net-zero emission by 2050.
C1 [Richardson, Curtis J.; Flanagan, Neal E.; Wang, Hongjun; Ho, Mengchi] Duke Univ, Wetland Ctr, Nicholas Sch Environm, Box 90333, Durham, NC 27708 USA.
C3 Duke University
RP Richardson, CJ; Flanagan, NE (通讯作者)，Duke Univ, Wetland Ctr, Nicholas Sch Environm, Box 90333, Durham, NC 27708 USA.
EM curtr12@gmail.com; nflanaga@duke.edu
OI HO, MENGCHI/0000-0001-6876-9666; Richardson, curtis/0000-0002-8373-6587;
   Flanagan, Neal/0000-0003-4184-1706
FU Duke University Wetland Center; Grantham Foundation for the Protection
   of the Environment [10001]; U.S. Fish and Wildlife Service [155821]; US
   DOE Office of Science; Terrestrial Ecosystem Sciences [DE-SC0012272];
   Duke Sustainability Office; Duke University Office of Vice President;
   Winward Foundation [008669-2019-05-10]; Nature Conservancy of North
   Carolina; The Schad Family
FX Duke University Wetland Center; Grantham Foundation for the Protection
   of the Environment, Grant/Award Number: 10001; U.S. Fish and Wildlife
   Service, Grant/Award Number: 155821; US DOE Office of Science,
   Terrestrial Ecosystem Sciences, Grant/Award Number: DE-SC0012272; Duke
   Sustainability Office; Duke University Office of Vice President; Winward
   Foundation, Grant/Award Number: 008669-2019-05-10; The Nature
   Conservancy of North Carolina; The Schad Family
CR Aguilos M, 2020, AGR FOREST METEOROL, V288, DOI 10.1016/j.agrformet.2020.108022
   Amatya DM, 1998, J ENVIRON QUAL, V27, P923, DOI 10.2134/jeq1998.00472425002700040029x
   American Carbon Registry (ACR), 2017, METH QUANT MON VER G
   Anderson D, 2010, BRIEF PRACTICAL GUID
   Andriesse J. P., 1988, FAO Soils Bulletin
   [Anonymous], 2015, PARIS AGREEMENT UN F
   [Anonymous], 2013, EDDY COVARIANCE METH
   [Anonymous], 2021, ACCELERATING DECARBO, DOI 10.17226/25932
   Barba J, 2018, AGR FOREST METEOROL, V249, P434, DOI 10.1016/j.agrformet.2017.10.028
   Bossio DA, 2020, NAT SUSTAIN, V3, P391, DOI 10.1038/s41893-020-0491-z
   BRIDGHAM SD, 1992, SOIL BIOL BIOCHEM, V24, P1089, DOI 10.1016/0038-0717(92)90058-6
   Christensen NL., 2000, N AM TERRESTRIAL VEG, P397
   Cooper HV, 2020, NAT COMMUN, V11, DOI 10.1038/s41467-020-14298-w
   Couwenberg J, 2010, GLOBAL CHANGE BIOL, V16, P1715, DOI 10.1111/j.1365-2486.2009.02016.x
   Dargie GC, 2017, NATURE, V542, P86, DOI 10.1038/nature21048
   Evans CD, 2021, NATURE, V593, P548, DOI 10.1038/s41586-021-03523-1
   Fargione JE, 2018, SCI ADV, V4, DOI 10.1126/sciadv.aat1869
   Farmer J, 2011, CURR OPIN ENV SUST, V3, P339, DOI 10.1016/j.cosust.2011.08.010
   Field CB, 2014, CLIMATE CHANGE 2014: IMPACTS, ADAPTATION, AND VULNERABILITY, PT A: GLOBAL AND SECTORAL ASPECTS, P1
   Flanagan NE, 2020, GLOBAL CHANGE BIOL, V26, P3930, DOI 10.1111/gcb.15102
   Gregory J.D., 1984, UNCWRRI214
   Günther A, 2020, NAT COMMUN, V11, DOI 10.1038/s41467-020-15499-z
   Gutenberg L, 2019, ENVIRON MANAGE, V64, P190, DOI 10.1007/s00267-019-01177-4
   Heath R.C., 1975, 759 USGS WAT RES INV
   Heinselman M.L., 1981, P C FIR REG EC PROP, P7
   Hodgkins SB, 2018, NAT COMMUN, V9, DOI 10.1038/s41467-018-06050-2
   Ingram R., 1982, DEAC1879FC14693 N CA
   Kljun N, 2004, BOUND-LAY METEOROL, V112, P503, DOI 10.1023/B:BOUN.0000030653.71031.96
   Knicker H, 2007, BIOGEOCHEMISTRY, V85, P91, DOI 10.1007/s10533-007-9104-4
   Leifeld J, 2019, NAT CLIM CHANGE, V9, P945, DOI 10.1038/s41558-019-0615-5
   Mauder M., 2015, DOCUMENTATION INSTRU
   Mickler R.A., 2012, POSTBURN VEGETATION
   Mickler RA, 2021, CARBON BAL MANAGE, V16, DOI 10.1186/s13021-021-00189-0
   Mickler RA, 2017, FIRE ECOL, V13, P34, DOI 10.4996/fireecology.1301034
   Morse JL, 2012, ECOL APPL, V22, P264, DOI 10.1890/11-0527.1
   Noormets A, 2010, GLOBAL CHANGE BIOL, V16, P272, DOI 10.1111/j.1365-2486.2009.01928.x
   Page SE, 2011, GLOBAL CHANGE BIOL, V17, P798, DOI 10.1111/j.1365-2486.2010.02279.x
   Poulter B, 2006, J GEOPHYS RES-ATMOS, V111, DOI 10.1029/2005JD006455
   Qiu CJ, 2021, SCI ADV, V7, DOI 10.1126/sciadv.abf1332
   Reardon J, 2007, INT J WILDLAND FIRE, V16, P107, DOI 10.1071/WF06005
   Reichstein M, 2005, GLOBAL CHANGE BIOL, V11, P1424, DOI 10.1111/j.1365-2486.2005.001002.x
   Rein G., 2015, PEATGEOLOGY COMBUSTI, V4, P1, DOI DOI 10.1016/B978-0-444-59510-2.00001-X
   Richardson C.J., 1981, POCOSIN WETLANDS INT
   Richardson C.J., 2014, IMPACTS PEATLAND DIT
   RICHARDSON CJ, 1983, BIOSCIENCE, V33, P626, DOI 10.2307/1309491
   RICHARDSON CJ, 1994, WETLANDS, V14, P56, DOI 10.1007/BF03160622
   Richardson CJ, 2012, WETLAND HABITATS OF NORTH AMERICA: ECOLOGY AND CONSERVATION CONCERNS, P189
   Sharitz R.R., 1982, FWSOBS8204 US DIV BI
   Silvestri S, 2019, J GEOPHYS RES-EARTH, V124, P3107, DOI 10.1029/2019JF005273
   Sirin A., 2016, PEATLAND RESTORATION, P63, DOI [DOI 10.1017/CBO9781139177788.005, 10.1017/CBO9781139177788.005]
   Skaggs R. W., 1991, Wetlands, V11, P399
   Soil Survey Staff, 2019, GRIDDED SOIL SURVEY
   Staff SS., 2014, KEYS SOIL TAXONOMY
   Turetsky M R, 2011, Nat Commun, V2, P514, DOI 10.1038/ncomms1523
   Turetsky MR, 2014, GLOBAL CHANGE BIOL, V20, P2183, DOI 10.1111/gcb.12580
   U.S. Fish and Wildlife Service (USFWS), 2019, NAT WETL INV VERS 2
   Verified Carbon Standard (VCS), 2017, VCS VERS 3 7
   Wang HJ, 2021, WETLANDS, V41, DOI 10.1007/s13157-021-01486-7
   Wang HJ, 2021, COMMUN EARTH ENVIRON, V2, DOI 10.1038/s43247-021-00136-4
   Wang HJ, 2016, SCI TOTAL ENVIRON, V566, P621, DOI 10.1016/j.scitotenv.2016.04.211
   Wang HJ, 2015, NAT CLIM CHANGE, V5, P584, DOI 10.1038/nclimate2643
   Winton RS, 2017, PLOS ONE, V12, DOI 10.1371/journal.pone.0187019
   Xu JR, 2018, CATENA, V160, P134, DOI 10.1016/j.catena.2017.09.010
   YU ZC, 2010, GEOPHYS RES LETT, V37, DOI DOI 10.1029/2010GL043584
   Zinck JA, 2011, ECOL STUD-ANAL SYNTH, V217, P5, DOI 10.1007/978-3-642-20138-7_2
NR 65
TC 3
Z9 3
U1 12
U2 42
PU WILEY
PI HOBOKEN
PA 111 RIVER ST, HOBOKEN 07030-5774, NJ USA
SN 1354-1013
EI 1365-2486
J9 GLOBAL CHANGE BIOL
JI Glob. Change Biol.
PD NOV
PY 2022
VL 28
IS 21
BP 6370
EP 6384
DI 10.1111/gcb.16366
EA SEP 2022
PG 15
WC Biodiversity Conservation; Ecology; Environmental Sciences
WE Science Citation Index Expanded (SCI-EXPANDED)
SC Biodiversity & Conservation; Environmental Sciences & Ecology
GA 5A9QS
UT WOS:000848566600001
PM 36054687
DA 2023-11-17
ER

PT J
AU Koutsou, OP
   Fountoulakis, MS
   Matsoukas, C
   Fyllas, NM
   Stasinakis, AS
AF Koutsou, Olga P.
   Fountoulakis, Michail S.
   Matsoukas, Christos
   Fyllas, Nikolaos M.
   Stasinakis, Athanasios S.
TI Estimation of N<sub>2</sub>O emissions from wastewater characteristics
   in constructed wetlands
SO JOURNAL OF ENVIRONMENTAL CHEMICAL ENGINEERING
LA English
DT Article
DE GHGs; Nitrous oxide; Wastewater treatment; Constructed wetlands; N2O
   emission factor
ID GREENHOUSE-GAS EMISSIONS; NITROUS-OXIDE EMISSIONS; SURFACE FLOW;
   TREATMENT SYSTEMS; GASEOUS FLUXES; COD/N RATIO; REMOVAL; SCALE; METHANE;
   CH4
AB Conventional wastewater treatment plants (WWTPs) contribute significantly to the nitrous oxide (N2O) emis-sions. On the other hand, the contribution of constructed wetlands (CWs) to N2O emissions is not clear. In this study, a literature review was initially conducted to study the factors that are correlated with N2O emissions from these systems. Afterwards, a statistical formula was developed using the metaregression method for estimating N2O emission factors (EFs) from CWs. This formula related EFs with influent wastewater characteristics (chemical oxygen demand-COD, total nitrogen-TN, COD/TN) and was applied to 56 small Greek settlements for predicting N2O emissions in an alternate scenario where CWs technology would be applied instead of conven-tional WWTPs. The estimated N2O EFs for the alternate scenario at these settlements ranged between 0.21% and 3.20% (as N2O/TN influent load), while the average value was equal to 0.94%. The specific N2O emission was estimated to 60.82 mg N2O per day and person equivalent. The application of different scenarios with waste-water of different strength showed that the lowest N2O EF in CWs is expected for wastewater with high initial COD and TN concentrations. To compare N2O emissions from CWs and conventional WWTPs, the Ordinary Least Squares multiple regression method was also applied to develop a general statistical equation that relates N2O EFs from conventional WWTPs with wastewater characteristics. According to the results, the estimated N2O emissions from the Greek settlements for conventional wastewater treatment are larger for 77% of the studied cases compared to the emissions found if CW technology had been applied instead.
C1 [Koutsou, Olga P.; Fountoulakis, Michail S.; Matsoukas, Christos; Fyllas, Nikolaos M.; Stasinakis, Athanasios S.] Univ Aegean, Dept Environm, Mitilini 81100, Greece.
C3 University of Aegean
RP Stasinakis, AS (通讯作者)，Univ Aegean, Dept Environm, Mitilini 81100, Greece.
EM astas@env.aegean.gr
RI Matsoukas, Christos/AAE-2743-2021
OI Matsoukas, Christos/0000-0002-7183-0728; Fyllas,
   Nikolaos/0000-0002-5651-5578; Fountoulakis, Michalis/0000-0002-9942-5716
FU European Union [776643]; H2020 Societal Challenges Programme [776643]
   Funding Source: H2020 Societal Challenges Programme
FX This work has received funding from the European Union's Horizon 2020
   research and innovation programme under grant agreement No 776643 within
   the framework of HYDROUSA project.
CR Bledsoe RB, 2020, ECOL ENG, V158, DOI 10.1016/j.ecoleng.2020.106000
   Chen X, 2020, CHEMOSPHERE, V239, DOI 10.1016/j.chemosphere.2019.124795
   Cheng SY, 2021, ECOTOX ENVIRON SAFE, V221, DOI 10.1016/j.ecoenv.2021.112451
   Dong L, 2021, J ENVIRON CHEM ENG, V9, DOI 10.1016/j.jece.2020.104739
   Du L, 2020, ECOTOX ENVIRON SAFE, V201, DOI 10.1016/j.ecoenv.2020.110752
   Duan HR, 2017, WATER RES, V122, P96, DOI 10.1016/j.watres.2017.05.054
   Feng LK, 2020, CHEM ENG J, V379, DOI 10.1016/j.cej.2019.122273
   Filali A, 2017, ECOL ENG, V108, P240, DOI 10.1016/j.ecoleng.2017.08.037
   Fountoulakis MS, 2017, SCI TOTAL ENVIRON, V583, P432, DOI 10.1016/j.scitotenv.2017.01.090
   Frutos OD, 2018, BIOTECHNOL ADV, V36, P1025, DOI 10.1016/j.biotechadv.2018.03.004
   Gui P, 2007, WATER SCI TECHNOL, V56, P49, DOI 10.2166/wst.2007.517
   Harrer M., 2021, DOING META ANAL R HA
   Hunter PR, 2009, ENVIRON SCI TECHNOL, V43, P8991, DOI 10.1021/es9028217
   Inamori R, 2007, PROCESS BIOCHEM, V42, P363, DOI 10.1016/j.procbio.2006.09.007
   Inamori R, 2008, CHEMOSPHERE, V73, P1071, DOI 10.1016/j.chemosphere.2008.07.064
   Ji BH, 2021, ENVIRON POLLUT, V271, DOI 10.1016/j.envpol.2020.116328
   Jia WL, 2011, ECOL ENG, V37, P1815, DOI 10.1016/j.ecoleng.2011.06.019
   Jiang XY, 2020, ECOL ENG, V142, DOI 10.1016/j.ecoleng.2019.105644
   Johansson AE, 2003, TELLUS B, V55, P737, DOI 10.1034/j.1600-0889.2003.00034.x
   Koutsou OP, 2018, J CLEAN PROD, V188, P851, DOI 10.1016/j.jclepro.2018.04.039
   Kyung D, 2015, J CLEAN PROD, V95, P117, DOI 10.1016/j.jclepro.2015.02.032
   Law YY, 2012, PHILOS T R SOC B, V367, P1265, DOI 10.1098/rstb.2011.0317
   Li M, 2017, BIORESOURCE TECHNOL, V240, P157, DOI 10.1016/j.biortech.2017.02.054
   Li YH, 2020, SCI TOTAL ENVIRON, V698, DOI 10.1016/j.scitotenv.2019.134174
   Liu CX, 2009, FRONT ENVIRON SCI EN, V3, P477, DOI 10.1007/s11783-009-0155-8
   Lyu WL, 2017, BIORESOURCE TECHNOL, V245, P171, DOI 10.1016/j.biortech.2017.08.056
   Mander U, 2005, WATER SCI TECHNOL, V52, P167, DOI 10.2166/wst.2005.0691
   Mander Ü, 2005, J ENVIRON SCI HEAL A, V40, P1215, DOI 10.1081/ESE-200055662
   Mander Ü, 2008, SCI TOTAL ENVIRON, V404, P343, DOI 10.1016/j.scitotenv.2008.03.014
   Mander Ü, 2015, ECOL ENG, V80, P69, DOI 10.1016/j.ecoleng.2014.09.075
   Mander Ü, 2014, ECOL ENG, V72, P103, DOI 10.1016/j.ecoleng.2013.05.004
   Mander Ü, 2014, ECOL ENG, V66, P19, DOI 10.1016/j.ecoleng.2013.12.006
   Massara TM, 2017, SCI TOTAL ENVIRON, V596, P106, DOI 10.1016/j.scitotenv.2017.03.191
   Maucieri C, 2017, AGR FOREST METEOROL, V236, P175, DOI 10.1016/j.agrformet.2017.01.006
   R Core Team, 2023, R LANG ENV STAT COMP
   Ramírez-Melgarejo M, 2020, SCI TOTAL ENVIRON, V747, DOI 10.1016/j.scitotenv.2020.141288
   Sovik AK, 2007, SCI TOTAL ENVIRON, V380, P28, DOI 10.1016/j.scitotenv.2006.10.007
   Sovik AK, 2006, J ENVIRON QUAL, V35, P2360, DOI 10.2134/jeq2006.0038
   Teiter S, 2005, ECOL ENG, V25, P528, DOI 10.1016/j.ecoleng.2005.07.011
   VanderZaag AC, 2010, J ENVIRON QUAL, V39, P460, DOI 10.2134/jeq2009.0166
   Vasilaki V, 2019, WATER RES, V161, P392, DOI 10.1016/j.watres.2019.04.022
   Viechtbauer W, 2010, J STAT SOFTW, V36, P1, DOI 10.18637/jss.v036.i03
   Wang XO, 2019, SCI TOTAL ENVIRON, V656, P270, DOI 10.1016/j.scitotenv.2018.11.328
   Wang YH, 2008, ENVIRON POLLUT, V152, P351, DOI 10.1016/j.envpol.2007.06.017
   Wild U, 2001, ECOL ENG, V17, P49, DOI 10.1016/S0925-8574(00)00133-6
   Wu HM, 2017, J CLEAN PROD, V147, P152, DOI 10.1016/j.jclepro.2017.01.091
   Wu J, 2009, BIORESOURCE TECHNOL, V100, P2910, DOI 10.1016/j.biortech.2009.01.056
   Xu GM, 2021, J ENVIRON MANAGE, V280, DOI 10.1016/j.jenvman.2020.111674
   Xue Y, 1999, J ENVIRON QUAL, V28, P263, DOI 10.2134/jeq1999.00472425002800010032x
   Ye L, 2014, WATER RES, V48, P257, DOI 10.1016/j.watres.2013.09.037
   Zhang MP, 2021, J CLEAN PROD, V287, DOI 10.1016/j.jclepro.2020.125077
   Zhang SN, 2019, BIORESOURCE TECHNOL, V289, DOI 10.1016/j.biortech.2019.121687
   Zhou S, 2020, SCI TOTAL ENVIRON, V733, DOI 10.1016/j.scitotenv.2020.138338
   Zhou X, 2018, BIORESOURCE TECHNOL, V261, P461, DOI 10.1016/j.biortech.2018.04.028
   Zhou X, 2017, BIORESOURCE TECHNOL, V241, P269, DOI 10.1016/j.biortech.2017.05.072
   Zhu-Barker X, 2015, BIOGEOCHEMISTRY, V126, P251, DOI 10.1007/s10533-015-0166-4
NR 56
TC 3
Z9 3
U1 10
U2 70
PU ELSEVIER SCI LTD
PI OXFORD
PA THE BOULEVARD, LANGFORD LANE, KIDLINGTON, OXFORD OX5 1GB, OXON, ENGLAND
SN 2213-2929
EI 2213-3437
J9 J ENVIRON CHEM ENG
JI J. Environ. Chem. Eng.
PD DEC
PY 2021
VL 9
IS 6
AR 106632
DI 10.1016/j.jece.2021.106632
EA OCT 2021
PG 7
WC Engineering, Environmental; Engineering, Chemical
WE Science Citation Index Expanded (SCI-EXPANDED)
SC Engineering
GA WS3BV
UT WOS:000715061400003
OA Green Submitted
DA 2023-11-17
ER

PT J
AU Espic, C
   Liechti, M
   Battaglia, M
   Paul, D
   Röckmann, T
   Szidat, S
AF Espic, C.
   Liechti, M.
   Battaglia, M.
   Paul, D.
   Roeckmann, T.
   Szidat, S.
TI COMPOUND-SPECIFIC RADIOCARBON ANALYSIS OF ATMOSPHERIC METHANE: A NEW
   PRECONCENTRATION AND PURIFICATION SETUP
SO RADIOCARBON
LA English
DT Article; Proceedings Paper
CT 23rd International Radiocarbon Conference
CY JUN 17-22, 2018
CL Trondheim, NORWAY
DE extraction; methane; preparative GC; radiocarbon; source apportionment
ID ISOTOPE ANALYSIS; STABLE CARBON; C-14; RATIO; CH4; SAMPLES; SYSTEM;
   PRECISION; EMISSIONS; ABUNDANCE
AB Methane contributes substantially to global warming as the second most important anthropogenic greenhouse gas. Radiocarbon (C-14) measurements of atmospheric methane can be used as a source apportionment tool, as they allow distinction between thermogenic and biogenic methane sources. However, these measurements remain scarce due to labor-intensive methods required. A new setup for the preparation of atmospheric methane samples for radiocarbon analysis is presented. The system combines a methane preconcentration line with a preparative gas chromatography technique to isolate pure methane samples for a compound-specific radiocarbon analysis. In order to minimize sample preparation time, we designed a simplified preconcentration line for the extraction of methane from 50 L atmospheric air, which corresponds to 50 mu g C as required for a reliable C-14 analysis of methane-derived CO2 gas measurement with accelerator mass spectrometry (AMS). The system guarantees a quantitative extraction of methane from atmospheric air samples for C-14 analysis, with a good repeatability and a low processing blank. The setup was originally designed for the measurement of samples with low methane concentrations, but it can also be adapted to apportion sources from environmental compartments with high methane levels such as freshwaters or wetlands.
C1 [Espic, C.; Liechti, M.; Battaglia, M.; Szidat, S.] Univ Bern, Dept Chem & Biochem, Bern, Switzerland.
   [Espic, C.; Battaglia, M.; Szidat, S.] Univ Bern, Oeschger Ctr Climate Change Res, Bern, Switzerland.
   [Paul, D.; Roeckmann, T.] Univ Utrecht, Inst Marine & Atmospher Res IMAU, Utrecht, Netherlands.
C3 University of Bern; University of Bern; Utrecht University
RP Szidat, S (通讯作者)，Univ Bern, Dept Chem & Biochem, Bern, Switzerland.; Szidat, S (通讯作者)，Univ Bern, Oeschger Ctr Climate Change Res, Bern, Switzerland.
EM szidat@dcb.unibe.ch
RI Szidat, Sonke/D-6706-2011
OI Szidat, Sonke/0000-0002-1824-6207; Paul, Dipayan/0000-0002-2640-8122
FU Dr. Alfred Bretscher Scholarship
FX We are grateful to the funding of the Dr. Alfred Bretscher Scholarship.
   Carina van der Veen and Henk Snellen (IMAU, Utrecht) assisted during the
   early steps of the setup development. Markus Leuenberger, Thomas Wagner
   and Peter Durring (Climate and Environmental Physics, University of
   Bern) provided the methane modern standard, the air samples from
   Beromunster, the PICARRO and the pressurized air bottle. We further
   thank Robert Eichler (Paul Scherrer Institute) for the oven furnace and
   Gary Salazar for the assistance with the MICADAS and the evaluation of
   the data.
CR Bergamaschi P, 1998, J GEOPHYS RES-ATMOS, V103, P8227, DOI 10.1029/97JD03738
   Berhanu TA, 2017, ATMOS CHEM PHYS, V17, P10753, DOI 10.5194/acp-17-10753-2017
   Bock M, 2010, RAPID COMMUN MASS SP, V24, P621, DOI 10.1002/rcm.4429
   Bousquet P, 2006, NATURE, V443, P439, DOI 10.1038/nature05132
   Brass M, 2010, ATMOS MEAS TECH, V3, P1707, DOI 10.5194/amt-3-1707-2010
   Braunlich M., 2000, THESIS
   Brenninkmeijer CAM, 1996, ANAL CHEM, V68, P3050, DOI 10.1021/ac960208w
   BRENNINKMEIJER CAM, 1991, ANAL CHEM, V63, P1182, DOI 10.1021/ac00011a024
   BRENNINKMEIJER CAM, 1993, J GEOPHYS RES-ATMOS, V98, P10595, DOI 10.1029/93JD00587
   Brown TA, 1997, NUCL INSTRUM METH B, V123, P208, DOI 10.1016/S0168-583X(96)00676-3
   Dean JF, 2018, REV GEOPHYS, V56, P207, DOI 10.1002/2017RG000559
   Dlugokencky EJ, 2011, PHILOS T R SOC A, V369, P2058, DOI 10.1098/rsta.2010.0341
   DUMKE I, 1989, ANAL CHEM, V61, P2149, DOI 10.1021/ac00194a007
   EISMA R, 1994, NUCL INSTRUM METH B, V92, P410, DOI 10.1016/0168-583X(94)96044-5
   Garnett MH, 2019, RADIOCARBON, V61, P1477, DOI 10.1017/RDC.2019.3
   Garnett MH, 2011, RADIOCARBON, V53, P71, DOI 10.1017/S0033822200034366
   Hiller RV, 2014, BIOGEOSCIENCES, V11, P1941, DOI 10.5194/bg-11-1941-2014
   Jacob DJ, 2016, ATMOS CHEM PHYS, V16, P14371, DOI 10.5194/acp-16-14371-2016
   Kessler JD, 2005, LIMNOL OCEANOGR-METH, V3, P408, DOI 10.4319/lom.2005.3.408
   Lassey KR, 2007, ATMOS CHEM PHYS, V7, P2141, DOI 10.5194/acp-7-2141-2007
   LOOSLI HH, 1980, RADIOCARBON, V22, P461, DOI 10.1017/S0033822200009772
   LOWE DC, 1991, J GEOPHYS RES-ATMOS, V96, P15455, DOI 10.1029/91JD01119
   Matsumoto T, 2013, GROUND WATER, V51, P461, DOI 10.1111/j.1745-6584.2012.00983.x
   McIntyre CP, 2013, RADIOCARBON, V55, P677, DOI 10.1017/S0033822200057830
   Miller JB, 2002, J GEOPHYS RES-ATMOS, V107, DOI 10.1029/2001JD000630
   Nemec M, 2010, RADIOCARBON, V52, P1380
   Nisbet E, 2010, SCIENCE, V328, P1241, DOI 10.1126/science.1189936
   Pack MA, 2015, ORG GEOCHEM, V78, P89, DOI 10.1016/j.orggeochem.2014.10.010
   Palonen V, 2017, REV SCI INSTRUM, V88, DOI 10.1063/1.4993920
   Petrenko VV, 2008, RADIOCARBON, V50, P53, DOI 10.1017/S0033822200043368
   Petrenko VV, 2017, NATURE, V548, P443, DOI 10.1038/nature23316
   Quay P, 1999, GLOBAL BIOGEOCHEM CY, V13, P445, DOI 10.1029/1998GB900006
   Rinta P, 2015, AQUAT SCI, V77, P667, DOI 10.1007/s00027-015-0410-y
   Rockmann T., 1998, THESIS
   Salazar G, 2015, NUCL INSTRUM METH B, V361, P163, DOI 10.1016/j.nimb.2015.03.051
   Sapart CJ, 2017, BIOGEOSCIENCES, V14, P2283, DOI 10.5194/bg-14-2283-2017
   Saunois M, 2016, EARTH SYST SCI DATA, V8, P697, DOI 10.5194/essd-8-697-2016
   Schmitt J, 2013, ATMOS MEAS TECH, V6, P1425, DOI 10.5194/amt-6-1425-2013
   Sparrow KJ, 2017, LIMNOL OCEANOGR-METH, V15, P601, DOI 10.1002/lom3.10184
   Stolper DA, 2015, GEOCHIM COSMOCHIM AC, V161, P219, DOI 10.1016/j.gca.2015.04.015
   Szidat S, 2004, NUCL INSTRUM METH B, V223, P829, DOI 10.1016/j.nimb.2004.04.153
   Szidat S, 2014, RADIOCARBON, V56, P561, DOI 10.2458/56.17457
   Townsend-Small A, 2012, J GEOPHYS RES-ATMOS, V117, DOI 10.1029/2011JD016826
   WAHLEN M, 1989, SCIENCE, V245, P286, DOI 10.1126/science.245.4915.286
   Walter KM, 2006, NATURE, V443, P71, DOI 10.1038/nature05040
   Walter KM, 2008, J GEOPHYS RES-BIOGEO, V113, DOI 10.1029/2007JG000569
   Zimov SA, 1997, SCIENCE, V277, P800, DOI 10.1126/science.277.5327.800
NR 47
TC 10
Z9 10
U1 3
U2 12
PU UNIV ARIZONA DEPT GEOSCIENCES
PI TUCSON
PA RADIOCARBON 4717 E FORT LOWELL RD, TUCSON, AZ 85712 USA
SN 0033-8222
EI 1945-5755
J9 RADIOCARBON
JI Radiocarbon
PD OCT
PY 2019
VL 61
IS 5
BP 1461
EP 1476
DI 10.1017/RDC.2019.76
PN 1
PG 16
WC Geochemistry & Geophysics
WE Science Citation Index Expanded (SCI-EXPANDED); Conference Proceedings Citation Index - Science (CPCI-S)
SC Geochemistry & Geophysics
GA JY9WG
UT WOS:000504755600032
OA hybrid, Green Published
DA 2023-11-17
ER

PT J
AU Li, H
   Xu, H
   Yang, YL
   Yang, XL
   Wu, Y
   Zhang, S
   Song, HL
AF Li, Hua
   Xu, Han
   Yang, Yu-Li
   Yang, Xiao-Li
   Wu, You
   Zhang, Shuai
   Song, Hai-Liang
TI Effects of graphite and Mn ore media on electro-active bacteria
   enrichment and fate of antibiotic and corresponding resistance gene in
   up flow microbial fuel cell constructed wetland
SO WATER RESEARCH
LA English
DT Article
DE Up-flow microbial fuel cell constructed wetland; Mn ore; Antibiotic
   resistance gene; Bacterial community; Bioelectricity generation
ID WASTE-WATER TREATMENT; PHARMACEUTICALLY ACTIVE COMPOUNDS; GREENHOUSE-GAS
   EMISSIONS; ELECTRICITY PRODUCTION; COMMUNITY STRUCTURE;
   POWER-GENERATION; REMOVAL; CONTAMINANTS; METAL; PLANT
AB This study assessed the influence of substrate type on pollutants removal, antibiotic resistance gene (ARG) fate and bacterial community evolution in up-flow microbial fuel cell constructed wetlands (UCW-MFC) with graphite and Mn ore electrode substrates. Better COD removal and higher bacterial community diversity and electricity generation performance were achieved in Mn ore constructed UCW-MFC (Mn). However, the lower concentration of sulfadiazine (SDZ) and the total abundances of ARGs were obtained in the effluent in the graphite constructed UCW-MFC (s), which may be related to higher graphite adsorption and filter capacity. Notably, both reactors can remove more than 97.8% of ciprofloxacin. In addition, significant negative correlations were observed between SDZ, COD concentration, ARG abundances and bacterial a-diversity indices. The LEfse analysis revealed significantly different bacterial communities due to the substrate differences in the two reactors, and Geobacter, a typical model electro-active bacteria (EAB), was greatly enriched on the anode of UCW-MFC (Mn). In contrast, the relative abundance of methanogens (Methanosaeta) was inhibited. PICRUSt analysis results further demonstrated that the abundance of extracellular electron transfer related functional genes was increased, but the methanogen function genes and multiple antibiotic resistance genes in UCW-MFC (Mn) anode were reduced. Redundancy analyses indicated that substrate type, antibiotic accumulation and bacterial community were the main factors affecting ARGs. Moreover, the potential ARG hosts and the co-occurrence of ARGs and intI1 were revealed by network analysis. (C) 2019 Elsevier Ltd. All rights reserved.
C1 [Li, Hua] Southeast Univ, Sch Energy & Environm, Nanjing 210096, Jiangsu, Peoples R China.
   [Xu, Han; Yang, Xiao-Li] Southeast Univ, Sch Civil Engn, Si Pailou 2, Nanjing 210096, Jiangsu, Peoples R China.
   [Yang, Yu-Li; Wu, You; Song, Hai-Liang] Nanjing Normal Univ, Sch Environm, Jiangsu Engn Lab Water & Soil Ecoremediat, Wenyuan Rd 1, Nanjing 210023, Jiangsu, Peoples R China.
   [Zhang, Shuai] Nanjing Univ Informat Sci & Technol, Sch Environm Sci & Engn, Nanjing 210044, Jiangsu, Peoples R China.
C3 Southeast University - China; Southeast University - China; Nanjing
   Normal University; Nanjing University of Information Science &
   Technology
RP Yang, XL (通讯作者)，Southeast Univ, Sch Civil Engn, Si Pailou 2, Nanjing 210096, Jiangsu, Peoples R China.; Song, HL (通讯作者)，Nanjing Normal Univ, Sch Environm, Wenyuan Rd 1, Nanjing 210023, Jiangsu, Peoples R China.
EM lihua20170305@163.com; xuhseudoc@163.com; yuli9031@yahoo.com;
   yangxiaoli@seu.edu.cn; 18656693978@163.com; zhangshuai198702@163.com;
   hlsong@njnu.edu.cn
RI SONG, Hai-Liang/J-7230-2019
OI SONG, Hai-Liang/0000-0001-5747-8847; Zhang, Shuai/0000-0003-3015-242X;
   Li, Hua/0000-0002-5264-4671
FU National Natural Science Foundation of China [41571476]; National
   Science and Technology Major Project of China [2017ZX07202004];
   Fundamental Research Funds for the Central Universities of SEU
   [2242017K41048]; Startup Fund for Talented Scholars of Nanjing Normal
   University; Scientific Research Foundation of Graduate School of
   Southeast University [YBPY1854]
FX This work was supported by National Natural Science Foundation of China
   (41571476), National Science and Technology Major Project of China
   (2017ZX07202004), the Fundamental Research Funds for the Central
   Universities of SEU(2242017K41048). Hai-Liang Song would like to
   acknowledge the Qing Lan Project of Jiangsu Province and Startup Fund
   for Talented Scholars of Nanjing Normal University. Hua Li would like to
   acknowledge Scientific Research Foundation of Graduate School of
   Southeast University (YBPY1854).
CR American Public Health Association American Water Works Association Water Pollution Control Federation Water Environment Federation, 1995, STANDARD METHODS EXA
   Arends JBA, 2014, APPL MICROBIOL BIOT, V98, P3205, DOI 10.1007/s00253-013-5328-5
   Blöthe M, 2015, ENVIRON SCI TECHNOL, V49, P7692, DOI 10.1021/es504930v
   Brigante M, 2014, POWDER TECHNOL, V253, P178, DOI 10.1016/j.powtec.2013.11.008
   CACCAVO F, 1994, APPL ENVIRON MICROB, V60, P3752, DOI 10.1128/AEM.60.10.3752-3759.1994
   Chen J, 2016, SCI TOTAL ENVIRON, V565, P240, DOI 10.1016/j.scitotenv.2016.04.176
   Corbella C, 2017, INT MICROBIOL, V20, P55, DOI 10.2436/20.1501.01.285
   de Muinck EJ, 2018, NAT COMMUN, V9, DOI 10.1038/s41467-018-04641-7
   Ding JF, 2015, CHEMOSPHERE, V133, P41, DOI 10.1016/j.chemosphere.2015.03.055
   Engemann CA, 2008, ENVIRON SCI TECHNOL, V42, P5131, DOI 10.1021/es800238e
   Fan YZ, 2007, ENVIRON SCI TECHNOL, V41, P8154, DOI 10.1021/es071739c
   Fang Z, 2018, INT BIODETER BIODEGR, V129, P1, DOI 10.1016/j.ibiod.2017.12.003
   Guo XP, 2017, CHEMOSPHERE, V175, P21, DOI 10.1016/j.chemosphere.2017.01.134
   Hartl M, 2019, SCI TOTAL ENVIRON, V652, P1195, DOI 10.1016/j.scitotenv.2018.10.234
   He XL, 2017, WATER RES, V124, P39, DOI 10.1016/j.watres.2017.07.048
   He YJ, 2018, SCI TOTAL ENVIRON, V631-632, P1572, DOI 10.1016/j.scitotenv.2018.03.083
   Hill VR, 2001, WATER SCI TECHNOL, V44, P215, DOI 10.2166/wst.2001.0832
   Huang XF, 2011, DESALINATION, V269, P41, DOI 10.1016/j.desal.2010.10.040
   Huang X, 2017, CHEM ENG J, V308, P692, DOI 10.1016/j.cej.2016.09.110
   Izallalen M, 2008, METAB ENG, V10, P267, DOI 10.1016/j.ymben.2008.06.005
   Langille MGI, 2013, NAT BIOTECHNOL, V31, P814, DOI 10.1038/nbt.2676
   Li B, 2010, ENVIRON SCI TECHNOL, V44, P3468, DOI 10.1021/es903490h
   Li H, 2018, SCI TOTAL ENVIRON, V637, P295, DOI 10.1016/j.scitotenv.2018.04.359
   Li QW, 2018, MAR POLLUT BULL, V128, P475, DOI 10.1016/j.marpolbul.2018.01.051
   Liu X., 2019, ENVIRON POLLUT
   López D, 2019, SCI TOTAL ENVIRON, V648, P1042, DOI 10.1016/j.scitotenv.2018.08.186
   Lu L, 2015, BIORESOURCE TECHNOL, V195, P115, DOI 10.1016/j.biortech.2015.05.098
   Ma ZY, 2018, J DAIRY SCI, V101, P5153, DOI 10.3168/jds.2017-14096
   Mander Ü, 2014, ECOL ENG, V66, P19, DOI 10.1016/j.ecoleng.2013.12.006
   Muurinen J, 2017, ENVIRON SCI TECHNOL, V51, P5989, DOI 10.1021/acs.est.7b00551
   Tran NH, 2018, WATER RES, V133, P182, DOI 10.1016/j.watres.2017.12.029
   Oon YL, 2017, BIORESOURCE TECHNOL, V224, P265, DOI 10.1016/j.biortech.2016.10.079
   Qiu R, 2017, J POWER SOURCES, V359, P379, DOI 10.1016/j.jpowsour.2017.05.099
   Song HL, 2018, CHEM ENG J, V350, P920, DOI 10.1016/j.cej.2018.06.035
   Srivastava P, 2015, BIORESOURCE TECHNOL, V195, P223, DOI 10.1016/j.biortech.2015.05.072
   Tan YY, 2015, ENVIRON SCI POLLUT R, V22, P609, DOI 10.1007/s11356-014-3351-4
   Wang JF, 2019, WATER RES, V150, P340, DOI 10.1016/j.watres.2018.11.075
   Wang JF, 2016, BIORESOURCE TECHNOL, V221, P697, DOI 10.1016/j.biortech.2016.09.116
   Wang JF, 2016, BIORESOURCE TECHNOL, V221, P358, DOI 10.1016/j.biortech.2016.09.054
   Wang XO, 2019, SCI TOTAL ENVIRON, V656, P270, DOI 10.1016/j.scitotenv.2018.11.328
   Wang XO, 2019, BIORESOURCE TECHNOL, V271, P492, DOI 10.1016/j.biortech.2018.09.039
   Xie HJ, 2018, WATER RES, V143, P457, DOI 10.1016/j.watres.2018.05.061
   Xu F, 2018, CHEM ENG J, V339, P479, DOI 10.1016/j.cej.2018.02.003
   Xu HD, 2018, CHEM ENG J, V335, P539, DOI 10.1016/j.cej.2017.10.159
   Xu JC, 2009, J HAZARD MATER, V169, P309, DOI 10.1016/j.jhazmat.2009.03.074
   Yan Q, 2014, CHEMOSPHERE, V99, P160, DOI 10.1016/j.chemosphere.2013.10.062
   Yan WF, 2019, BIORESOURCE TECHNOL, V275, P192, DOI 10.1016/j.biortech.2018.12.053
   Yan WF, 2018, WATER RES, V142, P105, DOI 10.1016/j.watres.2018.05.047
   Yang Q, 2016, MATERIALS, V9, DOI 10.3390/ma9110885
   Yang YX, 2019, ECOTOX ENVIRON SAFE, V170, P446, DOI 10.1016/j.ecoenv.2018.12.024
   Zhang CY, 2016, BIOSENS BIOELECTRON, V81, P32, DOI 10.1016/j.bios.2016.02.051
   Zhao ZL, 2017, ENVIRON POLLUT, V220, P909, DOI 10.1016/j.envpol.2016.10.075
   Zhao ZS, 2016, BIORESOURCE TECHNOL, V200, P235, DOI 10.1016/j.biortech.2015.10.021
NR 53
TC 81
Z9 86
U1 44
U2 599
PU PERGAMON-ELSEVIER SCIENCE LTD
PI OXFORD
PA THE BOULEVARD, LANGFORD LANE, KIDLINGTON, OXFORD OX5 1GB, ENGLAND
SN 0043-1354
J9 WATER RES
JI Water Res.
PD NOV 15
PY 2019
VL 165
AR 114988
DI 10.1016/j.watres.2019.114988
PG 13
WC Engineering, Environmental; Environmental Sciences; Water Resources
WE Science Citation Index Expanded (SCI-EXPANDED)
SC Engineering; Environmental Sciences & Ecology; Water Resources
GA JA1GH
UT WOS:000487565000022
PM 31442759
DA 2023-11-17
ER

PT J
AU Qin, XB
   Li, YE
   Wan, YF
   Fan, MR
   Liao, YL
   Li, Y
   Wang, B
   Gao, QZ
AF Qin, Xiaobo
   Li, Yu'e
   Wan, Yunfan
   Fan, Meirong
   Liao, Yulin
   Li, Yong
   Wang, Bin
   Gao, Qingzhu
TI Diffusive flux of CH<sub>4</sub> and N<sub>2</sub>O from agricultural
   river networks: Regression tree and importance analysis
SO SCIENCE OF THE TOTAL ENVIRONMENT
LA English
DT Article
DE Agricultural river networks; Greenhouse gases; Diffusive flux;
   Regression tree; Importance analysis
ID GREENHOUSE-GAS EMISSIONS; NITROUS-OXIDE EMISSIONS; CARBON-DIOXIDE;
   METHANE PRODUCTION; NATURAL WETLANDS; ESTUARY; EXCHANGE; STREAM;
   CLASSIFICATION; NITRIFICATION
AB River networks in subtropical agricultural hilly region become an inconvenient greenhouse gas (GHG, methane and nitrous oxide) source because of the influence of human activities, which has caused large uncertainties for refinement of national GHG inventories and their global budget. Based on field monitoring experiments at high temporal resolution, we employed regression tree and importance analysis to identify quantitatively factors that influence the diffusive flux of GHGs to provide a scientific basis for reducing GHG emissions and controlling regional carbon and nitrogen losses. The results indicate that significant spatiotemporal variation of methane (CH4) nitrous oxide (N2O) diffusion occurs in all the four reaches (W1, W2, W3 and W4) of Tuojia river networks. Among them, W1 contributed lowest CH4 (22.55 mu g C m(-2) h(-1)) and N2O (5.00 mu g N m(-2) h-1) diffusive flux than the other three (P < 0.05), while W4 offered highest CH4 (166.15 mu g C m(-2) h(-1)) and N2O (30.47 mu g N m(-2) h(-1)) diffusive flux but with no statistically significant difference between W2 and W3 due to homogeneous extraneous nutrition loading into the two reaches. W4 also contributed largest cumulative flux of CH4 (14.55 kg C ha(-1) yr(-1)) and N2O (2.69 kg N ha(-1) yr(-1)) in Tuojia River networks (P < 0.05). Furthermore, the regression tree and importance analysis indicate that, in the anaerobic environment, dissolved oxygen saturation controlled the production and diffusion for both CH4 and N2O. The findings of this investigation highlighted that decision support tools provide an effective pathway to enhance the GHG mitigation technology research in agroecosystems and simultaneously shed light on the global campaign on refinement of national GHG inventories as well as regional nutrient management. (c) 2020 Elsevier B.V. All rights reserved.
C1 [Qin, Xiaobo; Li, Yu'e; Wan, Yunfan; Wang, Bin; Gao, Qingzhu] Chinese Acad Agr Sci, Inst Environm & Sustainable Dev Agr, Key Lab Agroenvironm, Minist Agr & Rural Affairs, 12 Zhongguancun South St, Beijing 100081, Peoples R China.
   [Fan, Meirong] Changsha Environm Protect Coll, Changsha 410004, Peoples R China.
   [Liao, Yulin] Soils & Fertilizer Inst Hunan Prov, Changsha 410125, Peoples R China.
   [Li, Yong] Chinese Acad Sci, Inst Subtrop Agr, Key Lab Agroecol Proc Subtrop Reg, Changsha 410125, Peoples R China.
C3 Chinese Academy of Agricultural Sciences; Institute of Environment &
   Sustainable Development in Agriculture, CAAS; Ministry of Agriculture &
   Rural Affairs; Chinese Academy of Sciences; Institute of Subtropical
   Agriculture, CAS
RP Qin, XB (通讯作者)，12 Zhongguancun South St, Beijing 100081, Peoples R China.
EM qinxiaobo@caas.cn
RI wang, wenjuan/JGD-0428-2023; huang, libo/JMB-4345-2023
OI QIN, XIAOBO/0000-0001-7209-7946
FU National Natural Science Foundation of China [41775157, 41475129];
   National Basic Research Program of China [2012CB417106]
FX The authors thank the journal editor and reviewers for their hard work
   and constructive suggestions. The financial support from National
   Natural Science Foundation of China (41775157, 41475129) and National
   Basic Research Program of China (2012CB417106) are gratefully
   acknowledged.
CR Abril G, 2002, MAR ECOL PROG SER, V230, P171, DOI 10.3354/meps230171
   Echeverry-Galvis MA, 2014, PLOS ONE, V9, DOI 10.1371/journal.pone.0088761
   Ankit Singla, 2014, International Journal of Ecology and Environmental Sciences, V40, P49
   [Anonymous], INT STAT REV
   [Anonymous], 2012, ENDOCRINOLOGY
   [Anonymous], 2015, NAT COMMUN, DOI DOI 10.1038/NCOMMS9438
   [Anonymous], 1999, SAS PROC GUID VERS 8
   Arevalillo JM, 2017, J BIOMED INFORM, V74, P1, DOI 10.1016/j.jbi.2017.08.005
   Banik A, 1996, BIOL FERT SOILS, V21, P319, DOI 10.1007/BF00334910
   BARTLETT KB, 1990, J GEOPHYS RES-ATMOS, V95, P16773, DOI 10.1029/JD095iD10p16773
   Baulch HM, 2011, J GEOPHYS RES-BIOGEO, V116, DOI 10.1029/2011JG001656
   Baulch HM, 2011, GLOBAL BIOGEOCHEM CY, V25, DOI 10.1029/2011GB004047
   Beaulieu JJ, 2010, ENVIRON SCI TECHNOL, V44, P7527, DOI 10.1021/es1016735
   Beaulieu JJ, 2011, P NATL ACAD SCI USA, V108, P214, DOI 10.1073/pnas.1011464108
   BOLIN B, 1960, TELLUS, V12, P274, DOI 10.1111/j.2153-3490.1960.tb01311.x
   Borges AV, 2015, NAT GEOSCI, V8, P637, DOI [10.1038/ngeo2486, 10.1038/NGEO2486]
   Breiman L, 2001, MACH LEARN, V45, P5, DOI 10.1023/A:1010933404324
   BUCKLAND ST, 1993, J APPL ECOL, V30, P478, DOI 10.2307/2404188
   Burgos M, 2015, SCI TOTAL ENVIRON, V503, P179, DOI 10.1016/j.scitotenv.2014.06.038
   Butman D, 2011, NAT GEOSCI, V4, P839, DOI [10.1038/ngeo1294, 10.1038/NGEO1294]
   Chen H, 2013, GLOBAL CHANGE BIOL, V19, P19, DOI 10.1111/gcb.12034
   Chen Yonggen, 2007, Hupo Kexue, V19, P11
   Crawford JT, 2013, J GEOPHYS RES-BIOGEO, V118, P482, DOI 10.1002/jgrg.20034
   Durán U, 2014, ENVIRON TECHNOL, V35, P383, DOI 10.1080/09593330.2013.829110
   Eggleston H. S., 2006, GUIDELINES NATL GREE
   Eriksson L, 2003, ENVIRON HEALTH PERSP, V111, P1361, DOI 10.1289/ehp.5758
   [高洁 Gao Jie], 2014, [气候与环境研究, Climatic and Environmental Research], V19, P290
   Hinshaw SE, 2013, ENVIRON SCI TECHNOL, V47, P1313, DOI 10.1021/es301373h
   Hlavácová E, 2006, ARCH HYDROBIOL, V165, P339, DOI 10.1127/0003-9136/2006/0165-0339
   [胡蓓蓓 Hu Beibei], 2013, [中国科学. 化学, Scientia Sinica Chimica], V43, P919
   Huang T, 2014, SCI REP-UK, V4, DOI 10.1038/srep03950
   Huttunen JT, 2003, CHEMOSPHERE, V52, P609, DOI 10.1016/S0045-6535(03)00243-1
   Huttunen JT, 2001, SCI TOTAL ENVIRON, V266, P153, DOI 10.1016/S0048-9697(00)00749-X
   [姜欢欢 Jiang Huanhuan], 2012, [湿地科学, Wetland Science], V10, P451
   Keppler F, 2006, NATURE, V439, P187, DOI 10.1038/nature04420
   Laanbroek HJ, 2010, ANN BOT-LONDON, V105, P141, DOI 10.1093/aob/mcp201
   Larsen DR, 2004, BIOMETRICS, V60, P543, DOI 10.1111/j.0006-341X.2004.00202.x
   [李佩佩 Li Peipei], 2010, [海洋科学进展, Advances in Marine Science], V28, P478
   Liss P.S., 1986, ROLE AIR SEA EXCHANG, P113, DOI [10.1007/978-94-009-4738-2_5, DOI 10.1007/978-94-009-4738-2_5]
   LISS PS, 1974, NATURE, V247, P181, DOI 10.1038/247181a0
   Liu DW, 2014, ANAL CHEM, V86, P3787, DOI 10.1021/ac403756u
   [刘小龙 Liu Xiaolong], 2015, [上海大学学报. 自然科学版, Journal of Shanghai University. Natural Science Edition], V21, P301
   Maggiotto S, 2001, WATER AIR SOIL POLL, V1, P89
   Melton JR, 2013, BIOGEOSCIENCES, V10, P753, DOI 10.5194/bg-10-753-2013
   Nahlik AM, 2011, GLOBAL CHANGE BIOL, V17, P1321, DOI 10.1111/j.1365-2486.2010.02190.x
   Outram FN, 2012, ENVIRON SCI TECHNOL, V46, P8156, DOI 10.1021/es3012244
   Qin XB, 2019, ENVIRON SCI TECHNOL, V53, P10781, DOI 10.1021/acs.est.9b03896
   Qin XB, 2016, SCI TOTAL ENVIRON, V569, P1390, DOI 10.1016/j.scitotenv.2016.06.222
   Raats M. M., 1991, Food Quality and Preference, V3, P89, DOI 10.1016/0950-3293(91)90028-D
   Rajkumar AN, 2008, MAR POLLUT BULL, V56, P2043, DOI 10.1016/j.marpolbul.2008.08.005
   Raymond PA, 2001, ESTUARIES, V24, P312, DOI 10.2307/1352954
   Redding MR, 2019, ANIM PROD SCI, V59, P160, DOI 10.1071/AN17310
   Rütting T, 2011, BIOGEOSCIENCES, V8, P1779, DOI 10.5194/bg-8-1779-2011
   Schrier-Uijl AP, 2011, BIOGEOCHEMISTRY, V102, P265, DOI 10.1007/s10533-010-9440-7
   Shen JL, 2013, ATMOS ENVIRON, V67, P415, DOI 10.1016/j.atmosenv.2012.10.068
   Silvennoinen H, 2008, BIOGEOCHEMISTRY, V90, P193, DOI 10.1007/s10533-008-9244-1
   Striegl RG, 2012, GLOBAL BIOGEOCHEM CY, V26, DOI 10.1029/2012GB004306
   Sturm K, 2016, ESTUAR COAST SHELF S, V168, P10, DOI 10.1016/j.ecss.2015.11.002
   Sun ZG, 2013, CHEMOSPHERE, V90, P856, DOI 10.1016/j.chemosphere.2012.10.004
   Svetnik V, 2003, J CHEM INF COMP SCI, V43, P1947, DOI 10.1021/ci034160g
   Vo TBT, 2018, SOIL SCI PLANT NUTR, V64, P47, DOI 10.1080/00380768.2017.1413926
   Venkiteswaran JJ, 2014, ENVIRON SCI TECHNOL, V48, P1566, DOI 10.1021/es500069j
   Wang JN, 2015, ATMOS ENVIRON, V103, P347, DOI 10.1016/j.atmosenv.2014.12.054
   WANNINKHOF R, 1992, J GEOPHYS RES-OCEANS, V97, P7373, DOI 10.1029/92JC00188
   West WE, 2012, FRESHWATER BIOL, V57, P949, DOI 10.1111/j.1365-2427.2012.02755.x
   Wilcock RJ, 2008, WATER AIR SOIL POLL, V188, P155, DOI 10.1007/s11270-007-9532-8
   [吴红宝 Wu Hongbao], 2017, [环境科学学报, Acta Scientiae Circumstantiae], V37, P1539
   Xia YQ, 2013, CHEMOSPHERE, V92, P421, DOI 10.1016/j.chemosphere.2013.01.038
   Yan WJ, 2012, GLOBAL BIOGEOCHEM CY, V26, DOI 10.1029/2010GB003984
   Ye RZ, 2012, SOIL BIOL BIOCHEM, V54, P36, DOI 10.1016/j.soilbio.2012.05.015
   Yoo G, 2014, SOIL SCI SOC AM J, V78, P852, DOI 10.2136/sssaj2013.05.0160
   Yuan Q, 2014, BIOGEOSCIENCES, V11, P237, DOI 10.5194/bg-11-237-2014
   [袁淑方 Yuan Shufang], 2012, [生态学报, Acta Ecologica Sinica], V32, P6279
   Zhang GL, 2010, BIOGEOSCIENCES, V7, P3505, DOI 10.5194/bg-7-3505-2010
   Zhang Lei, 2011, Chinese Journal of Plant Ecology, V35, P1091, DOI 10.3724/SP.J.1258.2011.01091
   Zhang QY, 2018, J ENVIRON MANAGE, V206, P51, DOI 10.1016/j.jenvman.2017.10.009
   Zhang XX, 2014, SCI TOTAL ENVIRON, V472, P381, DOI 10.1016/j.scitotenv.2013.11.014
   Zhang Ya-yun, 2016, Chinese Pharmacological Bulletin, V32, P159, DOI 10.3969/j.issn.1001-1978.2016.02.003
   [张羽 Zhang Yu], 2016, [中国农业科学, Scientia Agricultura Sinica], V49, P3968
   Zhao Jing, 2011, Huanjing Kexue, V32, P18
   Zhao Qiang, 2018, Yingyong Shengtai Xuebao, V29, P1450, DOI 10.13287/j.1001-9332.201805.030
   Zhao X, 2014, J SOIL SEDIMENT, V14, P471, DOI 10.1007/s11368-013-0803-2
   Zhou HY, 2009, MAR CHEM, V117, P21, DOI 10.1016/j.marchem.2009.07.011
   孙玮玮, 2009, [中国科学. B辑, 化学, Science in China. Series B, Chemistry], V39, P165
NR 84
TC 18
Z9 19
U1 9
U2 104
PU ELSEVIER
PI AMSTERDAM
PA RADARWEG 29, 1043 NX AMSTERDAM, NETHERLANDS
SN 0048-9697
EI 1879-1026
J9 SCI TOTAL ENVIRON
JI Sci. Total Environ.
PD MAY 15
PY 2020
VL 717
AR 137244
DI 10.1016/j.scitotenv.2020.137244
PG 10
WC Environmental Sciences
WE Science Citation Index Expanded (SCI-EXPANDED)
SC Environmental Sciences & Ecology
GA KU8WU
UT WOS:000519994800042
PM 32065892
DA 2023-11-17
ER

PT J
AU Scandella, BP
   Varadharajan, C
   Hemond, HF
   Ruppel, C
   Juanes, R
AF Scandella, Benjamin P.
   Varadharajan, Charuleka
   Hemond, Harold F.
   Ruppel, Carolyn
   Juanes, Ruben
TI A conduit dilation model of methane venting from lake sediments
SO GEOPHYSICAL RESEARCH LETTERS
LA English
DT Article
ID HYDROCARBON SEEPS; BUBBLE; ATMOSPHERE; OXIDATION; GROWTH; OCEAN
AB Methane is a potent greenhouse gas, but its effects on Earth's climate remain poorly constrained, in part due to uncertainties in global methane fluxes to the atmosphere. An important source of atmospheric methane is the methane generated in organic-rich sediments underlying surface water bodies, including lakes, wetlands, and the ocean. The fraction of the methane that reaches the atmosphere depends critically on the mode and spatiotemporal characteristics of free-gas venting from the underlying sediments. Here we propose that methane transport in lake sediments is controlled by dynamic conduits, which dilate and release gas as the falling hydrostatic pressure reduces the effective stress below the tensile strength of the sediments. We test our model against a four-month record of hydrostatic load and methane flux in Upper Mystic Lake, Mass., USA, and show that it captures the complex episodicity of methane ebullition. Our quantitative conceptualization opens the door to integrated modeling of methane transport to constrain global methane release from lakes and other shallow-water, organic-rich sediment systems, and to assess its climate feedbacks. Citation: Scandella, B. P., C. Varadharajan, H. F. Hemond, C. Ruppel, and R. Juanes (2011), A conduit dilation model of methane venting from lake sediments, Geophys. Res. Lett., 38, L06408, doi:10.1029/2011GL046768.
C1 [Scandella, Benjamin P.; Varadharajan, Charuleka; Hemond, Harold F.; Juanes, Ruben] MIT, Dept Civil & Environm Engn, Cambridge, MA 02139 USA.
   [Varadharajan, Charuleka] Univ Calif Berkeley, Lawrence Berkeley Lab, Div Earth Sci, Berkeley, CA 94720 USA.
   [Ruppel, Carolyn] US Geol Survey, Woods Hole, MA 02543 USA.
C3 Massachusetts Institute of Technology (MIT); University of California
   System; University of California Berkeley; United States Department of
   Energy (DOE); Lawrence Berkeley National Laboratory; United States
   Department of the Interior; United States Geological Survey
RP Scandella, BP (通讯作者)，MIT, Dept Civil & Environm Engn, 77 Massachusetts Ave, Cambridge, MA 02139 USA.
EM juanes@mit.edu
RI Varadharajan, Charuleka/G-3741-2015; Varadharajan,
   Charuleka/S-4238-2019; Juanes, Ruben/F-8004-2011
OI Varadharajan, Charuleka/0000-0002-4142-3224; Varadharajan,
   Charuleka/0000-0002-4142-3224; Scandella, Benjamin/0000-0002-6684-6426;
   Ruppel, Carolyn/0000-0003-2284-6632
FU U.S. Department of Energy [DE-FC26-06NT43067, DE-AI26-05NT42496]; NSF
   [0726806]; GSA; MIT; Linden; Ippen; Division Of Behavioral and Cognitive
   Sci; Direct For Social, Behav & Economic Scie [0726806] Funding Source:
   National Science Foundation
FX We thank P. B. Flemings and F.-J. Ulm for discussions on the model
   formulation, and E. Borja and A. P. Tcaciuc for assistance with
   collection of field data. We thank two anonymous reviewers for their
   comments, which helped improved the paper. This work was supported by
   the U.S. Department of Energy (grants DE-FC26-06NT43067 and
   DE-AI26-05NT42496), an NSF Doctoral Dissertation Research grant
   (0726806), a GSA Graduate Student Research grant, and MIT Martin, Linden
   and Ippen fellowships. Any use of a trade, product, or firm name is for
   descriptive purposes only and does not imply endorsement by the U. S.
   Government.
CR Algar CK, 2010, J GEOPHYS RES-EARTH, V115, DOI 10.1029/2009JF001312
   [Anonymous], 1995, MECH POROUS MEDIA
   Archer D, 2009, P NATL ACAD SCI USA, V106, P20596, DOI 10.1073/pnas.0800885105
   Bastviken D, 2011, SCIENCE, V331, P50, DOI 10.1126/science.1196808
   Boudreau BP, 2005, GEOLOGY, V33, P517, DOI 10.1130/G21259.1
   CRILL PM, 1988, J GEOPHYS RES-ATMOS, V93, P1564, DOI 10.1029/JD093iD02p01564
   Delsontro T, 2010, ENVIRON SCI TECHNOL, V44, P2419, DOI 10.1021/es9031369
   FechnerLevy EJ, 1996, LIMNOL OCEANOGR, V41, P1375, DOI 10.4319/lo.1996.41.7.1375
   Gong XB, 2009, INT J MULTIPHAS FLOW, V35, P155, DOI 10.1016/j.ijmultiphaseflow.2008.10.001
   Greinert J, 2010, J GEOPHYS RES-OCEANS, V115, DOI 10.1029/2009JC005381
   Heeschen KU, 2003, GEOPHYS RES LETT, V30, DOI 10.1029/2003GL016974
   Holtzman R, 2010, PHYS REV E, V82, DOI 10.1103/PhysRevE.82.046305
   HUNT JR, 1988, WATER RESOUR RES, V24, P1247, DOI 10.1029/WR024i008p01247
   Jain AK, 2009, J GEOPHYS RES-SOL EA, V114, DOI 10.1029/2008JB006002
   Judd AG, 2002, GEOFLUIDS, V2, P109, DOI 10.1046/j.1468-8123.2002.00027.x
   KELLER M, 1994, J GEOPHYS RES-ATMOS, V99, P8307, DOI 10.1029/92JD02170
   Leifer I, 2005, J GEOPHYS RES-OCEANS, V110, DOI 10.1029/2003JC002207
   Leifer I, 2006, GLOBAL BIOGEOCHEM CY, V20, DOI 10.1029/2005GB002668
   MARTENS CS, 1980, GEOCHIM COSMOCHIM AC, V44, P471, DOI 10.1016/0016-7037(80)90045-9
   Masson-Delmotte V., 2018, CLIMATE CHANGE 2007
   MATTSON MD, 1990, NATURE, V347, P718, DOI 10.1038/347718b0
   McGinnis DF, 2006, J GEOPHYS RES-OCEANS, V111, DOI 10.1029/2005JC003183
   Price PB, 2004, P NATL ACAD SCI USA, V101, P4631, DOI 10.1073/pnas.0400522101
   Rehder G, 2002, GEOPHYS RES LETT, V29, DOI 10.1029/2001GL013966
   RUDD JWM, 1974, LIMNOL OCEANOGR, V19, P519, DOI 10.4319/lo.1974.19.3.0519
   SCANDELLA BP, 2010, THESIS MIT CAMBRIDGE
   Shakhova N, 2010, SCIENCE, V327, P1246, DOI 10.1126/science.1182221
   SILLS GC, 1991, GEOTECHNIQUE, V41, P227, DOI 10.1680/geot.1991.41.2.227
   Solomon EA, 2009, NAT GEOSCI, V2, P561, DOI 10.1038/NGEO574
   Terzaghi K., 1943, THEORETICAL SOIL MEC
   Tryon MD, 2002, EARTH PLANET SC LETT, V201, P541, DOI 10.1016/S0012-821X(02)00732-X
   Valentine DL, 2001, GEOCHIM COSMOCHIM AC, V65, P2633, DOI 10.1016/S0016-7037(01)00625-1
   Varadharajan C., 2009, THESIS MIT CAMBRIDGE
   Varadharajan C, 2010, LIMNOL OCEANOGR-METH, V8, P363, DOI 10.4319/lom.2010.8.363
   Walter KM, 2006, NATURE, V443, P71, DOI 10.1038/nature05040
   WHEELER SJ, 1990, MAR GEOTECHNOL, V9, P113, DOI 10.1080/10641199009388234
NR 36
TC 75
Z9 75
U1 1
U2 37
PU AMER GEOPHYSICAL UNION
PI WASHINGTON
PA 2000 FLORIDA AVE NW, WASHINGTON, DC 20009 USA
SN 0094-8276
EI 1944-8007
J9 GEOPHYS RES LETT
JI Geophys. Res. Lett.
PD MAR 26
PY 2011
VL 38
AR L06408
DI 10.1029/2011GL046768
PG 6
WC Geosciences, Multidisciplinary
WE Science Citation Index Expanded (SCI-EXPANDED)
SC Geology
GA 741LI
UT WOS:000288864800001
OA Green Published
DA 2023-11-17
ER

PT J
AU Billen, G
   Gamier, J
   Grossel, A
   Thieu, V
   Théry, S
   Hénault, C
AF Billen, Gilles
   Gamier, Josette
   Grossel, Agnes
   Thieu, Vincent
   Thery, Sylvain
   Henault, Catherine
TI Modeling indirect N<sub>2</sub>O emissions along the N cascade from
   cropland soils to rivers
SO BIOGEOCHEMISTRY
LA English
DT Article
DE Denitrification; Greenhouse gas indirect emissions; Seine river; Loir
   river; Riparian wetlands
ID NITROUS-OXIDE EMISSIONS; WATER TREATMENT PLANTS; SEINE RIVER;
   GENERALIZED-MODEL; ACTIVATED-SLUDGE; ESTUARY FRANCE; DENITRIFICATION;
   BASIN; SCALE; FLUXES
AB The frequently observed discrepancy between estimations of N2O emissions at regional or global scale based either on field data or inventories (bottom-up) or on direct atmospheric observations (top-down) suggests that riparian areas and river surfaces play a significant role as hot spots of emission. We developed a modeling procedure to assess N2O emissions occurring during the transfer of water masses from the subroot water pool of the watershed to the outlet of the river drainage network, including their passage through riparian wetlands. The model was applied to three river basins of increasing size located in the sedimentary geological area of the Paris basin (France) and validated by its capability to predict river N2O concentrations and fluxes across the river-atmosphere interface. At the scale of the Seine watershed, indirect emissions, i.e. emissions linked to agricultural practices but occurring elsewhere than directly at the field plot, are estimated to represent approximately 20% of the direct emissions from the watershed soils, in good agreement with previous estimates based on empirical accounting approaches. Denitrification in riparian zones is responsible for the largest share of these indirect emissions. The model results are very sensitive to the value of the ratio of N2O versus (N-2 + N2O), in the final products of denitrification in rivers and wetlands. By calibration on river N2O concentrations, a value of 0.015 +/- 0.05 is proposed for this ratio, in agreement with recent studies. This represents the main uncertainty factor of the model. In basins with conditions prone to increasing the value of this ratio, higher proportions of indirect N2O emissions might possibly be observed.
C1 [Billen, Gilles; Gamier, Josette; Thieu, Vincent] SU CNRS EPHE, Metis UMR 7619, 4 Pl Jussieu,BP 105, F-75005 Paris, France.
   [Grossel, Agnes] INRA, UR SOLS, F-45075 Orleans, France.
   [Thery, Sylvain] SU CNRS, FIRE FR3020, 4 Pl Jussieu,BP 105, F-75005 Paris, France.
   [Henault, Catherine] INRA, UMR Agroecol, 17 Rue Sully,BP 86510, F-21065 Dijon, France.
C3 Sorbonne Universite; Universite PSL; Ecole Pratique des Hautes Etudes
   (EPHE); Centre National de la Recherche Scientifique (CNRS); CNRS -
   Institute of Ecology & Environment (INEE); INRAE; Universite Paris Cite;
   Sorbonne Universite; Institut Agro; AgroSup Dijon; INRAE; Universite de
   Bourgogne
RP Billen, G (通讯作者)，SU CNRS EPHE, Metis UMR 7619, 4 Pl Jussieu,BP 105, F-75005 Paris, France.
EM gilles.billen@upmc.fr
OI Thery, Sylvain/0000-0001-5511-7343; Grossel, Agnes/0000-0002-2659-9416
FU Agency for the Environment and Mastery of Energy (ADEME); Federation
   Ile-de-France de Recherche pour l'Environnement (FIRE); PIRENSeine
   program
FX The study was conducted within the framework of the HydroGES supported
   by the Agency for the Environment and Mastery of Energy (ADEME). The
   PIRENSeine program and the Federation Ile-de-France de Recherche pour
   l'Environnement (FIRE) are also acknowledged for their support. We are
   grateful to all the technical staff involved in field measurements
   discussed in this paper: Adeline Ayzac, Christian Lelay, Didier Laloua,
   Lionel Cottenot at URSols, Orle ' ans, as well as Benjamin Mercier, Anun
   Matinez, and Se ' bastien Bosc at UMR Metis, Paris.
CR Anderson TR, 2014, AGR ECOSYST ENVIRON, V189, P60, DOI 10.1016/j.agee.2014.03.026
   Autret B, 2019, GEODERMA, V342, P20, DOI 10.1016/j.geoderma.2019.01.039
   Barnes J, 1998, MAR POLLUT BULL, V37, P247
   Beaulieu JJ, 2011, P NATL ACAD SCI USA, V108, P214, DOI 10.1073/pnas.1011464108
   Beheydt D, 2007, ATMOS ENVIRON, V41, P6196, DOI 10.1016/j.atmosenv.2007.04.003
   Benoit M, 2015, AGR ECOSYST ENVIRON, V213, P131, DOI 10.1016/j.agee.2015.07.030
   Benoit M, 2015, PROCESS BIOCHEM, V50, P79, DOI 10.1016/j.procbio.2014.10.013
   Benoit M, 2014, NUTR CYCL AGROECOSYS, V100, P285, DOI 10.1007/s10705-014-9650-9
   Berthier L., 2014, ENVELOPPES MILIEUX P
   Bessou C, 2010, EUR J SOIL SCI, V61, P348, DOI 10.1111/j.1365-2389.2010.01243.x
   Billen G, 2019, HDB ENV CHEM
   Billen G, 2018, BIOGEOCHEMISTRY, V139, P31, DOI 10.1007/s10533-018-0455-9
   Billen G, 2015, ANN LIMNOL-INT J LIM, V51, P37, DOI 10.1051/limn/2014030
   Bouwman AF, 1996, NUTR CYCL AGROECOSYS, V46, P53, DOI 10.1007/BF00210224
   Bouwman AF, 2002, GLOBAL BIOGEOCHEM CY, V16, DOI [10.1029/2001GB001812, 10.1029/2001GB001811]
   Butterbach-Bahl K, 2013, PHILOS T R SOC B, V368, DOI 10.1098/rstb.2013.0122
   Cayuela ML, 2016, DIRECT NITROUS OXIDE, DOI [10.1016/j.agee.2016.10.006, DOI 10.1016/J.AGEE.2016.10.006]
   Cellier P., 2011, EUROPEAN NITROGEN AS, P229
   Clément JC, 2002, J ENVIRON QUAL, V31, P1025, DOI 10.2134/jeq2002.1025
   Corazza M, 2011, ATMOS CHEM PHYS, V11, P2381, DOI 10.5194/acp-11-2381-2011
   Crutzen PJ, 2008, ATMOS CHEM PHYS, V8, P389, DOI 10.5194/acp-8-389-2008
   Curie F, 2007, SCI TOTAL ENVIRON, V375, P59, DOI 10.1016/j.scitotenv.2006.12.013
   Davidson EA, 2009, NAT GEOSCI, V2, P659, DOI 10.1038/NGEO608
   Del Grosso SJ, 2005, SOIL TILL RES, V83, P9, DOI 10.1016/j.still.2005.02.007
   DENMEAD OT, 1979, SOIL SCI SOC AM J, V43, P716, DOI 10.2136/sssaj1979.03615995004300040017x
   Flipo N, 2019, HDB ENV CHEM, DOI [10.1007/698_2019_393, DOI 10.1007/698_2019_393]
   Gabrielle B, 2006, GLOBAL BIOGEOCHEM CY, V20, DOI 10.1029/2006GB002686
   Garnier J, 2006, BIOGEOCHEMISTRY, V77, P305, DOI 10.1007/s10533-005-0544-4
   Garnier J, 2014, J ENVIRON MANAGE, V144, P125, DOI 10.1016/j.jenvman.2014.04.030
   Garnier J, 2007, HYDROBIOLOGIA, V588, P291, DOI 10.1007/s10750-007-0670-1
   Garnier J, 2019, SCI TOTAL ENVIRON, V660, P1486, DOI 10.1016/j.scitotenv.2019.01.048
   Garnier J, 2009, AGR ECOSYST ENVIRON, V133, P223, DOI 10.1016/j.agee.2009.04.024
   Griffis TJ, 2013, GLOBAL BIOGEOCHEM CY, V27, P746, DOI 10.1002/gbc.20066
   Grossel A, INDIRECT EMISS UNPUB
   Hénault C, 2005, GLOBAL CHANGE BIOL, V11, P115, DOI 10.1111/j.1365-2486.2004.00879.x
   Hergoualc'h K., 2019, 4887880324 IPCC
   IPCC, 2006, GUIDELINES NATL GREE, V4
   Kroeze C., 2005, ENVIRON SCI-TOKYO, V2, P159, DOI [10.1080/15693430500384671, DOI 10.1080/15693430500384671]
   Le Noë J, 2017, SCI TOTAL ENVIRON, V586, P42, DOI 10.1016/j.scitotenv.2017.02.040
   LI CS, 1992, J GEOPHYS RES-ATMOS, V97, P9759, DOI 10.1029/92JD00509
   Marescaux A, 2018, SCI TOTAL ENVIRON, V643, P247, DOI 10.1016/j.scitotenv.2018.06.151
   Meybeck M, 1998, SEINE SON BASSIN FON, P749
   Mulholland PJ, 2008, NATURE, V452, P202, DOI 10.1038/nature06686
   Myhre G, 2014, CLIMATE CHANGE 2013: THE PHYSICAL SCIENCE BASIS, P659
   Oehler F, 2007, AGR ECOSYST ENVIRON, V120, P313, DOI 10.1016/j.agee.2006.10.007
   Outram FN, 2012, ENVIRON SCI TECHNOL, V46, P8156, DOI 10.1021/es3012244
   Parton WJ, 2001, J GEOPHYS RES-ATMOS, V106, P17403, DOI 10.1029/2001JD900101
   Parton WJ, 1996, GLOBAL BIOGEOCHEM CY, V10, P401, DOI 10.1029/96GB01455
   Ravishankara AR, 2009, SCIENCE, V326, P123, DOI 10.1126/science.1176985
   Raymond P. A., 2012, LIMNOLOGY OCEANOGRAP, V2, P41, DOI [10.1215/21573689-1597669, DOI 10.1215/21573689-1597669]
   Reay DS, 2012, NAT CLIM CHANGE, V2, P410, DOI 10.1038/NCLIMATE1458
   Rochester IJ, 2003, AUST J SOIL RES, V41, P197, DOI 10.1071/SR02068
   Rodrigues PPGW, 2007, MAR POLLUT BULL, V54, P164, DOI 10.1016/j.marpolbul.2006.08.039
   Rudaz AO, 1999, AGR ECOSYST ENVIRON, V73, P83, DOI 10.1016/S0167-8809(99)00005-5
   Saggar S, 2013, SCI TOTAL ENVIRON, V465, P173, DOI 10.1016/j.scitotenv.2012.11.050
   Scheer C, 2009, PLANT SOIL, V314, P273, DOI 10.1007/s11104-008-9728-8
   Schlesinger WH, 2009, P NATL ACAD SCI USA, V106, P203, DOI 10.1073/pnas.0810193105
   Shcherbak I, 2014, P NATL ACAD SCI USA, V111, P9199, DOI 10.1073/pnas.1322434111
   Simek M, 2002, SOIL BIOL BIOCHEM, V34, P1227, DOI 10.1016/S0038-0717(02)00059-7
   Simek M, 2002, EUR J SOIL SCI, V53, P345, DOI 10.1046/j.1365-2389.2002.00461.x
   Syakila A, 2011, GREENHOUSE GAS MEAS, V1, P17, DOI 10.3763/ghgmm.2010.0007
   Tallec G, 2008, BIORESOURCE TECHNOL, V99, P2200, DOI 10.1016/j.biortech.2007.05.025
   Tallec G, 2006, WATER RES, V40, P2972, DOI 10.1016/j.watres.2006.05.037
   Thompson RL, 2011, ATMOS CHEM PHYS, V11, P3443, DOI 10.5194/acp-11-3443-2011
   Turner PA, 2015, P NATL ACAD SCI USA, V112, P9839, DOI 10.1073/pnas.1503598112
   Vilain G, 2012, BIOGEOSCIENCES, V9, P1085, DOI 10.5194/bg-9-1085-2012
   Vilain G, 2012, BIOGEOCHEMISTRY, V111, P253, DOI 10.1007/s10533-011-9642-7
   Vilain G, 2010, AGR FOREST METEOROL, V150, P1192, DOI 10.1016/j.agrformet.2010.05.004
   WEIER KL, 1993, SOIL SCI SOC AM J, V57, P66, DOI 10.2136/sssaj1993.03615995005700010013x
   WEISS RF, 1980, MAR CHEM, V8, P347, DOI 10.1016/0304-4203(80)90024-9
NR 70
TC 11
Z9 11
U1 2
U2 37
PU SPRINGER
PI DORDRECHT
PA VAN GODEWIJCKSTRAAT 30, 3311 GZ DORDRECHT, NETHERLANDS
SN 0168-2563
EI 1573-515X
J9 BIOGEOCHEMISTRY
JI Biogeochemistry
PD MAR
PY 2020
VL 148
IS 2
BP 207
EP 221
DI 10.1007/s10533-020-00654-x
EA MAR 2020
PG 15
WC Environmental Sciences; Geosciences, Multidisciplinary
WE Science Citation Index Expanded (SCI-EXPANDED)
SC Environmental Sciences & Ecology; Geology
GA KX0BH
UT WOS:000520927900001
OA hybrid, Green Published
DA 2023-11-17
ER

PT J
AU Wang, XX
   Huang, P
   Ma, MH
   Shan, K
   Wen, ZF
   Wu, SJ
AF Wang, XiaoXiao
   Huang, Ping
   Ma, Maohua
   Shan, Kun
   Wen, Zhaofei
   Wu, Shengjun
TI Greenhouse gas emissions from riparian zone cropland in a tributary bay
   of the Three Gorges Reservoir, China
SO PEERJ
LA English
DT Article
DE Tributary riparian; Global warming potential; Three Gorges Reservoir;
   Greenhouse gas; Cropland
ID NITROUS-OXIDE; HYDROELECTRIC RESERVOIRS; CARBON SEQUESTRATION; WETLAND
   CATCHMENTS; METHANE EMISSIONS; CH4 EMISSIONS; N2O EMISSION; LAND-USE;
   FLUXES; SOIL
AB Background. A huge reservoir was formed by the Three Gorges Dam in China, which also formed a riparian zone along the bank of the reservoir. In the period of low water-level, the riparian zone in tributary bays of the Three Gorges Reservoir (TGR) was always unordered cultivated, owing to its gentle slope and high soil fertility. This land-use practice creates high potential of generating greenhouse gas (GHG) emissions with periodic water level fluctuation.
   Methods. To evaluate potential GHG emissions from the soil-air interface, the static opaque chamber method was adopted to evaluate the effect of elevations (180 m, 175 m, 170 m and 165 m) and land use types (dry lands, paddy fields and grass fields) from April to September in 2015 and 2016.
   Results. The results showed that carbon dioxide (CO2) was the main contributor of GHG emission in riparian zone most likely because of high organic carbon from residues. Furthermore, high soil water content in paddy fields resulted in significantly higher methane (CH4) flux than that in dry lands and grass fields. Compared to grass fields, anthropogenic activities in croplands were attributed with a decrease of soil total carbon and GHG emissions. However, inundation duration of different elevations was found to have no significant effect on CH4 and CO2 emissions in the riparian zone, and the mean nitrous oxide (N2O) flux from dry lands at an elevation of 165 m was significantly higher than that of other elevations likely because of tillage and manure application. The high N2O fluxes produced from tillage and fertilizer suggested that, in order to potentially mitigate GHG emissions from the riparian zone, more attention must be paid to the farming practices in dry lands at low elevations (below 165 m) in the riparian zone. Understanding factors that contribute to GHG emissions will help guide ecological restoration of riparian zones in the TGR.
C1 [Wang, XiaoXiao; Huang, Ping; Ma, Maohua; Shan, Kun; Wen, Zhaofei; Wu, Shengjun] Chinese Acad Sci, Chongqing Inst Green & Intelligent Technol, Key Lab Reservoir Aquat Environm, Chongqing, Peoples R China.
   [Wang, XiaoXiao] Univ Chinese Acad Sci, Beijing, Peoples R China.
C3 Chinese Academy of Sciences; Chongqing Institute of Green & Intelligent
   Technology, CAS; Chinese Academy of Sciences; University of Chinese
   Academy of Sciences, CAS
RP Wang, XX; Wu, SJ (通讯作者)，Chinese Acad Sci, Chongqing Inst Green & Intelligent Technol, Key Lab Reservoir Aquat Environm, Chongqing, Peoples R China.; Wang, XX (通讯作者)，Univ Chinese Acad Sci, Beijing, Peoples R China.
EM wangxiaoxiao@cigit.ac.cn; wsj@cigit.ac.cn
FU Natural Science Foundation of China [41701247, 51609229, 41771266];
   Fundamental and Frontier Research Project of Chongqing
   [cstc2017jcyjAX0415]; Chongqing Science and Technology Commission
   [cstc2017jcyjAX0241]
FX This work was supported by the Natural Science Foundation of China (No.
   41701247; No. 51609229; No. 41771266), the Fundamental and Frontier
   Research Project of Chongqing (No. cstc2017jcyjAX0415), and the
   Chongqing Science and Technology Commission (No. cstc2017jcyjAX0241).
   The funders had no role in study design, data collection and analysis,
   decision to publish, or preparation of the manuscript.
CR Adviento-Borbe MAA, 2007, GLOBAL CHANGE BIOL, V13, P1972, DOI 10.1111/j.1365-2486.2007.01421.x
   Alexander LV, 2014, CLIMATE CHANGE 2013: THE PHYSICAL SCIENCE BASIS, P3
   Amos B, 2005, SOIL SCI SOC AM J, V69, P387, DOI 10.2136/sssaj2005.0387
   Andrews JA, 2001, GLOBAL BIOGEOCHEM CY, V15, P149, DOI 10.1029/2000GB001278
   [Anonymous], 2000, AGROENVIRON PROTECT
   [Anonymous], 2005, APRESS
   Avnimelech Y, 2001, AQUACULT ENG, V25, P25, DOI 10.1016/S0144-8609(01)00068-1
   Badiou P, 2011, WETL ECOL MANAG, V19, P237, DOI 10.1007/s11273-011-9214-6
   BORCARD D, 1992, ECOLOGY, V73, P1045, DOI 10.2307/1940179
   Bouwman AF, 1996, NUTR CYCL AGROECOSYS, V46, P53, DOI 10.1007/BF00210224
   Chai Xue-si, 2017, Huanjing Kexue, V38, P4370, DOI 10.13227/j.hjkx.201702003
   Chen H, 2011, J GEOPHYS RES-ATMOS, V116, DOI 10.1029/2011JD016244
   Chen NW, 2014, ECOL ENG, V70, P56, DOI 10.1016/j.ecoleng.2014.04.017
   Chen W, 2014, PLOS ONE, V9
   Cheng H, 2017, J CLEAN PROD, V144, P559, DOI 10.1016/j.jclepro.2016.12.053
   Davidson EA, 2000, BIOSCIENCE, V50, P667, DOI 10.1641/0006-3568(2000)050[0667:TACMOS]2.0.CO;2
   Demarty M, 2011, ENERG POLICY, V39, P4197, DOI 10.1016/j.enpol.2011.04.033
   DUCHEMIN E, 1995, GLOBAL BIOGEOCHEM CY, V9, P529, DOI 10.1029/95GB02202
   Finocchiaro R, 2014, WETL ECOL MANAG, V22, P305, DOI 10.1007/s11273-013-9331-5
   Fisher K, 2014, J ENVIRON QUAL, V43, P338, DOI 10.2134/jeq2013.06.0223
   FLESSA H, 1995, J GEOPHYS RES-ATMOS, V100, P23115, DOI 10.1029/95JD02270
   GILLIAM JW, 1994, J ENVIRON QUAL, V23, P896, DOI 10.2134/jeq1994.00472425002300050007x
   Glatzel S, 2004, WETLANDS, V24, P261, DOI 10.1672/0277-5212(2004)024[0261:CDAMPP]2.0.CO;2
   Gleixner G., 2005, STABLE ISOTOPES BIOS, P29
   Gonzalez-Meler MA, 2018, PEERJ, V6, DOI 10.7717/peerj.5356
   Groffman P.M., 2000, CHEMOSPHERE, V2, P291, DOI [10.1016/S1465-9972(00)00018-0, DOI 10.1016/S1465-9972(00)00018-0]
   Han Guang-xuan, 2005, Nongcun Shengtai Huanjing, V21, P1
   Huttunen JT, 2003, PLANT SOIL, V256, P481, DOI 10.1023/A:1026155632202
   Jiang Tao, 2012, Huanjing Kexue, V33, P1463
   Kaiser EA, 1996, PLANT SOIL, V181, P57, DOI 10.1007/BF00011292
   Kankaala P, 2004, BIOGEOCHEMISTRY, V68, P297, DOI 10.1023/B:BIOG.0000031030.77498.1f
   Kasimirklemedtsson A, 2010, SOIL USE MANAGEMENT, V13, P245
   Kelly C.A., 1994, EOS T AM GEOPHYS UN, V75, P332, DOI [DOI 10.1029/94EO00987, DOI 10.1029/94E000987]
   Koh HS, 2009, HYDROBIOLOGIA, V630, P271, DOI 10.1007/s10750-009-9821-x
   Li Z, 2016, J ENVIRON MANAGE, V181, P64, DOI 10.1016/j.jenvman.2016.05.080
   Lima IBT, 2008, MITIG ADAPT STRAT GL, V13, P193, DOI 10.1007/s11027-007-9086-5
   Morse JL, 2012, ECOL APPL, V22, P264, DOI 10.1890/11-0527.1
   Müller C, 2004, SOIL BIOL BIOCHEM, V36, P453, DOI 10.1016/j.soilbio.2003.08.027
   Naiman RJ, 1997, ANNU REV ECOL SYST, V28, P621, DOI 10.1146/annurev.ecolsys.28.1.621
   National Coordination Committee on Climate Change, 2012, 2 NAT COMM CLIM CHAN
   Panday D, 2015, CLIMATE, V3, P689, DOI 10.3390/cli3030689
   Park EJ, 2007, SOIL BIOL BIOCHEM, V39, P2758, DOI 10.1016/j.soilbio.2007.06.007
   RUDD JWM, 1993, AMBIO, V22, P246
   Schimel JP, 2011, SOIL BIOL BIOCHEM, V43, P1101, DOI 10.1016/j.soilbio.2011.01.008
   Shan K, 2019, HARMFUL ALGAE, V84, P84, DOI 10.1016/j.hal.2019.02.002
   Shiau YJ, 2016, WETLANDS, V36, P1009, DOI 10.1007/s13157-016-0815-y
   Stelzer RS, 2011, FRESHWATER BIOL, V56, P2021, DOI 10.1111/j.1365-2427.2011.02632.x
   Su M., 2016, GREENHOUSE GASES EMI
   Tangen BA, 2015, SCI TOTAL ENVIRON, V533, P391, DOI 10.1016/j.scitotenv.2015.06.148
   Vidon P, 2016, WATER AIR SOIL POLL, V227, DOI 10.1007/s11270-015-2717-7
   Waddington JM, 2001, BIOGEOCHEMISTRY, V54, P115, DOI 10.1023/A:1010617207537
   Wang HJ, 2006, ATMOS ENVIRON, V40, P5522, DOI 10.1016/j.atmosenv.2006.05.032
   [王清奎 Wang Qingkui], 2005, [生态学杂志, Chinese Journal of Ecology], V24, P360
   Xing GX, 1998, NUTR CYCL AGROECOSYS, V52, P249, DOI 10.1023/A:1009776008840
   Xu XWH, 2017, ACTA OCEANOL SIN, V36, P105, DOI 10.1007/s13131-017-1015-1
   Xu Z., 2013, STUDY CARBON DIOXIDE
   Yang F, 2017, ENVIRON GEOCHEM HLTH, V39, P1, DOI [10.1007/s10653-016-9801-9., DOI 10.1007/S10653-016-9801-9]
   Yang L, 2012, J GEOPHYS RES-ATMOS, V117, DOI 10.1029/2011JD017362
   Yang M., 2016, PROCESSES GREENHOUSE
   Yang N, 2016, PLOS ONE, V11
   Ye F, 2016, J SOIL SEDIMENT, V16, P2728, DOI 10.1007/s11368-016-1485-3
   Yu JB, 2010, SCI CHINA EARTH SCI, V53, P700, DOI 10.1007/s11430-010-0003-5
   Zhang J, 2018, PEERJ, V6, DOI 10.7717/peerj.4267
   Zheng XH, 2004, GLOBAL BIOGEOCHEM CY, V18, DOI [10.1029/2004GB002233, 10.1029/2003GB002167]
   Zhou LL, 2014, FEMS MICROBIOL LETT, V360, P33, DOI 10.1111/1574-6968.12567
   Zhou SB, 2017, ECOL ENG, V100, P316, DOI 10.1016/j.ecoleng.2017.01.003
NR 66
TC 0
Z9 0
U1 9
U2 86
PU PEERJ INC
PI LONDON
PA 341-345 OLD ST, THIRD FLR, LONDON, EC1V 9LL, ENGLAND
SN 2167-8359
J9 PEERJ
JI PeerJ
PD FEB 18
PY 2020
VL 8
AR e8503
DI 10.7717/peerj.8503
PG 25
WC Multidisciplinary Sciences
WE Science Citation Index Expanded (SCI-EXPANDED)
SC Science & Technology - Other Topics
GA KM5JL
UT WOS:000514173100003
PM 32110482
OA gold, Green Published
DA 2023-11-17
ER

PT J
AU Kitpakornsanti, K
   Pengthamkeerati, P
   Limsakul, A
   Worachananant, P
   Diloksumpun, S
AF Kitpakornsanti, Kittiwan
   Pengthamkeerati, Patthra
   Limsakul, Atsamon
   Worachananant, Pasinee
   Diloksumpun, Sapit
TI Greenhouse gas emissions from soil and water surface in different
   mangrove establishments and management in Ranong Biosphere Reserve,
   Thailand
SO REGIONAL STUDIES IN MARINE SCIENCE
LA English
DT Article
DE Greenhouse gas emission; Mangrove forest; Undisturbed; Rehabilitation;
   Reforestation; Thailand
ID TROPICAL MANGROVE; NITROUS-OXIDE; METHANE EMISSIONS; GLOBAL MANGROVE;
   CARBON-DIOXIDE; WETLAND SOILS; CH4 EMISSIONS; CO2 FLUXES; VARIABILITY;
   SEDIMENTS
AB Mangrove forest is a blue-carbon-rich ecosystem and source of greenhouse gases (GHG) to the atmosphere. Recent studies of GHG fluxes have been limited for inventory baseline in Thailand. Three GHG emissions were investigated for different mangrove establishment and managements in Ranong province; natural rehabilitation, reforestation, and primary undisturbed forests, due to their differences in carbon and nutrient input as a result of natural and human-induced management. The static closed-chamber technique was used to collected gas sample from soil and water surface interface throughout the year. Total highest GHG emissions were found in the primary undisturbed site (15.40 Mg CO(2)eq ha(-1) yr(-1)), compared to the reforestation and natural rehabilitation sites (12.60 and 8.53 Mg CO(2)eq ha(-1) yr(-1)), respectively. The mean average of GHG fluxes at soil-air interface for three mangrove sites were 2.59 +/- 0.94 mmol CO2 m(-2) h(-1), 3.86 +/- 2.01 mu mol CH4 m(-2) h(-1), and 2.09 +/- 1.59 mu mol N2O m(-2) h(-1). Whereas at water-air interface, GHG fluxes were 1.66 +/- 0.66 mmol CO2 m(-2) h(-1), 2.47 +/- 1.47 mu mol CH4 m(-2) h(-1), and 2.74 +/- 1.06 mu mol N2O m(-2) h(-1). The undisturbed and reforested sites with good conservation, enriched organic matters and nitrogen nutrients, and large mature trees had significantly higher CO2 emission. CH4 fluxes had significantly higher in the natural rehabilitation site with well growing stage and dominant in low-elevated area with longer inundation periods. Whereas N2O emissions were not statistically different among three mangrove sites. GHG fluxes were recorded higher in soil surface during wet season and rainfall was significantly correlated to CO2, CH4, and N2O emissions. Additionally, the results would be useful in improving mangrove conservation and restoration strategy for GHG emission mitigation and developing an inventory baseline and more accurately estimating of GHG emissions from different mangroves in Thailand. (C) 2022 Elsevier B.V. All rights reserved.
C1 [Kitpakornsanti, Kittiwan; Pengthamkeerati, Patthra; Worachananant, Pasinee] Kasetsart Univ, Fac Environm, Dept Environm Technol & Management, 50 Ngamwongwan Rd, Bangkok 10900, Thailand.
   [Kitpakornsanti, Kittiwan; Limsakul, Atsamon] Technopolis, Environm Res & Training Ctr, Klong 5, Klongluang 12120, Pathumthani, Thailand.
   [Diloksumpun, Sapit] Kasetsart Univ, Fac Forestry, Dept Silviculture, 50 Ngamwongwan Rd, Bangkok 10900, Thailand.
C3 Kasetsart University; Kasetsart University
RP Pengthamkeerati, P (通讯作者)，Kasetsart Univ, Fac Environm, Dept Environm Technol & Management, 50 Ngamwongwan Rd, Bangkok 10900, Thailand.
EM fsciptp@ku.ac.th
RI Limsakul, Atsamon/GRJ-0740-2022
OI Limsakul, Atsamon/0000-0001-6758-3245
FU Thailand Science Research and Innovation (TSRI); National Research
   Council of Thailand (NRCT) [SRI6130704]
FX This study was financially supported by Thailand Science Research and
   Innovation (TSRI) and National Research Council of Thailand (NRCT) under
   the Research Project (SRI6130704). The authors would like to thank the
   Department of Marine and Coastal Resources (DMCR) and the Department of
   National Parks, Wildlife and Plant Conservation (DNP) for their
   permissions to the study sites. The authors would also like to
   acknowledge Dr Wijarn Meepol and his team at the Ranong Mangrove Forest
   Research Center for providing field sampling assistance and Dr Boonlue
   Kachenchart, Faculty of Environment and Resource Studies, Mahidol
   University, for providing technical supports.
CR Adame MF, 2018, OCEAN COAST MANAGE, V161, P117, DOI 10.1016/j.ocecoaman.2018.04.019
   Allen D, 2011, PLANT BIOLOGY, V13, P126, DOI 10.1111/j.1438-8677.2010.00331.x
   Alongi D.M., 2009, ENERGETICS MANGROVE, P1, DOI [10.1007/978-1-4020-4271-3, DOI 10.1007/978-1-4020-4271-3]
   Alongi DM, 2014, ANNU REV MAR SCI, V6, P195, DOI 10.1146/annurev-marine-010213-135020
   Alongi DM, 2001, MAR GEOL, V179, P85, DOI 10.1016/S0025-3227(01)00195-5
   Alongi DM., 2020, NITROGEN, V1, P167, DOI [10.3390/nitrogen1020014, DOI 10.3390/NITROGEN1020014]
   [Anonymous], 2013, INT J OCEANS OCEANOG
   BOUYOUCOS GJ, 1962, AGRON J, V54, P464, DOI 10.2134/agronj1962.00021962005400050028x
   Bremner J. M., 1982, Methods of soil analysis. Part 2. Chemical and microbiological properties, P595
   Bulmer RH, 2015, BIOGEOSCIENCES, V12, P6169, DOI 10.5194/bg-12-6169-2015
   Bulmer RH, 2017, SCI TOTAL ENVIRON, V599, P1874, DOI 10.1016/j.scitotenv.2017.05.139
   Call M, 2015, GEOCHIM COSMOCHIM AC, V150, P211, DOI 10.1016/j.gca.2014.11.023
   Cameron C, 2021, SCI TOTAL ENVIRON, V760, DOI 10.1016/j.scitotenv.2020.143422
   Cameron C, 2019, SCI TOTAL ENVIRON, V665, P419, DOI 10.1016/j.scitotenv.2019.02.104
   Cameron C, 2019, SCI TOTAL ENVIRON, V654, P365, DOI 10.1016/j.scitotenv.2018.11.092
   Castillo JAA, 2017, CATENA, V159, P60, DOI 10.1016/j.catena.2017.08.005
   Chauhan R, 2015, ATMOS ENVIRON, V107, P95, DOI 10.1016/j.atmosenv.2015.02.006
   Chen GC, 2011, ATMOS ENVIRON, V45, P1110, DOI 10.1016/j.atmosenv.2010.11.034
   Chen GC, 2010, SCI TOTAL ENVIRON, V408, P2761, DOI 10.1016/j.scitotenv.2010.03.007
   Chen GC, 2014, SCI TOTAL ENVIRON, V487, P91, DOI 10.1016/j.scitotenv.2014.03.140
   Chen GC, 2012, SOIL BIOL BIOCHEM, V48, P175, DOI 10.1016/j.soilbio.2012.01.029
   Chen GC, 2016, ENVIRON RES LETT, V11, DOI 10.1088/1748-9326/11/12/124019
   Chen YP, 2015, SCI TOTAL ENVIRON, V526, P19, DOI 10.1016/j.scitotenv.2015.04.077
   Chen ZY, 2022, REG STUD MAR SCI, V49, DOI 10.1016/j.rsma.2021.102112
   Comer-Warner SA, 2022, SCI TOTAL ENVIRON, V803, DOI 10.1016/j.scitotenv.2021.149577
   Corredor JE, 1999, MAR POLLUT BULL, V38, P473, DOI 10.1016/S0025-326X(98)00172-6
   Das N, 2022, STOCH ENV RES RISK A, V36, P1277, DOI 10.1007/s00477-021-02135-5
   Department of Hydrographic, 2020, HIGH LOW WAT LEV
   Department of Marine and Coastal Resources (DMCR), 2020, RAN BIOSPH RES
   Department of Marine and Coastal Resources (DMCR), 2021, MANGR FOR AR THAIL
   Donato DC, 2011, NAT GEOSCI, V4, P293, DOI [10.1038/ngeo1123, 10.1038/NGEO1123]
   Dutta MK, 2013, ATMOS ENVIRON, V77, P631, DOI 10.1016/j.atmosenv.2013.05.050
   Fernandez-Bou AS, 2020, GLOBAL CHANGE BIOL, V26, P5303, DOI 10.1111/gcb.15194
   Hien HT, 2018, ESTUAR COAST SHELF S, V213, P28, DOI 10.1016/j.ecss.2018.08.006
   He YX, 2019, SCI TOTAL ENVIRON, V697, DOI 10.1016/j.scitotenv.2019.133945
   Hernández ME, 2020, SCI TOTAL ENVIRON, V741, DOI 10.1016/j.scitotenv.2020.140276
   Hershey NR, 2021, SCI REP-UK, V11, DOI 10.1038/s41598-021-85847-6
   Howard J, 2014, COASTAL BLUE CARBON
   Huang CM, 2019, MAR POLLUT BULL, V149, DOI 10.1016/j.marpolbul.2019.110568
   Jacotot A, 2018, SCI TOTAL ENVIRON, V631-632, P334, DOI 10.1016/j.scitotenv.2018.03.006
   Kauffman JB, 2014, ECOL APPL, V24, P518, DOI 10.1890/13-0640.1
   Khemnark C., 1995, P ECOTONE 4
   Komiyama A., 2008, ALLOMETRY BIOMASS PR
   Kongkeaw C, 2019, OCEAN COAST MANAGE, V178, DOI 10.1016/j.ocecoaman.2019.104822
   Konnerup D, 2014, ESTUAR COAST SHELF S, V140, P43, DOI 10.1016/j.ecss.2014.01.006
   Kreuzwieser J, 2003, PLANT BIOLOGY, V5, P423, DOI 10.1055/s-2003-42712
   Lekphet S., 2005, SONGKLANAKARIN J SCI, V27, P153
   Leopold A, 2013, GEODERMA, V202, P62, DOI 10.1016/j.geoderma.2013.03.008
   Limsakul A., 2010, Environment Asia, V3, P79
   Lin CW, 2020, FORESTS, V11, DOI 10.3390/f11040470
   Livesley SJ, 2012, ESTUAR COAST SHELF S, V97, P19, DOI 10.1016/j.ecss.2011.11.002
   Lovelock CE, 2008, ECOSYSTEMS, V11, P342, DOI 10.1007/s10021-008-9125-4
   Macintosh DJ, 2002, ESTUAR COAST SHELF S, V55, P331, DOI 10.1006/ecss.2001.0896
   Maher DT, 2016, SCI REP-UK, V6, DOI 10.1038/srep25701
   Minamikawa K., 2015, GUIDELINES MEASURING
   Thanh-Nho N, 2018, CHEMOSPHERE, V196, P311, DOI 10.1016/j.chemosphere.2017.12.189
   Nilanjan Das, 2022, Acta Ecologica Sinica - International Journal, V42, P641, DOI 10.1016/j.chnaes.2021.07.011
   Nóbrega GN, 2016, SCI TOTAL ENVIRON, V542, P685, DOI 10.1016/j.scitotenv.2015.10.108
   Ouyang XG, 2017, EARTH-SCI REV, V166, P53, DOI 10.1016/j.earscirev.2017.01.004
   Pachauri RK, 2014, 2014 IEEE STUDENTS' CONFERENCE ON ELECTRICAL, ELECTRONICS AND COMPUTER SCIENCE (SCEECS)
   Padhy SR, 2020, SCI TOTAL ENVIRON, V705, DOI 10.1016/j.scitotenv.2019.135909
   Pengthamkeerati P., 2021, FINAL REPORT BLUE CA, P1
   Poffenbarger HJ, 2011, WETLANDS, V31, P831, DOI 10.1007/s13157-011-0197-0
   Poungparn S, 2009, J TROP ECOL, V25, P393, DOI 10.1017/S0266467409006154
   Rosentreter JA, 2018, ESTUAR COAST SHELF S, V215, P69, DOI 10.1016/j.ecss.2018.10.003
   Rosentreter JA, 2018, SCI ADV, V4, DOI 10.1126/sciadv.aao4985
   Rosentreter JA, 2018, GEOCHIM COSMOCHIM AC, V222, P729, DOI 10.1016/j.gca.2017.11.026
   Schumacher B.A., 2002, CARBON N Y
   Thai Meteorological Department (TMD), 2020, THAIL WEATH
   Vinh VT, 2019, ATMOS ENVIRON, V201, P301, DOI 10.1016/j.atmosenv.2018.12.049
   Wang FF, 2022, CATENA, V213, DOI 10.1016/j.catena.2022.106205
   Wang HT, 2016, ENVIRON SCI POLLUT R, V23, P1873, DOI 10.1007/s11356-015-5440-4
   Xu C, 2021, SCI TOTAL ENVIRON, V763, DOI 10.1016/j.scitotenv.2020.142949
   Yu XL, 2020, SOIL BIOL BIOCHEM, V144, DOI 10.1016/j.soilbio.2020.107775
   Zheng XW, 2018, FORESTS, V9, DOI 10.3390/f9120738
NR 75
TC 1
Z9 2
U1 12
U2 17
PU ELSEVIER
PI AMSTERDAM
PA RADARWEG 29, 1043 NX AMSTERDAM, NETHERLANDS
SN 2352-4855
J9 REG STUD MAR SCI
JI Reg. Stud. Mar. Sci.
PD NOV
PY 2022
VL 56
AR 102690
DI 10.1016/j.rsma.2022.102690
EA NOV 2022
PG 13
WC Ecology; Marine & Freshwater Biology
WE Science Citation Index Expanded (SCI-EXPANDED)
SC Environmental Sciences & Ecology; Marine & Freshwater Biology
GA 7F2AQ
UT WOS:000901657300003
DA 2023-11-17
ER

PT J
AU Xian, CF
   Gong, C
   Lu, F
   Wu, HT
   Ouyang, ZY
AF Xian, Chaofan
   Gong, Cheng
   Lu, Fei
   Wu, Haotong
   Ouyang, Zhiyun
TI The evaluation of greenhouse gas emissions from sewage treatment with
   urbanization: Understanding the opportunities and challenges for climate
   change mitigation in China's low-carbon pilot city, Shenzhen
SO SCIENCE OF THE TOTAL ENVIRONMENT
LA English
DT Article
DE Sewage treatment; Greenhouse gas emissions; Reduction ef ficiency;
   Perceptions; Environmental management; Shenzhen
ID WASTE-WATER TREATMENT; REACTIVE NITROGEN EMISSIONS; TREATMENT PLANTS;
   MANAGEMENT; SYSTEM; SUSTAINABILITY; SIMULATION; MEGACITIES; DYNAMICS;
   POLICY
AB Sewage treatment provides a pathway for anthropogenic water purification that can address the growth in domestic sewage volumes due to urbanization and protect the aquatic environment. However, the process can also generate greenhouse gases (GHGs), which are sometimes termed "unrestricted" GHG emissions and are neglected by low car-bon policies. A combination of a life cycle analysis (LCA), data envelopment analysis (DEA), and questionnaire survey was used to evaluate sewage treatment related GHG emissions and assess the GHG emission reduction efficiencies dur-ing 2005-2020, as well as determine the opinions of environmental managers regarding the threats to climate change mitigation posed by sewage treatment in the low carbon pilot city of Shenzhen, China. There were four main results. (1) GHG emissions from sewage treatment plants (STPs) in Shenzhen increased gradually from 0.22 Mt. CO2-eq in 2005 to 1.16 Mt. CO2-eq in 2020 with an emission intensity ranging from 0.41 to 0.58 kg CO2-eq/m3, mainly due to the indirect emissions from sludge disposal (35-57 %). Longgang administrative district was the hotspot of these GHG emissions during the study period. (2) Reductions in GHG emissions were achieved in most years since 2012 with the greatest efficiency observed in 2020. (3) Beyond the environmental managers' perceptions of the challenges in GHG mitigation, future sewage treatment may create the potential for more substantial GHG emission growth com-pared to the emissions from energy combustion, due to policy deficiencies, growth in sewage volumes, and the enforce-ment of stricter effluent quality control. (4) Several opportunities to overcome these barriers were considered including innovational environmental management, planting of constructed wetlands, and the promotion of water -saving behavior. This case study of Shenzhen has valuable implications for the synergistic governance of water pollu-tion and climate change mitigation in megacities in China and elsewhere, enabling a move towards a future carbon -neutral society.
C1 [Xian, Chaofan; Gong, Cheng; Lu, Fei; Wu, Haotong; Ouyang, Zhiyun] Chinese Acad Sci, Res Ctr Ecoenvironm Sci, State Key Lab Urban & Reg Ecol, Beijing 100085, Peoples R China.
C3 Chinese Academy of Sciences; Research Center for Eco-Environmental
   Sciences (RCEES)
RP Lu, F (通讯作者)，Chinese Acad Sci, Res Ctr Ecoenvironm Sci, State Key Lab Urban & Reg Ecol, Beijing 100085, Peoples R China.
EM cfxian@rcees.ac.cn; cgong@mail.ustc.edu.cn; feilu@rcees.ac.cn;
   htwu_st@rcees.ac.cn; zyouyang@rcees.ac.cn
FU National Natural Science Foundation of China; Research Center for
   Eco-Environmental Sciences, Chinese Academy of Sciences; Shenzhen
   Municipal Bureau Ecology and Environment;  [42101290];  [72174192]; 
   [RCEES-TDZ-2021-8];  [SZCG2017151338];  [SZDL2020335165]
FX Acknowledgements This research was supported by the National Natural
   Science Foundation of China (No. 42101290 and 72174192) , the Research
   Center for Eco-Environmental Sciences, Chinese Academy of Sciences (No.
   RCEES-TDZ-2021-8) and the Shenzhen Municipal Bureau Ecology and
   Environment (No. SZCG2017151338 and SZDL2020335165) .
CR An M, 2018, INT J ENV RES PUB HE, V15, DOI 10.3390/ijerph15091892
   Baul TK, 2021, J CLEAN PROD, V292, DOI 10.1016/j.jclepro.2021.126073
   Bian YW, 2014, RESOUR CONSERV RECY, V83, P15, DOI 10.1016/j.resconrec.2013.11.010
   Dhakal S, 2017, CREATING LOW CARBON CITIES, P1, DOI 10.1007/978-3-319-49730-3
   Dong D, 2018, RESOUR CONSERV RECY, V134, P149, DOI 10.1016/j.resconrec.2018.03.011
   Dong X, 2018, J CLEAN PROD, V170, P330, DOI 10.1016/j.jclepro.2017.09.048
   Fan Y, 2021, SCI TOTAL ENVIRON, V770, DOI 10.1016/j.scitotenv.2020.144841
   Field CB, 2014, CLIMATE CHANGE 2014: IMPACTS, ADAPTATION, AND VULNERABILITY, PT A: GLOBAL AND SECTORAL ASPECTS, P1
   Goonetilleke A., 2014, SUSTAINABLE URBAN WA, DOI [10.4337/9781781004647, DOI 10.4337/9781781004647]
   Gourdet C, 2017, J CLEAN PROD, V143, P1123, DOI 10.1016/j.jclepro.2016.12.007
   Han W, 2021, J CLEAN PROD, V316, DOI 10.1016/j.jclepro.2021.128189
   Hsu A, 2020, NAT CLIM CHANGE, V10, DOI 10.1038/s41558-020-0879-9
   Hu WQ, 2019, J CLEAN PROD, V225, P883, DOI 10.1016/j.jclepro.2019.03.311
   Hua H, 2022, ENVIRON POLLUT, V295, DOI 10.1016/j.envpol.2021.118648
   Ji MD, 2020, BIORESOURCE TECHNOL, V301, DOI 10.1016/j.biortech.2019.122722
   Jiang JJ, 2021, ENVIRON SCI TECHNOL, V55, P7225, DOI 10.1021/acs.est.0c06952
   Kang YT, 2022, RESOUR CONSERV RECY, V180, DOI 10.1016/j.resconrec.2022.106168
   Krzeminski P, 2017, J MEMBRANE SCI, V527, P207, DOI 10.1016/j.memsci.2016.12.010
   Kumar A, 2021, CHEMOSPHERE, V273, DOI 10.1016/j.chemosphere.2021.129694
   Kyung D, 2015, J CLEAN PROD, V95, P117, DOI 10.1016/j.jclepro.2015.02.032
   Li H, 2013, MATH COMPUT MODEL, V58, P1018, DOI 10.1016/j.mcm.2012.09.007
   Li TH, 2019, J CLEAN PROD, V207, P882, DOI 10.1016/j.jclepro.2018.10.052
   Liao XW, 2020, SCI TOTAL ENVIRON, V745, DOI 10.1016/j.scitotenv.2020.141176
   Liu L, 2017, J CLEAN PROD, V165, P656, DOI 10.1016/j.jclepro.2017.07.165
   Liu XJ, 2020, APPL ENERG, V261, DOI 10.1016/j.apenergy.2019.114409
   Lorenzo-Toja Y, 2015, WATER RES, V68, P651, DOI 10.1016/j.watres.2014.10.040
   Lu F, 2010, ECOL APPL, V20, P634, DOI 10.1890/08-2031.1
   Lu JY, 2019, ENVIRON INT, V129, P273, DOI 10.1016/j.envint.2019.05.057
   Mannina G, 2016, SCI TOTAL ENVIRON, V551, P254, DOI 10.1016/j.scitotenv.2016.01.163
   Ministry of Ecology and Environment of People's Republic of China (MEEC), 2022, IMPLEMENTATION PLAN
   National Bureau of Statistics of China (NBSC), 2021, SHENZH STAT YB 2005
   National Bureau of Statistics of China (NBSC), 2021, CHIN URB RUR CONSTR
   Pandit A, 2017, J CLEAN PROD, V163, pS19, DOI 10.1016/j.jclepro.2015.09.010
   Qu JH, 2019, FRONT ENV SCI ENG, V13, DOI 10.1007/s11783-019-1172-x
   Ramaswami A, 2020, ONE EARTH, V2, P120, DOI 10.1016/j.oneear.2020.02.003
   Ramaswami A, 2016, SCIENCE, V352, P940, DOI 10.1126/science.aaf7160
   Shan YL, 2021, ONE EARTH, V4, P124, DOI 10.1016/j.oneear.2020.12.004
   Shenzhen Municipal Bureau Ecology and Environment (SMBEE), 2020, SHENZH ENV STAT B 20
   Shenzhen Municipal Government (SMG), 2022, REL PLANS ADJ PIP GA
   Shenzhen Municipal Government (SMG), 2005, IMPLEMENTATION PLAN
   Shenzhen Statistics Bureau (SSB), 2021, SHENZH STAT YB 2005
   Sun CZ, 2021, RESOUR CONSERV RECY, V164, DOI 10.1016/j.resconrec.2020.105151
   Sun H, 2022, J CLEAN PROD, V358, DOI 10.1016/j.jclepro.2022.132057
   Sun Y, 2021, J ENVIRON MANAGE, V298, DOI 10.1016/j.jenvman.2021.113401
   Sweetapple C, 2015, WATER RES, V87, P522, DOI 10.1016/j.watres.2015.06.047
   Nguyen TKL, 2019, SCI TOTAL ENVIRON, V671, P1302, DOI 10.1016/j.scitotenv.2019.03.386
   Wang XR, 2019, NAT COMMUN, V10, DOI [10.1038/s41467-018-08023-x, 10.1038/s41467-019-12773-7]
   Wang YQ, 2020, ENVIRON DEV SUSTAIN, V22, P6343, DOI 10.1007/s10668-019-00482-6
   Wang ZB, 2019, ECOSYST HEALTH SUST, V5, P20, DOI 10.1080/20964129.2018.1559000
   Water Authority of Shenzhen Municipality (WASM), 2020, SHENZH WAT RES B 200
   Water Authority of Shenzhen Municipality (WASM), 2022, 14 5 YEAR PLAN WAT R
   Wei WD, 2021, NAT SUSTAIN, V4, P739, DOI 10.1038/s41893-021-00704-8
   Wu G, 2018, RESOUR CONSERV RECY, V128, P373, DOI 10.1016/j.resconrec.2016.08.020
   Wu HM, 2016, BIORESOURCE TECHNOL, V219, P768, DOI 10.1016/j.biortech.2016.08.030
   Wu ZL, 2016, SUSTAINABILITY-BASEL, V8, DOI 10.3390/su8080720
   Xi JR, 2021, SCI TOTAL ENVIRON, V797, DOI 10.1016/j.scitotenv.2021.148967
   Xian CF, 2022, SUSTAIN CITIES SOC, V76, DOI 10.1016/j.scs.2021.103428
   Xian CF, 2019, SCI TOTAL ENVIRON, V656, P1071, DOI 10.1016/j.scitotenv.2018.11.352
   Xian CF, 2016, ENVIRON SCI POLLUT R, V23, P22871, DOI 10.1007/s11356-016-7498-z
   Xian CF, 2016, ENVIRON SCI POLLUT R, V23, P17689, DOI 10.1007/s11356-016-6961-1
   Xu HL, 2022, ECOSYST HEALTH SUST, V8, DOI 10.1080/20964129.2022.2026250
   Yan X, 2019, EARTHS FUTURE, V7, P340, DOI 10.1029/2018EF001058
   Yang DW, 2018, SCI TOTAL ENVIRON, V626, P727, DOI 10.1016/j.scitotenv.2018.01.110
   Zeng SY, 2017, RESOUR CONSERV RECY, V120, P157, DOI 10.1016/j.resconrec.2016.12.005
   Zhang G., 2017, J LANDSCRES, V9, P64
   Zhang LY, 2019, LANDSC ECOL ENG, V15, P421, DOI 10.1007/s11355-019-00391-w
   Zhou Y, 2021, RESOUR CONSERV RECY, V174, DOI 10.1016/j.resconrec.2021.105835
NR 67
TC 2
Z9 2
U1 30
U2 135
PU ELSEVIER
PI AMSTERDAM
PA RADARWEG 29, 1043 NX AMSTERDAM, NETHERLANDS
SN 0048-9697
EI 1879-1026
J9 SCI TOTAL ENVIRON
JI Sci. Total Environ.
PD JAN 10
PY 2023
VL 855
AR 158629
DI 10.1016/j.scitotenv.2022.158629
EA SEP 2022
PG 13
WC Environmental Sciences
WE Science Citation Index Expanded (SCI-EXPANDED)
SC Environmental Sciences & Ecology
GA 5C1YK
UT WOS:000864062900007
PM 36087675
DA 2023-11-17
ER

PT J
AU Ji, BH
   Jiang, M
   Yang, Y
   Deng, SJ
   Chen, JQ
   Chang, JJ
AF Ji, Bohua
   Jiang, Ming
   Yang, Ying
   Deng, Shengjiong
   Chen, Jinquan
   Chang, Junjun
TI High treatment effectiveness for secondary effluent in Fe-C
   microelectrolysis constructed wetlands with electron donor
   supplementation
SO JOURNAL OF CLEANER PRODUCTION
LA English
DT Article
DE Iron-carbon constructed wetlands; Microelectrolysis; Autotrophic
   denitrification; Iron corrosion; Greenhouse gases; Denitrifying
   bacterial community
ID WASTE-WATER TREATMENT; NITROGEN REMOVAL; SP-NOV; DENITRIFICATION;
   ACCUMULATION; BIOCHAR
AB The deep purification of secondary effluent from wastewater treatment plants (WWTPs) is essential for protecting the receiving water environment. Recently, iron-carbon materials have attracted more and more attention for treating secondary effluent. In this study, lab-scale iron-carbon microelectrolysis constructed wetlands (Fe-C CWs) filled with iron scraps (ISs) and granular biochar were established to purify secondary effluent with C/N ratios of 0.5-5. Walnut shells or pyrite were amended as organic or inorganic electron donors to enhance nutrient removal and reduce iron consumption. The IS substrate substantially promoted nutrient removal when the C/N ratio <= 2 (20.3-36.5% for nitrogen and 10.4-21.8% for phosphorus) by supplying Fe2+/H-2 for autotrophic denitrification and iron compounds for phosphorus sequestration. Walnut shell supplementation further strengthened nutrient removal, achieving excellent effluent water quality. Fe substrate consumption was alleviated by electron donor supplementation. The IS substrate decreased CO2 emissions while increasing CH4 and N2O fluxes of the biochar-based CWs, and pyrite addition mitigated the global warming potential (GWP) of the Fe-C CWs. When the C/N ratio changed from 5.0 to 0.5, the abundance of autotrophic denitrifiers and Fe cycle related populations dominated by Dechloromonas, Ferritrophicum and Thiobacillus increased notably in ISsamended CWs, and they were responsible for the efficient nitrogen removal. Fe-C CW supplemented with organic solid wastes presents high potential for advanced purification of low C/N nitrified effluent.
C1 [Ji, Bohua; Jiang, Ming; Yang, Ying; Deng, Shengjiong; Chen, Jinquan; Chang, Junjun] Yunnan Univ, Sch Ecol & Environm Sci, Kunming 650500, Yunnan, Peoples R China.
   [Ji, Bohua; Jiang, Ming; Yang, Ying; Deng, Shengjiong; Chen, Jinquan; Chang, Junjun] Yunnan Univ, Yunnan Key Lab Plateau Mt Ecol & Restorat Degrade, Kunming 650500, Yunnan, Peoples R China.
   [Ji, Bohua] Univ Macau, Fac Sci & Technol, Dept Civil & Environm Engn, Macau 999078, Peoples R China.
   [Jiang, Ming; Deng, Shengjiong] Yunnan Univ, Inst Int Rivers & Ecosecur, Kunming 650500, Yunnan, Peoples R China.
C3 Yunnan University; Yunnan University; University of Macau; Yunnan
   University
RP Chang, JJ (通讯作者)，Yunnan Univ, Sch Ecol & Environm Sci, Kunming 650500, Yunnan, Peoples R China.; Chang, JJ (通讯作者)，Yunnan Univ, Yunnan Key Lab Plateau Mt Ecol & Restorat Degrade, Kunming 650500, Yunnan, Peoples R China.
EM changjunjun@ynu.edu.cn
OI Ji, Bohua/0000-0003-1503-9541
FU National Natural Science Foundation of China [U2002208, 51668067]; China
   Yunnan Provincial RD Programs [202101AS070033]; Ten Thousand Talents
   Program of Yunnan Province for Excellent Young Talents
   [YNWR-QNBJ-2018-014]; Yunnan University's Research Innovation Fund for
   Graduate Students [2021Y374, 2020X04]
FX The authors are grateful for the financial support from the National
   Natural Science Foundation of China (U2002208, 51668067), China Yunnan
   Provincial R&D Programs (202101AS070033), the Ten Thousand Talents
   Program of Yunnan Province for Excellent Young Talents supporting Dr. J.
   Chang (YNWR-QNBJ-2018-014), and Yunnan University's Research Innovation
   Fund for Graduate Students (2021Y374, 2020X04).
CR Achenbach LA, 2001, INT J SYST EVOL MICR, V51, P527, DOI 10.1099/00207713-51-2-527
   Aguirre-Sierra A, 2020, ENVIRON SCI-WAT RES, V6, P1312, DOI [10.1039/C9EW00696F, 10.1039/c9ew00696f]
   Chang JJ, 2013, ECOL ENG, V58, P192, DOI 10.1016/j.ecoleng.2013.06.039
   Chang JJ, 2018, WATER AIR SOIL POLL, V229, DOI 10.1007/s11270-018-3837-7
   Chen DY, 2017, ECOL ENG, V100, P194, DOI 10.1016/j.ecoleng.2016.12.019
   Chen H, 2018, ENVIRON SCI TECHNOL, V52, P1404, DOI 10.1021/acs.est.7b04751
   de Graaff DR, 2020, WATER RES, V175, DOI 10.1016/j.watres.2020.115683
   Deng SJ, 2021, J CLEAN PROD, V293, DOI 10.1016/j.jclepro.2021.126156
   Deng SH, 2020, BIORESOURCE TECHNOL, V315, DOI 10.1016/j.biortech.2020.123802
   Deng SH, 2020, CHEM ENG J, V387, DOI 10.1016/j.cej.2019.123409
   Deng SH, 2016, ENVIRON SCI POLLUT R, V23, P5361, DOI 10.1007/s11356-015-5711-0
   Di Capua F, 2020, CHEMOSPHERE, V255, DOI 10.1016/j.chemosphere.2020.126977
   Ge ZB, 2019, WATER RES, V148, P153, DOI 10.1016/j.watres.2018.10.037
   Hu HW, 2013, SOIL BIOL BIOCHEM, V64, P18, DOI 10.1016/j.soilbio.2013.04.003
   Hu SH, 2018, WATER AIR SOIL POLL, V229, DOI 10.1007/s11270-018-3713-5
   Hu YS, 2020, WATER RES, V179, DOI 10.1016/j.watres.2020.115914
   Huang X, 2020, BIORESOURCE TECHNOL, V315, DOI 10.1016/j.biortech.2020.123814
   Ji BH, 2021, ENVIRON POLLUT, V271, DOI 10.1016/j.envpol.2020.116328
   Ji BH, 2020, BIORESOURCE TECHNOL, V302, DOI 10.1016/j.biortech.2020.122890
   Jia LX, 2020, WATER RES, V169, DOI 10.1016/j.watres.2019.115285
   Keller AH, 2018, MICROB ECOL, V75, P941, DOI 10.1007/s00248-017-1100-1
   Korshunova TY, 2017, BIOL BULL+, V44, P493, DOI 10.1134/S1062359017050090
   Li J, 2021, BIORESOURCE TECHNOL, V329, DOI 10.1016/j.biortech.2021.124897
   Li YY, 2020, BIORESOURCE TECHNOL, V300, DOI 10.1016/j.biortech.2019.122682
   Liu HQ, 2021, SCI TOTAL ENVIRON, V764, DOI 10.1016/j.scitotenv.2020.144293
   Liu HQ, 2019, CHEM ENG J, V362, P702, DOI 10.1016/j.cej.2019.01.067
   Liu Y, 2006, BIOTECHNOL ADV, V24, P115, DOI 10.1016/j.biotechadv.2005.08.001
   Lu JY, 2019, ENVIRON INT, V129, P273, DOI 10.1016/j.envint.2019.05.057
   Ma YH, 2020, J HAZARD MATER, V395, DOI 10.1016/j.jhazmat.2020.122612
   Maucieri C, 2017, AGR FOREST METEOROL, V236, P175, DOI 10.1016/j.agrformet.2017.01.006
   Peng YY, 2021, SCI TOTAL ENVIRON, V775, DOI 10.1016/j.scitotenv.2021.145137
   Reinhold-Hurek B, 2000, INT J SYST EVOL MICR, V50, P649, DOI 10.1099/00207713-50-2-649
   Schaedler F, 2018, APPL ENVIRON MICROB, V84, DOI 10.1128/AEM.02013-17
   SEPA C., 2002, WAT WAST AN METH, Vfourth
   Si ZH, 2021, J CLEAN PROD, V280, DOI 10.1016/j.jclepro.2020.124304
   Si ZH, 2020, J HAZARD MATER, V393, DOI 10.1016/j.jhazmat.2020.122407
   Su C, 2021, J CLEAN PROD, V293, DOI 10.1016/j.jclepro.2021.126152
   Su JF, 2019, BIORESOURCE TECHNOL, V286, DOI 10.1016/j.biortech.2019.121407
   Sun SS, 2021, ENVIRON POLLUT, V268, DOI 10.1016/j.envpol.2020.115842
   Tang SY, 2020, BIORESOURCE TECHNOL, V314, DOI 10.1016/j.biortech.2020.123759
   Tu LY, 2019, SCI TOTAL ENVIRON, V685, P806, DOI 10.1016/j.scitotenv.2019.06.243
   Wang XH, 2019, FRONT ENV SCI ENG, V13, DOI 10.1007/s11783-019-1097-4
   Wang YT, 2020, SCI TOTAL ENVIRON, V701, DOI 10.1016/j.scitotenv.2019.134736
   Wu HM, 2019, CHEMOSPHERE, V228, P264, DOI 10.1016/j.chemosphere.2019.04.143
   Wu SB, 2014, WATER RES, V57, P40, DOI 10.1016/j.watres.2014.03.020
   Yabuuchi E., 2015, BERGEYS MANUAL SYSTE, DOI [10.1002/9781118960608.gbm00941, DOI 10.1002/9781118960608.GBM00941]
   Yan BZ, 2008, ENVIRON SCI TECHNOL, V42, P6526, DOI 10.1021/es800620f
   Yuan CB, 2020, CHEM ENG J, V392, DOI 10.1016/j.cej.2020.124840
   Zhong L, 2021, SCI TOTAL ENVIRON, V789, DOI 10.1016/j.scitotenv.2021.147761
NR 49
TC 9
Z9 12
U1 55
U2 135
PU ELSEVIER SCI LTD
PI OXFORD
PA THE BOULEVARD, LANGFORD LANE, KIDLINGTON, OXFORD OX5 1GB, OXON, ENGLAND
SN 0959-6526
EI 1879-1786
J9 J CLEAN PROD
JI J. Clean Prod.
PD MAR 15
PY 2022
VL 342
AR 130934
DI 10.1016/j.jclepro.2022.130934
EA FEB 2022
PG 11
WC Green & Sustainable Science & Technology; Engineering, Environmental;
   Environmental Sciences
WE Science Citation Index Expanded (SCI-EXPANDED)
SC Science & Technology - Other Topics; Engineering; Environmental Sciences
   & Ecology
GA 2Q1GZ
UT WOS:000820177700002
DA 2023-11-17
ER

PT J
AU Bouchard, NR
   Osmond, DL
   Winston, RJ
   Hunt, WF
AF Bouchard, Natalie R.
   Osmond, Deanna L.
   Winston, Ryan J.
   Hunt, William F.
TI The capacity of roadside vegetated filter strips and swales to sequester
   carbon
SO ECOLOGICAL ENGINEERING
LA English
DT Article
DE Carbon sequestration; Vegetated filter strip; Swale; Highway; Ecosystem
   service; Stormwater control measure; Right-of-way; Transportation;
   Wetland
ID SOIL ORGANIC-CARBON; MANAGEMENT; SEQUESTRATION; URBAN; GRASS;
   PERFORMANCE; DYNAMICS; STOCKS; FIELD
AB Carbon capture and storage within vegetation and soil is impacted by changing land uses, which results in either a net source or sink of greenhouse gases (GHGs) to the atmosphere. Transportation corridors are present world-wide, and the vegetated filter strip and vegetated swale (VFS/VS), a common stormwater control measure, often constitutes the right-of-way (ROW) adjacent to roadways. The roadway environment, specifically carbon pools in North Carolina highway ROWs, were studied for carbon sequestration potential, an important ecosystem service. The study was conducted in two North Carolina physiographic regions: the Piedmont (characterized by clay-influenced soils) and the Coastal Plain (predominantly sandy soils). Approximately 700 soil samples were collected in VFS/VSs and wetland swales alongside major highways and analyzed for percent total soil C (% total C) and bulk density to obtain the C density. Mean soil C densities (per unit area) were 2.55 +/- 0.13 kg C m(-2) (mean +/- standard error, n = 160, 0.2 m sample depth) in the Piedmont and 4.14 +/- 0.15 kg C m(-2) (n = 160,0.2 m depth) in Coastal Plain highway VFS/VSs. Previous studies on grasslands had similar C density values to those observed in this study; thus, grasslands could be a surrogate land use for highway VFS/VSs. A thirty-seven year soil chronosequence characterized C accumulation in Piedmont VFS/VSs. Carbon density increases showed an association with age in Piedmont VFS/VSs only, which were calculated to reach maximum C density of 3.34 kg C m(-2), at age = 21.5 years. Previous studies on grasslands show similar C density and accumulation values to those observed in this study; thus, again grasslands could be a surrogate land use for highway VFS/VSs. Carbon density did not differ between dry or wetland swales, although % total C was significantly greater in wetland swales. The mean VS C density was 3.05 +/- 0.13 kg C m(-2) (n = 40, 0.2 m depth), while that for wetland swales was 5.04 +/- 0.73 kg C m(-2) (n = 44, 0.2 m depth). To promote C sequestration in the vegetated ROW, wetland swales appear preferable to dry swales. (C) 2013 Elsevier B.V. All rights reserved.
C1 [Bouchard, Natalie R.; Winston, Ryan J.; Hunt, William F.] N Carolina State Univ, Dept Biol & Agr Engn, Raleigh, NC 27695 USA.
   [Osmond, Deanna L.] N Carolina State Univ, Dept Soil Sci, Raleigh, NC 27695 USA.
C3 North Carolina State University; North Carolina State University
RP Hunt, WF (通讯作者)，N Carolina State Univ, Dept Biol & Agr Engn, POB 7625, Raleigh, NC 27695 USA.
EM nrboucha@ncsu.edu; Deanna_osmond@ncsu.edu; rjwinsto@ncsu.edu;
   wfhunt@ncsu.edu
RI Winston, Ryan/K-8973-2012
OI Winston, Ryan/0000-0003-4218-877X; Osmond, Deanna/0000-0002-6336-8318
FU NCDOT Highway Stormwater Program
FX The authors thank staff from North Carolina Department of Transportation
   (NCDOT)'s Highway Stormwater Program, particularly Matt Lauffer and
   Ernie Hahn. Funding for this project was provided by the NCDOT Highway
   Stormwater Program.
CR Blake G. R., 1986, Methods of soil analysis. Part 1. Physical and mineralogical methods, P377
   Bouchard N. R., 2012, THESIS N CAROLINA ST
   Conant RT, 2001, ECOL APPL, V11, P343, DOI 10.1890/1051-0761(2001)011[0343:GMACIG]2.0.CO;2
   Davies ZG, 2011, J APPL ECOL, V48, P1125, DOI 10.1111/j.1365-2664.2011.02021.x
   Deletic A, 2006, J HYDROL, V317, P261, DOI 10.1016/j.jhydrol.2005.05.021
   Department of Transportation Federal Highway Administration (USDOT-FHWA), 2010, US HIGHW CLIM CHANG
   Gee G.W., 1990, METHODS SOIL ANAL 1, V9, P383
   Golubiewski NE, 2006, ECOL APPL, V16, P555, DOI 10.1890/1051-0761(2006)016[0555:UIGCPE]2.0.CO;2
   Grimm NB, 2008, SCIENCE, V319, P756, DOI 10.1126/science.1150195
   Jastrow JD, 2007, CLIMATIC CHANGE, V80, P5, DOI 10.1007/s10584-006-9178-3
   Johnson DW, 2002, ENVIRON POLLUT, V116, pS201, DOI 10.1016/S0269-7491(01)00252-4
   Kaye JP, 2005, GLOBAL CHANGE BIOL, V11, P575, DOI 10.1111/j.1365-2486.2005.00921.x
   Lal R, 2004, GEODERMA, V123, P1, DOI 10.1016/j.geoderma.2004.01.032
   Line DE, 2009, J IRRIG DRAIN ENG, V135, P217, DOI 10.1061/(ASCE)0733-9437(2009)135:2(217)
   Litynski JT, 2006, ENVIRON INT, V32, P128, DOI 10.1016/j.envint.2005.05.047
   Masson-Delmotte V., 2018, CLIMATE CHANGE 2007
   Moore TLC, 2012, WATER RES, V46, P6811, DOI 10.1016/j.watres.2011.11.026
   Moore TLC, 2011, ECOL ENG, V37, P589, DOI 10.1016/j.ecoleng.2010.12.015
   Murray BC, 2007, CLIMATIC CHANGE, V80, P127, DOI 10.1007/s10584-006-9169-4
   Neill C, 1998, ADV SOIL S, P9
   Osmond DL, 2004, J ENVIRON QUAL, V33, P565, DOI 10.2134/jeq2004.0565
   Post WM, 2009, GEOPHYS MONOGR SER, V183, P73, DOI 10.1029/2008GM000753
   Post WM, 2000, GLOBAL CHANGE BIOL, V6, P317, DOI 10.1046/j.1365-2486.2000.00308.x
   Pouyat Richard V., 2009, Urban Ecosystems, V12, P45, DOI 10.1007/s11252-008-0059-6
   Qian YL, 2010, SOIL SCI SOC AM J, V74, P366, DOI 10.2136/sssaj2009.0075
   Qian YL, 2003, J ENVIRON QUAL, V32, P1694, DOI 10.2134/jeq2003.1694
   UN, 2010, WORLD URB PROSP 2009
   Unger P.W., 2009, SOIL CARBON SEQUESTR, V57, P123
   West TO, 2004, ENVIRON MANAGE, V33, P507, DOI 10.1007/s00267-003-9108-3
   Winston RJ, 2012, J ENVIRON ENG, V138, P101, DOI 10.1061/(ASCE)EE.1943-7870.0000454
   Wu JS, 1998, J ENVIRON ENG, V124, P584, DOI 10.1061/(ASCE)0733-9372(1998)124:7(584)
NR 31
TC 34
Z9 35
U1 0
U2 91
PU ELSEVIER
PI AMSTERDAM
PA RADARWEG 29, 1043 NX AMSTERDAM, NETHERLANDS
SN 0925-8574
EI 1872-6992
J9 ECOL ENG
JI Ecol. Eng.
PD MAY
PY 2013
VL 54
BP 227
EP 232
DI 10.1016/j.ecoleng.2013.01.018
PG 6
WC Ecology; Engineering, Environmental; Environmental Sciences
WE Science Citation Index Expanded (SCI-EXPANDED)
SC Environmental Sciences & Ecology; Engineering
GA 133HM
UT WOS:000318129500026
DA 2023-11-17
ER

PT J
AU Jahangir, MMR
   Fenton, O
   Müller, C
   Harrington, R
   Johnston, P
   Richards, KG
AF Jahangir, M. M. R.
   Fenton, O.
   Mueller, C.
   Harrington, R.
   Johnston, P.
   Richards, K. G.
TI <i>In situ</i> denitrification and DNRA rates in groundwater beneath an
   integrated constructed wetland
SO WATER RESEARCH
LA English
DT Article
DE Push-pull; N-15 enrichment; Denitrification; N2O emissions; DNRA;
   Integrated constructed wetland
ID DISSIMILATORY NITRATE REDUCTION; GREENHOUSE-GAS EMISSIONS;
   NITROUS-OXIDE; WATER DENITRIFICATION; N2O EMISSIONS; AMMONIUM DNRA;
   SOIL; SEDIMENTS; REMOVAL; DYNAMICS
AB Evaluation of the environmental benefits of constructed wetlands (CWs) requires an understanding of their impacts on the groundwater quality under the wetlands. Empirical mass-balance (nitrogen in/nitrogen out) approaches for estimating nitrogen (N) removal in CWs do not characterise the final fate of N; where nitrate (NO3--N) could be reduced to either ammonium (NH4+-N) or N-2 with the potential for significant production of N2O. Herein, in situ denitrification and DNRA (dissimilatory nitrate reduction to ammonium) rates were measured in groundwater beneath cells of an earthen lined integrated constructed wetland (ICW, used to remove the nutrients from municipal wastewater) using the N-15-enriched NO3-N push-pull method. Experiments were conducted utilising replicated (n = 3) shallow (1 m depth) and deep (4 m depth) piezometers installed along two control planes. These control planes allowed for the assessment of groundwater underlying high (Cell 2, septic tank waste) and low (Cell 3) load cells of the ICW. Background piezometers were also installed off-site. Results showed that denitrification (N2O-N + N-2-N) and DNRA were major NO3--N consumption processes accounting together for 54-79% of the total biochemical consumption of the applied NO3--N. Of which 14-16% and 40-63% were consumed by denitrification and DNRA, respectively. Both processes differed significantly across ICW cells indicating that N transformation depends on nutrient loading rates and were significantly higher in shallow compared to the deep groundwater. In such a reduced environment (low dissolved oxygen and low redox potential), higher DNRA over the denitrification rate can be attributed to the high C concentration and high TC/NO3--N ratio. Low pH (6.5-7.1) in this system might have limited denitrification to some extent to an incomplete state, evidenced by a high N2O-N/(N2O-N+N-2-N) ratio (0.35 +/- 0.17, SE). A relatively higher N2O-N/N2O-N+-N-2-N) ratio and higher DNRA rate over denitrification, suggest that the end products of N transformations are reactive. This N2O can be consumed to N-2 and/or emitted to the atmosphere. The DNRA rate and accumulation of NH4+-N indicated that the ICW created a suitable groundwater biogeochemical environment that enhanced NO3-N reduction to NH4+-N. This study showed that CWs significantly influence NO3-N attenuation to reactive forms of N in the groundwater beneath them and that solely focusing on within wetland NO3-N attenuation can underestimate the environmental benefits of wetlands. (C) 2017 Elsevier Ltd. All rights reserved.
C1 [Jahangir, M. M. R.; Johnston, P.] Trinity Coll Dublin, Dept Civil Struct & Environm Engn, Dublin, Ireland.
   [Jahangir, M. M. R.; Fenton, O.; Richards, K. G.] Johnstown Castle Co, Teagasc Environm Res Ctr, Wexford, Ireland.
   [Jahangir, M. M. R.] Bangladesh Agr Univ, Dept Soil Sci, Mymenisngh 2202, Bangladesh.
   [Mueller, C.] Univ Coll Dublin, Sch Biol & Environm Sci, Dublin, Ireland.
   [Mueller, C.] Justus Liebig Univ Giessen, Dept Plant Ecol IFZ, Giessen, Germany.
   [Harrington, R.] Vesi Environm Ltd Co, Cork, Ireland.
C3 Trinity College Dublin; Teagasc; Bangladesh Agricultural University
   (BAU); University College Dublin; Justus Liebig University Giessen
RP Jahangir, MMR (通讯作者)，Johnstown Castle Co, Teagasc Environm Res Ctr, Wexford, Ireland.
EM jahangim@tcd.ie
RI Richards, Karl/ABF-1109-2020; Fenton, Owen/D-4377-2009; Müller,
   Christoph/F-9521-2010; Richards, Karl G./A-5606-2010; Jahangir, Mohammad
   MR/F-3104-2011
OI Richards, Karl/0000-0002-3703-3450; Fenton, Owen/0000-0001-7119-2538;
   Richards, Karl G./0000-0002-3703-3450; Jahangir, Mohammad
   MR/0000-0002-9501-3239
FU Irish Research Council; Department of Agriculture, Food and Marine;
   University of Dublin, Trinity College
FX The research was funded by Irish Research Council and Department of
   Agriculture, Food and Marine in Association with The University of
   Dublin, Trinity College. The authors are very thankful to Paul Carroll
   at Waterford County Council, Ireland and Vesi International Ltd., Cork
   for facilitating access to the ICW site for conducting the experiment.
   We would like to extend our gratitude to Denis Brennan, Cathal Somers
   and John Murphy at Teagasc Environment Research Centre for their help in
   field and lab work. This study was also associated with the German
   Science Foundation research unit DASIM (FOR2337) "Denitrification in
   Agricultural Soils: Integrated control and Modelling at various scales".
CR Addy K, 2002, J ENVIRON QUAL, V31, P1017, DOI 10.2134/jeq2002.1017
   [Anonymous], 1994, METHODS SOIL ANAL 2
   Askew F.E., 2005, STANDARD METHODS EXA, V21st, P4
   Bakken LR, 2012, PHILOS T R SOC B, V367, P1226, DOI 10.1098/rstb.2011.0321
   Barrett M, 2013, ENVIRON SCI POLLUT R, V20, P6646, DOI 10.1007/s11356-013-1729-3
   Beaulieu JJ, 2011, P NATL ACAD SCI USA, V108, P214, DOI 10.1073/pnas.1011464108
   BROOKS PD, 1989, SOIL SCI SOC AM J, V53, P1707, DOI 10.2136/sssaj1989.03615995005300060016x
   Burgin A. J., 2013, SSSA BOOK SERIES, V10, P307
   Burgin AJ, 2008, ECOSYSTEMS, V11, P908, DOI 10.1007/s10021-008-9169-5
   Burgin AJ, 2007, FRONT ECOL ENVIRON, V5, P89, DOI 10.1890/1540-9295(2007)5[89:HWOTRO]2.0.CO;2
   Carleton JN, 2000, WATER ENVIRON RES, V72, P295, DOI 10.2175/106143000X137518
   Clément JC, 2002, J ENVIRON QUAL, V31, P1025, DOI 10.2134/jeq2002.1025
   Craig M., 2010, WATER QUALITY IRELAN, P15
   DALSGAARD T, 1994, APPL ENVIRON MICROB, V60, P291, DOI 10.1128/AEM.60.1.291-297.1994
   DAVIDSON EA, 1988, SOIL SCI SOC AM J, V52, P1201, DOI 10.2136/sssaj1988.03615995005200040060x
   Davies CM, 2000, J APPL MICROBIOL, V89, P349, DOI 10.1046/j.1365-2672.2000.01118.x
   Dzakpasu M, 2014, GROUND WATER MONIT R, V34, P51, DOI 10.1111/gwmr.12059
   Dzakpasu M, 2012, ECOL ENG, V41, P41, DOI 10.1016/j.ecoleng.2012.01.010
   Fazzolari E, 1998, EUR J SOIL BIOL, V34, P47, DOI 10.1016/S1164-5563(99)80006-5
   Fenton O, 2009, J ENVIRON MANAGE, V90, P3135, DOI 10.1016/j.jenvman.2009.05.024
   Fenton O, 2011, ECOL ENG, V37, P1304, DOI 10.1016/j.ecoleng.2011.03.025
   Freeze R. H., 1979, GROUND WATER
   Gardner WS, 2006, LIMNOL OCEANOGR, V51, P558, DOI 10.4319/lo.2006.51.1_part_2.0558
   Giblin AE, 2013, OCEANOGRAPHY, V26, P124, DOI 10.5670/oceanog.2013.54
   Gill LW, 2014, ECOL ENG, V70, P133, DOI 10.1016/j.ecoleng.2014.03.056
   Grebliunas BD, 2016, SPRINGERPLUS, V5, DOI 10.1186/s40064-016-1820-6
   Harrington R., 2007, International Journal of Water, V3, P243, DOI 10.1504/IJW.2007.015217
   Harrison MD, 2011, J ENVIRON QUAL, V40, P634, DOI 10.2134/jeq2010.0335
   Hirashi T., 2014, IPCC 2013 S, P354
   Huygens D, 2013, SSSA BOOK S, V10, P553, DOI 10.2136/sssabookser10.c30
   Ibrahim TG, 2013, BIOL ENVIRON, V113B, P169, DOI 10.3318/BIOE.2013.13
   IPCC, 2013, INTERGOV PANEL CLIM, V36
   Jahangir MMR, 2016, HYDROL EARTH SYST SC, V20, P109, DOI 10.5194/hess-20-109-2016
   Jahangir MMR, 2013, WATER AIR SOIL POLL, V224, DOI 10.1007/s11270-013-1693-z
   Jahangir MMR, 2013, J CONTAM HYDROL, V152, P70, DOI 10.1016/j.jconhyd.2013.06.007
   Jahangir MMR, 2012, J ENVIRON MANAGE, V111, P208, DOI 10.1016/j.jenvman.2012.06.033
   Janse JH, 1998, ENVIRON POLLUT, V102, P547, DOI 10.1016/S0269-7491(98)80082-1
   KANA TM, 1994, ANAL CHEM, V66, P4166, DOI 10.1021/ac00095a009
   Kartal B, 2007, ENVIRON MICROBIOL, V9, P635, DOI 10.1111/j.1462-2920.2006.01183.x
   Kellogg DQ, 2005, J ENVIRON QUAL, V34, P524, DOI 10.2134/jeq2005.0524
   Kelso BHL, 1997, APPL ENVIRON MICROB, V63, P4679, DOI 10.1128/AEM.63.12.4679-4685.1997
   KOROM SF, 1992, WATER RESOUR RES, V28, P1657, DOI 10.1029/92WR00252
   Kraft B, 2014, SCIENCE, V345, P676, DOI 10.1126/science.1254070
   Lee CG, 2009, ENG LIFE SCI, V9, P11, DOI 10.1002/elsc.200800049
   LEMON E, 1981, LIMNOL OCEANOGR, V26, P867, DOI 10.4319/lo.1981.26.5.0867
   McCarty GW, 2007, BIOL FERT SOILS, V43, P691, DOI 10.1007/s00374-006-0151-0
   Mian I.A., 2009, JOINT SSSI BSSS ANN, P97
   Mosier A. R., 1993, Nitrogen isotope techniques., P181
   Necpalova M, 2012, SCI TOTAL ENVIRON, V432, P159, DOI 10.1016/j.scitotenv.2012.05.091
   Needeman BA, 2007, J SOIL WATER CONSERV, V62, P171
   Nijburg JW, 1997, MICROBIAL ECOL, V34, P254, DOI 10.1007/s002489900055
   Nijburg JW, 1997, APPL ENVIRON MICROB, V63, P931, DOI 10.1128/AEM.63.3.931-937.1997
   O'Luanaigh ND, 2010, ECOL ENG, V36, P1266, DOI 10.1016/j.ecoleng.2010.06.002
   Ockenden MC, 2014, J ENVIRON MANAGE, V135, P54, DOI 10.1016/j.jenvman.2014.01.015
   Pett-Ridge J, 2006, BIOGEOCHEMISTRY, V81, P95, DOI 10.1007/s10533-006-9032-8
   Riya S, 2010, KAGAKU KOGAKU RONBUN, V36, P229, DOI 10.1252/kakoronbunshu.36.229
   Rütting T, 2011, BIOGEOSCIENCES, V8, P1779, DOI 10.5194/bg-8-1779-2011
   Rysgaard S, 1996, HYDROBIOLOGIA, V329, P133, DOI 10.1007/BF00034553
   Sahrawat KL, 2004, COMMUN SOIL SCI PLAN, V35, P399, DOI 10.1081/CSS-120029721
   SAS Institute Inc, 2009, SAS STAT 9 2 US GUID
   SAXTON KE, 1986, SOIL SCI SOC AM J, V50, P1031, DOI 10.2136/sssaj1986.03615995005000040039x
   Schmidt CS, 2011, SOIL BIOL BIOCHEM, V43, P1607, DOI 10.1016/j.soilbio.2011.02.015
   Scholz M., 2005, INT J ENVIRON STUD, V62, P421, DOI [10.1080/00207230500119783, DOI 10.1080/00207230500119783]
   Scott JT, 2008, BIOGEOCHEMISTRY, V87, P99, DOI 10.1007/s10533-007-9171-6
   Sirivedhin T, 2006, ECOL ENG, V26, P167, DOI 10.1016/j.ecoleng.2005.09.001
   Song GD, 2013, BIOGEOSCIENCES, V10, P6851, DOI 10.5194/bg-10-6851-2013
   Sovik AK, 2006, J ENVIRON QUAL, V35, P2360, DOI 10.2134/jeq2006.0038
   Strom Lena, 2007, Wetlands Ecology and Management, V15, P43, DOI 10.1007/s11273-006-9010-x
   Takaya N, 2002, J BIOSCI BIOENG, V94, P506, DOI 10.1016/S1389-1723(02)80187-6
   Tanner CC, 2011, J ENVIRON QUAL, V40, P620, DOI 10.2134/jeq2009.0470
   Tesoriero AJ, 2000, WATER RESOUR RES, V36, P1545, DOI 10.1029/2000WR900035
   Thayalakumaran T, 2008, AGR WATER MANAGE, V95, P103, DOI 10.1016/j.agwat.2007.09.003
   Tiedje J. M., 1982, Methods of soil analysis. Part 2. Chemical and microbiological properties, P1011
   van den Berg EM, 2015, ISME J, V9, P2153, DOI 10.1038/ismej.2015.26
   Vymazal J, 2007, SCI TOTAL ENVIRON, V380, P48, DOI 10.1016/j.scitotenv.2006.09.014
   Washbourne IJ, 2011, AQUAT MICROB ECOL, V65, P55, DOI 10.3354/ame01538
   Xue Y, 1999, J ENVIRON QUAL, V28, P263, DOI 10.2134/jeq1999.00472425002800010032x
   Yoon S, 2015, ISME J, V9, P1093, DOI 10.1038/ismej.2014.201
NR 78
TC 66
Z9 74
U1 14
U2 253
PU PERGAMON-ELSEVIER SCIENCE LTD
PI OXFORD
PA THE BOULEVARD, LANGFORD LANE, KIDLINGTON, OXFORD OX5 1GB, ENGLAND
SN 0043-1354
EI 1879-2448
J9 WATER RES
JI Water Res.
PD MAR 15
PY 2017
VL 111
BP 254
EP 264
DI 10.1016/j.watres.2017.01.015
PG 11
WC Engineering, Environmental; Environmental Sciences; Water Resources
WE Science Citation Index Expanded (SCI-EXPANDED)
SC Engineering; Environmental Sciences & Ecology; Water Resources
GA EM3MI
UT WOS:000395218900028
PM 28088722
OA hybrid
DA 2023-11-17
ER

PT J
AU Cui, Q
   Ammar, ME
   Iravani, M
   Kariyeva, J
   Faramarzi, M
AF Cui, Quan
   Ammar, Mohamed E.
   Iravani, Majid
   Kariyeva, Jahan
   Faramarzi, Monireh
TI Regional wetland water storage changes: The influence of future climate
   on geographically isolated wetlands
SO ECOLOGICAL INDICATORS
LA English
DT Article
DE Climate change; Hydrologic modelling; Machine Learning; Wetland
   geographic features; Wetland monitoring indicator; Wetland water balance
ID HYDROLOGIC CONNECTIVITY; DOWNSCALING EXTREMES; ALBERTA; VOLUME; MODEL;
   MULTIPLE; EVAPORATION; ENSEMBLE; CLASSIFICATION; COMBINATION
AB Geographically Isolated Wetlands (GIWs) are essential ecological and ecosystem entities that are vulnerable to climate change. The water storage volume (WSV) of GIWs is an important indicator to monitor their health and ecosystem services. Therefore, the projection of changes in future WSV of GIWs is crucial for conservation policies that are typically set at the regional scale. A limiting factor for the extended spatial projection of WSV of GIWs is the lack of data on their geometry, bathymetry, and the complexity of hydrologic relation to the surrounding drainage basin and the climate at a regional scale. In this study, we developed a hybrid Machine Learning (ML) - hydrologic modelling approach, from which a number of indices and variables derived to assess WSV of GIWs. We projected future changes in WSV of about a hundred thousand GIWs across 17 large river basins in western Canada, using a nine-model ensemble climate simulations under two greenhouse gas emissions scenarios (i.e., RCP 2.6 and RCP 8.5). We estimated the baseline WSV by developing ML models using water depth measurements and geographical information features from 234 surveyed GIWs across the study area. Future WSV was quantified using a three-step procedure, where water balance simulations were facilitated through the Soil and Water Assessment Tool (SWAT) for the 2018-2034 period, and GIW specific mass-balance components were adapted using remote sensing data. The spatiotemporal analysis of the WSV offers new in-sights, and reveals (1) a baseline provincial WSV of 550 million m(3), with an average of 5,508 m(3) per GIW, (2) a decreasing future WSV at annual rates of -2.58 and -2.62 million m(3) for RCP 2.6 and RCP 8.5, respectively, and (3) the minimum and maximum WSV loss rates occurring during October and February, respectively, and (4) a diverse trend and magnitude of changes in WSV across 17 river basins. Finally, we state that while a group of hydrologic, climatic, and geographic processes and factors drives WSV of GIWs, the dominating driving force in WSV trends might be spatially and temporally different depending on the environmental conditions and characteristics of river basins and their associated GIWs. This study facilitates a better understanding of the connections between the WSV of GIWs and watershed-scale hydrology and climate change across multiple spatial scales.
C1 [Cui, Quan; Ammar, Mohamed E.; Faramarzi, Monireh] Univ Alberta, Dept Earth & Atmospher Sci, Watershed Sci & Modelling Lab, Edmonton, AB T6G 2E3, Canada.
   [Ammar, Mohamed E.] Cairo Univ, Fac Engn, Dept Irrigat & Hydraul Engn, Giza, Egypt.
   [Iravani, Majid; Kariyeva, Jahan] Univ Alberta, Alberta Biodivers Monitoring Inst, Edmonton, AB T6G 2E3, Canada.
C3 University of Alberta; Egyptian Knowledge Bank (EKB); Cairo University;
   University of Alberta
RP Faramarzi, M (通讯作者)，Univ Alberta, Dept Earth & Atmospher Sci, Watershed Sci & Modelling Lab, Edmonton, AB T6G 2E3, Canada.
EM faramarz@ualberta.ca
RI CUI, Quan/J-7380-2013
OI CUI, Quan/0000-0002-2031-1581
FU Campus Alberta Innovation Program Chair [RES0034497]; Natural Sciences
   and Engineering Research Council of Canada [RES0043463]; Alberta
   Biodiversity Monitoring Institute [RES0030783]
FX The first two authors contributed equally to this study. Funding for
   this study has been received from Campus Alberta Innovation Program
   Chair (Grant#RES0034497), and Natural Sciences and Engineering Research
   Council of Canada Discovery Grant (Grant#RES0043463), and Alberta
   Biodiversity Monitoring Institute (Grant#RES0030783).
CR Abel BD, 2020, ENVIRON RES LETT, V15, DOI 10.1088/1748-9326/ab7465
   Abtew W., 2005, P 2005 ASAE ANN M AM, P1, DOI [10.13031/2013.19812, DOI 10.13031/2013.19812]
   Alberta Biodiversity Monitoring institute-ABMI, 2018, WETL FIELD DAT COLL
   Allen R. G., 1998, FAO Irrigation and Drainage Paper
   Ameli AA, 2017, HYDROL EARTH SYST SC, V21, P1791, DOI 10.5194/hess-21-1791-2017
   Ammar ME, 2020, ADV WATER RESOUR, V136, DOI 10.1016/j.advwatres.2019.103463
   Ammar ME, 2019, J ENVIRON MANAGE, V238, P460, DOI 10.1016/j.jenvman.2019.03.030
   Bellocchi G, 2010, AGRON SUSTAIN DEV, V30, P109, DOI 10.1051/agro/2009001
   Bhullar GS, 2013, BMC ECOL, V13, DOI 10.1186/1472-6785-13-32
   Blewitt ME, 2008, NAT GENET, V40, P663, DOI 10.1038/ng.142
   Brooks RT, 2002, WETLANDS, V22, P247, DOI 10.1672/0277-5212(2002)022[0247:DAVAHR]2.0.CO;2
   Brunner MI, 2019, ADV WATER RESOUR, V123, P134, DOI 10.1016/j.advwatres.2018.11.013
   Budhathoki S, 2020, HYDROL RES, V51, P505, DOI 10.2166/nh.2020.109
   Bürger G, 2013, J CLIMATE, V26, P3429, DOI 10.1175/JCLI-D-12-00249.1
   Bürger G, 2012, J CLIMATE, V25, P4366, DOI 10.1175/JCLI-D-11-00408.1
   Bullock A, 2003, HYDROL EARTH SYST SC, V7, P358, DOI 10.5194/hess-7-358-2003
   Bunker R.P., 2019, J APPL COMPUT INFORM, V15, P27, DOI DOI 10.1016/J.ACI.2017.09.005
   Burn DH, 2016, CAN WATER RESOUR J, V41, P139, DOI 10.1080/07011784.2015.1026844
   Cannon AJ, 2015, J CLIMATE, V28, P1260, DOI 10.1175/JCLI-D-14-00636.1
   Carter C, 2019, INT J APPL EARTH OBS, V78, P86, DOI 10.1016/j.jag.2019.01.020
   CIHLAR J, 1991, REMOTE SENS ENVIRON, V35, P279, DOI 10.1016/0034-4257(91)90018-2
   Cohen MJ, 2016, P NATL ACAD SCI USA, V113, P1978, DOI 10.1073/pnas.1512650113
   Cui Q., 2016, An optimization analysis method for eliminating the mutual linear problem of regression data in complex system, Patent No. [CN105825288A, 105825288]
   DeLancey ER, 2018, CAN J REMOTE SENS, V44, P1, DOI 10.1080/07038992.2018.1417734
   Devito K, 2005, HYDROL PROCESS, V19, P1705, DOI 10.1002/hyp.5881
   Dumanski S, 2015, HYDROL PROCESS, V29, P3893, DOI 10.1002/hyp.10567
   EISENLOHR WS, 1966, WATER RESOUR RES, V2, P443, DOI 10.1029/WR002i003p00443
   Erwin KL, 2009, WETL ECOL MANAG, V17, P71, DOI 10.1007/s11273-008-9119-1
   Euliss NH, 2011, WETLANDS, V31, P713, DOI 10.1007/s13157-011-0187-2
   Evenson GR, 2018, J HYDROL X, V1, DOI 10.1016/j.hydroa.2018.10.002
   Fang X, 2010, HYDROL EARTH SYST SC, V14, P991, DOI 10.5194/hess-14-991-2010
   Faramarzi M, 2017, J HYDROL-REG STUD, V9, P48, DOI 10.1016/j.ejrh.2016.11.003
   Faramarzi M, 2015, ENVIRON MODELL SOFTW, V74, P48, DOI 10.1016/j.envsoft.2015.09.006
   Field CB, 2014, CLIMATE CHANGE 2014: IMPACTS, ADAPTATION, AND VULNERABILITY, PT A: GLOBAL AND SECTORAL ASPECTS, P1
   Foster T, 2018, ECOL ECON, V152, P9, DOI 10.1016/j.ecolecon.2018.05.019
   Gan TY, 1998, WATER RESOUR RES, V34, P3009, DOI 10.1029/98WR01265
   Gavin H, 2000, PHYS CHEM EARTH PT B, V25, P599, DOI 10.1016/S1464-1909(00)00071-X
   Gizaw MS, 2016, INT J CLIMATOL, V36, P208, DOI 10.1002/joc.4338
   Golden HE, 2016, ECOHYDROLOGY, V9, P21, DOI 10.1002/eco.1608
   Golden HE, 2014, ENVIRON MODELL SOFTW, V53, P190, DOI 10.1016/j.envsoft.2013.12.004
   Grayson RB, 1998, J HYDROL, V207, P68, DOI 10.1016/S0022-1694(98)00096-1
   Güntner A, 2004, HYDROLOG SCI J, V49, P901, DOI 10.1623/hysj.49.5.901.55139
   Gupta HV, 1998, WATER RESOUR RES, V34, P751, DOI 10.1029/97WR03495
   Hayashi M, 2000, J HYDROL, V237, P74, DOI 10.1016/S0022-1694(00)00300-0
   Humphrey GB, 2016, J HYDROL, V540, P623, DOI 10.1016/j.jhydrol.2016.06.026
   Islam Z, 2019, CAN J CIVIL ENG, V46, P287, DOI 10.1139/cjce-2018-0266
   Jiang RG, 2017, THEOR APPL CLIMATOL, V127, P725, DOI 10.1007/s00704-015-1664-y
   Jones CN, 2018, HYDROL PROCESS, V32, P305, DOI 10.1002/hyp.11405
   Junk WJ, 2013, AQUAT SCI, V75, P113, DOI 10.1007/s00027-012-0253-8
   Karran DJ, 2017, HYDROL EARTH SYST SC, V21, P1039, DOI 10.5194/hess-21-1039-2017
   Kim J, 1996, BOUND-LAY METEOROL, V79, P243, DOI 10.1007/BF00119440
   LAFLEUR P, 1990, CAN GEOGR-GEOGR CAN, V34, P79, DOI 10.1111/j.1541-0064.1990.tb01072.x
   Lane C.R., 2016, HYDROL PROCESS, V30, P153, DOI [10.1002/hyp.10610, DOI 10.1002/HYP.10610]
   Langan C, 2019, ECOL INDIC, V103, P434, DOI 10.1016/j.ecolind.2019.04.019
   Lee O, 2020, ECOL ENG, V149, DOI 10.1016/j.ecoleng.2020.105812
   Lee S., 2017, ENVIRON MODELL SOFTW, DOI [10.1016/j.envsoft.2017.11, DOI 10.1016/J.ENVSOFT.2017.11]
   Leibowitz SG, 2015, WETLANDS, V35, P997, DOI 10.1007/s13157-015-0691-x
   Liu JK, 2020, ECOL INDIC, V112, DOI 10.1016/j.ecolind.2020.106150
   Liu YB, 2008, HYDROL PROCESS, V22, P2901, DOI 10.1002/hyp.6874
   Marton JM, 2015, BIOSCIENCE, V65, P408, DOI 10.1093/biosci/biv009
   Masud MB, 2018, WATER-SUI, V10, DOI 10.3390/w10121810
   Masud MB, 2018, SCI TOTAL ENVIRON, V616, P208, DOI 10.1016/j.scitotenv.2017.11.004
   McLaughlin DL, 2014, WATER RESOUR RES, V50, P7153, DOI 10.1002/2013WR015002
   Messager ML, 2016, NAT COMMUN, V7, DOI 10.1038/ncomms13603
   Minke AG, 2010, WETLANDS, V30, P541, DOI 10.1007/s13157-010-0044-8
   Mohamed VA, 2012, PHYS CHEM EARTH, V47-48, P114, DOI 10.1016/j.pce.2011.08.005
   Mohammed FH, 2018, CAIRO INT BIOM ENG, P17, DOI 10.1109/CIBEC.2018.8641792
   Moriasi DN, 2007, T ASABE, V50, P885, DOI 10.13031/2013.23153
   Moudrak N., 2017, BIG STORMS HIT ROLE, P55
   Mushet DM, 2015, WETLANDS, V35, P423, DOI 10.1007/s13157-015-0631-9
   Neitsch S.L., 2011, SOIL WATER ASSESSMEN, DOI DOI 10.1016/J.SCITOTENV.2015.11.063
   Oliver M. A., 1990, International Journal of Geographical Information Systems, V4, P313, DOI 10.1080/02693799008941549
   Pan XC, 2017, HYDROL EARTH SYST SC, V21, P5401, DOI 10.5194/hess-21-5401-2017
   Pattison-Williams JK, 2018, ECOL ECON, V147, P36, DOI 10.1016/j.ecolecon.2017.12.026
   Pavlovskii I, 2018, J HYDROL, V563, P1147, DOI 10.1016/j.jhydrol.2017.09.053
   Perez-Valdivia C, 2011, DENDROCHRONOLOGIA, V29, P41, DOI 10.1016/j.dendro.2010.09.001
   Pomeroy JW, 2007, HYDROL PROCESS, V21, P2650, DOI 10.1002/hyp.6787
   Qi JY, 2019, ADV WATER RESOUR, V131, DOI 10.1016/j.advwatres.2019.103380
   Raghavendra NS, 2014, APPL SOFT COMPUT, V19, P372, DOI 10.1016/j.asoc.2014.02.002
   Ragno E, 2018, WATER RESOUR RES, V54, P1751, DOI 10.1002/2017WR021975
   Rahman MM, 2016, ENVIRON MODELL SOFTW, V84, P263, DOI 10.1016/j.envsoft.2016.07.003
   Rains MC, 2016, HYDROL PROCESS, V30, P153, DOI 10.1002/hyp.10610
   Rodríguez-Rodríguez M, 2018, WATER-SUI, V10, DOI 10.3390/w10101406
   Rooney RC, 2013, WETLANDS, V33, P1165, DOI 10.1007/s13157-013-0471-4
   Schmidt A, 2010, HYDROL EARTH SYST SC, V14, P79, DOI 10.5194/hess-14-79-2010
   Schneider R.R., 2013, BIODIVERS MANAG CLIM, P1
   Serran JN, 2018, WETLANDS, V38, P109, DOI 10.1007/s13157-017-0960-y
   Smerdon BD, 2012, ENVIRON EARTH SCI, V67, P1249, DOI 10.1007/s12665-012-1568-4
   Stocker TF, 2014, CLIMATE CHANGE 2013: THE PHYSICAL SCIENCE BASIS, P1, DOI 10.1017/cbo9781107415324
   Sun W, 2018, HYDROL PROCESS, V32, P421, DOI 10.1002/hyp.11429
   Talukdar S, 2020, J CLEAN PROD, V261, DOI 10.1016/j.jclepro.2020.120767
   Tan S, 2017, WATER-SUI, V9, DOI 10.3390/w9120995
   Tan XueZhi, 2017, International Journal of Climatology, V37, P1221
   Taylor KE, 2012, B AM METEOROL SOC, V93, P485, DOI 10.1175/BAMS-D-11-00094.1
   Thorslund J, 2018, LAND DEGRAD DEV, V29, P3954, DOI 10.1002/ldr.3145
   Tiner R.W., 2018, WETLAND STREAM RAPID, P21, DOI [10.1016/B978-0-12-805091-0.00017-7., DOI 10.1016/B978-0-12-805091-0.00017-7]
   Vaghefi SA, 2019, CLIM DYNAM, V53, P2861, DOI 10.1007/s00382-019-04664-w
   Voinov A, 2016, ENVIRON MODELL SOFTW, V77, P196, DOI 10.1016/j.envsoft.2015.11.016
   Wang X., 2008, T ASABE
   Weber M, 2017, J ENVIRON POL PLAN, V19, P279, DOI [10.1080/1523908X.2017.1308248, 10.1080/1523908x.2017.1308248]
   Wolfe JD, 2019, HYDROL EARTH SYST SC, V23, P3945, DOI 10.5194/hess-23-3945-2019
   Yang WH, 2016, J ENVIRON MANAGE, V174, P26, DOI 10.1016/j.jenvman.2016.03.001
   Yaseen ZM, 2015, J HYDROL, V530, P829, DOI 10.1016/j.jhydrol.2015.10.038
   Yavitt JB, 2010, NAT GEOSCI, V3, P749, DOI 10.1038/ngeo999
   Zaherpour J, 2019, ENVIRON MODELL SOFTW, V114, P112, DOI 10.1016/j.envsoft.2019.01.003
NR 105
TC 7
Z9 8
U1 3
U2 38
PU ELSEVIER
PI AMSTERDAM
PA RADARWEG 29, 1043 NX AMSTERDAM, NETHERLANDS
SN 1470-160X
EI 1872-7034
J9 ECOL INDIC
JI Ecol. Indic.
PD JAN
PY 2021
VL 120
AR 106941
DI 10.1016/j.ecolind.2020.106941
PG 17
WC Biodiversity Conservation; Environmental Sciences
WE Science Citation Index Expanded (SCI-EXPANDED)
SC Biodiversity & Conservation; Environmental Sciences & Ecology
GA OU9ZG
UT WOS:000591880800007
OA gold
DA 2023-11-17
ER

PT J
AU Scarpelli, TR
   Jacob, DJ
   Moran, M
   Reuland, F
   Gordon, D
AF Scarpelli, Tia R.
   Jacob, Daniel J.
   Moran, Michael
   Reuland, Frances
   Gordon, Deborah
TI A gridded inventory of Canada's anthropogenic methane emissions
SO ENVIRONMENTAL RESEARCH LETTERS
LA English
DT Article
DE Canada; oil and gas; methane; emissions
ID NORTH-AMERICAN METHANE; HIGH-SPATIAL-RESOLUTION; OIL SANDS REGION;
   ATMOSPHERIC METHANE; GAS; INVERSION; ALBERTA; TRENDS; SEASONALITY
AB Canada's anthropogenic methane emissions are reported annually to the United Nations Framework Convention on Climate Change through Canada's National Inventory Report (NIR). Evaluation of this policy-relevant inventory using observations of atmospheric methane requires prior information on the spatial distribution of emissions but that information is lacking in the NIR. Here we spatially allocate the NIR methane emissions for 2018 on a 0.1 degrees x 0.1 degrees grid (approximate to 10 km x 10 km) for individual source sectors and subsectors, with further resolution by source type for the oil/gas sector, using an ensemble of national and provincial geospatial datasets and including facility-level information from Canada's Greenhouse Gas Reporting Program. The highest emissions are from oil/gas production and livestock in western Canada, and landfills in eastern Canada. We find 11 hotspots emitting more than 1 metric ton h(-1) on the 0.1 degrees x 0.1 degrees grid. Oil sands mines in northeast Alberta contribute 3 of these hotspots even though oil sands contribute only 4% of national oil/gas emissions. Our gridded inventory shows large spatial differences with the EDGAR v5 inventory commonly used for inversions of atmospheric methane observations, which may reflect EDGAR's reliance on global geospatial datasets. Comparison of our spatially resolved inventory to atmospheric measurements in oil/gas production fields suggests that the NIR underestimates these emissions. We also find strong spatial overlap between oil/gas, livestock, and wetland emissions in western Canada that may complicate source attribution in inversions of atmospheric data.
C1 [Scarpelli, Tia R.; Jacob, Daniel J.] Harvard Univ, Cambridge, MA 02138 USA.
   [Moran, Michael] Environm & Climate Change Canada, Toronto, ON, Canada.
   [Reuland, Frances] Rocky Mt Inst, Boulder, CO 80301 USA.
   [Gordon, Deborah] Rocky Mt Inst, Providence, RI USA.
C3 Harvard University; Environment & Climate Change Canada
RP Scarpelli, TR (通讯作者)，Harvard Univ, Cambridge, MA 02138 USA.
EM tia.scarpelli@ed.ac.uk
OI Scarpelli, Tia/0000-0001-5544-8732
FU NASA Carbon Monitoring System; NDSEG Fellowship
FX This work was funded by the NASA Carbon Monitoring System. TRS was
   supported by a NDSEG Fellowship. We thank Junhua Zhang at ECCC for
   providing feedback on the manuscript. We also thank ECCC's Pollutant
   Inventories and Reporting Division for the provision of significant data
   sets.
CR Agriculture and Agri-Food Canada, 2019, BIOM INV MAPP AN TOO
   Alberta Energy Regulator, 2015, SER PUBL ST45 COAL M
   Alberta Energy Regulator, 2018, STAT SER ST26 ALB CO
   [Anonymous], 2019, EM DAT GLOB ATM RES
   [Anonymous], 2016, PAN CAN FRAM CLEAN G
   Ars S, 2020, ENVIRON SCI TECHNOL, V54, P15671, DOI 10.1021/acs.est.0c05386
   Atherton E, 2017, ATMOS CHEM PHYS, V17, P12405, DOI 10.5194/acp-17-12405-2017
   Baray S., 2021, ATMOS CHEM PHYS DISC, V2021, P1, DOI [10.5194/acp-2020-1195, DOI 10.5194/ACP-2020-1195]
   Baray S, 2018, ATMOS CHEM PHYS, V18, P7361, DOI 10.5194/acp-18-7361-2018
   BC Geological Survey, 2018, MINFILE PROD DAT MIN
   Bloom AA, 2017, GEOSCI MODEL DEV, V10, P2141, DOI 10.5194/gmd-10-2141-2017
   Brandt AR, 2018, ENVIRON RES LETT, V13, DOI 10.1088/1748-9326/aaae76
   CCRS, 2015, LNAD COV CAN
   Chan E, 2020, ENVIRON SCI TECHNOL, V54, P14899, DOI 10.1021/acs.est.0c04117
   Clarke G., 2019, PROVINCIAL OVERVIEW, P1
   Delwiche KB., 2021, J GEOPHYS RES-BIOGEO
   Desjardins RL, 2018, AGR FOREST METEOROL, V248, P48, DOI 10.1016/j.agrformet.2017.09.003
   ECCC, 2020, NAT INV REP 19990 20
   ECCC, 2017, STRAT SHORT LIV CLIM
   ECCC, 2019, GREENH GAS REP PROGR
   ECCC, 2017, NAT POLL REL INV NPR, DOI [10.18164/348504f1-43a6-4-0c-aee5-fc470b1dc888, DOI 10.18164/348504F1-43A6-4-0C-AEE5-FC470B1DC888]
   ECCC, 2019, CAN 4 BIENN REP CLIM
   Enverus, 2020, DRILL
   Government of Canada, 2018, SOR201866 GOV CAN
   Houweling S, 2017, ATMOS CHEM PHYS, V17, P235, DOI 10.5194/acp-17-235-2017
   IPCC, 2019, REF 2006 IPCC GUID N
   Jacob DJ, 2016, ATMOS CHEM PHYS, V16, P14371, DOI 10.5194/acp-16-14371-2016
   Johnson MR, 2017, ENVIRON SCI TECHNOL, V51, P13008, DOI 10.1021/acs.est.7b03525
   Koomey, 2015, KNOW YOUR OIL CREATI
   Lu X, 2021, ATMOS CHEM PHYS, V21, P4637, DOI 10.5194/acp-21-4637-2021
   Maasakkers JD, 2021, ATMOS CHEM PHYS, V21, P4339, DOI 10.5194/acp-21-4339-2021
   Maasakkers JD, 2019, ATMOS CHEM PHYS, V19, P7859, DOI 10.5194/acp-19-7859-2019
   Maasakkers JD, 2016, ENVIRON SCI TECHNOL, V50, P13123, DOI 10.1021/acs.est.6b02878
   MacKay K, 2021, SCI REP-UK, V11, DOI 10.1038/s41598-021-87610-3
   Melton JR, 2013, BIOGEOSCIENCES, V10, P753, DOI 10.5194/bg-10-753-2013
   Miller SM, 2014, GLOBAL BIOGEOCHEM CY, V28, P146, DOI 10.1002/2013GB004580
   NACEI, 2017, EN INF RES POT N AM
   NRCan, 2017, CANVEC
   NRCan and National Energy Board, 2019, PRINC MIN AR PROD MI
   Pak NM, 2021, ATMOS ENVIRON, V252, DOI 10.1016/j.atmosenv.2021.118319
   Pickett-Heaps CA, 2011, ATMOS CHEM PHYS, V11, P3773, DOI 10.5194/acp-11-3773-2011
   Saskatchewan Geological Survey, 2018, MIN PETR GEOATLAS 2
   Saskatchewan Ministry of Energy and Resources 2021, 2018, 2018 SASK FUEL FLAR
   Sassi M., 2015, SMOKE-ready Canadian air pollutant emission inventory (APEI) package version 1 [Data set] Zenodo, DOI 10.5281/zenodo.4883639
   Scarpelli TR, 2020, ENVIRON RES LETT, V15, DOI 10.1088/1748-9326/abb42b
   Scarpelli TR, 2020, EARTH SYST SCI DATA, V12, P563, DOI 10.5194/essd-12-563-2020
   Scarpelli TR., 2021, GRIDDED INVENTORY CA, DOI [10.7910/DVN/CC3KLO, DOI 10.7910/DVN/CC3KLO]
   Sheng JX, 2018, ATMOS CHEM PHYS, V18, P12257, DOI 10.5194/acp-18-12257-2018
   Sheng JX, 2017, ATMOS ENVIRON, V158, P211, DOI 10.1016/j.atmosenv.2017.02.036
   Smyth S, 2016, 15 COMM MOD AN SYST
   Statistics Canada, 2018, 2016 CENS AGR DAT LI
   Statistics Canada, 2016, CENS
   Statistics Canada, 2017, AGR EC BOUND FIL STA
   Statistics Canada, 2016, 2016 CENS BOUND FIL
   Streets DG, 2013, ATMOS ENVIRON, V77, P1011, DOI 10.1016/j.atmosenv.2013.05.051
   Turner AJ, 2015, ATMOS CHEM PHYS, V15, P7049, DOI 10.5194/acp-15-7049-2015
   United Nations Framework Convention on Climate Change (UNFCCC), 2020, GREENHOUSE GAS INVEN
   van der Werf GR, 2017, EARTH SYST SCI DATA, V9, P697, DOI 10.5194/essd-9-697-2017
   Wecht KJ, 2014, J GEOPHYS RES-ATMOS, V119, P7741, DOI 10.1002/2014JD021551
   Yu XY, 2021, ATMOS CHEM PHYS, V21, P951, DOI 10.5194/acp-21-951-2021
   Zavala-Araiza D, 2018, ELEMENTA-SCI ANTHROP, V6, DOI 10.1525/elementa.284
   Zhang JH, 2018, ATMOS CHEM PHYS, V18, P10459, DOI 10.5194/acp-18-10459-2018
   Zhang YZ, 2021, ATMOS CHEM PHYS, V21, P3643, DOI 10.5194/acp-21-3643-2021
NR 63
TC 9
Z9 9
U1 8
U2 23
PU IOP Publishing Ltd
PI BRISTOL
PA TEMPLE CIRCUS, TEMPLE WAY, BRISTOL BS1 6BE, ENGLAND
SN 1748-9326
J9 ENVIRON RES LETT
JI Environ. Res. Lett.
PD JAN
PY 2022
VL 17
IS 1
AR 014007
DI 10.1088/1748-9326/ac40b1
PG 14
WC Environmental Sciences; Meteorology & Atmospheric Sciences
WE Science Citation Index Expanded (SCI-EXPANDED)
SC Environmental Sciences & Ecology; Meteorology & Atmospheric Sciences
GA XS6JP
UT WOS:000733013000001
OA gold
DA 2023-11-17
ER

PT J
AU Comas, X
   Wright, W
AF Comas, Xavier
   Wright, William
TI Investigating carbon flux variability in subtropical peat soils of the
   Everglades using hydrogeophysical methods
SO JOURNAL OF GEOPHYSICAL RESEARCH-BIOGEOSCIENCES
LA English
DT Article
DE GPR; methane flux; hydrogeophysics; biogenic gas
ID GROUND-PENETRATING RADAR; BIOGENIC GAS-BUBBLES; METHANE FLUX;
   ATMOSPHERIC-PRESSURE; NORTHERN PEATLANDS; EBULLITION; EMISSION;
   DYNAMICS; WETLANDS; BIOGEOCHEMISTRY
AB The spatial and temporal variability in accumulation and release of greenhouse gases (mainly methane and carbon dioxide) to the atmosphere from peat soils remains very uncertain. The use of near-surface geophysical methods such as ground penetrating radar (GPR) has proven useful during the last decade to expand scales of measurement as related to in situ gas distribution and dynamics beyond traditional methods (i.e., gas chambers). However, this approach has focused exclusively on boreal peatlands, while no studies in subtropical systems like the Everglades using these techniques exist. In this paper GPR is combined with gas traps, time-lapse cameras, gas chromatography, and surface deformation measurements to explore biogenic gas dynamics (mainly gas buildup and release) in two locations in the Everglades. Similar to previous studies in northern peatlands, our data in the Everglades show a statistically significant correlation between the following: (1) GPR-estimated gas content and gas fluxes, (2) GPR-estimated gas content and surface deformation, and (3) atmospheric pressure and both GPR-estimated gas content and gas flux. From these results several gas-releasing events ranging between 33.8 and 718.8mg CH4 m(-2)d(-1) were detected as identified by the following: (1) decreases in GPR-estimated gas content within the peat matrix, (2) increases in gas fluxes captured by gas traps and time-lapse cameras, and (3) decreases in surface deformation. Furthermore, gas-releasing events corresponded to periods of high atmospheric pressure. Changes in gas accumulation and release were attributed to differences in seasonality and peat soil type between sites. These results suggest that biogenic gas releases in the Everglades are spatially and temporarily variable. For example, flux events measured at hourly scales were up to threefold larger when compared to daily fluxes, therefore suggesting that flux measurements decline when averaged over longer time spans. This research therefore questions what the appropriate spatial and temporal scale of measurement is necessary to properly capture the dynamics of biogenic gas release in subtropical peat soils.
C1 [Comas, Xavier; Wright, William] Florida Atlantic Univ, Dept Geosci, Davie, FL 33314 USA.
C3 State University System of Florida; Florida Atlantic University
RP Comas, X (通讯作者)，Florida Atlantic Univ, Dept Geosci, Davie, FL 33314 USA.
EM xcomas@fau.edu
OI comas, xavier/0000-0001-8141-6195
FU National Oceanic and Atmospheric Administration (NOAA) [GC11-337]; South
   Florida Water Management District; U.S. Geological Survey (under the
   Greater Everglades Priority Ecosystems Science); LILA
FX This material is based upon work partially supported by the National
   Oceanic and Atmospheric Administration (NOAA) under grant GC11-337; the
   South Florida Water Management District and the U.S. Geological Survey
   (under the Greater Everglades Priority Ecosystems Science). We thank
   Eric Cline and LILA for all their support in the field. We also thank
   FAU graduate students Greg Mount and Matt McClellan for their help with
   fieldwork and data acquisition. We also thank Editor Baldocchi, one
   Associate Editor, and three anonymous reviewers for enhancing an earlier
   version of this manuscript. This manuscript is submitted for publication
   with the understanding that the United States Government is authorized
   to reproduce and distribute reprints for Governmental purposes.
CR Alford DP, 1997, BIOGEOCHEMISTRY, V37, P227, DOI 10.1023/A:1005762023795
   [Anonymous], 2007, WETLANDS
   Baird AJ, 2004, GEOPHYS RES LETT, V31, DOI 10.1029/2004GL021157
   Bartlett DS, 1989, GLOBAL BIOGEOCHEM CY, V3, P363, DOI 10.1029/GB003i004p00363
   Beckwith CW, 2001, WATER RESOUR RES, V37, P551, DOI 10.1029/2000WR900303
   Bevington P., 1969, DATA REDUCTION ERROR, P58
   Blodau Christian, 2002, Environmental Reviews, V10, P111, DOI 10.1139/a02-004
   BUBIER JL, 1993, ECOLOGY, V74, P2240, DOI 10.2307/1939577
   Chanton JP, 1988, GLOBAL BIOGEOCHEM CY, V2, P245, DOI 10.1029/GB002i003p00245
   Chanton JP, 1988, GLOBAL BIOGEOCHEM CY, V2, P289, DOI 10.1029/GB002i003p00289
   CHANTON JP, 1993, AQUAT BOT, V46, P111, DOI 10.1016/0304-3770(93)90040-4
   Childers DL, 2003, J ENVIRON QUAL, V32, P344, DOI 10.2134/jeq2003.0344
   Comas X, 2005, GEOPHYS RES LETT, V32, DOI 10.1029/2004GL022297
   Comas X, 2014, HYDROL PROCESS, V28, P5483, DOI 10.1002/hyp.10056
   Comas X, 2012, WATER RESOUR RES, V48, DOI 10.1029/2011WR011654
   Comas X, 2011, J GEOPHYS RES-BIOGEO, V116, DOI 10.1029/2011JG001701
   Comas X, 2009, GEOPHYS MONOGR SER, V184, P159, DOI 10.1029/2008GM000810
   Comas X, 2007, GEOPHYS RES LETT, V34, DOI 10.1029/2006GL029014
   Comas X, 2008, J GEOPHYS RES-BIOGEO, V113, DOI 10.1029/2007JG000575
   Crill PM, 1988, GLOBAL BIOGEOCHEM CY, V2, P371, DOI 10.1029/GB002i004p00371
   Cui JB, 2005, GLOBAL CHANGE BIOL, V11, P278, DOI 10.1111/j.1365-2486.2005.00900.x
   FechnerLevy EJ, 1996, LIMNOL OCEANOGR, V41, P1375, DOI 10.4319/lo.1996.41.7.1375
   Foken T, 1996, AGR FOREST METEOROL, V78, P83, DOI 10.1016/0168-1923(95)02248-1
   Glaser PH, 2004, GLOBAL BIOGEOCHEM CY, V18, DOI 10.1029/2003GB002069
   Gleason Patrick J., 1994, P149
   HAPPELL JD, 1995, LIMNOL OCEANOGR, V40, P290, DOI 10.4319/lo.1995.40.2.0290
   HAPPELL JD, 1993, J GEOPHYS RES-ATMOS, V98, P14771, DOI 10.1029/93JD00765
   Hargreaves KJ, 1998, ATMOS ENVIRON, V32, P3275, DOI 10.1016/S1352-2310(98)00082-X
   Hooijer A., 2006, DELFT HYDRAULICS REP
   Huisman JA, 2003, VADOSE ZONE J, V2, P476, DOI 10.2113/2.4.476
   IPCC C. W. T, 2007, CLIMATE CHANGE 2007, P104
   Kellner E, 2005, WATER RESOUR RES, V41, DOI 10.1029/2004WR003732
   Kellner E, 2006, GEOPHYS RES LETT, V33, DOI 10.1029/2006GL027509
   KOCHROSE MS, 1994, J ENVIRON QUAL, V23, P526, DOI 10.2134/jeq1994.00472425002300030018x
   Le Mer J, 2001, EUR J SOIL BIOL, V37, P25, DOI 10.1016/S1164-5563(01)01067-6
   Limpens J, 2008, BIOGEOSCIENCES, V5, P1475, DOI 10.5194/bg-5-1475-2008
   Matthews E, 2000, ATMOSPHERIC METHANE, P202
   Moore T, 1990, GLOBAL BIOGEOCHEM CY, V4, P29, DOI 10.1029/GB004i001p00029
   Page SE, 2011, GLOBAL CHANGE BIOL, V17, P798, DOI 10.1111/j.1365-2486.2010.02279.x
   Parish F., 2008, BIODIVIERSITY CLIMAT
   Parsekian A., 2010, J GEOPHYS RES, V113, DOI [10.1029/2008JG000787., DOI 10.1029/2008JG000787]
   Parsekian AD, 2011, J GEOPHYS RES-BIOGEO, V116, DOI 10.1029/2010JG001543
   Price JS, 2005, HYDROL PROCESS, V19, P3469, DOI 10.1002/hyp.6068
   Price JS, 2003, WATER RESOUR RES, V39, DOI 10.1029/2002WR001302
   Richardson C. J., 2008, EVERGLANDS EXPT LESS, P698
   Romanowicz E. A., 2008, EVERGLANDES EXPT LES, P698
   Rosenberry DO, 2003, WATER RESOUR RES, V39, DOI 10.1029/2002WR001377
   Rosenberry DO, 2006, HYDROL PROCESS, V20, P3601, DOI 10.1002/hyp.6377
   Segers R, 1998, BIOGEOCHEMISTRY, V41, P23, DOI 10.1023/A:1005929032764
   Shannon RD, 1996, J ECOL, V84, P239, DOI 10.2307/2261359
   Slater LD, 2002, GEOPHYSICS, V67, P365, DOI 10.1190/1.1468597
   Smith C. J., 1982, Cycling of carbon, nitrogen, sulfur and phosphorus in terrestrial and aquatic ecosystems., P97
   Strack M, 2005, GLOBAL BIOGEOCHEM CY, V19, DOI 10.1029/2004GB002330
   Strack M, 2010, J GEOPHYS RES-BIOGEO, V115, DOI 10.1029/2009JG001045
   THEIMER BD, 1994, GEOPHYS PROSPECT, V42, P179, DOI 10.1111/j.1365-2478.1994.tb00205.x
   Tokida T, 2007, GLOBAL BIOGEOCHEM CY, V21, DOI 10.1029/2006GB002790
   Tokida T, 2005, GEOPHYS RES LETT, V32, DOI 10.1029/2005GL022949
   WARNER BG, 1990, CAN J EARTH SCI, V27, P932, DOI 10.1139/e90-096
   Whalen SC, 2005, ENVIRON ENG SCI, V22, P73, DOI 10.1089/ees.2005.22.73
   Whalen SC, 1988, GLOBAL BIOGEOCHEM CY, V2, P399, DOI 10.1029/GB002i004p00399
   Wharton R. P., 1980, 9041 SPE
   Whiting GJ, 2001, TELLUS B, V53, P521, DOI 10.1034/j.1600-0889.2001.530501.x
   Yu ZC, 2010, GEOPHYS RES LETT, V37, DOI 10.1029/2010GL043584
NR 63
TC 11
Z9 11
U1 0
U2 24
PU AMER GEOPHYSICAL UNION
PI WASHINGTON
PA 2000 FLORIDA AVE NW, WASHINGTON, DC 20009 USA
SN 2169-8953
EI 2169-8961
J9 J GEOPHYS RES-BIOGEO
JI J. Geophys. Res.-Biogeosci.
PD AUG
PY 2014
VL 119
IS 8
BP 1506
EP 1519
DI 10.1002/2013JG002601
PG 14
WC Environmental Sciences; Geosciences, Multidisciplinary
WE Science Citation Index Expanded (SCI-EXPANDED)
SC Environmental Sciences & Ecology; Geology
GA AQ7KK
UT WOS:000342993200003
OA Bronze
DA 2023-11-17
ER

PT J
AU Sun, SS
   Zhang, MP
   Gu, XS
   He, SB
   Tang, L
AF Sun, Shanshan
   Zhang, Manping
   Gu, Xushun
   He, Shengbing
   Tang, Li
TI Microbial response mechanism of plants and zero valent iron in
   ecological floating bed: Synchronous nitrogen, phosphorus removal and
   greenhouse gas emission reduction
SO JOURNAL OF ENVIRONMENTAL MANAGEMENT
LA English
DT Article
DE Ecological floating beds; Plant; Zero valent iron; Simultaneous nitrogen
   and phosphorus; removal; Greenhouse gas emissions
ID ANAEROBIC METHANE OXIDATION; WASTE-WATER; CONSTRUCTED WETLANDS;
   DENITRIFICATION; TEMPERATURE; SEDIMENTS; ANAMMOX; SLUDGE; CARBON
AB Iron-based ecological floating beds (EFBs) are often used to treat the secondary effluent from wastewater treatment plant to enhance the denitrification process. However, the impact and necessity of plants on iron-based EFBs have not been systematically studied. In this research, two iron-based EFBs with and without plants (EFB-P and EFB) were performed to investigate the response of plants on nutrient removal, GHG emissions, microbial communities and functional genes. Results showed the total nitrogen and total phosphorus removal in EFB-P was 45-79% and 48-72%, respectively, while that in EFB was 31-67% and 44-57%. Meanwhile, plants could decrease CH4 emission flux (0-3.89 mg m- 2 d-1) and improve CO2 absorption (4704-22321 mg m- 2 d-1). Plants could increase the abundance of Nitrosospira to 1.6% which was a kind of nitrifying bacteria dominant in plant rhizosphere. Among all denitrification related genera, Simplicispira (13.08%) and Novosphingobium (6.25%) accounted for the highest proportion of plant rhizosphere and iron scrap, respectively. Anammox bacteria such as Candidatus_Brocadia was more enriched on iron scraps with the highest proportion was 1.21% in EFB-P, and 2.20% in EFB. Principal co-ordinates analysis showed that plants were the critical factor determining microbial community composition. TN removal pathways were mixotrophic denitrification and anammox in EFB-P while TP removal pathways were plant uptake and phosphorus-iron coprecipitation. In general, plants play an important directly or indirectly role in iron-based EFBs systems, which could not only improve nutrients removal, but also minimize the global warming potential and alleviate the greenhouse effect to a certain extent.
C1 [Sun, Shanshan; Zhang, Manping; Gu, Xushun; He, Shengbing] Shanghai Jiao Tong Univ, Sch Environm Sci & Engn, Shanghai 200240, Peoples R China.
   [He, Shengbing] Shanghai Inst Pollut Control & Ecol Secur, Shanghai 20092, Peoples R China.
   [He, Shengbing; Tang, Li] Shanghai Engn Res Ctr Landscape Water Environm, Shanghai 200031, Peoples R China.
   [Tang, Li] Shanghai Landscape Architecture Design Inst, Shanghai 200031, Peoples R China.
   [He, Shengbing] Shanghai Jiao Tong Univ, Sch Environm Sci & Engn, Dong Chuan Rd 800, Shanghai 200240, Peoples R China.
C3 Shanghai Jiao Tong University; Shanghai Jiao Tong University
RP He, SB (通讯作者)，Shanghai Jiao Tong Univ, Sch Environm Sci & Engn, Dong Chuan Rd 800, Shanghai 200240, Peoples R China.
EM heshengbing@sjtu.edu.cn
OI He, Shengbing/0000-0002-0753-4860
FU National Natural Science Foundation of China [52170167]
FX The authors are grateful for the support provided by the National
   Natural Science Foundation of China (52170167) . We also appreciate the
   support of sample analysis from Instrumental Analysis Center of School
   of Environmental Science and Engineering at Shanghai Jiao Tong
   University and Shanghai Majorbio Biotechnology Co. Ltd.
CR Achouak W, 2019, FEMS MICROBIOL ECOL, V95, DOI 10.1093/femsec/fiz021
   Brooker MR, 2014, ECOL ENG, V72, P84, DOI 10.1016/j.ecoleng.2014.05.028
   Burgin AJ, 2011, FRONT ECOL ENVIRON, V9, P44, DOI 10.1890/090227
   Carballeira T, 2017, ECOL ENG, V98, P297, DOI 10.1016/j.ecoleng.2016.10.079
   Chance LMG, 2018, ECOL ENG, V122, P62, DOI 10.1016/j.ecoleng.2018.07.011
   Chen DY, 2019, BIORESOURCE TECHNOL, V285, DOI 10.1016/j.biortech.2019.121313
   Chen DY, 2019, BIORESOURCE TECHNOL, V271, P298, DOI 10.1016/j.biortech.2018.09.123
   Cheng SY, 2021, BIORESOURCE TECHNOL, V320, DOI 10.1016/j.biortech.2020.124296
   Cornell R., 2003, IRON OXIDES STRUCTUR, DOI DOI 10.1002/3527602097
   Cui YX, 2019, WATER RES, V162, P246, DOI 10.1016/j.watres.2019.02.061
   Ding LJ, 2014, ENVIRON SCI TECHNOL, V48, P10641, DOI 10.1021/es503113s
   Eaton A. Association A.H. Clesceri L. Federation W.E. Association A. Greenberg A. Association A., 2005, STANDARD METHODS EXA
   Ennabili A, 2021, J ENVIRON MANAGE, V280, DOI 10.1016/j.jenvman.2020.111806
   Ettwig KF, 2010, NATURE, V464, P543, DOI 10.1038/nature08883
   Feng F, 2022, ACS EST WATER, V2, P495, DOI 10.1021/acsestwater.1c00353
   Guan BH, 2009, ECOL ENG, V35, P576, DOI 10.1016/j.ecoleng.2008.04.015
   Hao TW, 2013, WATER RES, V47, P7042, DOI 10.1016/j.watres.2013.07.052
   Hu LM, 2010, ECOL ENG, V36, P1725, DOI 10.1016/j.ecoleng.2010.07.020
   Hu YS, 2020, WATER RES, V179, DOI 10.1016/j.watres.2020.115914
   Ivanov V, 2009, J CHEM TECHNOL BIOT, V84, P78, DOI 10.1002/jctb.2009
   Li RH, 2018, BIORESOURCE TECHNOL, V260, P248, DOI 10.1016/j.biortech.2018.03.100
   Li YY, 2020, BIORESOURCE TECHNOL, V300, DOI 10.1016/j.biortech.2019.122682
   Liu F, 2014, SPRINGERB WATER SCI, P1, DOI 10.1007/978-3-642-38154-6
   Liu YW, 2016, ENVIRON SCI TECHNOL, V50, P9407, DOI 10.1021/acs.est.6b02202
   Ma YH, 2020, J HAZARD MATER, V395, DOI 10.1016/j.jhazmat.2020.122612
   Meng PP, 2014, BIORESOURCE TECHNOL, V157, P316, DOI 10.1016/j.biortech.2014.01.095
   Minakshi Deepa, 2022, Environmental Engineering Research, V27, P1, DOI 10.4491/eer.2020.436
   Nakatsuji Y, 2015, J ENVIRON MANAGE, V152, P183, DOI 10.1016/j.jenvman.2015.01.012
   Ni SQ, 2013, BIOMED RES INT, V2013, DOI 10.1155/2013/469360
   Pasut C, 2020, J GEOPHYS RES-BIOGEO, V125, DOI 10.1029/2019JG005437
   Paz A, 2020, SCI TOTAL ENVIRON, V713, DOI 10.1016/j.scitotenv.2020.136637
   Peng L, 2014, ECOL ENG, V64, P285, DOI 10.1016/j.ecoleng.2013.12.036
   Qi C, 2022, WATER RES, V209, DOI 10.1016/j.watres.2021.117910
   Raghoebarsing AA, 2006, NATURE, V440, P918, DOI 10.1038/nature04617
   Redmond ED, 2014, WATER ENVIRON RES, V86, P305, DOI 10.2175/106143013X13736496908591
   Samal K, 2019, J ENVIRON MANAGE, V251, DOI 10.1016/j.jenvman.2019.109550
   Shen JP, 2012, FRONT MICROBIOL, V3, DOI 10.3389/fmicb.2012.00296
   Stelzer RS, 2014, BIOGEOCHEMISTRY, V119, P387, DOI 10.1007/s10533-014-9975-0
   Sun SS, 2021, ENVIRON POLLUT, V268, DOI 10.1016/j.envpol.2020.115842
   Sun SS, 2019, SCI TOTAL ENVIRON, V670, P200, DOI 10.1016/j.scitotenv.2019.03.182
   Thistleton J, 2002, PROCESS SAF ENVIRON, V80, P265, DOI 10.1205/095758202762277623
   Vohla C, 2011, ECOL ENG, V37, P70, DOI 10.1016/j.ecoleng.2009.08.003
   Vymazal J, 2013, ECOL ENG, V61, P501, DOI 10.1016/j.ecoleng.2013.10.035
   Wang C, 2021, AGRONOMY-BASEL, V11, DOI 10.3390/agronomy11040770
   Wang ML, 2016, GEODERMA, V271, P173, DOI 10.1016/j.geoderma.2016.02.022
   Wang W, 2021, J ENVIRON MANAGE, V296, DOI 10.1016/j.jenvman.2021.113251
   Wu HM, 2015, BIORESOURCE TECHNOL, V175, P594, DOI 10.1016/j.biortech.2014.10.068
   Wu H, 2021, J ENVIRON MANAGE, V294, DOI 10.1016/j.jenvman.2021.112967
   Xia W.J., 2022, BIORESOURCE TECHNOL, V346
   Xu JH, 2016, CHEMOSPHERE, V147, P203, DOI 10.1016/j.chemosphere.2015.12.136
   Zerveas S, 2021, J ENVIRON MANAGE, V289, DOI 10.1016/j.jenvman.2021.112546
   Zhan YH, 2019, J ENVIRON MANAGE, V249, DOI 10.1016/j.jenvman.2019.109369
   Zhang MP, 2021, WATER RES, V202, DOI 10.1016/j.watres.2021.117446
   Zheng BY, 2016, BIORESOURCE TECHNOL, V211, P273, DOI 10.1016/j.biortech.2016.03.049
NR 54
TC 7
Z9 7
U1 24
U2 70
PU ACADEMIC PRESS LTD- ELSEVIER SCIENCE LTD
PI LONDON
PA 24-28 OVAL RD, LONDON NW1 7DX, ENGLAND
SN 0301-4797
EI 1095-8630
J9 J ENVIRON MANAGE
JI J. Environ. Manage.
PD DEC 15
PY 2022
VL 324
AR 116326
DI 10.1016/j.jenvman.2022.116326
EA SEP 2022
PG 9
WC Environmental Sciences
WE Science Citation Index Expanded (SCI-EXPANDED)
SC Environmental Sciences & Ecology
GA 5T4PK
UT WOS:000875850400008
PM 36182841
DA 2023-11-17
ER

PT J
AU Hall, BD
   Cherewyk, KA
   Paterson, MJ
   Bodaly, RA
AF Hall, Britt D.
   Cherewyk, Katharine A.
   Paterson, Michael J.
   Bodaly, R. (Drew) A.
TI Changes in methyl mercury concentrations in zooplankton from four
   experimental reservoirs with differing amounts of carbon in the flooded
   catchments
SO CANADIAN JOURNAL OF FISHERIES AND AQUATIC SCIENCES
LA English
DT Article
ID AQUEOUS-PHASE ETHYLATION; HYDROELECTRIC RESERVOIRS; NORTHERN MANITOBA;
   GREENHOUSE GASES; QUEBEC CANADA; METHYLMERCURY; FOOD; BIOACCUMULATION;
   INCREASES; WETLANDS
AB Methyl mercury (MeHg) concentrations in zooplankton were compared from four experimental reservoirs at the Experimental Lakes Area in northwestern Ontario, Canada, to test the hypothesis that increases in concentrations of MeHg in zooptankton Would be proportional to C availability. The experimental reservoirs included three upland reservoirs flooded between 1999 and 2003 that differed in amounts of flooded organic terrestrial C (high, medium, and low Q and an experimental reservoir created over a wetland-peatland complex in 1993. After flooding, MeHg in zooplankton increased from <100 ng.g dry weight(-1) in inflow source waters to >500 ng.g dry weight(-1) in all reservoirs. In the first two years of flooding, MeHg in zooplankton was not correlated with amounts of flooded C, but the rates of decline in mean annual concentrations were negatively correlated with the amount of C stored in flooded catchments. Concentrations of MeHg in zooptankton were highly correlated with MeHg concentrations in unfiltered water, with reductions in bioaccumulation associated with increases in dissolved organic C and decreases in pH. Overall, Our results suggest that reservoir designs that minimize the amount of flooded terrestrial C should result in shorter periods of elevated MeHg in the food web.
C1 [Hall, Britt D.] Univ Regina, Dept Biol, Regina, SK S4S 0A2, Canada.
   [Cherewyk, Katharine A.] Univ Manitoba, Dept Entomol, Winnipeg, MB R3T 2N2, Canada.
   [Paterson, Michael J.; Bodaly, R. (Drew) A.] Fisheries & Oceans Canada, Inst Freshwater, Winnipeg, MB R3T 2N6, Canada.
C3 University of Regina; University of Manitoba; Fisheries & Oceans Canada
RP Hall, BD (通讯作者)，Univ Regina, Dept Biol, 3737 Wascana Pkwy, Regina, SK S4S 0A2, Canada.
EM britt.hall@uregina.ca
FU Manitoba Hydro; Hydro-Quebec; Fisheries and Oceans Canada Habitat Action
   Plan; ELA Graduate Fellowship Fund
FX The FLUDEX and ELARP studies were funded by Manitoba Hydro,
   Hydro-Quebec, and the Fisheries and Oceans Canada Habitat Action Plan.
   Alain Dupuis, John Ernbury, Pauline Gerrard, Michelle Holigroski, Chris
   Magura, Andy Majewski, Diane Orihel, and Vince St. Louis assisted with
   zooplankton collections. Willy Findlay completed all zooplankton
   identifications. Mark Lyng and Ken Beaty provided hydrologic data and
   Stephen Page and the Freshwater Institute chemistry laboratory completed
   all analyses of water chemistry aside from Hg. Zooplankton Hg analyses
   were completed at Flett Research Ltd., Winnipeg, Manitoba. K.C. was
   partly supported by the ELA Graduate Fellowship Fund. This paper
   benefited from insightful comments by two anonymous reviewers.
CR [Anonymous], ZEBRA2 ZOOPLANKTON E
   Armstrong F. A. J., 1971, ATOM ABSORPT NEWSL, V10, P101
   Babiarz CL, 2001, ENVIRON SCI TECHNOL, V35, P4773, DOI 10.1021/es010895v
   BACK RC, 1995, WATER AIR SOIL POLL, V80, P931, DOI 10.1007/BF01189747
   BLOOM N, 1989, CAN J FISH AQUAT SCI, V46, P1131, DOI 10.1139/f89-147
   Bodaly R. A., 1997, V34, P259
   Bodaly RAD, 2007, ARCH ENVIRON CON TOX, V53, P379, DOI 10.1007/s00244-006-0113-4
   BODALY RA, 1984, CAN J FISH AQUAT SCI, V41, P682, DOI 10.1139/f84-079
   Bodaly RA, 2004, ENVIRON SCI TECHNOL, V38, p346A, DOI 10.1021/es040614u
   Cai Y, 1999, APPL GEOCHEM, V14, P395, DOI 10.1016/S0883-2927(98)00053-5
   CHEREWYK KP, 2002, THESIS U MANITOBA WI
   CLARKE MRB, 1980, BIOMETRIKA, V67, P441, DOI 10.1093/biomet/67.2.441
   Downing J.A., 1984, MANUAL METHODS ASSES
   GANNON J E, 1975, Crustaceana (Leiden), V28, P220, DOI 10.1163/156854075X01099
   Hall BD, 2008, ENVIRON POLLUT, V154, P124, DOI 10.1016/j.envpol.2007.12.017
   Hall BD, 2005, ECOSYSTEMS, V8, P248, DOI 10.1007/s10021-003-0094-3
   Hall BD, 1997, WATER AIR SOIL POLL, V100, P13
   Hall BD, 1998, CAN J FISH AQUAT SCI, V55, P2036, DOI 10.1139/cjfas-55-9-2036
   HORVAT M, 1993, ANAL CHIM ACTA, V281, P135, DOI 10.1016/0003-2670(93)85348-N
   JACKSON DA, 1990, CAN J FISH AQUAT SCI, V47, P1788, DOI 10.1139/f90-203
   Kelly CA, 1997, ENVIRON SCI TECHNOL, V31, P1334, DOI 10.1021/es9604931
   LIANG L, 1994, TALANTA, V41, P371, DOI 10.1016/0039-9140(94)80141-X
   Mailman M, 2006, SCI TOTAL ENVIRON, V368, P407, DOI 10.1016/j.scitotenv.2005.09.070
   Malley D.F., 1989, CAN TECH REP FISH AQ, V1666
   Malley DF, 1996, ENVIRON TOXICOL CHEM, V15, P928, DOI 10.1002/etc.5620150615
   MCARDLE BH, 1988, CAN J ZOOL, V66, P2329, DOI 10.1139/z88-348
   PACKARD GC, 1988, PHYSIOL ZOOL, V61, P1
   Paterson MJ, 1998, ENVIRON SCI TECHNOL, V32, P3868, DOI 10.1021/es980343l
   Paterson MJ, 1997, CAN J FISH AQUAT SCI, V54, P1088, DOI 10.1139/cjfas-54-5-1088
   Plourde Y, 1997, CAN J FISH AQUAT SCI, V54, P821, DOI 10.1139/cjfas-54-4-821
   Ravichandran M, 2004, CHEMOSPHERE, V55, P319, DOI 10.1016/j.chemosphere.2003.11.011
   RICKER WE, 1973, J FISH RES BOARD CAN, V30, P409, DOI 10.1139/f73-072
   Rosenberg D. M., 1997, Environmental Reviews, V5, P27, DOI 10.1139/er-5-1-27
   ROSENBERG DM, 1995, GLOBAL ENVIRON CHANG, V5, P127, DOI 10.1016/0959-3780(95)00018-J
   SCHETAGNE R, 1999, MERCURY BIOGEOCHEMIC, P135
   St Louis VL, 2000, BIOSCIENCE, V50, P766, DOI 10.1641/0006-3568(2000)050[0766:RSASOG]2.0.CO;2
   St Louis VL, 2004, ENVIRON SCI TECHNOL, V38, P1348, DOI 10.1021/es034424f
   STAINTON MP, 1977, CAN FISH MAR SERV MI, V25
   STLOUIS VL, 1994, CAN J FISH AQUAT SCI, V51, P1065, DOI 10.1139/f94-106
   StLouis VL, 1996, ENVIRON SCI TECHNOL, V30, P2719, DOI 10.1021/es950856h
   Tremblay A, 1998, SCI TOTAL ENVIRON, V213, P307, DOI 10.1016/S0048-9697(98)00107-7
   Watras CJ, 1998, SCI TOTAL ENVIRON, V219, P183, DOI 10.1016/S0048-9697(98)00228-9
   WATRAS CJ, 1992, LIMNOL OCEANOGR, V37, P1313, DOI 10.4319/lo.1992.37.6.1313
   Westcott K, 1996, CAN J FISH AQUAT SCI, V53, P2221, DOI 10.1139/cjfas-53-10-2221
NR 44
TC 18
Z9 18
U1 0
U2 35
PU NATL RESEARCH COUNCIL CANADA-N R C RESEARCH PRESS
PI OTTAWA
PA BUILDING M 55, OTTAWA, ON K1A 0R6, CANADA
SN 0706-652X
J9 CAN J FISH AQUAT SCI
JI Can. J. Fish. Aquat. Sci.
PD NOV
PY 2009
VL 66
IS 11
BP 1910
EP 1919
DI 10.1139/F09-123
PG 10
WC Fisheries; Marine & Freshwater Biology
WE Science Citation Index Expanded (SCI-EXPANDED)
SC Fisheries; Marine & Freshwater Biology
GA 534YM
UT WOS:000272933500008
DA 2023-11-17
ER

PT J
AU Mander, Ü
   Uuemaa, E
   Kull, A
   Kanal, A
   Maddison, M
   Soosaar, K
   Salm, JO
   Lesta, M
   Hansen, R
   Kuller, R
   Harding, A
   Augustin, J
AF Mander, Uelo
   Uuemaa, Evelyn
   Kull, Ain
   Kanal, Arno
   Maddison, Martin
   Soosaar, Kaido
   Salm, Jueri-Ott
   Lesta, Merje
   Hansen, Raili
   Kuller, Reili
   Harding, Alexander
   Augustin, Juergen
TI Assessment of methane and nitrous oxide fluxes in rural landscapes
SO LANDSCAPE AND URBAN PLANNING
LA English
DT Article
DE Automorphic soils; CH4; Global Warming Potential; Hydromorphic soils;
   Land cover; N2O
ID GREENHOUSE-GAS EMISSIONS; LAND-USE; CARBON SEQUESTRATION; N2O EMISSIONS;
   WATER-TABLE; CONSTRUCTED WETLANDS; AGRICULTURAL SOILS; REGIONAL-SCALE;
   CLIMATE-CHANGE; ORGANIC SOIL
AB We estimated CH4 and N2O emissions from the main land-use types in rural landscapes using data from the literature (950 study sites/experiments from the temperate and boreal zone published from 1980 to 2009 in 165 scientific papers indexed by the ISI Web of Science) and assessed the emission potential of CH4 and N2O from rural landscapes in Estonia. According to this analysis, natural peatlands and marshes appeared to be the most important CH4 emitters, whereas N2O is emitted mainly from drained peatlands and marshes, set aside areas, conventional arable lands, fertilized grasslands, and coniferous and mixed forests - all on hydromorphic soils. The estimated median value of annual CH4-C and N2O-N fluxes for Estonian rural landscapes are 25,519 and 11,050t respectively. CH4 consumption makes up 13.2% of the emission. The largest CH4 emitters are peatlands (17,746 tCH(4)-C year(-1); 60%), whereas coniferous and mixed forests on hydromorphic soils with altered hydrologic regime are responsible for the bulk (51%) of N2O fluxes. The Global Warming Potential (GWP) of Estonian rural land-use types (42,685 km(2)) from potential CH4 and N2O fluxes is 5.99 million t of CO2 equivalents, of which N2O is responsible for 86%. Several measures for the further mitigation of greenhouse gas emission from rural landscapes are proposed. (C) 2010 Elsevier B.V. All rights reserved.
C1 [Mander, Uelo; Uuemaa, Evelyn; Kull, Ain; Kanal, Arno; Maddison, Martin; Soosaar, Kaido; Salm, Jueri-Ott; Lesta, Merje; Hansen, Raili; Kuller, Reili; Harding, Alexander] Univ Tartu, Dept Geog, Inst Ecol & Earth Sci, Tartu, Estonia.
   [Harding, Alexander] Keel Translat Ou, Tartu, Estonia.
   [Augustin, Juergen] Leibniz Ctr Agr Landscape Res ZALF, Inst Landscape Matter Dynam, Muncheberg, Germany.
C3 University of Tartu; Tartu University Institute of Ecology & Earth
   Sciences; Leibniz Zentrum fur Agrarlandschaftsforschung (ZALF)
RP Mander, Ü (通讯作者)，Univ Tartu, Dept Geog, Inst Ecol & Earth Sci, Tartu, Estonia.
EM ulo.mander@ut.ee; evelyn.uuemaa@ut.ee; ain.kull@ut.ee; arno.kanal@ut.ee;
   martin.maddison@ut.ee; kaido.soosaar@ut.ee; josalm@ut.ee; merjele@ut.ee;
   raili.hansen@ut.ee; reili.kuller@ut.ee; harding@hot.ee; jaug@zalf.de
RI Augustin, Juergen/C-3588-2013; Uuemaa, Evelyn/J-2723-2014; Mander,
   Ülo/H-3228-2015
OI Augustin, Juergen/0000-0002-8560-2814; Uuemaa,
   Evelyn/0000-0002-0782-6740; Mander, Ülo/0000-0003-2340-6989; Kull,
   Ain/0000-0002-7534-3927; Soosaar, Kaido/0000-0002-1261-6326
FU EEA [EE0012]; Ministry of Education and Science of Estonia
   [SF0180127s08, SF0180052s07, SF0180049s09]; Estonian Science Foundation
   [7459, 7527, 7548]
FX This study has been supported by the Norway and EEA financed research
   project EE0012 and Ministry of Education and Science of Estonia grants
   SF0180127s08, SF0180052s07, and SF0180049s09 and Estonian Science
   Foundation grants 7459, 7527, and 7548.
CR Albrecht A, 2003, AGR ECOSYST ENVIRON, V99, P15, DOI 10.1016/S0167-8809(03)00138-5
   Allen DE, 2009, AUST J SOIL RES, V47, P443, DOI 10.1071/SR08151
   Alm J, 2007, BOREAL ENVIRON RES, V12, P191
   Ambus P, 2006, BIOGEOSCIENCES, V3, P135, DOI 10.5194/bg-3-135-2006
   Aurela M, 2002, J GEOPHYS RES-ATMOS, V107, DOI 10.1029/2002JD002055
   Bailey N, 2006, LANDSCAPE URBAN PLAN, V75, P227, DOI 10.1016/j.landurbplan.2005.03.004
   Bareth G, 2001, NUTR CYCL AGROECOSYS, V60, P219, DOI 10.1023/A:1012605212388
   Bernoux M, 2010, SCI AGR, V67, P31, DOI 10.1590/S0103-90162010000100005
   Booth MS, 2006, PLANT SOIL, V289, P5, DOI 10.1007/s11104-006-9083-6
   Bridgham SD, 2006, WETLANDS, V26, P889, DOI 10.1672/0277-5212(2006)26[889:TCBONA]2.0.CO;2
   Burton DL, 2008, CAN J SOIL SCI, V88, P219, DOI 10.4141/CJSS06020
   Butterbach-Bahl K, 2002, FOREST ECOL MANAG, V167, P123, DOI 10.1016/S0378-1127(01)00725-3
   Ciais P, 2008, NAT GEOSCI, V1, P425, DOI 10.1038/ngeo233
   Conen F, 2000, GLOBAL CHANGE BIOL, V6, P417, DOI 10.1046/j.1365-2486.2000.00319.x
   Corre MD, 1999, BIOGEOCHEMISTRY, V44, P29, DOI 10.1007/BF00992997
   Couwenberg J, 2010, GLOBAL CHANGE BIOL, V16, P1715, DOI 10.1111/j.1365-2486.2009.02016.x
   de Groot R, 2006, LANDSCAPE URBAN PLAN, V75, P175, DOI 10.1016/j.landurbplan.2005.02.016
   Dobbie KE, 2006, SOIL USE MANAGE, V22, P22, DOI 10.1111/j.1475-2743.2006.00002.x
   Falloon P, 2004, SOIL USE MANAGE, V20, P240, DOI 10.1079/SUM2004236
   Flessa H, 2000, J ENVIRON QUAL, V29, P262, DOI 10.2134/jeq2000.00472425002900010033x
   Flessa H, 2008, GLOBAL CHANGE BIOL, V14, P2040, DOI 10.1111/j.1365-2486.2008.01633.x
   Garcia-Quijano JF, 2005, FOREST ECOL MANAG, V207, P245, DOI 10.1016/j.foreco.2004.10.030
   Garnier J, 2009, AGR ECOSYST ENVIRON, V133, P223, DOI 10.1016/j.agee.2009.04.024
   Gill SE, 2008, LANDSCAPE URBAN PLAN, V87, P210, DOI 10.1016/j.landurbplan.2008.06.008
   Glatzel S, 2008, BIOGEOSCIENCES, V5, P925, DOI 10.5194/bg-5-925-2008
   Glatzel S, 2001, PLANT SOIL, V231, P21, DOI 10.1023/A:1010315416866
   Gleason RA, 2009, SOIL BIOL BIOCHEM, V41, P2501, DOI 10.1016/j.soilbio.2009.09.008
   GORHAM E, 1991, ECOL APPL, V1, P182, DOI 10.2307/1941811
   Guo LB, 2002, GLOBAL CHANGE BIOL, V8, P345, DOI 10.1046/j.1354-1013.2002.00486.x
   Haughton AJ, 2009, J APPL ECOL, V46, P315, DOI 10.1111/j.1365-2664.2009.01623.x
   Heikkinen JEP, 2004, GLOBAL BIOGEOCHEM CY, V18, DOI 10.1029/2003GB002054
   Hendriks DMD, 2007, BIOGEOSCIENCES, V4, P411, DOI 10.5194/bg-4-411-2007
   Hyvönen NP, 2009, BIORESOURCE TECHNOL, V100, P4723, DOI 10.1016/j.biortech.2009.04.043
   IPCC (Intergovernmental Panel on Climate Change), 2006, 2006 IPCC GUIDELINES
   Jacinthe PA, 2003, BIOL FERT SOILS, V37, P338, DOI 10.1007/s00374-003-0607-4
   Johnson JMF, 2007, ENVIRON POLLUT, V150, P107, DOI 10.1016/j.envpol.2007.06.030
   Jungkunst HF, 2007, GLOBAL CHANGE BIOL, V13, P2668, DOI 10.1111/j.1365-2486.2007.01459.x
   Katayanagi N, 2009, SOIL SCI PLANT NUTR, V55, P590, DOI 10.1111/j.1747-0765.2009.00395.x
   Kimmel K, 2010, PROG PHYS GEOG, V34, P491, DOI 10.1177/0309133310365595
   KREILEMAN GJJ, 1994, WATER AIR SOIL POLL, V76, P231, DOI 10.1007/BF00478341
   Lal R, 2004, SCIENCE, V304, P1623, DOI 10.1126/science.1097396
   Lal R, 2008, PHILOS T R SOC B, V363, P815, DOI 10.1098/rstb.2007.2185
   Le Mer J, 2001, EUR J SOIL BIOL, V37, P25, DOI 10.1016/S1164-5563(01)01067-6
   Leahy P, 2004, GEOPHYS RES LETT, V31, DOI 10.1029/2004GL021161
   Lehuger S, 2009, AGR ECOSYST ENVIRON, V133, P208, DOI 10.1016/j.agee.2009.04.022
   Li CS, 2004, GLOBAL BIOGEOCHEM CY, V18, DOI 10.1029/2003GB002045
   Lilly A, 2003, NUTR CYCL AGROECOSYS, V66, P241, DOI 10.1023/A:1024422604493
   Liu LL, 2009, ECOL LETT, V12, P1103, DOI 10.1111/j.1461-0248.2009.01351.x
   Luyssaert S, 2008, NATURE, V455, P213, DOI 10.1038/nature07276
   Maljanen M, 2001, PLANT SOIL, V231, P113, DOI 10.1023/A:1010372914805
   Mander Ü, 2003, WATER SCI TECHNOL, V48, P135, DOI 10.2166/wst.2003.0301
   Mander U, 2007, MULTIFUNCTIONAL LAND, P1, DOI [10.1007/978-3-540-36763-5_1, DOI 10.1007/978-3-540-36763-5_1]
   Mander Ü, 2008, SCI TOTAL ENVIRON, V404, P343, DOI 10.1016/j.scitotenv.2008.03.014
   Marinier M, 2004, ECOSCIENCE, V11, P141, DOI 10.1080/11956860.2004.11682818
   MARTIKAINEN PJ, 1993, NATURE, V366, P51, DOI 10.1038/366051a0
   Masson-Delmotte V., 2018, CLIMATE CHANGE 2007
   McSwiney CP, 2005, GLOBAL CHANGE BIOL, V11, P1712, DOI 10.1111/j.1365-2486.2005.01040.x
   Nol L, 2008, J ENVIRON QUAL, V37, P1209, DOI 10.2134/jeq2007.0438
   Oehler F, 2009, SCI TOTAL ENVIRON, V407, P1726, DOI 10.1016/j.scitotenv.2008.10.069
   Olesen JE, 2006, AGR ECOSYST ENVIRON, V112, P207, DOI 10.1016/j.agee.2005.08.022
   Pattey E, 2006, AGR FOREST METEOROL, V136, P222, DOI 10.1016/j.agrformet.2004.12.009
   Paustian K, 1997, SOIL USE MANAGE, V13, P230, DOI 10.1111/j.1475-2743.1997.tb00594.x
   Pelletier L, 2007, J GEOPHYS RES-BIOGEO, V112, DOI 10.1029/2006JG000216
   Pennock DJ, 2001, SOIL TILL RES, V58, P151, DOI 10.1016/S0167-1987(00)00165-3
   Phillips R, 2008, CATENA, V72, P386, DOI 10.1016/j.catena.2007.07.007
   Pihlatie M, 2005, NEW PHYTOL, V168, P93, DOI 10.1111/j.1469-8137.2005.01542.x
   Pörtl K, 2007, PLANT SOIL, V295, P79, DOI 10.1007/s11104-007-9264-y
   PUNNING JM, 2005, EST 4 NAT COMM UN FR
   Regina K, 2009, AGR FOOD SCI, V18, P477, DOI 10.23986/afsci.5968
   Saari P, 2009, BIOGEOCHEMISTRY, V94, P217, DOI 10.1007/s10533-009-9320-1
   Saarnio S, 2009, ATMOS ENVIRON, V43, P1421, DOI 10.1016/j.atmosenv.2008.04.007
   Salm JO, 2009, WETLANDS, V29, P1081, DOI 10.1672/08-206.1
   Seitzinger S, 2006, ECOL APPL, V16, P2064, DOI 10.1890/1051-0761(2006)016[2064:DALAWA]2.0.CO;2
   Shurpali NJ, 2009, GCB BIOENERGY, V1, P35, DOI 10.1111/j.1757-1707.2009.01003.x
   Silvennoinen H, 2008, BIOGEOCHEMISTRY, V90, P193, DOI 10.1007/s10533-008-9244-1
   Smith P, 2000, SOIL USE MANAGE, V16, P1, DOI 10.1111/j.1475-2743.2000.tb00162.x
   Smith P, 2001, NUTR CYCL AGROECOSYS, V60, P237, DOI 10.1023/A:1012617517839
   Sommer M, 2004, AGR ECOSYST ENVIRON, V103, P251, DOI 10.1016/j.agee.2003.09.019
   Sozanska M, 2002, ATMOS ENVIRON, V36, P987, DOI 10.1016/S1352-2310(01)00441-1
   Subak S, 2000, GLOBAL ENVIRON CHANG, V10, P185, DOI 10.1016/S0959-3780(00)00026-1
   Suwanwaree P, 2005, SOIL SCI SOC AM J, V69, P1722, DOI 10.2136/sssaj2004.0223
   Teepe R, 2004, EUR J SOIL SCI, V55, P357, DOI 10.1111/j.1365-2389.2004.00602.x
   Teiter S, 2005, ECOL ENG, V25, P528, DOI 10.1016/j.ecoleng.2005.07.011
   Tschakert P, 2008, GLOBAL ENVIRON CHANG, V18, P128, DOI 10.1016/j.gloenvcha.2007.07.001
   Ullah S, 2008, SOIL BIOL BIOCHEM, V40, P986, DOI 10.1016/j.soilbio.2007.11.019
   van Beek CL, 2010, NUTR CYCL AGROECOSYS, V86, P331, DOI 10.1007/s10705-009-9295-2
   van Walsum PEV, 2005, WATER SCI TECHNOL, V51, P45, DOI 10.2166/wst.2005.0106
   Velthof GL, 2010, NUTR CYCL AGROECOSYS, V86, P401, DOI 10.1007/s10705-009-9302-7
   Von Arnold K, 2005, FOREST ECOL MANAG, V210, P239, DOI 10.1016/j.foreco.2005.02.031
   von Arnold K, 2005, SOIL BIOL BIOCHEM, V37, P1059, DOI 10.1016/j.soilbio.2004.11.004
   Wegener JK, 2008, APPL ENG AGRIC, V24, P775
   Werner C, 2003, GLOBAL CHANGE BIOL, V9, P1251, DOI 10.1046/j.1365-2486.2003.00670.x
   Wild U, 2001, ECOL ENG, V17, P49, DOI 10.1016/S0925-8574(00)00133-6
   Wilson D, 2007, ECOSCIENCE, V14, P71, DOI 10.2980/1195-6860(2007)14[71:CDDOAR]2.0.CO;2
   Wise M, 2009, SCIENCE, V324, P1183, DOI 10.1126/science.1168475
   Worrall F, 2010, SCI TOTAL ENVIRON, V408, P2657, DOI 10.1016/j.scitotenv.2010.01.033
   Worrall F, 2009, SCI TOTAL ENVIRON, V407, P4084, DOI 10.1016/j.scitotenv.2009.03.008
NR 97
TC 25
Z9 25
U1 3
U2 60
PU ELSEVIER
PI AMSTERDAM
PA RADARWEG 29, 1043 NX AMSTERDAM, NETHERLANDS
SN 0169-2046
EI 1872-6062
J9 LANDSCAPE URBAN PLAN
JI Landsc. Urban Plan.
PD DEC
PY 2010
VL 98
IS 3-4
SI SI
BP 172
EP 181
DI 10.1016/j.landurbplan.2010.08.021
PG 10
WC Ecology; Environmental Studies; Geography; Geography, Physical; Regional
   & Urban Planning; Urban Studies
WE Science Citation Index Expanded (SCI-EXPANDED); Social Science Citation Index (SSCI)
SC Environmental Sciences & Ecology; Geography; Physical Geography; Public
   Administration; Urban Studies
GA 690AV
UT WOS:000284973400005
DA 2023-11-17
ER

PT J
AU Finn, DR
   Ziv-El, M
   van Haren, J
   Park, JG
   del Aguila-Pasquel, J
   Urquiza-Muñoz, JD
   Cadillo-Quiroz, H
AF Finn, Damien Robert
   Ziv-El, Michal
   van Haren, Joost
   Park, Jin Gyoon
   del Aguila-Pasquel, Jhon
   David Urquiza-Munoz, Jose
   Cadillo-Quiroz, Hinsby
TI Methanogens and Methanotrophs Show Nutrient-Dependent Community
   Assemblage Patterns Across Tropical Peatlands of the Pastaza-Maranon
   Basin, Peruvian Amazonia
SO FRONTIERS IN MICROBIOLOGY
LA English
DT Article
DE greenhouse gases; methane; peatlands; amazon; methanogens;
   methanotrophs; community assemblage
ID MICROBIAL COMMUNITIES; ATMOSPHERIC METHANE; ANAEROBIC OXIDATION; ACIDIC
   PEATLANDS; DIVERSITY; ARCHAEA; CARBON; EMISSIONS; REDUCTION; WETLANDS
AB Tropical peatlands are globally important carbon reservoirs that play a crucial role in fluxes of atmospheric greenhouse gases. Amazon peatlands are expected to be large source of atmospheric methane (CH4) emissions, however little is understood about the rates of CH4 flux or the microorganisms that mediate it in these environments. Here we studied a mineral nutrient gradient across peatlands in the Pastaza-Maranon Basin, the largest tropical peatland in South America, to describe CH4 fluxes and environmental factors that regulate species assemblages of methanogenic and methanotrophic microorganisms. Peatlands were grouped as minerotrophic, mixed and ombrotrophic categories by their general water source leading to different mineral nutrient content (rich, mixed and poor) quantified by trace elements abundance. Microbial communities clustered dependent on nutrient content (ANOSIM p < 0.001). Higher CH4 flux was associated with minerotrophic communities compared to the other categories. The most dominant methanogens and methanotrophs were represented by Methanobacteriaceae, and Methylocystaceae, respectively. Weighted network analysis demonstrated tight clustering of most methanogen families with minerotrophic-associated microbial families. Populations of Methylocystaceae were present across all peatlands. Null model testing for species assemblage patterns and species rank distributions confirmed non-random aggregations of Methylococcacae methanotroph and methanogen families (p < 0.05). We conclude that in studied amazon peatlands increasing mineral nutrient content provides favorable habitats for Methanobacteriaceae, while Methylocystaceae populations seem to broadly distribute independent of nutrient content.
C1 [Finn, Damien Robert; Ziv-El, Michal; Cadillo-Quiroz, Hinsby] Arizona State Univ, Sch Life Sci, Tempe, AZ 85281 USA.
   [Ziv-El, Michal; Cadillo-Quiroz, Hinsby] Arizona State Univ, Swette Ctr Environm Biotechnol, Biodesign Inst, Tempe, AZ 85281 USA.
   [van Haren, Joost] Univ Arizona, Biosphere 2, Tucson, AZ USA.
   [Park, Jin Gyoon] Arizona State Univ, Ctr Personalized Diagnost, Biodesign Inst, Tempe, AZ USA.
   [del Aguila-Pasquel, Jhon] Inst Invest Amazonia Peruana, Iquitos, Peru.
   [David Urquiza-Munoz, Jose] Univ Amazonia Peruana, Lab Suelos Ctr Invest Recursos Nat Amazonia Perua, Iquitos, Peru.
   [David Urquiza-Munoz, Jose] Univ Amazonia Peruana, Fac Ciencias Forestales, Iquitos, Peru.
   [Cadillo-Quiroz, Hinsby] Arizona State Univ, Ctr Fundamental & Appl Microbiom, Biodesign Inst, Tempe, AZ 85281 USA.
   [David Urquiza-Munoz, Jose] Max Planck Inst Biogeochem, Dept Biogeochem Proc, Theoret Ecosyst Ecol, Jena, Germany.
C3 Arizona State University; Arizona State University-Tempe; Arizona State
   University; Arizona State University-Tempe; University of Arizona;
   Arizona State University; Arizona State University-Tempe; Universidad
   Nacional de la Amazonia Peruana; Universidad Nacional de la Amazonia
   Peruana; Arizona State University; Arizona State University-Tempe; Max
   Planck Society
RP Cadillo-Quiroz, H (通讯作者)，Arizona State Univ, Sch Life Sci, Tempe, AZ 85281 USA.; Cadillo-Quiroz, H (通讯作者)，Arizona State Univ, Swette Ctr Environm Biotechnol, Biodesign Inst, Tempe, AZ 85281 USA.; Cadillo-Quiroz, H (通讯作者)，Arizona State Univ, Ctr Fundamental & Appl Microbiom, Biodesign Inst, Tempe, AZ 85281 USA.
EM hinsby@asu.edu
RI MUÑOZ, JOSE DAVID URQUIZA/R-7148-2016
OI MUÑOZ, JOSE DAVID URQUIZA/0000-0002-0062-2278; Cadillo-Quiroz,
   Hinsby/0000-0002-4908-4597; del Aguila-Pasquel, Jhon/0000-0003-2103-7390
FU National Science Foundation [1355066]; Research Advancement funds of the
   School of Life Sciences at the Arizona State University; Direct For
   Biological Sciences; Division Of Environmental Biology [1355066] Funding
   Source: National Science Foundation
FX This material is based upon work partially supported by the National
   Science Foundation under Grant No 1355066, and Research Advancement
   funds of the School of Life Sciences at the Arizona State University.
CR Andersen R, 2013, SOIL BIOL BIOCHEM, V57, P979, DOI 10.1016/j.soilbio.2012.10.003
   [Anonymous], 2013, R LANG ENV STAT COMP
   [Anonymous], 1992, HDB SILICATE ROCK AN
   [Anonymous], 1993, AGR ECOSYSTEM EFFECT, DOI DOI 10.2134/ASASPECPUB55.C4
   [Anonymous], 2006, TREE DIVERSITY ANAL
   [Anonymous], P 13 EUR WIR C EW200
   Arai H, 2014, SOIL SCI PLANT NUTR, V60, P577, DOI 10.1080/00380768.2014.922034
   Baker GC, 2003, J MICROBIOL METH, V55, P541, DOI 10.1016/j.mimet.2003.08.009
   BARTLETT KB, 1990, J GEOPHYS RES-ATMOS, V95, P16773, DOI 10.1029/JD095iD10p16773
   BARTLETT KB, 1988, J GEOPHYS RES-ATMOS, V93, P1571, DOI 10.1029/JD093iD02p01571
   BARTLETT KB, 1993, CHEMOSPHERE, V26, P261, DOI 10.1016/0045-6535(93)90427-7
   Basiliko N, 2001, BIOGEOCHEMISTRY, V52, P133, DOI 10.1023/A:1006461803585
   Belger L, 2011, BIOGEOCHEMISTRY, V105, P171, DOI 10.1007/s10533-010-9536-0
   Bentley SD, 2002, NATURE, V417, P141, DOI 10.1038/417141a
   Berlemont R, 2013, APPL ENVIRON MICROB, V79, P1545, DOI 10.1128/AEM.03305-12
   Bokulich NA, 2013, NAT METHODS, V10, P57, DOI [10.1038/NMETH.2276, 10.1038/nmeth.2276]
   Bridgham SD, 2013, GLOBAL CHANGE BIOL, V19, P1325, DOI 10.1111/gcb.12131
   Brochier-Armanet C, 2012, ISME J, V6, P227, DOI [10.1038/ismej.2011.145, 10.1038/ismej.2012.110]
   BRYANT MP, 1977, APPL ENVIRON MICROB, V33, P1162, DOI 10.1128/AEM.33.5.1162-1169.1977
   Cadillo-Quiroz H, 2006, ENVIRON MICROBIOL, V8, P1428, DOI 10.1111/j.1462-2920.2006.01036.x
   Caporaso JG, 2010, NAT METHODS, V7, P335, DOI 10.1038/nmeth.f.303
   Chambers F. M., 2010, Mires and Peat, V7, P11
   Chen J., 2018, BIORXIV PREPRINT, DOI [10.1101/307041, DOI 10.1101/307041]
   Chen Y, 2008, ENVIRON MICROBIOL, V10, P446, DOI 10.1111/j.1462-2920.2007.01466.x
   Csardi G., 2006, INTERJOURNAL COMPLEX, V1695
   Dedysh SN, 2009, MICROBIOLOGY+, V78, P655, DOI 10.1134/S0026261709060010
   Dolan JR, 2007, BIOGEOSCIENCES DISCU, V4, P561, DOI DOI 10.5194/BG-4-297-2007
   Drake HL, 2009, ENV MICROBIOL REP, V1, P307, DOI 10.1111/j.1758-2229.2009.00050.x
   Draper FC, 2014, ENVIRON RES LETT, V9, DOI 10.1088/1748-9326/9/12/124017
   Dubey S. K., 2005, Applied Ecology and Environmental Research, V3, P1
   Dunfield PF, 2007, NATURE, V450, P879, DOI 10.1038/nature06411
   Edgar RC, 2011, BIOINFORMATICS, V27, P2194, DOI 10.1093/bioinformatics/btr381
   Espenberg M, 2018, SCI REP-UK, V8, DOI 10.1038/s41598-018-23032-y
   ESPINOZA VJC, 2009, INT J CLIMATOL, V29, P1574, DOI DOI 10.1002/J0C.1791
   Ettwig KF, 2016, P NATL ACAD SCI USA, V113, P12792, DOI 10.1073/pnas.1609534113
   Ettwig KF, 2010, NATURE, V464, P543, DOI 10.1038/nature08883
   Evans PN, 2015, SCIENCE, V350, P434, DOI 10.1126/science.aac7745
   Garcia JL, 2000, ANAEROBE, V6, P205, DOI 10.1006/anae.2000.0345
   GOODFELLOW M, 1983, ANNU REV MICROBIOL, V37, P189, DOI 10.1146/annurev.mi.37.100183.001201
   Gotelli NJ, 2000, ECOLOGY, V81, P2606, DOI 10.1890/0012-9658(2000)081[2606:NMAOSC]2.0.CO;2
   Hanson RS, 1996, MICROBIOL REV, V60, P439, DOI 10.1128/MMBR.60.2.439-471.1996
   Haroon MF, 2013, NATURE, V500, P567, DOI 10.1038/nature12375
   He Y, 2016, NAT MICROBIOL, V1, DOI [10.1038/nmicrobiol.2016.35, 10.1038/NMICROBIOL.2016.35]
   Ho A, 2014, ISME J, V8, P1945, DOI 10.1038/ismej.2014.74
   Hug LA, 2013, MICROBIOME, V1, DOI 10.1186/2049-2618-1-22
   Iguchi H, 2011, APPL ENVIRON MICROB, V77, P8509, DOI 10.1128/AEM.05834-11
   Jackson CR, 2009, MICROB ECOL, V57, P402, DOI 10.1007/s00248-008-9409-4
   Jeong SY, 2019, J APPL MICROBIOL, V126, P534, DOI 10.1111/jam.14140
   Juottonen H, 2005, ENVIRON MICROBIOL, V7, P1547, DOI 10.1111/j.1462-2920.2005.00838.x
   Kanokratana P, 2011, MICROB ECOL, V61, P518, DOI 10.1007/s00248-010-9766-7
   KEDDY PA, 1992, J VEG SCI, V3, P157, DOI 10.2307/3235676
   Keller M, 2005, EARTH INTERACT, V9
   Kelly TJ, 2014, HYDROL PROCESS, V28, P3373, DOI 10.1002/hyp.9884
   Kip N, 2012, BIOGEOSCIENCES, V9, P47, DOI 10.5194/bg-9-47-2012
   Lähteenoja O, 2012, GLOBAL CHANGE BIOL, V18, P164, DOI 10.1111/j.1365-2486.2011.02504.x
   Lähteenoja O, 2011, J GEOPHYS RES-BIOGEO, V116, DOI 10.1029/2010JG001508
   Lähteenoja O, 2009, CATENA, V79, P140, DOI 10.1016/j.catena.2009.06.006
   Lai DYF, 2009, PEDOSPHERE, V19, P409, DOI 10.1016/S1002-0160(09)00003-4
   Lin X, 2012, APPL ENVIRON MICROB, V78, P7023, DOI 10.1128/AEM.01750-12
   Lin XJ, 2014, APPL ENVIRON MICROB, V80, P3518, DOI 10.1128/AEM.00205-14
   Lloyd KG, 2006, APPL ENVIRON MICROB, V72, P7218, DOI 10.1128/AEM.00886-06
   Ludwig J.A., 1988, STAT ECOLOGY
   Lyu Z, 2015, ENV MICROBIOL REP, V7, P526, DOI 10.1111/1758-2229.12283
   Maus I, 2018, BIOTECHNOL BIOFUELS, V11, DOI 10.1186/s13068-018-1162-4
   McGill BJ, 2006, TRENDS ECOL EVOL, V21, P178, DOI 10.1016/j.tree.2006.02.002
   Miller JB, 2007, GEOPHYS RES LETT, V34, DOI 10.1029/2006GL029213
   Morales SE, 2006, MICROB ECOL, V52, P34, DOI 10.1007/s00248-005-0264-2
   Morris JJ, 2012, MBIO, V3, DOI 10.1128/mBio.00036-12
   Muller F, 2010, ENVIRON MICROBIOL, V12, P2371, DOI 10.1111/j.1462-2920.2010.02309.x
   Muyzer G, 2008, NAT REV MICROBIOL, V6, P441, DOI 10.1038/nrmicro1892
   Orphan VJ, 2009, ENVIRON MICROBIOL, V11, P1777, DOI 10.1111/j.1462-2920.2009.01903.x
   Orphan VJ, 2002, P NATL ACAD SCI USA, V99, P7663, DOI 10.1073/pnas.072210299
   Page SE, 2016, ANNU REV ENV RESOUR, V41, P35, DOI 10.1146/annurev-environ-110615-085520
   Page SE, 2011, GLOBAL CHANGE BIOL, V17, P798, DOI 10.1111/j.1365-2486.2010.02279.x
   Patel SKS, 2016, J MICROBIOL BIOTECHN, V26, P717, DOI 10.4014/jmb.1601.01013
   Pielou EC, 1975, ECOLOGICAL DIVERSITY
   PRESTON FW, 1962, ECOLOGY, V43, P185, DOI 10.2307/1931976
   Quast C, 2013, NUCLEIC ACIDS RES, V41, pD590, DOI 10.1093/nar/gks1219
   Reichardt J, 2006, PHYS REV E, V74, DOI 10.1103/PhysRevE.74.016110
   RICHEY JE, 1988, LIMNOL OCEANOGR, V33, P551, DOI 10.4319/lo.1988.33.4.0551
   Rieley J, 2016, TROPICAL PEATLAND EC, P3, DOI DOI 10.1007/978-4-431-55681-7_1
   Roucoux KH, 2013, PALAEOGEOGR PALAEOCL, V374, P242, DOI 10.1016/j.palaeo.2013.01.023
   Sachs JL, 2012, MBIO, V3, DOI 10.1128/mBio.00099-12
   Segarra KEA, 2015, NAT COMMUN, V6, DOI 10.1038/ncomms8477
   Semrau JD, 2011, FEMS MICROBIOL LETT, V323, P1, DOI 10.1111/j.1574-6968.2011.02315.x
   Serkebaeva YM, 2013, PLOS ONE, V8, DOI 10.1371/journal.pone.0063994
   Sierocinski P, 2018, MOL ECOL, V27, P4641, DOI 10.1111/mec.14895
   Sjögersten S, 2014, GLOBAL BIOGEOCHEM CY, V28, P1371, DOI 10.1002/2014GB004844
   Steinberg LM, 2008, APPL ENVIRON MICROB, V74, P6663, DOI 10.1128/AEM.00553-08
   SUGIHARA G, 1980, AM NAT, V116, P770, DOI 10.1086/283669
   Tamaki H, 2011, PLOS ONE, V6, DOI 10.1371/journal.pone.0025263
   Teh YA, 2017, BIOGEOSCIENCES, V14, P3669, DOI 10.5194/bg-14-3669-2017
   Thauer RK, 2008, NAT REV MICROBIOL, V6, P579, DOI 10.1038/nrmicro1931
   TILMAN D, 1991, ECOLOGY, V72, P685, DOI 10.2307/2937208
   Too CC, 2018, FRONT MICROBIOL, V9, DOI 10.3389/fmicb.2018.02859
   Valenzuela EI, 2017, APPL ENVIRON MICROB, V83, DOI [10.1128/AEM.00645-17, 10.1128/aem.00645-17]
   Vecherskaya M, 2001, J IND MICROBIOL BIOT, V26, P15, DOI 10.1038/sj.jim.7000086
   Wang Y, 2009, PLOS ONE, V4, DOI 10.1371/journal.pone.0007401
   Whitfield PH, 2009, CAN WATER RESOUR J, V34, P467, DOI 10.4296/cwrj3404467
   WHITING GJ, 1993, NATURE, V364, P794, DOI 10.1038/364794a0
   WHITTENB.R, 1970, J GEN MICROBIOL, V61, P205, DOI 10.1099/00221287-61-2-205
   Wieczorek AS, 2011, FEMS MICROBIOL ECOL, V77, P28, DOI 10.1111/j.1574-6941.2011.01080.x
   Wilson C, 2016, GLOBAL BIOGEOCHEM CY, V30, P400, DOI 10.1002/2015GB005300
   Winton RS, 2017, PLOS ONE, V12, DOI 10.1371/journal.pone.0187019
   Wüst PK, 2009, ENVIRON MICROBIOL, V11, P1395, DOI 10.1111/j.1462-2920.2009.01867.x
   Xiang X, 2017, SCI REP-UK, V7, DOI 10.1038/srep45028
   Ye RZ, 2012, SOIL BIOL BIOCHEM, V54, P36, DOI 10.1016/j.soilbio.2012.05.015
   Yu TT, 2018, P NATL ACAD SCI USA, V115, P6022, DOI 10.1073/pnas.1718854115
   Zhou X, 2017, SCI REP-UK, V7, DOI 10.1038/s41598-017-10436-5
   Zhu BL, 2012, APPL ENVIRON MICROB, V78, P8657, DOI 10.1128/AEM.02102-12
   Zhu Q, 2015, GLOBAL ECOL BIOGEOGR, V24, P959, DOI 10.1111/geb.12307
NR 111
TC 25
Z9 25
U1 3
U2 27
PU FRONTIERS MEDIA SA
PI LAUSANNE
PA AVENUE DU TRIBUNAL FEDERAL 34, LAUSANNE, CH-1015, SWITZERLAND
SN 1664-302X
J9 FRONT MICROBIOL
JI Front. Microbiol.
PD APR 24
PY 2020
VL 11
AR 746
DI 10.3389/fmicb.2020.00746
PG 15
WC Microbiology
WE Science Citation Index Expanded (SCI-EXPANDED)
SC Microbiology
GA LO3VR
UT WOS:000533558500001
PM 32390985
OA Green Published, gold
DA 2023-11-17
ER

PT J
AU Turner, RE
   Swarzenski, C
   Bodker, JE
AF Turner, R. Eugene
   Swarzenski, Christopher
   Bodker, James E.
TI Soil Shear Strength Losses in Two Fresh Marshes with Variable Increases
   in N and P Loading
SO WETLANDS
LA English
DT Article
DE Fresh marsh; Eutrophication; Soil degradation; Soil shear strength;
   Panicum hemitomon
ID TENSILE ROOT STRENGTH; LONG-TERM; NUTRIENT ENRICHMENT; NITROGEN
   DEPOSITION; CARBON BALANCE; PLANT BIOMASS; WETLAND; EUTROPHICATION;
   DECOMPOSITION; VEGETATION
AB We measured soil shear strength (SSS) from 2009 to 2018 in two hydrologically distinct freshwater marshes dominated by Panicum hemitomon after nitrogen (N) and phosphorous (P) were applied to the surface in spring. The SSS averaged over 100-cm depth in the floating and anchored marshes declined up to 30% throughout the profiles and with no apparent differences in the effects of the low, medium, and high N + P dosing. Plots with only N or P additions exhibited significant changes in SSS at individual depths below 40 cm for the anchored marsh, but not the floating marsh. The average SSS for the anchored marsh over the entire 100 cm profile declined when N and P were added separately or together. At the floating marsh, however, the SSS decreased when N and P were added in combination, or P alone, but not for the N addition. Increasing nutrient availability to these freshwater marsh soils makes them weaker, and perhaps lost if eroded or uplifted by buoyant forces during storms. These results are consistent with results from multi-year experiments demonstrating higher decomposition rates, greenhouse gas emissions, and carbon losses in wetlands following increased nutrient availability.
C1 [Turner, R. Eugene; Bodker, James E.] Louisiana State Univ, Dept Oceanog & Coastal Sci, Baton Rouge, LA 70803 USA.
   [Swarzenski, Christopher] US Geol Survey, Lower Mississippi Gulf Water Sci Ctr, 3535 S Sherwood Forest Blvd, Baton Rouge, LA 70816 USA.
C3 Louisiana State University System; Louisiana State University; United
   States Department of the Interior; United States Geological Survey
RP Turner, RE (通讯作者)，Louisiana State Univ, Dept Oceanog & Coastal Sci, Baton Rouge, LA 70803 USA.
EM euturne@lsu.edu; cswatzen@usgs.gov; ebodker@aol.com
FU Gulf of Mexico Research Initiative; Coastal Restoration and Enhancement
   through Science and Technology Program, Louisiana State University
FX This research was made possible in part by a grant from The Gulf of
   Mexico Research Initiative, and in part by funding from the Coastal
   Restoration and Enhancement through Science and Technology Program,
   Louisiana State University. The authors have no conflicts of interest.
   Data are publicly available through the Gulf of Mexico Research
   Initiative Information & Data Cooperative (GRIIDC) at
   https://data.gulfresearchinitiative.org (DOI:
   https://doi.org/10.7266/n78vtv-yh64).RET, CS and JEB designed the field
   experiments; RET and CS conceived the study; RET, CS and JEB collected
   the samples; RET performed the statistical analysis; RET wrote the first
   draft of the manuscript; RET, CS and JEB substantially contributed to
   revisions. Any use of trade, firm, or product names is for descriptive
   purposes only and does not imply endorsement by the U.S. Government.
CR [Anonymous], 2000, STATUS TRENDS WETLAN
   Bodker JE, 2015, AQUAT BOT, V127, P44, DOI 10.1016/j.aquabot.2015.08.001
   Bragazza L, 2006, P NATL ACAD SCI USA, V103, P19386, DOI 10.1073/pnas.0606629104
   Bridgham SD, 2006, WETLANDS, V26, P889, DOI 10.1672/0277-5212(2006)26[889:TCBONA]2.0.CO;2
   Chabreck RH, 1972, LOUISIANA STATE U AG, V664
   CHAPIN FS, 1980, ANNU REV ECOL SYST, V11, P233, DOI 10.1146/annurev.es.11.110180.001313
   Craine JM, 2007, ECOLOGY, V88, P2105, DOI 10.1890/06-1847.1
   Darby FA, 2008, MAR ECOL PROG SER, V363, P63, DOI 10.3354/meps07423
   Darby FA, 2008, ESTUAR COAST, V31, P223, DOI 10.1007/s12237-007-9014-7
   Davidson NC, 2014, MAR FRESHWATER RES, V65, P934, DOI 10.1071/MF14173
   Deegan LA, 2012, NATURE, V490, P388, DOI 10.1038/nature11533
   ENRIQUEZ S, 1993, OECOLOGIA, V94, P457, DOI 10.1007/BF00566960
   Eriksson T, 2010, J GEOPHYS RES-BIOGEO, V115, DOI 10.1029/2010JG001285
   Feller IC, 2015, ECOLOGY, V96, P2960, DOI 10.1890/14-1853.1
   Finlayson CM, 1999, MAR FRESHWATER RES, V50, P717, DOI 10.1071/MF99098
   Fox L, 2012, ESTUAR COAST, V35, P445, DOI 10.1007/s12237-012-9479-x
   Graham SA, 2015, ECOLOGY, V95, P3271, DOI DOI 10.1890/14-0196.1
   Graham SA, 2016, J ECOL, V104, P249, DOI 10.1111/1365-2745.12498
   Grasset C, 2017, WETL ECOL MANAG, V25, P211, DOI 10.1007/s11273-016-9510-2
   Greaver TL, 2012, FRONT ECOL ENVIRON, V10, P365, DOI 10.1890/110049
   Green EK, 2002, J APPL ECOL, V39, P134, DOI 10.1046/j.1365-2664.2002.00702.x
   Güsewell S, 2002, J VEG SCI, V13, P705, DOI 10.1111/j.1654-1103.2002.tb02098.x
   Hollis LO, 2019, WETLANDS, V39, P759, DOI 10.1007/s13157-019-01126-1
   Hollis LO, 2018, AQUAT BOT, V146, P39, DOI 10.1016/j.aquabot.2018.01.004
   Holm Jr GO, 2006, THESIS
   Holtgrieve GW, 2011, SCIENCE, V334, P1545, DOI 10.1126/science.1212267
   Kearney MS, 2011, GEOPHYS RES LETT, V38, DOI 10.1029/2011GL047847
   Keller JK, 2004, GLOBAL CHANGE BIOL, V10, P1053, DOI 10.1111/j.1529-8817.2003.00785.x
   Kominoski JS, 2015, ECOL APPL, V25, P856, DOI 10.1890/14-1113.1
   Mack MC, 2004, NATURE, V431, P440, DOI 10.1038/nature02887
   Melton JR, 2013, BIOGEOSCIENCES, V10, P753, DOI 10.5194/bg-10-753-2013
   Meybeck M, 2003, PHILOS T R SOC B, V358, P1935, DOI 10.1098/rstb.2003.1379
   Morris JT, 1999, LIMNOL OCEANOGR, V44, P699, DOI 10.4319/lo.1999.44.3.0699
   Niklas KJ., 2012, PLANT PHYS
   POST WM, 1982, NATURE, V298, P156, DOI 10.1038/298156a0
   Ratliff KM, 2015, P NATL ACAD SCI USA, V112, P15580, DOI 10.1073/pnas.1516286112
   Sasser CE, 2018, WETLANDS, V38, P401, DOI 10.1007/s13157-017-0977-2
   Song YY, 2019, WETLANDS, V39, P549, DOI 10.1007/s13157-018-1102-x
   Stets EG, 2015, J AM WATER RESOUR AS, V51, P1394, DOI 10.1111/1752-1688.12321
   Swarzenski CM, 2008, BIOGEOCHEMISTRY, V90, P49, DOI 10.1007/s10533-008-9230-7
   SWARZENSKI CM, 1991, J ECOL, V79, P999, DOI 10.2307/2261094
   Turetsky MR, 2008, J GEOPHYS RES-BIOGEO, V113, DOI 10.1029/2007JG000496
   Turetsky MR, 2014, GLOBAL CHANGE BIOL, V20, P2183, DOI 10.1111/gcb.12580
   Turner RE, 2018, WETL ECOL MANAG, V26, P151, DOI 10.1007/s11273-017-9562-y
   Turner RE, 2011, ESTUAR COAST, V34, P1084, DOI 10.1007/s12237-010-9341-y
   Turner RE, 2009, LIMNOL OCEANOGR, V54, P1634, DOI 10.4319/lo.2009.54.5.1634
   Turner RE, 2001, COAST ESTUAR STUD, V57, P107
   Tyler AC, 2007, ECOL APPL, V17, P1886, DOI 10.1890/06-0822.1
   Updegraff K, 2001, ECOL APPL, V11, P311
   VALIELA I, 1976, LIMNOL OCEANOGR, V21, P245, DOI 10.4319/lo.1976.21.2.0245
   Wigand C, 2018, ECOSPHERE, V9, DOI 10.1002/ecs2.2329
NR 51
TC 6
Z9 6
U1 3
U2 8
PU SPRINGER
PI DORDRECHT
PA VAN GODEWIJCKSTRAAT 30, 3311 GZ DORDRECHT, NETHERLANDS
SN 0277-5212
EI 1943-6246
J9 WETLANDS
JI Wetlands
PD OCT
PY 2020
VL 40
IS 5
BP 1189
EP 1199
DI 10.1007/s13157-020-01265-w
EA JAN 2020
PG 11
WC Ecology; Environmental Sciences
WE Science Citation Index Expanded (SCI-EXPANDED)
SC Environmental Sciences & Ecology
GA OC9VO
UT WOS:000509152600002
OA hybrid, Green Published
DA 2023-11-17
ER

PT J
AU Flyckt, J
   Andersson, F
   Lavesson, N
   Nilsson, L
   Gren, AMÅ
AF Flyckt, Jonatan
   Andersson, Filip
   Lavesson, Niklas
   Nilsson, Liselott
   Gren, Anneli M. A.
TI Detecting ditches using supervised learning on high-resolution digital
   elevation models
SO EXPERT SYSTEMS WITH APPLICATIONS
LA English
DT Article
DE Machine learning; Geographic information systems; Classification and
   regression trees; Supervised learning by classification
AB Drained wetlands can constitute a large source of greenhouse gas emissions, but the drainage networks in these wetlands are largely unmapped, and better maps are needed to aid in forest production and to better understand the climate consequences. We develop a method for detecting ditches in high resolution digital elevation models derived from LiDAR scans. Thresholding methods using digital terrain indices can be used to detect ditches. However, a single threshold generally does not capture the variability in the landscape, and generates many false positives and negatives. We hypothesise that, by combining the digital terrain indices using supervised learning, we can improve ditch detection at a landscape-scale. In addition to digital terrain indices, additional features are generated by transforming the data to include neighbouring cells for better ditch predictions. A Random Forests classifier is used to locate the ditches, and its probability output is processed to remove noise, and binarised to produce the final ditch prediction. The confidence interval for the Cohen's Kappa index ranges [0.655 , 0.781] between the evaluation plots with a confidence level of 95%. The study demonstrates that combining information from a suite of digital terrain indices using machine learning provides an effective technique for automatic ditch detection at a landscape-scale, aiding in both practical forest management and in combatting climate change.
C1 [Flyckt, Jonatan; Andersson, Filip] Jonkoping Univ, Sch Engn, Dept Comp, Gjuterigatan 5, S-55318 Jonkoping, Sweden.
   [Flyckt, Jonatan] Herenco AB, Skolgatan 24, S-55316 Jonkoping, Sweden.
   [Lavesson, Niklas] Blekinge Inst Technol, Dept Software Engn, SE-37179 Karlskrona, Sweden.
   [Nilsson, Liselott] Swedish Forest Agcy, Forest Dept, Skeppargatan 17, S-93132 Skelleftea, Sweden.
   [Gren, Anneli M. A.] Swedish Univ Agr Sci, Dept Forest Ecol & Management, SLU, Skogsmarksgrand 17, S-90183 Umea, Sweden.
C3 Jonkoping University; Blekinge Institute Technology; Swedish University
   of Agricultural Sciences
RP Lavesson, N (通讯作者)，Blekinge Inst Technol, Dept Software Engn, SE-37179 Karlskrona, Sweden.
EM jonatan.flyckt@herenco.com; filipandersson.1997.245@gmail.com;
   niklas.lavesson@bth.se; liselott.nilsson@skogsstyrelsen.se;
   anneli.agren@slu.se
RI Ågren, Anneli/N-8993-2019; Ågren, Anneli M/B-7887-2012
OI Ågren, Anneli/0000-0002-6758-3971; Ågren, Anneli M/0000-0002-6758-3971
FU VINNOVA, Sweden; EU InterReg Baltic Sea project WAMBAF tools; Formas
FX We wish to thank the anonymous reviewers and Dr. Siddhartho Paul at the
   Swedish University of Agricultural Sciences, whose suggestions helped
   improve and clarify this manuscript. We also thank Sigurd Israelsson at
   the School of Engineering at Jonkoping University for lending hardware
   resources for the experiments in this study. This work was supported by
   VINNOVA, Sweden, EU InterReg Baltic Sea project WAMBAF tools and Formas.
CR Ali I, 2015, REMOTE SENS-BASEL, V7, P16398, DOI 10.3390/rs71215841
   Bailly JS, 2008, INT J REMOTE SENS, V29, P3489, DOI 10.1080/01431160701469057
   Benstead JP, 2012, NAT GEOSCI, V5, P678, DOI 10.1038/ngeo1593
   Bhattacharjee J, 2021, J IRRIG DRAIN ENG, V147, DOI 10.1061/(ASCE)IR.1943-4774.0001547
   Bishop K, 2008, HYDROL PROCESS, V22, P1239, DOI 10.1002/hyp.7049
   Breiman L, 2001, MACH LEARN, V45, P5, DOI 10.1023/A:1010933404324
   Cazorzi F, 2013, HYDROL PROCESS, V27, P541, DOI 10.1002/hyp.9224
   Drott A., 2016, KUNSKAPSSAMMANSTALLN
   Fu GH, 2019, BIOMETRICAL J, V61, P652, DOI 10.1002/bimj.201800148
   Graves J, 2020, SUSTAINABILITY-BASEL, V12, DOI 10.3390/su12229600
   Gustavsson A., 2018, DELINEATION DITCHES
   Hasselquist EM, 2018, AMBIO, V47, P546, DOI 10.1007/s13280-017-0984-9
   He HX, 2016, BIOGEOSCIENCES, V13, P2305, DOI 10.5194/bg-13-2305-2016
   HEIKURAINEN LEO, 1957, ACTA FOREST FENNICA, V65, P1
   Hjerpe K., 2014, 201424 JORDBR
   Hong L, 1998, IEEE T PATTERN ANAL, V20, P777, DOI 10.1109/34.709565
   Kiss K, 2015, CAN J FOREST RES, V45, P1636, DOI 10.1139/cjfr-2015-0067
   Klikauer T, 2016, TRIPLEC-COMMUN CAPIT, V14, P260
   Kuglerová L, 2017, HYDROL PROCESS, V31, P4238, DOI 10.1002/hyp.11281
   LANDIS JR, 1977, BIOMETRICS, V33, P159, DOI 10.2307/2529310
   Laudon H, 2013, WATER RESOUR RES, V49, P7154, DOI 10.1002/wrcr.20520
   Lindsay J B, 2014, WHITEBOX GEOSPATIAL
   Melniks R., 2020, RURAL DEV 2019, V2019, DOI [10.15544/RD.2019.008, DOI 10.15544/RD.2019.008]
   Menze BH, 2009, BMC BIOINFORMATICS, V10, DOI 10.1186/1471-2105-10-213
   Minkkinen K, 2018, BIOGEOSCIENCES, V15, P3603, DOI 10.5194/bg-15-3603-2018
   Mo Y, 2019, SENSORS-BASEL, V19, DOI 10.3390/s19091996
   Norstedt G., 2021, RURAL LANDSCAPES SOC, V8, P1, DOI DOI 10.16993/RL.70
   Ormsby T., 2010, GETTING KNOW ARCGIS
   Paivanen J., 2012, PEATLAND ECOLOGY FOR
   Passalacqua P, 2012, WATER RESOUR RES, V48, DOI 10.1029/2011WR010958
   Qian TL, 2018, WATER-SUI, V10, DOI 10.3390/w10030252
   Rapinel S, 2015, HYDROL RES, V46, P276, DOI 10.2166/nh.2013.121
   Roelens J, 2018, ISPRS J PHOTOGRAMM, V146, P409, DOI 10.1016/j.isprsjprs.2018.10.014
   Rydin H, 2013, BIO HABIT, P1, DOI 10.1093/acprof:osobl/9780199602995.001.0001
   Sikström U, 2016, SILVA FENN, V50
   Sim J, 2005, PHYS THER, V85, P257
   Spelmen V.S., 2018, 2018 INT C CURRENT T, P1
   Swedish University of Agricultural Sciences, 2015, LIDAR DEM DAT
   Swedish University of Agricultural Sciences, 2020, LAB TERR IND SUBS DA
   Zaksek K, 2011, REMOTE SENS-BASEL, V3, P398, DOI 10.3390/rs3020398
NR 40
TC 2
Z9 2
U1 2
U2 16
PU PERGAMON-ELSEVIER SCIENCE LTD
PI OXFORD
PA THE BOULEVARD, LANGFORD LANE, KIDLINGTON, OXFORD OX5 1GB, ENGLAND
SN 0957-4174
EI 1873-6793
J9 EXPERT SYST APPL
JI Expert Syst. Appl.
PD SEP 1
PY 2022
VL 201
AR 116961
DI 10.1016/j.eswa.2022.116961
EA APR 2022
PG 13
WC Computer Science, Artificial Intelligence; Engineering, Electrical &
   Electronic; Operations Research & Management Science
WE Science Citation Index Expanded (SCI-EXPANDED)
SC Computer Science; Engineering; Operations Research & Management Science
GA 3E6QO
UT WOS:000830107400002
OA hybrid, Green Published
DA 2023-11-17
ER

PT J
AU Ma, WK
   Farrell, RE
   Siciliano, SD
AF Ma, Wai K.
   Farrell, Richard E.
   Siciliano, Steven D.
TI Nitrous oxide emissions from ephemeral wetland soils are correlated with
   microbial community composition
SO FRONTIERS IN MICROBIOLOGY
LA English
DT Article
DE bacterial amoA; denitrification; nitrous oxide emissions; nitrification;
   nosZ; agriculture
ID AMMONIA-OXIDIZING BACTERIA; DENITRIFYING BACTERIA; ETHIDIUM MONOAZIDE;
   NITRIFICATION; DENITRIFICATION; GRASSLAND; ARCHAEA; FLUXES; WATER;
   DIFFERENTIATION
AB Nitrous oxide (N2O) is a greenhouse gas with a global warming potential far exceeding that of CO2. Soil N2O emissions are a product of two microbially mediated processes: nitrification and denitrification. Understanding the effects of landscape on microbial communities, and the subsequent influences of microbial abundance and composition on the processes of nitrification and denitrification are key to predicting future N2O emissions. The objective of this study was to examine microbial abundance and community composition in relation to N2O associated with nitrification and denitrification processes over the course of a growing season in soils from cultivated and uncultivated wetlands. The denitrifying enzyme assay and (NO3-)-N-15 pool dilution methods were used to compare the rates of denitrification and nitrification and their associated N2O emissions. Functional gene composition was measured with restriction fragment length polymorphism profiles and abundance was measured with quantitative polymerase chain reaction. The change in denitrifier nitrous oxide reductase gene (nosZ) abundance and community composition was a good predictor of net soil N2O emission. However, neither ammonia oxidizing bacteria ammonia monooxygenase (bacterial amoA) gene abundance nor composition predicted nitrification-associated-N2O emissions. Alternative strategies might be necessary if bacterial amoA are to be used as predictive in situ indicators of nitrification rate and nitrification-associated-N2O emission.
C1 [Ma, Wai K.; Farrell, Richard E.; Siciliano, Steven D.] Univ Saskatchewan, Dept Soil Sci, Saskatoon, SK S7N 5A8, Canada.
C3 University of Saskatchewan
RP Siciliano, SD (通讯作者)，Univ Saskatchewan, Dept Soil Sci, 51 Campus Dr, Saskatoon, SK S7N 5A8, Canada.
EM steven.siciliano@usask.ca
RI Siciliano, Steven D/G-3370-2011
OI Siciliano, Steven/0000-0002-8994-3341; Farrell,
   Richard/0000-0001-6365-3939
FU BioCap Strategic Grant; GreenCrop network grant
FX This research was supported by a BioCap Strategic Grant to Steven D.
   Siciliano and Richard E. Farrell and a GreenCrop network grant to Steven
   D. Sicilian. Wai K, Ma designed the study, collected and processed the
   molecular and biochemical data, as well as prepared the manuscript.
   Richard E. Farrell contributed to experimental design, <SUP>15</SUP>N
   interpretation, and composition of the manuscript. Steven D. Sicilian
   helped with experimental design, did the molecular data analysis, and
   contributed to the manuscript. Special thanks to Drs Angela
   Bedard-Haughn and Eric Lamb for critical evaluation of the manuscript
   and assistance with specialized data analysis.
CR Arah JRM, 1997, SOIL BIOL BIOCHEM, V29, P1295, DOI 10.1016/S0038-0717(97)00027-8
   Avrahami S, 2002, APPL ENVIRON MICROB, V68, P5685, DOI 10.1128/AEM.68.11.5685-5692.2002
   Baudoin E, 2009, SOIL BIOL BIOCHEM, V41, P1703, DOI 10.1016/j.soilbio.2009.05.015
   Bedard-Haughn A, 2006, GEODERMA, V135, P296, DOI 10.1016/j.geoderma.2006.01.004
   Bedard-Haughn A, 2004, J ENVIRON QUAL, V33, P2252, DOI 10.2134/jeq2004.2252
   Bedard-Haughn A, 2006, SOIL BIOL BIOCHEM, V38, P3398, DOI 10.1016/j.soilbio.2006.05.010
   Bruns MA, 1999, APPL ENVIRON MICROB, V65, P2994
   Cavigelli MA, 2000, ECOLOGY, V81, P1402
   Cenciarini-Borde C, 2009, FUTURE MICROBIOL, V4, P45, DOI 10.2217/17460913.4.1.45
   CLARKE KR, 1993, AUST J ECOL, V18, P117, DOI 10.1111/j.1442-9993.1993.tb00438.x
   Delgado-Viscogliosi P, 2009, APPL ENVIRON MICROB, V75, P3502, DOI 10.1128/AEM.02878-08
   Di HJ, 2009, NAT GEOSCI, V2, P621, DOI 10.1038/NGEO613
   Di HJ, 2010, J SOIL SEDIMENT, V10, P943, DOI 10.1007/s11368-009-0174-x
   Enwall K, 2005, APPL ENVIRON MICROB, V71, P8335, DOI 10.1128/AEM.71.12.8335-8343.2005
   Felsenstein J, 1997, SYST BIOL, V46, P101, DOI 10.2307/2413638
   Freitag TE, 2009, APPL ENVIRON MICROB, V75, P6679, DOI 10.1128/AEM.01021-09
   Griffiths RI, 2000, APPL ENVIRON MICROB, V66, P5488, DOI 10.1128/AEM.66.12.5488-5491.2000
   Groffman PM, 2000, GLOBAL BIOGEOCHEM CY, V14, P1061, DOI 10.1029/1999GB001227
   Hayashi M, 1998, J HYDROL, V207, P42, DOI 10.1016/S0022-1694(98)00098-5
   Hogan J. M., 2002, TECHNICAL REPORT SER, V384
   Horz HP, 2004, P NATL ACAD SCI USA, V101, P15136, DOI 10.1073/pnas.0406616101
   Jia ZJ, 2009, ENVIRON MICROBIOL, V11, P1658, DOI 10.1111/j.1462-2920.2009.01891.x
   Jungkunst HF, 2007, GLOBAL CHANGE BIOL, V13, P2668, DOI 10.1111/j.1365-2486.2007.01459.x
   KENKEL NC, 1986, ECOLOGY, V67, P919, DOI 10.2307/1939814
   Laughlin RJ, 2002, SOIL SCI SOC AM J, V66, P1540, DOI 10.2136/sssaj2002.1540
   Ma WK, 2008, SOIL BIOL BIOCHEM, V40, P1114, DOI 10.1016/j.soilbio.2007.12.004
   Maynard D.G., 2008, CHAPTER 6 SOIL SAMPL, P71
   McCarty GW, 2007, BIOL FERT SOILS, V43, P691, DOI 10.1007/s00374-006-0151-0
   McCune B., 2002, ANAL ECOLOGICAL COMM
   McCune B, 1999, PC ORD MULTIVARIATE
   MILLER JJ, 1985, CAN J SOIL SCI, V65, P293, DOI 10.4141/cjss85-033
   Mintie AT, 2003, APPL ENVIRON MICROB, V69, P3129, DOI 10.1128/AEM.69.6.3129-3136.2003
   Nocker A, 2007, APPL ENVIRON MICROB, V73, P5111, DOI 10.1128/AEM.02987-06
   Nocker A, 2006, J MICROBIOL METH, V67, P310, DOI 10.1016/j.mimet.2006.04.015
   Nogva HK, 2003, BIOTECHNIQUES, V34, P804, DOI 10.2144/03344rr02
   Offre P, 2009, FEMS MICROBIOL ECOL, V70, P99, DOI 10.1111/j.1574-6941.2009.00725.x
   Pisz JM, 2007, J MICROBIOL METH, V71, P312, DOI 10.1016/j.mimet.2007.09.015
   Rich JJ, 2004, SOIL BIOL BIOCHEM, V36, P1431, DOI 10.1016/j.soilbio.2004.03.008
   Rich JJ, 2003, APPL ENVIRON MICROB, V69, P5974, DOI 10.1128/AEM.69.10.5974-5982.2003
   Rotthauwe JH, 1997, APPL ENVIRON MICROB, V63, P4704, DOI 10.1128/AEM.63.12.4704-4712.1997
   Stark JM, 1996, SOIL SCI SOC AM J, V60, P1846, DOI 10.2136/sssaj1996.03615995006000060033x
   Stevens RJ, 1997, SOIL BIOL BIOCHEM, V29, P139, DOI 10.1016/S0038-0717(96)00303-3
   Stres B, 2004, APPL ENVIRON MICROB, V70, P301, DOI 10.1128/AEM.70.1.301-309.2004
   SVENSSON BH, 1991, PLANT SOIL, V138, P257, DOI 10.1007/BF00012253
   Tiedje J.M., 1994, METHODS SOIL ANAL, Vfirst, P245, DOI [10.2136/sssabookser5.2.c14, DOI 10.2136/SSSABOOKSER5.2.C14]
   Topp G.C., 2002, SOIL SCI SOC AM BOOK, V5, P417, DOI DOI 10.2136/SSSABOOKSER5.4.C19
   Webster G, 2005, ENVIRON MICROBIOL, V7, P676, DOI 10.1111/j.1462-2920.2005.00740.x
   Wrage N, 2005, RAPID COMMUN MASS SP, V19, P3298, DOI 10.1002/rcm.2191
   Yates TT, 2006, SOIL SCI SOC AM J, V70, P1110, DOI 10.2136/sssaj2005.0264
   Yergeau E, 2010, ISME J, V4, P1206, DOI 10.1038/ismej.2010.41
   ZIMMERMAN GM, 1985, ECOLOGY, V66, P606, DOI 10.2307/1940409
NR 51
TC 24
Z9 25
U1 6
U2 72
PU FRONTIERS MEDIA SA
PI LAUSANNE
PA AVENUE DU TRIBUNAL FEDERAL 34, LAUSANNE, CH-1015, SWITZERLAND
EI 1664-302X
J9 FRONT MICROBIOL
JI Front. Microbiol.
PY 2011
VL 2
AR 110
DI 10.3389/fmicb.2011.00110
PG 11
WC Microbiology
WE Science Citation Index Expanded (SCI-EXPANDED)
SC Microbiology
GA V31DE
UT WOS:000208863500120
PM 21712943
OA Green Published, gold
DA 2023-11-17
ER

PT J
AU Gray, A
   Levy, PE
   Cooper, MDA
   Jones, T
   Gaiawyn, J
   Leeson, SR
   Ward, SE
   Dinsmore, KJ
   Drewer, J
   Sheppard, LJ
   Ostle, NJ
   Evans, CD
   Burden, A
   Zielinski, P
AF Gray, Alan
   Levy, Peter E.
   Cooper, Mark D. A.
   Jones, Timothy
   Gaiawyn, Jenny
   Leeson, Sarah R.
   Ward, Susan E.
   Dinsmore, Kerry J.
   Drewer, Julia
   Sheppard, Lucy J.
   Ostle, Nick J.
   Evans, Chris D.
   Burden, Annette
   Zielinski, Piotr
TI Methane indicator values for peatlands: a comparison of species and
   functional groups
SO GLOBAL CHANGE BIOLOGY
LA English
DT Article
DE carbon cycle; CH4; greenhouse gases; vegetation; weighted averaging
ID BLANKET BOG; VEGETATION; CARBON; EMISSION; FLUX; CALIBRATION; WETLAND;
   DIATOMS; MODEL; MIRE
AB Previous studies have shown a correspondence between the abundance of particular plant species and methane flux. Here, we apply multivariate analyses, and weighted averaging, to assess the suitability of vegetation composition as a predictor of methane flux. We developed a functional classification of the vegetation, in terms of a number of plant traits expected to influence methane production and transport, and compared this with a purely taxonomic classification at species level and higher. We applied weighted averaging and indirect and direct ordination approaches to six sites in the United Kingdom, and found good relationships between methane flux and vegetation composition (classified both taxonomically and functionally). Plant species and functional groups also showed meaningful responses to management and experimental treatments. In addition to the United Kingdom, we applied the functional group classification across different geographical regions (Canada and the Netherlands) to assess the generality of the method. Again, the relationship appeared good at the site level, suggesting some general applicability of the functional classification. The method seems to have the potential for incorporation into large-scale (national) greenhouse gas accounting programmes (in relation to peatland condition/management) using vegetation mapping schemes. The results presented here strongly suggest that robust predictive models can be derived using plant species data (for use in national-scale studies). For trans-national-scale studies, where the taxonomic assemblage of vegetation differs widely between study sites, a functional classification of plant species data provides an appropriate basis for predictive models of methane flux.
C1 [Gray, Alan; Levy, Peter E.; Gaiawyn, Jenny; Leeson, Sarah R.; Dinsmore, Kerry J.; Drewer, Julia; Sheppard, Lucy J.] Ctr Ecol & Hydrol, Penicuik EH26 0QB, Midlothian, Scotland.
   [Cooper, Mark D. A.; Jones, Timothy; Evans, Chris D.; Burden, Annette] Environm Ctr Wales, Ctr Ecol & Hydrol, Bangor LL57 2UW, Gwynedd, Wales.
   [Cooper, Mark D. A.; Zielinski, Piotr] Bangor Univ, Wolfson Carbon Capture Lab, Sch Biol Sci, Bangor LL57 2UW, Gwynedd, Wales.
   [Ward, Susan E.; Ostle, Nick J.] Lancaster Environm Ctr, Ctr Ecol & Hydrol, Lancaster LA1 4AP, England.
   [Ward, Susan E.] Univ Lancaster, Soil & Ecosyst Ecol Lab, Inst Environm & Nat Sci, Lancaster LA1 4YQ, England.
   [Zielinski, Piotr] Univ Bialystok, Inst Biol, PL-15950 Bialystok, Poland.
C3 UK Centre for Ecology & Hydrology (UKCEH); UK Centre for Ecology &
   Hydrology (UKCEH); Bangor University; Lancaster University; UK Centre
   for Ecology & Hydrology (UKCEH); Lancaster University; University of
   Bialystok
RP Gray, A (通讯作者)，Ctr Ecol & Hydrol, Bush Estate, Penicuik EH26 0QB, Midlothian, Scotland.
EM alangray@ceh.ac.uk
RI Gray, Alan/AAL-1769-2020; Sheppard, Lucy J/B-1919-2010; Levy, Peter
   E/K-6523-2012; Dinsmore, Kerry J/A-1949-2010; Gray, Alan/HKE-2147-2023;
   Dinsmore, Kerry/AAA-4529-2019; Burden, Annette/J-2228-2019; Drewer,
   Julia/A-1845-2010; Evans, Christopher D/F-2087-2010; Zieliński,
   Piotr/B-2249-2013; Burden, Annette/G-4443-2011; Ostle, Nicholas
   J/E-4847-2014; Jones, Timothy/HOI-0282-2023; Drewer, Julia/S-3166-2019
OI Gray, Alan/0000-0002-6785-0590; Levy, Peter E/0000-0002-8505-1901;
   Dinsmore, Kerry J/0000-0002-3586-6256; Gray, Alan/0000-0002-6785-0590;
   Burden, Annette/0000-0002-7694-1638; Drewer, Julia/0000-0002-6263-6341;
   Evans, Christopher D/0000-0002-7052-354X; Zieliński,
   Piotr/0000-0002-1833-950X; Burden, Annette/0000-0002-7694-1638; Ostle,
   Nicholas J/0000-0003-3263-3702; Drewer, Julia/0000-0002-6263-6341;
   Leeson, Sarah/0009-0001-3132-3473
FU EU FP7 project GHG-Europe [244122]; Natural Environment Research Council
   [NE/K002481/1, NE/H021949/1, NE/H010335/1, CEH010021, ceh010023] Funding
   Source: researchfish; NERC [NE/H010335/1, NE/H021949/1, NE/K002481/1]
   Funding Source: UKRI
FX This work was part-funded by the EU FP7 project GHG-Europe, EU contract
   no. 244122. We would also like to thank two anonymous reviewers for
   their helpful comments and advice.
CR [Anonymous], CARBON CYCLING NO PE
   [Anonymous], 1998, INT CLASSIFICATION E
   Arah JRM, 1998, ATMOS ENVIRON, V32, P3257, DOI 10.1016/S1352-2310(98)00052-1
   Aulakh MS, 2001, PLANT SOIL, V230, P77, DOI 10.1023/A:1004817212321
   Bäckstrand K, 2008, TELLUS B, V60, P226, DOI 10.1111/j.1600-0889.2007.00331.x
   Bain C.G., 2011, IUCN UK COMMISSION I
   Billett MF, 2010, CLIM RES, V45, P13, DOI 10.3354/cr00903
   BIRKS HJB, 1990, PHILOS T R SOC B, V327, P263, DOI 10.1098/rstb.1990.0062
   Braak ter, 2002, CANOCO REFERENCE MAN
   BUBIER JL, 1995, J ECOL, V83, P403, DOI 10.2307/2261594
   BUBIER JL, 1995, ECOLOGY, V76, P677, DOI 10.2307/1939336
   Carfrae JA, 2007, APPL GEOCHEM, V22, P1111, DOI 10.1016/j.apgeochem.2007.03.002
   Conrad R, 2009, ENV MICROBIOL REP, V1, P285, DOI 10.1111/j.1758-2229.2009.00038.x
   Cooper A, 2001, GLOBAL ECOL BIOGEOGR, V10, P275, DOI 10.1046/j.1466-822X.2001.00232.x
   Couwenberg J, 2011, HYDROBIOLOGIA, V674, P67, DOI 10.1007/s10750-011-0729-x
   De Deyn GB, 2008, ECOL LETT, V11, P516, DOI 10.1111/j.1461-0248.2008.01164.x
   Dias ATC, 2010, ECOSYSTEMS, V13, P526, DOI 10.1007/s10021-010-9338-1
   Dinsmore KJ, 2009, SOIL BIOL BIOCHEM, V41, P1315, DOI 10.1016/j.soilbio.2009.03.022
   Drewer J, 2010, EUR J SOIL SCI, V61, P640, DOI 10.1111/j.1365-2389.2010.01267.x
   GRANT SA, 1976, J APPL ECOL, V13, P857, DOI 10.2307/2402261
   Gray A, 2006, THESIS U EDINBURGH E
   Greenup AL, 2000, PLANT SOIL, V227, P265, DOI 10.1023/A:1026573727311
   Gunnarsson U, 2000, THESIS UPPSALA U UPP
   Hada E, 1941, NYTT MAGASIN NATUR B, V8B, P251
   Hill M, 2007, BRYOATT ATTRIBUTES B
   Hill M. O., 2004, PLANTATT ATTRIBUTES
   HOBBS RJ, 1984, VEGETATIO, V57, P129, DOI 10.1007/BF00047309
   Joabsson A, 1999, TRENDS ECOL EVOL, V14, P385, DOI 10.1016/S0169-5347(99)01649-3
   Jongman RHG., 1987, DATA ANAL COMMUNITY
   Kettunen Anu, 2000, Boreal Environment Research, V5, P115
   KUHRY P, 1994, J ECOL, V82, P899, DOI 10.2307/2261453
   Laine A, 2007, PLANT SOIL, V299, P181, DOI 10.1007/s11104-007-9374-6
   Levy PE, 2012, GLOBAL CHANGE BIOL, V18, P1657, DOI 10.1111/j.1365-2486.2011.02616.x
   Liblik LK, 1997, GLOBAL BIOGEOCHEM CY, V11, P485, DOI 10.1029/97GB01935
   Macdonald JA, 1998, ATMOS ENVIRON, V32, P3219, DOI 10.1016/S1352-2310(97)00464-0
   Marrs RH, 2004, J APPL ECOL, V41, P398, DOI 10.1111/j.0021-8901.2004.00901.x
   Moss D, 1991, CORINE BIOTOPES
   OSBORNE C, 1991, INT STAT REV, V59, P309, DOI 10.2307/1403690
   Petrescu AMR, 2010, GLOBAL BIOGEOCHEM CY, V24, DOI 10.1029/2009GB003610
   Raghoebarsing AA, 2005, NATURE, V436, P1153, DOI 10.1038/nature03802
   RAWES M, 1979, J ECOL, V67, P789, DOI 10.2307/2259215
   Rodwell, 1991, BRIT PLANT COMMUNITI, V2
   Rodwell J. S., 1991, BRIT PLANT COMMUNITI, VI, px
   Shannon RD, 1996, J ECOL, V84, P239, DOI 10.2307/2261359
   Smith P., 2007, ECOSSE ESTIMATING CA
   Smith P, 2007, AR4 CLIMATE CHANGE 2007: MITIGATION OF CLIMATE CHANGE, P497
   STEWART AJA, 1991, J APPL ECOL, V28, P1105, DOI 10.2307/2404228
   TERBRAAK CJF, 1986, MATH BIOSCI, V78, P57, DOI 10.1016/0025-5564(86)90031-3
   TERBRAAK CJF, 1993, HYDROBIOLOGIA, V269, P485, DOI 10.1007/BF00028046
   TERBRAAK CJF, 1989, HYDROBIOLOGIA, V178, P209, DOI 10.1007/BF00006028
   Waddington JM, 2007, J GEOPHYS RES-BIOGEO, V112, DOI 10.1029/2007JG000400
   Walter BP, 2000, GLOBAL BIOGEOCHEM CY, V14, P745, DOI 10.1029/1999GB001204
   Ward SE, 2007, ECOSYSTEMS, V10, P1069, DOI 10.1007/s10021-007-9080-5
   Ward SE, 2009, FUNCT ECOL, V23, P454, DOI 10.1111/j.1365-2435.2008.01521.x
   Zhang Y, 2012, GLOBAL CHANGE BIOL, V18, P1428, DOI 10.1111/j.1365-2486.2011.02587.x
NR 55
TC 35
Z9 35
U1 1
U2 146
PU WILEY
PI HOBOKEN
PA 111 RIVER ST, HOBOKEN 07030-5774, NJ USA
SN 1354-1013
EI 1365-2486
J9 GLOBAL CHANGE BIOL
JI Glob. Change Biol.
PD APR
PY 2013
VL 19
IS 4
BP 1141
EP 1150
DI 10.1111/gcb.12120
PG 10
WC Biodiversity Conservation; Ecology; Environmental Sciences
WE Science Citation Index Expanded (SCI-EXPANDED)
SC Biodiversity & Conservation; Environmental Sciences & Ecology
GA 103FL
UT WOS:000315900800016
PM 23504891
OA Green Accepted
DA 2023-11-17
ER

PT J
AU Song, HL
   Liu, XT
AF Song, Hongli
   Liu, Xingtu
TI Anthropogenic Effects on Fluxes of Ecosystem Respiration and Methane in
   the Yellow River Estuary, China
SO WETLANDS
LA English
DT Article
DE Carbon dioxide; Methane; Plant invasion; Yellow River estuary
ID GREENHOUSE-GAS FLUXES; CARBON-DIOXIDE; NITROUS-OXIDE;
   SPARTINA-ALTERNIFLORA; CH4 EMISSION; BOREAL LAKES; SUAEDA-SALSA; WATER;
   WETLANDS; N2O
AB To evaluate the influence of human activities on ecosystem respiration (CO2) and CH4 fluxes and determine the seasonal and spatial variations, we measured CO2 and CH4 fluxes at four sampling sites (west side of the seawall, WSS; oilfield, OF; Spartina alterniflora coastal marsh, SCM; aquaculture pond, ACP) in the Yellow River estuary from June to December in 2013. Both CO2 and CH4 fluxes showed seasonal and spatial variations in the Yellow River estuary. The average CO2 fluxes from WSS, OF, SCM and ACP were 125.36, 111.03, 241.97 and -39.49 mg CO2 m(-2) h(-1), while CH4 fluxes were -0.0110, -0.0165, 0.2012 and 0.0034 mg CH4 m(-2) h(-1), respectively. Spatial variations of CO2 and CH4 fluxes were mainly affected by vegetation and soil moisture. There were significant relationships between both CO2 fluxes in WSS and SCM and CH4 flux in SCM with temperature. CO2 and CH4 fluxes were mainly affected by the interactions of thermal conditions and other abiotic factors in OF and ACP. Human activities have great effect on greenhouse gas emission, especially in the area where exotic-species S. alterniflora invaded. The construction of seawall blocked sea water transporting into the study area leading to low soil moisture which accelerated CO2 emission. Aquaculture ponds act as an emission of CH4 and consumption of CO2.
C1 [Song, Hongli; Liu, Xingtu] Chinese Acad Sci, Northeast Inst Geog & Agroecol, Key Lab Wetland Ecol & Environm, Changchun 130102, Peoples R China.
   [Song, Hongli] Univ Chinese Acad Sci, Beijing 100049, Peoples R China.
C3 Chinese Academy of Sciences; Northeast Institute of Geography &
   Agroecology, CAS; Chinese Academy of Sciences; University of Chinese
   Academy of Sciences, CAS
RP Liu, XT (通讯作者)，Chinese Acad Sci, Northeast Inst Geog & Agroecol, Key Lab Wetland Ecol & Environm, Changchun 130102, Peoples R China.
EM lxtmxh@163.com
FU National Basic Research Program of China [2013CB430401]
FX The authors would like to acknowledge the financial support of the
   National Basic Research Program of China, ( No. 2013CB430401).
CR Allen DE, 2007, SOIL BIOL BIOCHEM, V39, P622, DOI 10.1016/j.soilbio.2006.09.013
   An SQ, 2007, WEED RES, V47, P183, DOI 10.1111/j.1365-3180.2007.00559.x
   [Anonymous], 2009, LAND USE POLICY, DOI DOI 10.1016/J.LANDUSEPOL.2009.09.007
   [Anonymous], 2007, CLIM CHANG 2007 SCI
   Bi XL, 2012, ENVIRON SCI TECHNOL, V46, P4691, DOI 10.1021/es301286d
   Chen GC, 2010, SCI TOTAL ENVIRON, V408, P2761, DOI 10.1016/j.scitotenv.2010.03.007
   [陈建 CHEN Jian], 2011, [地理科学进展, Progress in Geography], V30, P585
   Cheng XL, 2007, CHEMOSPHERE, V68, P420, DOI 10.1016/j.chemosphere.2007.01.004
   Cheng XL, 2010, PLANT SOIL, V327, P85, DOI 10.1007/s11104-009-0033-y
   Christensen TR, 2003, BIOGEOCHEMISTRY, V64, P337, DOI 10.1023/A:1024913730848
   CHRISTENSEN TR, 1993, BIOGEOCHEMISTRY, V21, P117, DOI 10.1007/BF00000874
   Cui BS, 2009, ECOL ENG, V35, P1090, DOI 10.1016/j.ecoleng.2009.03.022
   Del Giorgio PA, 1999, ECOLOGY, V80, P1422, DOI 10.1890/0012-9658(1999)080[1422:LPBAMT]2.0.CO;2
   Diem T, 2012, AQUAT SCI, V74, P619, DOI 10.1007/s00027-012-0256-5
   Ding WX, 2004, ATMOS ENVIRON, V38, P181, DOI 10.1016/j.atmosenv.2003.09.066
   Han N, 2005, J PLANT PHYSIOL, V162, P267, DOI 10.1016/j.jplph.2004.07.016
   Hirota M, 2007, CHEMOSPHERE, V68, P597, DOI 10.1016/j.chemosphere.2007.01.002
   Huttunen JT, 2003, CHEMOSPHERE, V52, P609, DOI 10.1016/S0045-6535(03)00243-1
   Inubushi K, 2003, CHEMOSPHERE, V52, P603, DOI 10.1016/S0045-6535(03)00242-X
   Jiang CM, 2010, ATMOS ENVIRON, V44, P2920, DOI 10.1016/j.atmosenv.2010.03.030
   Jones DL, 2004, NEW PHYTOL, V163, P459, DOI 10.1111/j.1469-8137.2004.01130.x
   Kutzbach L, 2004, BIOGEOCHEMISTRY, V69, P341, DOI 10.1023/B:BIOG.0000031053.81520.db
   Magenheimer JF, 1996, ESTUARIES, V19, P139, DOI 10.2307/1352658
   Minoda T, 1996, J GEOPHYS RES-ATMOS, V101, P21091, DOI 10.1029/96JD01710
   Nykanen H, 1998, GLOBAL BIOGEOCHEM CY, V12, P53, DOI 10.1029/97GB02732
   Poffenbarger HJ, 2011, WETLANDS, V31, P831, DOI 10.1007/s13157-011-0197-0
   Purvaja R, 2001, ENVIRON MANAGE, V27, P547, DOI 10.1007/s002670010169
   Schrier-Uijl AP, 2011, BIOGEOCHEMISTRY, V102, P265, DOI 10.1007/s10533-010-9440-7
   Silvennoinen H, 2008, BIOGEOCHEMISTRY, V90, P193, DOI 10.1007/s10533-008-9244-1
   Song CC, 2008, J ENVIRON MANAGE, V88, P428, DOI 10.1016/j.jenvman.2007.03.030
   Song J, 2009, PLANT SOIL, V314, P133, DOI 10.1007/s11104-008-9712-3
   Sovik AK, 2007, SCI TOTAL ENVIRON, V380, P28, DOI 10.1016/j.scitotenv.2006.10.007
   Striegl RG, 2001, LIMNOL OCEANOGR, V46, P941, DOI 10.4319/lo.2001.46.4.0941
   Ström L, 2005, BIOGEOCHEMISTRY, V75, P65, DOI 10.1007/s10533-004-6124-1
   Sun ZG, 2014, ENVIRON SCI POLLUT R, V21, P419, DOI 10.1007/s11356-013-1885-5
   Sun ZG, 2013, CHEMOSPHERE, V90, P856, DOI 10.1016/j.chemosphere.2012.10.004
   Teiter S, 2005, ECOL ENG, V25, P528, DOI 10.1016/j.ecoleng.2005.07.011
   Tong C, 2012, BIOGEOCHEMISTRY, V111, P677, DOI 10.1007/s10533-012-9712-5
   Tong C, 2010, J ENVIRON SCI HEAL A, V45, P506, DOI 10.1080/10934520903542261
   Tremblay A, 2005, ENVIRONM SCI, P209
   van Bodegom PM, 2001, GEOCHIM COSMOCHIM AC, V65, P2055, DOI 10.1016/S0016-7037(01)00563-4
   Van der Nat FJ, 2000, BIOGEOCHEMISTRY, V49, P103, DOI 10.1023/A:1006333225100
   Walker L.R., 1997, ASSESSMENT MANAGEMEN, P69, DOI DOI 10.1007/978-1-4612-1926-2_7
   Wang FY, 2004, MYCORRHIZA, V14, P133, DOI 10.1007/s00572-003-0248-3
   Wang Q, 2006, BIOL INVASIONS, V8, P1547, DOI 10.1007/s10530-005-5846-x
   Wang Q, 2006, ACTA PHYTOTAXON SIN, V44, P559, DOI 10.1360/aps06044
   Wang YuHong, 2013, Oceanologia et Limnologia Sinica / Hai Yang Yu Hu Chao, V44, P415
   Watanabe A, 1999, J GEOPHYS RES-ATMOS, V104, P23623, DOI 10.1029/1999JD900467
   Whalen SC, 2005, ENVIRON ENG SCI, V22, P73, DOI 10.1089/ees.2005.22.73
   Whiting GJ, 2001, TELLUS B, V53, P521, DOI 10.1034/j.1600-0889.2001.530501.x
   Xing YP, 2005, ATMOS ENVIRON, V39, P5532, DOI 10.1016/j.atmosenv.2005.06.010
   Xuegong Xu, 2002, GeoJournal, V56, P177, DOI 10.1023/A:1025175409094
   Yang Pin'g, 2012, Huanjing Kexue, V33, P4194
   Zhang LH, 2015, PLANT BIOSYST, V149, P797, DOI 10.1080/11263504.2013.870937
   Zhang YH, 2010, ATMOS ENVIRON, V44, P4588, DOI 10.1016/j.atmosenv.2010.08.012
   Zhu SW, 2012, SHANDONG AGR SCI, V44, P83
NR 56
TC 28
Z9 32
U1 11
U2 150
PU SPRINGER
PI DORDRECHT
PA VAN GODEWIJCKSTRAAT 30, 3311 GZ DORDRECHT, NETHERLANDS
SN 0277-5212
EI 1943-6246
J9 WETLANDS
JI Wetlands
PD MAR
PY 2016
VL 36
SU 1
BP S113
EP S123
DI 10.1007/s13157-014-0587-1
PG 11
WC Ecology; Environmental Sciences
WE Science Citation Index Expanded (SCI-EXPANDED)
SC Environmental Sciences & Ecology
GA DF9UK
UT WOS:000371706900011
DA 2023-11-17
ER

PT J
AU Yang, P
   Lai, DYF
   Huang, JF
   Zhang, LH
   Tong, C
AF Yang, P.
   Lai, Derrick Y. F.
   Huang, J. F.
   Zhang, L. H.
   Tong, C.
TI Temporal variations and temperature sensitivity of ecosystem respiration
   in three brackish marsh communities in the Min River Estuary, southeast
   China
SO GEODERMA
LA English
DT Article
DE Ecosystem respiration (R-eco); Q(10) value; Temporal variation;
   Vegetation types; Tidal stages; Estuarine marsh
ID FRESH-WATER MARSH; GREENHOUSE-GAS EMISSIONS; SOIL ORGANIC-CARBON;
   METHANE EMISSION; CH4 EMISSIONS; CO2 EXCHANGE; HETEROTROPHIC
   RESPIRATION; ENVIRONMENTAL CONTROLS; PEAT TEMPERATURE; COASTAL WETLANDS
AB Ecosystem respiration (R-eco) is an important pathway for gaseous carbon loss in coastal wetland environments. However, little is known regarding the dynamics of Rem and its temperature sensitivity (Q(10)) under different tidal stages, and vegetation types. In this study, R-eco was measured with dark chambers for nearly 2 years in three different brackish marsh stands dominated by Cyperus malaccensis, Phragmites australis, and Spartina alterniflora, respectively, in the Min River estuary of southeast China. The mean R-eco, across tidal stages and vegetation types exhibited strong temporal variations, and the Q(10) value for R-eco was higher in the warm months than in the cold months. The mean annual Reco was negatively correlated with electrical conductivity and soil water content, but positively correlated with both tidal water level and soil pH (P < 0.05). On the other hand, the seasonal variation in R-eco and Q(10) was largely driven by the thermal regimes and soil salinity. Also, we found that the mean Reco and Q(s10) value were both relatively higher when the site was exposed before tidal inundation, as compared to that after tidal inundation for all the vegetation types studied (P > 0.05). Overall, the C. malacensis and S. altemiflora stands had the highest and lowest average rates of Reco, respectively, while the mean Q(s10) values were lower in the Phragmites australis stand than the other two vegetation types. Our findings point to the need of strengthening the in situ measurements of gas fluxes at multiple time scales in order to develop a better understanding of the response of Reco to changing environmental conditions in the subtropical coastal wetlands. Our results also reiterate the importance of considering the influence of vegetation types in characterizing the magnitude and temperature sensitivity of Reco in estuarine tidal marshes for predicting ecosystem responses to future global change.
C1 [Yang, P.; Huang, J. F.; Zhang, L. H.; Tong, C.] Fujian Normal Univ, Sch Geog Sci, Fuzhou 350007, Fujian, Peoples R China.
   [Yang, P.; Huang, J. F.; Zhang, L. H.; Tong, C.] Fujian Normal Univ, Res Ctr Wetlands Subtrop Reg, Fuzhou 350007, Fujian, Peoples R China.
   [Yang, P.; Huang, J. F.; Zhang, L. H.; Tong, C.] Fujian Normal Univ, Key Lab Humid Subtrop Ecogeog Proc, Minist Educ, Fuzhou 350007, Fujian, Peoples R China.
   [Lai, Derrick Y. F.] Chinese Univ Hong Kong, Dept Geog & Resource Management, Ctr Environm Policy & Resource Management, Shatin, Hong Kong, Peoples R China.
C3 Fujian Normal University; Fujian Normal University; Fujian Normal
   University; Chinese University of Hong Kong
RP Tong, C (通讯作者)，Fujian Normal Univ, Sch Geog Sci, Fuzhou 350007, Fujian, Peoples R China.
EM tongch@fjnu.edu.cn
RI Lai, Derrick Y.F./B-1387-2009
OI Lai, Derrick Y.F./0000-0002-1225-9904
FU National Science Foundation of China [41371127, 41071148]; Science
   Foundation of Fujiian Province [2015301161]; Graduated Student Science
   and Technology Innovation Project of the School of Geographical Science
   of the Fujian Normal University [GY201601]; Research Grants Council of
   the Hong Kong Special Administrative Region, China [CUHK458913]; CUHK
   Direct Grant [SS15481]
FX This research was financially supported by the National Science
   Foundation of China (No. 41371127, 41071148), the Science Foundation of
   Fujiian Province (2015301161), the Graduated Student Science and
   Technology Innovation Project of the School of Geographical Science of
   the Fujian Normal University (GY201601), the Research Grants Council of
   the Hong Kong Special Administrative Region, China (CUHK458913), and the
   CUHK Direct Grant (SS15481). The authors would like to thank sincerely
   two anonymous reviewers who improved greatly this paper.
CR Allison SD, 2008, P NATL ACAD SCI USA, V105, P11512, DOI 10.1073/pnas.0801925105
   Andrews JA, 2000, SOIL BIOL BIOCHEM, V32, P699, DOI 10.1016/S0038-0717(99)00206-0
   [Anonymous], 2016, WMO GREENH GAS B
   Bölscher T, 2017, SOIL BIOL BIOCHEM, V109, P59, DOI 10.1016/j.soilbio.2017.02.005
   Bu NS, 2015, PLOS ONE, V10, DOI 10.1371/journal.pone.0121571
   Caffrey JM, 2014, ESTUAR COAST, V37, pS222, DOI 10.1007/s12237-013-9701-5
   Chambers LG, 2013, BIOGEOCHEMISTRY, V115, P363, DOI 10.1007/s10533-013-9841-5
   Chambers LG, 2011, SOIL SCI SOC AM J, V75, P2000, DOI 10.2136/sssaj2011.0026
   Chang TC, 2003, ATMOS ENVIRON, V37, P4551, DOI 10.1016/S1352-2310(03)00588-0
   Chen BY, 2010, SOIL BIOL BIOCHEM, V42, P1735, DOI 10.1016/j.soilbio.2010.06.010
   Chen GC, 2010, SCI TOTAL ENVIRON, V408, P2761, DOI 10.1016/j.scitotenv.2010.03.007
   Chimner RA, 2003, SOIL BIOL BIOCHEM, V35, P345, DOI 10.1016/S0038-0717(02)00284-5
   Chivers MR, 2009, ECOSYSTEMS, V12, P1329, DOI 10.1007/s10021-009-9292-y
   Chmura GL, 2003, GLOBAL BIOGEOCHEM CY, V17, DOI 10.1029/2002GB001917
   Choi JA, 2014, PLOS ONE, V9, DOI 10.1371/journal.pone.0111879
   Clymo R. S., 1983, Mines: swamp, bog, fen and moor. General Studies. Vol.A., P159
   Davidson EA, 2006, NATURE, V440, P165, DOI 10.1038/nature04514
   Davidson EA, 2006, GLOBAL CHANGE BIOL, V12, P154, DOI 10.1111/j.1365-2486.2005.01065.x
   Davidson EA, 2012, GLOBAL CHANGE BIOL, V18, P371, DOI 10.1111/j.1365-2486.2011.02546.x
   Fisher JB, 2012, GLOBAL BIOGEOCHEM CY, V26, DOI 10.1029/2011GB004252
   Flanagan LB, 2005, AGR FOREST METEOROL, V130, P237, DOI 10.1016/j.agrformet.2005.04.002
   Golovatskaya EA, 2009, PLANT SOIL, V315, P19, DOI 10.1007/s11104-008-9842-7
   Grogan P, 2005, GLOBAL CHANGE BIOL, V11, P465, DOI 10.1111/j.1365-2486.2005.00912.x
   Guo HQ, 2009, AGR FOREST METEOROL, V149, P1820, DOI 10.1016/j.agrformet.2009.06.010
   Han GX, 2007, SOIL BIOL BIOCHEM, V39, P418, DOI 10.1016/j.soilbio.2006.08.009
   Han GX, 2015, J GEOPHYS RES-BIOGEO, V120, P1506, DOI 10.1002/2015JG002923
   Han GX, 2013, ESTUAR COAST, V36, P401, DOI 10.1007/s12237-012-9572-1
   Högberg P, 2002, OECOLOGIA, V132, P579, DOI 10.1007/s00442-002-0983-8
   HOUGHTON RA, 1980, ECOLOGY, V61, P1434, DOI 10.2307/1939052
   Hu QW, 2015, ATMOS ENVIRON, V100, P124, DOI 10.1016/j.atmosenv.2014.10.047
   Hu Y, 2016, SCI TOTAL ENVIRON, V565, P637, DOI 10.1016/j.scitotenv.2016.05.004
   Inglett KS, 2012, BIOGEOCHEMISTRY, V108, P77, DOI 10.1007/s10533-011-9573-3
   Janssens IA, 2003, GLOBAL CHANGE BIOL, V9, P911, DOI 10.1046/j.1365-2486.2003.00636.x
   Juszczak R, 2013, PLANT SOIL, V366, P505, DOI 10.1007/s11104-012-1441-y
   Knox SH, 2015, GLOBAL CHANGE BIOL, V21, P750, DOI 10.1111/gcb.12745
   Krauss KW, 2016, J GEOPHYS RES-BIOGEO, V121, P1503, DOI 10.1002/2015JG003224
   Krauss KW, 2012, PLANT SOIL, V358, P265, DOI 10.1007/s11104-012-1182-y
   Lafleur PM, 2005, ECOSYSTEMS, V8, P619, DOI 10.1007/s10021-003-0131-2
   Larmola T, 2003, FRESHWATER BIOL, V48, P1295, DOI 10.1046/j.1365-2427.2003.01079.x
   Lin XW, 2011, AGR FOREST METEOROL, V151, P792, DOI 10.1016/j.agrformet.2011.01.009
   Luo YQ, 2001, NATURE, V413, P622, DOI 10.1038/35098065
   Magenheimer JF, 1996, ESTUARIES, V19, P139, DOI 10.2307/1352658
   Mahecha MD, 2010, SCIENCE, V329, P838, DOI 10.1126/science.1189587
   Mäkiranta P, 2009, SOIL BIOL BIOCHEM, V41, P695, DOI 10.1016/j.soilbio.2009.01.004
   Matulich KL, 2015, ECOLOGY, V96, P154, DOI 10.1890/14-0357.1
   McConnell NA, 2013, ENVIRON RES LETT, V8, DOI 10.1088/1748-9326/8/4/045029
   Mcleod E, 2011, FRONT ECOL ENVIRON, V9, P552, DOI 10.1890/110004
   Metcalfe DB, 2011, BIOGEOSCIENCES, V8, P2047, DOI 10.5194/bg-8-2047-2011
   Mosier AR, 1998, BIOL FERT SOILS, V27, P221, DOI 10.1007/s003740050424
   Moyano FE, 2013, SOIL BIOL BIOCHEM, V59, P72, DOI 10.1016/j.soilbio.2013.01.002
   Myhre G., 2013, ANTHROPOGENIC NATURA
   Nakano T, 2008, AGR FOREST METEOROL, V148, P1456, DOI 10.1016/j.agrformet.2008.04.011
   Neubauer SC, 2000, MAR ECOL PROG SER, V199, P13, DOI 10.3354/meps199013
   Neubauer SC, 2013, ESTUAR COAST, V36, P491, DOI 10.1007/s12237-011-9455-x
   Niu SL, 2013, ECOSYSTEMS, V16, P948, DOI 10.1007/s10021-013-9661-4
   Olsson L, 2015, BIOGEOSCIENCES, V12, P4965, DOI 10.5194/bg-12-4965-2015
   Picek T, 2007, ECOL ENG, V31, P98, DOI 10.1016/j.ecoleng.2007.06.008
   Purvaja R, 2001, ENVIRON MANAGE, V27, P547, DOI 10.1007/s002670010169
   RAICH JW, 1995, GLOBAL BIOGEOCHEM CY, V9, P23, DOI 10.1029/94GB02723
   RAICH JW, 1992, TELLUS B, V44, P81, DOI 10.1034/j.1600-0889.1992.t01-1-00001.x
   Rath KM, 2015, SOIL BIOL BIOCHEM, V81, P108, DOI 10.1016/j.soilbio.2014.11.001
   Reddy KR, 2008, BIOGEOCHEMISTRY WETL
   Reichstein M, 2002, GLOBAL CHANGE BIOL, V8, P999, DOI 10.1046/j.1365-2486.2002.00530.x
   Rey A, 2006, GLOBAL CHANGE BIOL, V12, P1894, DOI 10.1111/j.1365-2486.2006.01230.x
   RYAN MG, 1991, ECOL APPL, V1, P157, DOI 10.2307/1941808
   Schedlbauer JL, 2010, AGR FOREST METEOROL, V150, P994, DOI 10.1016/j.agrformet.2010.03.005
   Shrestha RK, 2016, J GEOPHYS RES-BIOGEO, V121, P809, DOI 10.1002/2015JG003234
   Sihi D, 2018, GLOBAL CHANGE BIOL, V24, pE259, DOI 10.1111/gcb.13839
   Sihi D, 2016, BIOGEOCHEMISTRY, V131, P103, DOI 10.1007/s10533-016-0267-8
   SMITH CJ, 1983, ESTUAR COAST SHELF S, V17, P21, DOI 10.1016/0272-7714(83)90042-2
   Song CC, 2009, GLOBAL CHANGE BIOL, V15, P692, DOI 10.1111/j.1365-2486.2008.01821.x
   Song HL, 2016, WETLANDS, V36, pS113, DOI 10.1007/s13157-014-0587-1
   Subke JA, 2010, SOIL BIOL BIOCHEM, V42, P1653, DOI 10.1016/j.soilbio.2010.05.026
   Suh S, 2009, J PLANT ECOL-UK, V2, P225, DOI 10.1093/jpe/rtp021
   Sun ZG, 2013, CHEMOSPHERE, V90, P856, DOI 10.1016/j.chemosphere.2012.10.004
   Suseela V, 2012, GLOBAL CHANGE BIOL, V18, P336, DOI 10.1111/j.1365-2486.2011.02516.x
   Tang YS, 2011, SOIL BIOL BIOCHEM, V43, P638, DOI 10.1016/j.soilbio.2010.11.035
   Tong C, 2015, ESTUAR COAST, V38, P1872, DOI 10.1007/s12237-014-9930-2
   Tong C, 2013, ESTUAR COAST, V36, P633, DOI 10.1007/s12237-013-9596-1
   Tong C, 2012, BIOGEOCHEMISTRY, V111, P677, DOI 10.1007/s10533-012-9712-5
   Tong C, 2010, J ENVIRON SCI HEAL A, V45, P506, DOI 10.1080/10934520903542261
   Updegraff K, 2001, ECOL APPL, V11, P311
   Valentini R, 2000, NATURE, V404, P861, DOI 10.1038/35009084
   Van der Nat FJWA, 1998, BIOGEOCHEMISTRY, V41, P1, DOI 10.1023/A:1005933100905
   Wallenstein MD, 2009, GLOBAL CHANGE BIOL, V15, P1631, DOI 10.1111/j.1365-2486.2008.01819.x
   Wang C, 2015, PLOS ONE, V10, DOI 10.1371/journal.pone.0125227
   Wang R, 2016, SOIL TILL RES, V163, P1, DOI 10.1016/j.still.2016.05.005
   Ward SE, 2013, ECOL LETT, V16, P1285, DOI 10.1111/ele.12167
   Wigand C, 2009, WETLANDS, V29, P952, DOI 10.1672/08-147.1
   Xi XF, 2014, J ENVIRON SCI, V26, P2562, DOI 10.1016/j.jes.2014.07.016
   Xie H. X., 2006, COMP STUDY ACCUMULAT
   Xu XW, 2014, ECOL ENG, V73, P469, DOI 10.1016/j.ecoleng.2014.09.087
   Yamori W, 2014, PHOTOSYNTH RES, V119, P101, DOI 10.1007/s11120-013-9874-6
   Yang JS, 2013, SOIL BIOL BIOCHEM, V61, P52, DOI 10.1016/j.soilbio.2013.02.009
   Yuste JC, 2004, GLOBAL CHANGE BIOL, V10, P161, DOI 10.1111/j.1529-8817.2003.00727.x
   Zhou L, 2009, AQUAT BOT, V91, P91, DOI 10.1016/j.aquabot.2009.03.002
   Zhou LY, 2015, CLEAN-SOIL AIR WATER, V43, P569, DOI 10.1002/clen.201300838
   Zhou X, 2007, GLOBAL CHANGE BIOL, V13, P761, DOI 10.1111/j.1365-2486.2007.01333.x
NR 98
TC 19
Z9 21
U1 3
U2 132
PU ELSEVIER
PI AMSTERDAM
PA RADARWEG 29, 1043 NX AMSTERDAM, NETHERLANDS
SN 0016-7061
EI 1872-6259
J9 GEODERMA
JI Geoderma
PD OCT 1
PY 2018
VL 327
BP 138
EP 150
DI 10.1016/j.geoderma.2018.05.005
PG 13
WC Soil Science
WE Science Citation Index Expanded (SCI-EXPANDED)
SC Agriculture
GA GJ1XC
UT WOS:000435060200014
OA hybrid
DA 2023-11-17
ER

PT J
AU Ito, A
   Inoue, S
   Inatomi, M
AF Ito, Akihiko
   Inoue, Shimpei
   Inatomi, Motoko
TI Model-based evaluation of methane emissions from paddy fields in East
   Asia
SO JOURNAL OF AGRICULTURAL METEOROLOGY
LA English
DT Article
DE Greenhouse gas; Paddy field map; Process-based model; Uncertainty
ID TOTAL CH4 EMISSION; RICE FIELDS; NATURAL WETLANDS; CO2 ENRICHMENT;
   CARBON-DIOXIDE; CHINA; JAPAN; INVENTORY; CULTIVARS; IMPACT
[truncated: 4,247,530 more chars]
