# Supplementary material for: Research Status and Development Trend of Greenhouse Gas in Wetlands: A Bibliometric Visualization Analysis
Source: Ecol Evol. 2025 Feb 5;15(2):e70938. doi: 10.1002/ece3.70938 (PMC11799593; doi:10.1002/ece3.70938)
Supplement: Supplementary file 4 — Data S4. [file ECE3-15-e70938-s004.txt]

FN Clarivate Analytics Web of Science
VR 1.0
PT J
AU Zhou, Y
   Li, NN
   Grace, J
   Yang, M
   Lu, C
   Geng, XM
   Lei, GC
   Zhu, W
   Deng, YF
AF Zhou, Yan
   Li, Nana
   Grace, John
   Yang, Meng
   Lu, Cai
   Geng, Xuemeng
   Lei, Guangchun
   Zhu, Wei
   Deng, Yongfeng
TI Impact of Groundwater Table and Plateau Zokors (<i>Myospalax
   baileyi</i>) on Ecosystem Respiration in the Zoige Peatlands of China
SO PLOS ONE
LA English
DT Article
ID CARBON-DIOXIDE FLUX; NITROUS-OXIDE; ORGANIC-CARBON; SOIL; METHANE;
   EMISSIONS; SLURRY; FONTANIERII; TEMPERATURE; VEGETATION
AB Peatlands contain large amount of carbon stock that is vulnerable to release into the atmosphere. Mostly because of human impact, the peatlands at Zoige Wetlands face severe degradation, and the groundwater table is now lower than before, which has increased the population of the plateau zokor, a burrowing rodent. However, the impact of these changes on ecosystem carbon flows has not been studied. To investigate how the plateau zokor and the groundwater level alter the ecosystem respiration of the Zoige peatlands, we sampled the CO2 flux of hummocks shaped by the zokors and compared it with the CO2 flux of undisturbed sites with different groundwater table levels. The soil organic carbon (SOC), soil water content (SWC) and soil temperature at 5 cm (T-5) were measured. SOC showed no significant difference among the four sampling sites and did not correlate with the CO2 flux, while SWC was found to partly determine the CO2 flux. A linear equation could adequately describe the relationship between the natural logarithm of the ecosystem respiration and the soil temperature. It is demonstrated that descending groundwater table might accelerate ecosystem respiration and the CO2 flux from hummocks was higher than the CO2 flux from the control site in the non-growing season. With rising temperature, the CO2 flux from the control site accelerated faster than that from the hummocks. Our results show that ecosystem respiration was significantly lower from hummocks than at the control site in the growing season. The results on the impact of zokors on greenhouse gas emissions presented in this paper provide a useful reference to help properly manage not only this, but other litter-burrowing mammals at peatland sites.
C1 [Zhou, Yan; Li, Nana; Yang, Meng; Lu, Cai; Geng, Xuemeng; Lei, Guangchun] Beijing Forestry Univ, Sch Nat Conservat, Beijing, Peoples R China.
   [Grace, John] Univ Edinburgh, Sch Geosci, Edinburgh, Midlothian, Scotland.
   [Zhu, Wei; Deng, Yongfeng] Management Bur Zoige Natl Nat Reserve, Qingchuan, Sichuan, Peoples R China.
C3 Beijing Forestry University; University of Edinburgh
RP Lei, GC (通讯作者)，Beijing Forestry Univ, Sch Nat Conservat, Beijing, Peoples R China.
EM leiguangchunbjfu@gmail.com
RI Grace, John/N-9280-2013; Guangchun, Lei/ABC-8081-2021
OI Zhou, Yan/0000-0003-1774-7402
FU Special Research Program for Public-welfare Forestry [200804005]
FX Funding: This work was financially supported by the Special Research
   Program for Public-welfare Forestry (200804005). The funders had no role
   in study design, data collection and analysis, decision to publish, or
   preparation of the manuscript.
CR [Anonymous], J CHINA W NORMAL U N
   [Anonymous], PASW STAT 17 0
   [Anonymous], 2002, ANIMAL PHYSL ADAPTAT
   [Anonymous], PLATEAU MOUNTAIN MET
   Beetz S, 2013, BIOGEOSCIENCES, V10, P1067, DOI 10.5194/bg-10-1067-2013
   Chadwick DR, 1997, AGR ECOSYST ENVIRON, V63, P51, DOI 10.1016/S0167-8809(96)01119-X
   Chen H, 2009, ATMOS ENVIRON, V43, P4995, DOI 10.1016/j.atmosenv.2009.07.001
   Chen WW, 2011, PLANT SOIL, V340, P291, DOI 10.1007/s11104-010-0367-5
   Couwenberg J, 2010, GLOBAL CHANGE BIOL, V16, P1715, DOI 10.1111/j.1365-2486.2009.02016.x
   Davidson AD, 2012, FRONT ECOL ENVIRON, V10, P477, DOI 10.1890/110054
   Davidson EA, 2006, GLOBAL CHANGE BIOL, V12, P154, DOI 10.1111/j.1365-2486.2005.01065.x
   Delibes-Mateos M, 2011, BIOL CONSERV, V144, P1335, DOI 10.1016/j.biocon.2011.02.012
   Fan NaiChang, 1999, Ecologically-based management of rodent pests., P285
   Fan ZS, 2013, GLOBAL CHANGE BIOL, V19, P604, DOI 10.1111/gcb.12041
   Giardina CP, 2000, NATURE, V404, P858, DOI 10.1038/35009076
   GORHAM E, 1991, ECOL APPL, V1, P182, DOI 10.2307/1941811
   Grace J, 2000, NATURE, V404, P819, DOI 10.1038/35009170
   Hogan BW., 2010, PLATEAU PIKA KEYSTON
   Ives SL, 2013, ECOHYDROLOGY, V6, P38, DOI 10.1002/eco.274
   Jägermeyr J, 2014, GLOBAL CHANGE BIOL, V20, P1191, DOI 10.1111/gcb.12443
   Juszczak R, 2013, PLANT SOIL, V366, P505, DOI 10.1007/s11104-012-1441-y
   Leifeld J, 2012, GEOPHYS RES LETT, V39, DOI 10.1029/2012GL051856
   Limbach W, 2000, FORMATION EVOLUTION, P509
   Liu YS, 2013, PLANT SOIL, V366, P491, DOI 10.1007/s11104-012-1442-x
   LLOYD J, 1994, FUNCT ECOL, V8, P315, DOI 10.2307/2389824
   Mäkiranta P, 2012, SOIL BIOL BIOCHEM, V48, P1, DOI 10.1016/j.soilbio.2012.01.005
   Maljanen M, 2001, PLANT SOIL, V231, P113, DOI 10.1023/A:1010372914805
   Masson-Delmotte V., 2018, CLIMATE CHANGE 2007
   RAICH JW, 1992, TELLUS B, V44, P81, DOI 10.1034/j.1600-0889.1992.t01-1-00001.x
   Rochette P, 2004, SOIL SCI SOC AM J, V68, P1410, DOI 10.2136/sssaj2004.1410
   Rochette P, 2008, CAN J SOIL SCI, V88, P175, DOI 10.4141/CJSS06016
   Rodhe L, 2006, SOIL USE MANAGE, V22, P229, DOI 10.1111/j.1475-2743.2006.00043.x
   Semenov MV, 2010, EURASIAN SOIL SCI+, V43, P541, DOI 10.1134/S1064229310050078
   Turunen J, 2002, HOLOCENE, V12, P69, DOI 10.1191/0959683602hl522rp
   Urbanová Z, 2012, PLANT ECOL DIVERS, V5, P89, DOI 10.1080/17550874.2012.688069
   Yu Z., 2011, EOS T AM GEOPHYS UN, V92, P97, DOI [DOI 10.1029/2011EO120001, 10.1029/2011EO120001]
   Yu ZC, 2010, GEOPHYS RES LETT, V37, DOI 10.1029/2010GL043584
   Zhang LH, 2012, EUR J SOIL BIOL, V48, P24, DOI 10.1016/j.ejsobi.2011.10.001
   Zhang YM, 2003, MAMMAL REV, V33, P284, DOI 10.1046/j.1365-2907.2003.00020.x
   Zhang YM, 2003, J MAMMAL, V84, P644, DOI 10.1644/1545-1542(2003)084&lt;0644:EOPZMF&gt;2.0.CO;2
NR 40
TC 9
Z9 11
U1 5
U2 68
PU PUBLIC LIBRARY SCIENCE
PI SAN FRANCISCO
PA 1160 BATTERY STREET, STE 100, SAN FRANCISCO, CA 94111 USA
SN 1932-6203
J9 PLOS ONE
JI PLoS One
PD DEC 26
PY 2014
VL 9
IS 12
AR e115542
DI 10.1371/journal.pone.0115542
PG 13
WC Multidisciplinary Sciences
WE Science Citation Index Expanded (SCI-EXPANDED)
SC Science & Technology - Other Topics
GA AX9RO
UT WOS:000347239900051
PM 25542023
OA Green Published, gold, Green Submitted
DA 2023-11-17
ER

PT J
AU Qin, HJ
   Diao, MH
   Zhang, ZY
   Visser, PM
   Zhang, YY
   Wang, Y
   Yan, SH
AF Qin, Hongjie
   Diao, Muhe
   Zhang, Zhiyong
   Visser, Petra M.
   Zhang, Yingying
   Wang, Yan
   Yan, Shaohua
TI Responses of phytoremediation in urban wastewater with water hyacinths
   to extreme precipitation
SO JOURNAL OF ENVIRONMENTAL MANAGEMENT
LA English
DT Article
DE Climate change; Extreme precipitation; Phytoremediation; Urban
   wastewater; Water hyacinth
ID DISSOLVED ORGANIC NITROGEN; RADIAL OXYGEN LOSS; EICHHORNIA-CRASSIPES;
   CONSTRUCTED WETLANDS; AQUATIC MACROPHYTE; RAINFALL PATTERNS; NUTRIENT
   REMOVAL; CLIMATE-CHANGE; CURRENT STATE; EFFICIENCY
AB Climate change not only intensifies eutrophication and enhances the rainfall, but also elevates the contents of greenhouse gases, which can further increase the intensity and frequency of extreme precipitation events. The effectivity of phytoremediation of urban wastewaters by water hyacinths under an extreme rainfall event (up to 380 mm d(-1)) was investigated using self-designed fabrications with six flow rates (2-15 m(3) d(-1)) in situ on pilot scale for 30 days. The results suggest that water hyacinths had high N and P removal capacities even under adverse conditions such as low dissolved oxygen concentrations (DO, <1 mg L-1) and high ammonium concentrations (NH4+-N, >7 mg L-1). Specifically, the highest removal yields of N and P were 13.14 +/- 0.47 g N.m(-2).d(-1) and 2.12 +/- 0.04 g P.m(-2) .d(-1), respectively. The results indicate that water hyacinths can be used for water treatment to reduce the amounts of NH4+-N, dissolved organic nitrogen (DON) and phosphate (PO43-) even during extreme precipitation events. Moreover, DO increased due to wet deposition, runoff and surface flows during the extreme rainfall event, resulting in shifts between nitrification and denitrification processes which significantly altered nitrogen forms in urban wastewater. Results of this study suggest that water hyacinths could be recommended as a cost-effective and eco-friendly technology for urban wastewater phytoremediation in areas suffering from frequent extreme precipitation events.
C1 [Qin, Hongjie] Minist Agr & Rural Affairs, Key Lab Agr Environm, Beijing 100081, Peoples R China.
   [Qin, Hongjie; Zhang, Zhiyong; Zhang, Yingying; Wang, Yan; Yan, Shaohua] Jiangsu Acad Agr Sci, Inst Agr Resources & Environm, Nanjing 210014, Jiangsu, Peoples R China.
   [Qin, Hongjie; Visser, Petra M.] Univ Amsterdam, Inst Biodivers & Ecosyst Dynam, Dept Freshwater & Marine Ecol, NL-1090 GE Amsterdam, Netherlands.
   [Qin, Hongjie; Zhang, Zhiyong; Zhang, Yingying; Wang, Yan; Yan, Shaohua] China Minist Agr, Key Lab Yangtze River Plain Agr Environm, Nanjing 210014, Jiangsu, Peoples R China.
   [Diao, Muhe] Leibniz Inst DSMZ German Collect Microorganisms &, Braunschweig, Germany.
C3 Ministry of Agriculture & Rural Affairs; Jiangsu Academy of Agricultural
   Sciences; University of Amsterdam; Ministry of Agriculture & Rural
   Affairs; Leibniz Institut fur Deutsche Sammlung von Mikroorganismen und
   Zellkulturen (DSMZ)
RP Qin, HJ (通讯作者)，Minist Agr & Rural Affairs, Key Lab Agr Environm, Beijing 100081, Peoples R China.; Yan, SH (通讯作者)，Jiangsu Acad Agr Sci, Inst Agr Resources & Environm, Nanjing 210014, Jiangsu, Peoples R China.
EM hongjieqin111@126.com; shyan@jaas.ac.cn
OI Visser, Petra/0000-0003-3294-1908
FU National Natural Science Foundation of China [41877510, 41501545];
   National Science and Technology Major Project of Water Pollution Control
   and Treatment [2017ZX07202004-007]; Natural Science Foundation of
   Jiangsu Province, China [BK20150549]; Key Laboratory for Agricultural
   Environment, Ministry of Agriculture, China [KLAE201602]
FX This study was supported by National Natural Science Foundation of China
   (Grant No. 41877510 and No. 41501545), National Science and Technology
   Major Project of Water Pollution Control and Treatment
   (2017ZX07202004-007), Natural Science Foundation of Jiangsu Province,
   China (Grant No. BK20150549) and Key Laboratory for Agricultural
   Environment, Ministry of Agriculture, China (Grant No. KLAE201602).
CR Al Aukidy M, 2017, SCI TOTAL ENVIRON, V607, P483, DOI 10.1016/j.scitotenv.2017.07.050
   American Public Health Association (APHA), 1998, STANDARD METHODS EXA
   Annavajhala MK, 2018, ENVIRON SCI TECH LET, V5, P110, DOI 10.1021/acs.estlett.7b00577
   Avila MP, 2019, MICROB ECOL, V78, P575, DOI 10.1007/s00248-019-01331-9
   Barco J, 2008, CHEMOSPHERE, V71, P827, DOI 10.1016/j.chemosphere.2007.11.049
   Batty LC, 2013, CRIT REV ENV SCI TEC, V43, P217, DOI 10.1080/10643389.2011.604254
   Beuckels A, 2015, WATER RES, V77, P98, DOI 10.1016/j.watres.2015.03.018
   Bittsánszky A, 2015, PLANT SCI, V231, P184, DOI 10.1016/j.plantsci.2014.12.005
   Bouvy M., 2003, LIMNOLOGICAL FEATURE
   Britto DT, 2013, ANN BOT-LONDON, V112, P957, DOI 10.1093/aob/mct157
   Chavan B. L., 2012, Journal of Environmental Research and Development, V7, P660
   Choudhury MI, 2018, SCI TOTAL ENVIRON, V635, P1436, DOI 10.1016/j.scitotenv.2018.04.193
   Ciais P, 2014, CLIMATE CHANGE 2013: THE PHYSICAL SCIENCE BASIS, P465
   Coetzee JA, 2012, BIOCONTROL, V57, P247, DOI 10.1007/s10526-011-9426-y
   Conley DJ, 2009, SCIENCE, V323, P1014, DOI 10.1126/science.1167755
   Corada-Fernández C, 2017, SCI TOTAL ENVIRON, V605, P770, DOI 10.1016/j.scitotenv.2017.06.049
   Dalu T, 2019, SCI TOTAL ENVIRON, V684, P296, DOI 10.1016/j.scitotenv.2019.05.167
   De Toffol S, 2009, WATER SCI TECHNOL, V59, P1769, DOI 10.2166/wst.2009.182
   Donat MG, 2016, NAT CLIM CHANGE, V6, P508, DOI [10.1038/NCLIMATE2941, 10.1038/nclimate2941]
   Dong C, 2011, J ENVIRON SCI HEAL A, V46, P224, DOI 10.1080/10934529.2011.535391
   Douka M, 2018, ATMOS RES, V208, P60, DOI 10.1016/j.atmosres.2017.08.025
   Falkowski PG, 2008, SCIENCE, V320, P1034, DOI 10.1126/science.1153213
   Feng T, 2018, ECOL INDIC, V92, P61, DOI 10.1016/j.ecolind.2017.06.044
   Fischer EM, 2016, NAT CLIM CHANGE, V6, P986, DOI [10.1038/nclimate3110, 10.1038/NCLIMATE3110]
   Franklin O, 2017, PLANT CELL ENVIRON, V40, P25, DOI 10.1111/pce.12772
   He TX, 2016, BIORESOURCE TECHNOL, V200, P493, DOI 10.1016/j.biortech.2015.10.064
   Hegerl GC, 2015, B AM METEOROL SOC, V96, P1097, DOI 10.1175/BAMS-D-13-00212.1
   Hu MH, 2008, AGR WATER MANAGE, V95, P607, DOI 10.1016/j.agwat.2008.01.001
   Huisman J, 2018, NAT REV MICROBIOL, V16, P471, DOI 10.1038/s41579-018-0040-1
   San-Martín MI, 2018, J BIOSCI BIOENG, V126, P758, DOI 10.1016/j.jbiosc.2018.06.008
   Jeppesen E, 2009, J ENVIRON QUAL, V38, P1930, DOI 10.2134/jeq2008.0113
   Jin LY, 2014, WATER RES, V66, P85, DOI 10.1016/j.watres.2014.08.014
   John M, 2020, COLD REG SCI TECHNOL, V170, DOI 10.1016/j.coldregions.2019.102953
   Kartal B, 2013, FEMS MICROBIOL REV, V37, P428, DOI 10.1111/1574-6976.12014
   Khardenavis AA, 2007, APPL MICROBIOL BIOT, V77, P403, DOI 10.1007/s00253-007-1176-5
   Koch H, 2014, SCIENCE, V345, P1052, DOI 10.1126/science.1256985
   Kong LH, 2017, PROC EUR CONF ANTENN, P2017, DOI 10.23919/EuCAP.2017.7928496
   Kumar S, 2020, INT J PHYTOREMEDIAT, V22, P1097, DOI 10.1080/15226514.2020.1731729
   Letscher RT, 2013, GLOBAL BIOGEOCHEM CY, V27, P141, DOI 10.1029/2012GB004449
   Li X, 2020, SCI TOTAL ENVIRON, V709, DOI 10.1016/j.scitotenv.2019.136235
   Li YM, 2014, PAK J BOT, V46, P2021
   Lu X, 2014, J HAZARD MATER, V280, P389, DOI 10.1016/j.jhazmat.2014.08.022
   Luong TM, 2017, J APPL METEOROL CLIM, V56, P2509, DOI 10.1175/JAMC-D-16-0358.1
   Lusk MG, 2016, WATER RES, V96, P225, DOI 10.1016/j.watres.2016.03.060
   Ma B, 2016, BIORESOURCE TECHNOL, V200, P981, DOI 10.1016/j.biortech.2015.10.074
   Matsui T, 2006, PLANT SOIL, V279, P119, DOI 10.1007/s11104-005-0462-1
   Mayo AW, 2017, PHYS CHEM EARTH, V100, P170, DOI 10.1016/j.pce.2016.10.016
   Mehrani MJ, 2020, BIORESOURCE TECHNOL, V303, DOI 10.1016/j.biortech.2020.122936
   Mishra VK, 2009, J HAZARD MATER, V164, P1059, DOI 10.1016/j.jhazmat.2008.09.020
   Morée AL, 2013, GLOBAL BIOGEOCHEM CY, V27, P836, DOI 10.1002/gbc.20072
   Moss B, 2011, INLAND WATERS, V1, P101, DOI 10.5268/IW-1.2.359
   Näsholm T, 2009, NEW PHYTOL, V182, P31, DOI 10.1111/j.1469-8137.2008.02751.x
   Osti JAS, 2018, AQUAC RES, V49, P3468, DOI 10.1111/are.13813
   Pathak N, 2020, J ENVIRON MANAGE, V253, DOI 10.1016/j.jenvman.2019.109685
   Pehlivanoglu-Mantas E, 2008, WATER RES, V42, P3890, DOI 10.1016/j.watres.2008.05.017
   Perez-Fodich A, 2019, GEOCHIM COSMOCHIM AC, V249, P173, DOI 10.1016/j.gca.2019.01.027
   Qiang JX, 2020, WATER RES, V170, DOI 10.1016/j.watres.2019.115280
   Qin HJ, 2017, BIORESOURCE TECHNOL, V241, P1197, DOI 10.1016/j.biortech.2017.06.104
   Qin HJ, 2016, ECOL ENG, V95, P753, DOI 10.1016/j.ecoleng.2016.07.022
   Qin HJ, 2016, ENVIRON SCI POLLUT R, V23, P17742, DOI 10.1007/s11356-016-6799-6
   Reichwaldt ES, 2012, WATER RES, V46, P1372, DOI 10.1016/j.watres.2011.11.052
   Rezania S, 2019, ENVIRON SCI POLLUT R, V26, P7428, DOI 10.1007/s11356-019-04300-4
   Rezania S, 2015, J ENVIRON MANAGE, V163, P125, DOI 10.1016/j.jenvman.2015.08.018
   Robertson WD, 2012, GROUND WATER, V50, P541, DOI 10.1111/j.1745-6584.2011.00857.x
   Rockström J, 2009, NATURE, V461, P472, DOI 10.1038/461472a
   Rommens W, 2003, ARCH HYDROBIOL, V158, P373, DOI 10.1127/0003-9136/2003/0158-0373
   Sánchez-Olivares E, 2019, BOT SCI, V97, P202, DOI 10.17129/botsci.2069
   Shi X, 2016, ENVIRON SCI POLLUT R, V23, P2715, DOI 10.1007/s11356-015-5508-1
   Sood A, 2012, AMBIO, V41, P122, DOI 10.1007/s13280-011-0159-z
   Sricoth T, 2018, ENVIRON SCI POLLUT R, V25, P5344, DOI 10.1007/s11356-017-0813-5
   Srinivas R, 2020, J CLEAN PROD, V246, DOI 10.1016/j.jclepro.2019.118963
   Stottmeister U, 2003, BIOTECHNOL ADV, V22, P93, DOI 10.1016/j.biotechadv.2003.08.010
   Tao MN, 2020, SCI TOTAL ENVIRON, V709, DOI 10.1016/j.scitotenv.2019.136159
   Tegeder M, 2010, MOL PLANT, V3, P997, DOI 10.1093/mp/ssq047
   Valipour A, 2015, WATER-SUI, V7, P329, DOI 10.3390/w7010329
   van Kessel MAHJ, 2015, NATURE, V528, P555, DOI 10.1038/nature16459
   Vaquer-Sunyer R, 2015, ENVIRON SCI TECHNOL, V49, P11411, DOI 10.1021/acs.est.5b00674
   Villamagna AM, 2010, FRESHWATER BIOL, V55, P282, DOI 10.1111/j.1365-2427.2009.02294.x
   Wang GL, 2017, NAT CLIM CHANGE, V7, P268, DOI [10.1038/NCLIMATE3239, 10.1038/nclimate3239]
   Wang R, 2019, SCI REP-UK, V9, DOI 10.1038/s41598-019-41236-8
   Wang YH, 2016, BIORESOURCE TECHNOL, V202, P198, DOI 10.1016/j.biortech.2015.11.049
   Wang Z, 2012, CHEMOSPHERE, V89, P1255, DOI 10.1016/j.chemosphere.2012.08.001
   Xiangdong Meng, 2019, Waste Disposal & Sustainable Energy, V1, P99, DOI 10.1007/s42768-019-00007-x
   Yan SH, 2017, CRIT REV BIOTECHNOL, V37, P218, DOI 10.3109/07388551.2015.1132406
   Yang G, 2015, WATER RES, V78, P60, DOI 10.1016/j.watres.2015.04.002
   Yang Y, 2020, J CLEAN PROD, V244, DOI 10.1016/j.jclepro.2019.118745
   Yang YC, 2020, WATER RES, V168, DOI 10.1016/j.watres.2019.115142
   Yu JD, 2018, CHEMOSPHERE, V195, P632, DOI 10.1016/j.chemosphere.2017.12.128
   Zhou QY, 2017, ECOTOX ENVIRON SAFE, V143, P102, DOI 10.1016/j.ecoenv.2017.04.016
   Zhu Y, 2018, ENVIRON INT, V115, P161, DOI 10.1016/j.envint.2018.03.013
NR 90
TC 5
Z9 5
U1 6
U2 37
PU ACADEMIC PRESS LTD- ELSEVIER SCIENCE LTD
PI LONDON
PA 24-28 OVAL RD, LONDON NW1 7DX, ENGLAND
SN 0301-4797
EI 1095-8630
J9 J ENVIRON MANAGE
JI J. Environ. Manage.
PD OCT 1
PY 2020
VL 271
AR 110948
DI 10.1016/j.jenvman.2020.110948
PG 10
WC Environmental Sciences
WE Science Citation Index Expanded (SCI-EXPANDED)
SC Environmental Sciences & Ecology
GA MZ0KH
UT WOS:000558812000023
PM 32778268
DA 2023-11-17
ER

PT J
AU Yuan, FH
   Wang, YH
   Ricciuto, DM
   Shi, XY
   Yuan, FM
   Brehme, T
   Bridgham, S
   Keller, J
   Warren, JM
   Griffiths, NA
   Sebestyen, SD
   Hanson, PJ
   Thornton, PE
   Xu, XF
AF Yuan, Fenghui
   Wang, Yihui
   Ricciuto, Daniel M.
   Shi, Xiaoying
   Yuan, Fengming
   Brehme, Thomas
   Bridgham, Scott
   Keller, Jason
   Warren, Jeffrey M.
   Griffiths, Natalie A.
   Sebestyen, Stephen D.
   Hanson, Paul J.
   Thornton, Peter E.
   Xu, Xiaofeng
TI Hydrological feedbacks on peatland CH<sub>4</sub> emission under warming
   and elevated CO<sub>2</sub>: A modeling study
SO JOURNAL OF HYDROLOGY
LA English
DT Article
DE Warming; Elevated carbon dioxide; Hydrology; Methane; Model; Peatland
ID WATER-TABLE; METHANE EMISSIONS; NITROGEN MINERALIZATION; CARBON-DIOXIDE;
   CLIMATE-CHANGE; SOIL CARBON; FLUXES; ECOSYSTEM; PERMAFROST; WETLANDS
AB Peatland carbon cycling is critical for the land-atmosphere exchange of greenhouse gases, particularly under changing environments. Warming and elevated atmospheric carbon dioxide (eCO(2)) concentrations directly enhance peatland methane (CH4) emission, and indirectly affect CH4 processes by altering hydrological conditions. An ecosystem model ELM-SPRUCE, the land model of the E3SM model, was used to understand the hydrological feedback mechanisms on CH4 emission in a temperate peatland under a warming gradient and eCO(2) treatments. We found that the water table level was a critical regulator of hydrological feedbacks that affect peatland CH4 dynamics; the simulated water table levels dropped as warming intensified but slightly increased under eCO(2). Evaporation and vegetation transpiration determined the water table level in peatland ecosystems. Although warming significantly stimulated CH4 emission, the hydrological feedbacks leading to a reduced water table mitigated the stimulating effects of warming on CH4 emission. The hydrological feedback for eCO(2) effects was weak. The comparison between modeled results with data from a field experiment and a global synthesis of observations supports the model simulation of hydrological feedbacks in projecting CH4 flux under warming and eCO(2). The ELM-SPRUCE model showed relatively small parameter-induced uncertainties on hydrological variables and their impacts on CH4 fluxes. A sensitivity analysis confirmed a strong hydrological feedback in the first three years and the feedback diminished after four years of warming. Hydrology-moderated warming impacts on CH4 cycling suggest that the indirect effect of warming on hydrological feedbacks is fundamental for accurately projecting peatland CH4 flux under climate warming.
C1 [Yuan, Fenghui; Wang, Yihui; Brehme, Thomas; Xu, Xiaofeng] San Diego State Univ, Biol Dept, San Diego, CA 92182 USA.
   [Yuan, Fenghui] Chinese Acad Sci, Inst Appl Ecol, Key Lab Forest Ecol & Management, Shenyang 110016, Peoples R China.
   [Ricciuto, Daniel M.; Shi, Xiaoying; Yuan, Fengming; Warren, Jeffrey M.; Griffiths, Natalie A.; Hanson, Paul J.; Thornton, Peter E.] Oak Ridge Natl Lab, Environm Sci Div, POB 2009, Oak Ridge, TN 37831 USA.
   [Ricciuto, Daniel M.; Shi, Xiaoying; Yuan, Fengming; Warren, Jeffrey M.; Griffiths, Natalie A.; Hanson, Paul J.; Thornton, Peter E.] Oak Ridge Natl Lab, Climate Change Sci Inst, POB 2009, Oak Ridge, TN 37831 USA.
   [Bridgham, Scott] 5289 Univ Oregon, Inst Ecol & Evolut, Eugene, OR 97403 USA.
   [Keller, Jason] Chapman Univ, Sch Earth & Environm Sci, Orange, CA 92866 USA.
   [Sebestyen, Stephen D.] US Forest Serv, USDA, Northern Res Stn, Grand Rapids, MN 55744 USA.
C3 California State University System; San Diego State University; Chinese
   Academy of Sciences; Shenyang Institute of Applied Ecology, CAS; United
   States Department of Energy (DOE); Oak Ridge National Laboratory; United
   States Department of Energy (DOE); Oak Ridge National Laboratory;
   University of Oregon; Chapman University System; Chapman University;
   United States Department of Agriculture (USDA); United States Forest
   Service
RP Xu, XF (通讯作者)，San Diego State Univ, Biol Dept, San Diego, CA 92182 USA.
EM xxu@sdsu.edu
RI Ricciuto, Daniel M/I-3659-2016; Hanson, Paul Ronald/HPH-6371-2023;
   Thornton, Peter E/B-9145-2012; Hanson, Paul James/D-8069-2011;
   Griffiths, Natalie A/C-3087-2012; Sebestyen, Stephen D/D-1238-2013;
   Warren, Jeff/B-9375-2012; Xu, Xiaofeng/B-2391-2008
OI Ricciuto, Daniel M/0000-0002-3668-3021; Thornton, Peter
   E/0000-0002-4759-5158; Hanson, Paul James/0000-0001-7293-3561;
   Sebestyen, Stephen D/0000-0002-6315-0108; Warren,
   Jeff/0000-0002-0680-4697; Xu, Xiaofeng/0000-0002-6553-6514
FU San Diego State University; SPRUCE project; NGEE Arctic project; Office
   of Biological and Environmental Research in the Department of Energy
   Office of Science; U.S. Department of Energy, Office of Science, Office
   of Biological and Environmental Research; U.S. Department of Energy
   [DE-AC05-00OR22725]; Northern Research Station of the USDA Forest
   Service
FX The authors are grateful for financial and facility support from San
   Diego State University. Financial assistance was partially provided by
   the SPRUCE and NGEE Arctic projects, which are supported by the Office
   of Biological and Environmental Research in the Department of Energy
   Office of Science. This material is based upon work supported by the
   U.S. Department of Energy, Office of Science, Office of Biological and
   Environmental Research. Oak Ridge National Laboratory is managed by
   UT-Battelle, LLC, for the U.S. Department of Energy under contract
   DE-AC05-00OR22725. The SPRUCE experiment is a collaborative research
   effort between ORNL and the USDA Forest Service. The contribution of SDS
   was supported by the Northern Research Station of the USDA Forest
   Service.
CR Allison SD, 2008, GLOBAL CHANGE BIOL, V14, P2898, DOI 10.1111/j.1365-2486.2008.01716.x
   [Anonymous], 2011, PRINCIPLES TERRESTRI
   Blodau C, 2003, AQUAT SCI, V65, P47, DOI 10.1007/s000270300004
   Blodau Christian, 2002, Environmental Reviews, V10, P111, DOI 10.1139/a02-004
   Bohn TJ, 2007, ENVIRON RES LETT, V2, DOI 10.1088/1748-9326/2/4/045015
   Bridgham SD, 2006, WETLANDS, V26, P889, DOI 10.1672/0277-5212(2006)26[889:TCBONA]2.0.CO;2
   Bridgham SD, 2013, GLOBAL CHANGE BIOL, V19, P1325, DOI 10.1111/gcb.12131
   BRIDGHAM SD, 1995, BIOSCIENCE, V45, P262, DOI 10.2307/1312419
   Brown MG, 2014, J GEOPHYS RES-BIOGEO, V119, P826, DOI 10.1002/2013JG002576
   BUBIER JL, 1995, GLOBAL BIOGEOCHEM CY, V9, P455, DOI 10.1029/95GB02379
   Dijkstra FA, 2012, FRONT ECOL ENVIRON, V10, P520, DOI 10.1890/120059
   Dinsmore KJ, 2009, SOIL BIOL BIOCHEM, V41, P1315, DOI 10.1016/j.soilbio.2009.03.022
   Dise NB, 2011, PEATLAND BIOGEOCHEMISTRY AND WATERSHED HYDROLOGY AT THE MARCELL EXPERIMENTAL FOREST, P297
   DISE NB, 1993, J GEOPHYS RES-ATMOS, V98, P10583, DOI 10.1029/93JD00160
   DUNFIELD P, 1993, SOIL BIOL BIOCHEM, V25, P321, DOI 10.1016/0038-0717(93)90130-4
   Gedney N, 2004, GEOPHYS RES LETT, V31, DOI 10.1029/2004GL020919
   GORHAM E, 1991, ECOL APPL, V1, P182, DOI 10.2307/1941811
   Hanson PJ, 2020, AGU ADV, V1, DOI 10.1029/2020AV000163
   Hanson PJ, 2017, BIOGEOSCIENCES, V14, P861, DOI 10.5194/bg-14-861-2017
   HARRISS RC, 1985, NATURE, V315, P652, DOI 10.1038/315652a0
   Hou ZS, 2012, J GEOPHYS RES-ATMOS, V117, DOI 10.1029/2012JD017521
   HUTCHIN PR, 1995, GLOB CHANGE BIOL, V1, P125, DOI 10.1111/j.1365-2486.1995.tb00012.x
   Huttunen J.T., 2003, FENNOSCANDIA, V122, DOI [10.1002/2017JG003932, DOI 10.1002/2017JG003932]
   Inubushi K, 2003, GLOBAL CHANGE BIOL, V9, P1458, DOI 10.1046/j.1365-2486.2003.00665.x
   Keller JK, 2004, GLOBAL CHANGE BIOL, V10, P1053, DOI 10.1111/j.1529-8817.2003.00785.x
   Kettunen A, 2003, GLOBAL BIOGEOCHEM CY, V17, DOI 10.1029/2002GB001958
   Knorr KH, 2008, SOIL BIOL BIOCHEM, V40, P1781, DOI 10.1016/j.soilbio.2008.03.019
   Kolka RK, 2011, PEATLAND BIOGEOCHEMISTRY AND WATERSHED HYDROLOGY AT THE MARCELL EXPERIMENTAL FOREST, P1
   Koven CD, 2015, P NATL ACAD SCI USA, V112, P3752, DOI 10.1073/pnas.1415123112
   Koven CD, 2011, P NATL ACAD SCI USA, V108, P14769, DOI 10.1073/pnas.1103910108
   Laine J, 1996, AMBIO, V25, P179
   Ma S, 2017, J GEOPHYS RES-BIOGEO, V122, P2841, DOI 10.1002/2017JG003932
   McNamara NP, 2008, SCI TOTAL ENVIRON, V404, P354, DOI 10.1016/j.scitotenv.2008.03.015
   McPartland M.Y., 2019, SPRUCE LAI DATA SPRU, DOI [10.25581/spruce.058/1491566, DOI 10.25581/SPRUCE.058/1491566]
   MOORE TR, 1993, GEOPHYS RES LETT, V20, P587, DOI 10.1029/93GL00208
   Norby RJ, 2019, ECOL EVOL, V9, P12571, DOI 10.1002/ece3.5722
   Nykanen H, 1998, GLOBAL BIOGEOCHEM CY, V12, P53, DOI 10.1029/97GB02732
   Ricciuto DM, 2021, J GEOPHYS RES-BIOGEO, V126, DOI 10.1029/2019JG005468
   Richardson AD, 2018, NATURE, V560, P368, DOI 10.1038/s41586-018-0399-1
   Saarnio S, 1998, J ECOL, V86, P261, DOI 10.1046/j.1365-2745.1998.00248.x
   Sebestyen SD, 2016, SPRUCE ENCLOSURE COR, DOI [10.3334/CDIAC/spruce.030, DOI 10.3334/CDIAC/SPRUCE.030]
   Segers R, 2001, J GEOPHYS RES-ATMOS, V106, P3541, DOI 10.1029/2000JD900482
   Segers R, 2001, J GEOPHYS RES-ATMOS, V106, P3511, DOI 10.1029/2000JD900484
   Segers R, 2001, J GEOPHYS RES-ATMOS, V106, P3529, DOI 10.1029/2000JD900483
   Shi X, 2015, BIOGEOSCIENCES, V12, P6463, DOI 10.5194/bg-12-6463-2015
   Shi XY, 2021, BIOGEOSCIENCES, V18, P467, DOI 10.5194/bg-18-467-2021
   Song YY, 2018, CATENA, V165, P381, DOI 10.1016/j.catena.2018.02.026
   Szumigalski AR, 1997, ECOSCIENCE, V4, P385, DOI 10.1080/11956860.1997.11682417
   Thornton PE, 2005, ECOL MODEL, V189, P25, DOI 10.1016/j.ecolmodel.2005.04.008
   Turetsky MR, 2008, J GEOPHYS RES-BIOGEO, V113, DOI 10.1029/2007JG000496
   Tveit AT, 2015, P NATL ACAD SCI USA, V112, pE2507, DOI 10.1073/pnas.1420797112
   Updegraff K, 2001, ECOL APPL, V11, P311
   Verburg PSJ, 1999, BIOL FERT SOILS, V28, P271, DOI 10.1007/s003740050493
   Waddington JM, 2015, ECOHYDROLOGY, V8, P113, DOI 10.1002/eco.1493
   Wang YH, 2019, J ADV MODEL EARTH SY, V11, P4288, DOI 10.1029/2019MS001771
   Warren JM, 2021, GLOBAL CHANGE BIOL, V27, P1820, DOI 10.1111/gcb.15543
   Weltzin JF, 2000, ECOLOGY, V81, P3464, DOI 10.1890/0012-9658(2000)081[3464:ROBAFP]2.0.CO;2
   Whalen SC, 1996, SOIL BIOL BIOCHEM, V28, P1271, DOI 10.1016/S0038-0717(96)00139-3
   Whalen SC, 2000, GEOMICROBIOL J, V17, P237
   White JR, 2008, J GEOPHYS RES-BIOGEO, V113, DOI 10.1029/2007JG000609
   Xu XF, 2010, BIOGEOSCIENCES, V7, P3637, DOI 10.5194/bg-7-3637-2010
   Xu XF, 2016, BIOGEOSCIENCES, V13, P3735, DOI 10.5194/bg-13-3735-2016
   Xu XF, 2015, J GEOPHYS RES-BIOGEO, V120, P1315, DOI 10.1002/2015JG002935
   Xu XF, 2012, GLOBAL BIOGEOCHEM CY, V26, DOI 10.1029/2010GB003946
   Yrjälä K, 2011, GLOBAL CHANGE BIOL, V17, P1311, DOI 10.1111/j.1365-2486.2010.02290.x
   Yuan FH, 2021, J GEOPHYS RES-BIOGEO, V126, DOI 10.1029/2020JG005963
   Zhang LH, 2007, ATMOS ENVIRON, V41, P4063, DOI 10.1016/j.atmosenv.2007.01.013
NR 67
TC 4
Z9 4
U1 7
U2 47
PU ELSEVIER
PI AMSTERDAM
PA RADARWEG 29, 1043 NX AMSTERDAM, NETHERLANDS
SN 0022-1694
EI 1879-2707
J9 J HYDROL
JI J. Hydrol.
PD DEC
PY 2021
VL 603
AR 127137
DI 10.1016/j.jhydrol.2021.127137
EA DEC 2021
PN D
PG 12
WC Engineering, Civil; Geosciences, Multidisciplinary; Water Resources
WE Science Citation Index Expanded (SCI-EXPANDED)
SC Engineering; Geology; Water Resources
GA XQ7GG
UT WOS:000731712200001
OA Green Published, hybrid
DA 2023-11-17
ER

PT J
AU Niang, A
   Pernollet, CA
   Gauthier-Clerc, M
   Guillemain, M
AF Niang, Amadou
   Pernollet, Claire A.
   Gauthier-Clerc, Michel
   Guillemain, Matthieu
TI A cost-benefit analysis of rice field winter flooding for conservation
   purposes in Camargue, Southern France
SO AGRICULTURE ECOSYSTEMS & ENVIRONMENT
LA English
DT Article
DE Cost-benefit analysis; Flooding; Rice field; Winter management;
   Waterfowl
ID MANAGEMENT; WATERFOWL; WETLAND; SYSTEM; DUCK
AB Rice plants have a high silica content, which prevents rice straw from being used as a compostable bi-product in the same way as that from wheat and many other crops. The most common post-harvest practice in rice fields in France is to burn and then plough the fields. Flooding harvested fields during winter may create agronomical and environmental advantages, but the economic profitability of the practice has not been adequately studied. We used a cost-benefit analysis to explore six possible agricultural scenarios during the rice intercrop period, at the scale of individual farms and of society as a whole. All scenarios were economically realistic for the farmer (benefits-to costs ratios > 1), except current burning-ploughing which was just below economic equilibrium (B/C = 0.93). The most beneficial however was harvesting rice in flooded fields, which saved irrigation pumping costs. Similar results existed at the society level, and burning-ploughing was again clearly unacceptable (B/C = 0.73), largely because of greenhouse gas emissions and the absence of ecosystem benefits made available by flooding fields. Harvesting rice in flooded conditions and maintaining water in the fields afterwards was the most profitable option, and remained so during our sensitivity analysis when a wide range of variable evaluations were simulated. More than burning and ploughing, flooding rice fields facilitates straw and weed seed decomposition and creates a range of environmental benefits including the provision of extensive foraging habitat to wintering waterfowl. Our results suggest that post-harvest flooding of rice fields in France is economically realistic for farmers and the most beneficial practice for society. (C) 2016 Elsevier B.V. All rights reserved.
C1 [Niang, Amadou; Pernollet, Claire A.; Guillemain, Matthieu] Unite Avifaune Migratrice, Off Natl Chasse & Faune Sauvage, F-13200 Arles, France.
   [Pernollet, Claire A.; Gauthier-Clerc, Michel] Inst Rech Tour Valat, F-13200 Arles, France.
   [Gauthier-Clerc, Michel] UFC, Chronoenvironm UMR CNRS Unite 6249, 16 Route Gray, F-25000 Besancon, France.
C3 Universite de Franche-Comte
RP Pernollet, CA (通讯作者)，Unite Avifaune Migratrice, Off Natl Chasse & Faune Sauvage, F-13200 Arles, France.
EM clairepernollet@hotmail.com
FU Centre de Recherche de la Tour du Valat; ONCFS PhD grant
FX We would like to thank Helene Rey-Valette and Christian Poncet for their
   support and comments during the preparation of this work, as well as
   Jean-Marc Barbier, Lisa Ernoul, David Simpson, Chris Elphick and an
   anonymous referee for valuable help and comments on former versions of
   the manuscript. We also thank the many people who took part in the
   interviews and provided valuable data: Olivier Pineau, Anis Guelmami,
   Marie Suet and Coralie Beltrame from Tour du Valat, Vincent Couderc,
   Jean-Claude Mouret and Jean-Marc Barbier from UMR-Innovation and INRA
   Montpellier, Stephanie Cave from SMGAS du pays d'Arles, Marie Granier
   and Anne Vadon from the Camargue Regional Natural Parc, Bertrand Mazel
   from the French Rice Farmers' Union, Cyril Thomas from the Centre
   Francais du Riz, Gilbert Lannes from Cirad and the farmers who took part
   in CP PhD study. This PhD work is financially supported by the Centre de
   Recherche de la Tour du Valat and an ONCFS PhD grant.
CR Anders M. M., 2008, CONSERVATION RICELAN, P91
   [Anonymous], 2008, CONSERVATION RICELAN
   Baki B., 2000, LTD P INT RICE RES I, V2
   Bird JA, 2000, J APPL ECOL, V37, P728, DOI 10.1046/j.1365-2664.2000.00539.x
   Boyer J.-P., 2013, EVALUATION EC BIENS
   Brander LM, 2006, ENVIRON RESOUR ECON, V33, P223, DOI 10.1007/s10640-005-3104-4
   Brogi A, 2015, AMBIO, V44, P793, DOI 10.1007/s13280-015-0678-0
   Brouder S. M., 1995, California Agriculture, V49, P58, DOI 10.3733/ca.v049n06p58
   Calvet C., 2011, RAPPORT ETUDE SCI PR
   Centre Francais du Riz (CFR), 2011, GUID 2011 DESH
   Chauvelon P, 2013, IAHS-AISH P, V358, P176
   Couderc V., 2013, EVALUATION SCENARIOS
   Delmotte S., 2011, THESIS
   Doublet S., 2011, CLIMAGRI GUIDE METHO
   Eadie J. M., 2008, CONSERVATION RICELAN
   EC Directorate General for Agriculture and Rural Development, 2005, AGR ENV MEAS OV GEN
   Eggleston H., 2006, IPCC GUID NAT GREENH, V4, P66, DOI DOI 10.1-10.87
   Elphick C.S., SPECIAL PUBLICATION, V1, P33
   Elphick CS, 2010, WATERBIRDS, V33, P231, DOI 10.1675/063.033.s117
   Elphick CS, 2010, WATERBIRDS, V33, P181, DOI 10.1675/063.033.s114
   EnviroConsult, 2011, BIL EM GAZ EFF SERR
   Fogliatto S, 2010, CROP PROT, V29, P1232, DOI 10.1016/j.cropro.2010.07.007
   Grado Stephen C., 2011, Human Dimensions of Wildlife, V16, P100, DOI 10.1080/10871209.2011.551175
   Hammond R., 2012, ASPECTS TECHNIQUES E
   Hanley N., 2009, PRICING NATURE COST
   Hill JE, 2006, PADDY WATER ENVIRON, V4, P13, DOI 10.1007/s10333-005-0026-2
   Livezey J., 2004, STAT B, V974-7
   Lourenço PM, 2009, IBIS, V151, P196, DOI 10.1111/j.1474-919X.2008.00881.x
   MacMillan D, 2004, BIOL CONSERV, V119, P475, DOI 10.1016/j.biocon.2004.01.008
   Manley SW, 2005, WILDLIFE SOC B, V33, P981, DOI 10.2193/0091-7648(2005)33[981:AIOWMI]2.0.CO;2
   Manley SW, 1999, THESIS
   Manosa i Rife S., 1997, REV RICE FARMING WAT
   Mathevet R, 2002, LAND USE POLICY, V19, P277, DOI 10.1016/S0264-8377(02)00025-X
   Mathevet R., 2000, THESIS
   Monier C., 2009, RIZICULTURE CAMARGUA
   Mouret J.-C., 2010, COMPTE RENDU ETUDE S
   Muzzi D., 1994, RICE J, V97, P6
   Natuhara Y, 2013, ECOL ENG, V56, P97, DOI 10.1016/j.ecoleng.2012.04.026
   Oerke EC, 2006, J AGR SCI-CAMBRIDGE, V144, P31, DOI 10.1017/S0021859605005708
   Palvadeau L, 2012, P 1 INT C ORG RIC FA
   Parc Naturel Regional de Camargue (PNRC), 2013, AM EV CRUES CAM INS
   Parc Naturel Regional de Camargue (PNRC), 2013, CLIENT TOUR CAM ARL
   Parc Naturel Regional de Camargue (PNRC), 2013, EV OCC SOL CAM 20 AN
   Pearce D., 2006, ANAL COUTS BENEFICES
   Peloquin T., 2010, COMMENT METTRE PLACE
   Peres J.-L., 2014, COUTS PREVISIONNELS
   Pernollet CA, 2015, AGR ECOSYST ENVIRON, V214, P118, DOI 10.1016/j.agee.2015.08.018
   Pernollet CA, 2015, BIOL CONSERV, V186, P214, DOI 10.1016/j.biocon.2015.03.019
   Rodenburg J, 2009, ADV AGRON, V103, P149, DOI 10.1016/S0065-2113(09)03004-1
   Roger P, 1999, EMISSION METHANE SOL, V1
   Sesser KA, 2016, BIOL CONSERV, V197, P69, DOI 10.1016/j.biocon.2016.02.021
   Shimada T, 2000, ECOL RES, V15, P229, DOI 10.1046/j.1440-1703.2000.00340.x
   Snyder B, 2009, RENEW ENERG, V34, P1567, DOI 10.1016/j.renene.2008.11.015
   Tamisier A., 1999, CAMARGUE CANARDS FOU
   Turner RK, 2000, ECOL ECON, V35, P7, DOI 10.1016/S0921-8009(00)00164-6
   van Groenigen JW, 2003, AGR ECOSYST ENVIRON, V95, P289, DOI 10.1016/S0167-8809(02)00097-X
   van Kempen P., 2010, CONSOMMATION POLLUTI
NR 57
TC 14
Z9 15
U1 2
U2 42
PU ELSEVIER
PI AMSTERDAM
PA RADARWEG 29, 1043 NX AMSTERDAM, NETHERLANDS
SN 0167-8809
EI 1873-2305
J9 AGR ECOSYST ENVIRON
JI Agric. Ecosyst. Environ.
PD SEP 1
PY 2016
VL 231
BP 193
EP 205
DI 10.1016/j.agee.2016.06.018
PG 13
WC Agriculture, Multidisciplinary; Ecology; Environmental Sciences
WE Science Citation Index Expanded (SCI-EXPANDED)
SC Agriculture; Environmental Sciences & Ecology
GA DV0FF
UT WOS:000382592700019
DA 2023-11-17
ER

PT J
AU Frey, B
   Niklaus, PA
   Kremer, J
   Lüscher, P
   Zimmermann, S
AF Frey, Beat
   Niklaus, Pascal A.
   Kremer, Johann
   Luescher, Peter
   Zimmermann, Stephan
TI Heavy-Machinery Traffic Impacts Methane Emissions as Well as Methanogen
   Abundance and Community Structure in Oxic Forest Soils
SO APPLIED AND ENVIRONMENTAL MICROBIOLOGY
LA English
DT Article
ID COENZYME-M REDUCTASE; 16S RIBOSOMAL-RNA; NITROUS-OXIDE; OXIDATION
   POTENTIALS; FLORIDA-EVERGLADES; PADDY SOIL; ARCHAEA; COMPACTION;
   BACTERIA; FLUXES
AB Temperate forest soils are usually efficient sinks for the greenhouse gas methane, at least in the absence of significant amounts of methanogens. We demonstrate here that trafficking with heavy harvesting machines caused a large reduction in CH(4) consumption and even turned well-aerated forest soils into net methane sources. In addition to studying methane fluxes, we investigated the responses of methanogens after trafficking in two different forest sites. Trafficking generated wheel tracks with different impact (low, moderate, severe, and unaffected). We found that machine passes decreased the soils' macropore space and lowered hydraulic conductivities in wheel tracks. Severely compacted soils yielded high methanogenic abundance, as demonstrated by quantitative PCR analyses of methyl coenzyme M reductase (mcrA) genes, whereas these sequences were undetectable in unaffected soils. Even after a year after traffic compression, methanogen abundance in compacted soils did not decline, indicating a stability of methanogens here over time. Compacted wheel tracks exhibited a relatively constant community structure, since we found several persisting mcrA sequence types continuously present at all sampling times. Phylogenetic analysis revealed a rather large methanogen diversity in the compacted soil, and most mcrA gene sequences were mostly similar to known sequences from wetlands. The majority of mcrA gene sequences belonged either to the order Methanosarcinales or Methanomicrobiales, whereas both sites were dominated by members of the families Methanomicrobiaceae Fencluster, with similar sequences obtained from peatland environments. The results show that compacting wet forest soils by heavy machinery causes increases in methane production and release.
C1 [Frey, Beat; Luescher, Peter; Zimmermann, Stephan] Swiss Fed Res Inst WSL, CH-8903 Birmensdorf, Switzerland.
   [Niklaus, Pascal A.] Univ Zurich, Inst Evolutionary Biol & Environm Studies, CH-8057 Zurich, Switzerland.
   [Kremer, Johann] Tech Univ Munich, D-85354 Freising Weihenstephan, Germany.
C3 Swiss Federal Institutes of Technology Domain; Swiss Federal Institute
   for Forest, Snow & Landscape Research; University of Zurich; Technical
   University of Munich
RP Frey, B (通讯作者)，Swiss Fed Res Inst WSL, Zuercherstr 111, CH-8903 Birmensdorf, Switzerland.
EM beat.frey@wsl.ch
RI Zimmermann, Stephan K/B-2788-2018; Frey, Beat/AAE-1745-2022; Niklaus,
   Pascal A/G-5786-2010
OI Zimmermann, Stephan K/0000-0002-7085-0284; Frey,
   Beat/0000-0002-6391-3574; Niklaus, Pascal A/0000-0002-2360-1357
CR [Anonymous], 1992, PHYS UNTERSUCHUNG BO
   Ball BC, 1997, J GEOPHYS RES-ATMOS, V102, P23301, DOI 10.1029/97JD00870
   Boon PI, 1997, HYDROBIOLOGIA, V357, P73, DOI 10.1023/A:1003126601466
   Borken W, 2006, EUR J SOIL SCI, V57, P617, DOI 10.1111/j.1365-2389.2005.00752.x
   Borken W, 2003, GLOBAL CHANGE BIOL, V9, P956, DOI 10.1046/j.1365-2486.2003.00631.x
   Bradford MA, 2000, SOIL BIOL BIOCHEM, V32, P1035, DOI 10.1016/S0038-0717(00)00007-9
   Brandli U.-B., 2010, SWISS NATL FOREST IN
   Cadillo-Quiroz H, 2006, ENVIRON MICROBIOL, V8, P1428, DOI 10.1111/j.1462-2920.2006.01036.x
   Castro H, 2004, APPL ENVIRON MICROB, V70, P6559, DOI 10.1128/AEM.70.11.6559-6568.2004
   Conrad R, 2008, GLOBAL CHANGE BIOL, V14, P657, DOI 10.1111/j.1365-2486.2007.01516.x
   Conrad R, 2007, ADV AGRON, V96, P1, DOI 10.1016/S0065-2113(07)96005-8
   Dalal RC, 2008, PLANT SOIL, V309, P43, DOI 10.1007/s11104-007-9446-7
   Ermler U, 1997, SCIENCE, V278, P1457, DOI 10.1126/science.278.5342.1457
   Ferry J. G., 2010, HDB HYDROCARBON LIPI, V23, P357
   FETZER S, 1993, FEMS MICROBIOL ECOL, V12, P107
   Frey B, 2008, ENVIRON MICROBIOL, V10, P1433, DOI 10.1111/j.1462-2920.2007.01556.x
   Frey B, 2006, SOIL BIOL BIOCHEM, V38, P1745, DOI 10.1016/j.soilbio.2005.11.032
   Frey B, 2009, EUR J SOIL BIOL, V45, P312, DOI 10.1016/j.ejsobi.2009.05.006
   Friedrich MW, 2005, METHOD ENZYMOL, V397, P428, DOI 10.1016/S0076-6879(05)97026-2
   Galand PE, 2005, APPL ENVIRON MICROB, V71, P2195, DOI 10.1128/AEM.71.4.2195-2198.2005
   Garcia JL, 2000, ANAEROBE, V6, P205, DOI 10.1006/anae.2000.0345
   Gattinger A, 2007, ENVIRON MICROBIOL, V9, P612, DOI 10.1111/j.1462-2920.2006.01181.x
   Glissmann K, 2004, MICROB ECOL, V48, P389, DOI 10.1007/s00248-003-2027-2
   GOOD IJ, 1953, BIOMETRIKA, V40, P237, DOI 10.2307/2333344
   HANSEN S, 1993, SOIL BIOL BIOCHEM, V25, P621, DOI 10.1016/0038-0717(93)90202-M
   Juottonen H, 2005, ENVIRON MICROBIOL, V7, P1547, DOI 10.1111/j.1462-2920.2005.00838.x
   Kemnitz D, 2004, ENVIRON MICROBIOL, V6, P449, DOI 10.1111/j.1462-2920.2004.00573.x
   Kettunen A, 1999, SOIL BIOL BIOCHEM, V31, P1741, DOI 10.1016/S0038-0717(99)00093-0
   Kotsyurbenko OR, 2004, ENVIRON MICROBIOL, V6, P1159, DOI 10.1111/j.1462-2920.2004.00634.x
   Le Mer J, 2001, EUR J SOIL BIOL, V37, P25, DOI 10.1016/S1164-5563(01)01067-6
   Lueders T, 2001, ENVIRON MICROBIOL, V3, P194, DOI 10.1046/j.1462-2920.2001.00179.x
   Luton PE, 2002, MICROBIOL-SGM, V148, P3521, DOI 10.1099/00221287-148-11-3521
   MAYER HP, 1990, FEMS MICROBIOL ECOL, V73, P103
   McInerney MJ, 2008, ANN NY ACAD SCI, V1125, P58, DOI 10.1196/annals.1419.005
   Menyailo OV, 2008, GLOBAL CHANGE BIOL, V14, P2405, DOI 10.1111/j.1365-2486.2008.01648.x
   MOSIER A, 1991, NATURE, V350, P330, DOI 10.1038/350330a0
   Newberry CJ, 2004, ENVIRON MICROBIOL, V6, P274, DOI 10.1111/j.1462-2920.2004.00568.x
   Pesaro M, 2002, FEMS MICROBIOL ECOL, V42, P89, DOI 10.1111/j.1574-6941.2002.tb00998.x
   PETERS V, 1995, APPL ENVIRON MICROB, V61, P1673, DOI 10.1128/AEM.61.4.1673-1676.1995
   Radl V, 2007, ISME J, V1, P443, DOI 10.1038/ismej.2007.60
   Ruser R, 1998, SOIL SCI SOC AM J, V62, P1587, DOI 10.2136/sssaj1998.03615995006200060016x
   Schnurr-Pütz S, 2006, FEMS MICROBIOL ECOL, V58, P503, DOI 10.1111/j.1574-6941.2006.00175.x
   Singh BK, 2007, APPL ENVIRON MICROB, V73, P5153, DOI 10.1128/AEM.00620-07
   Singleton DR, 2001, APPL ENVIRON MICROB, V67, P4374, DOI 10.1128/AEM.67.9.4374-4376.2001
   Sitaula BK, 2000, BIOGEOCHEMISTRY, V48, P323, DOI 10.1023/A:1006262404600
   Smith JM, 2007, APPL ENVIRON MICROB, V73, P4135, DOI 10.1128/AEM.02557-06
   Smith KA, 2003, EUR J SOIL SCI, V54, P779, DOI 10.1046/j.1351-0754.2003.0567.x
   Smith KA, 2000, GLOBAL CHANGE BIOL, V6, P791, DOI 10.1046/j.1365-2486.2000.00356.x
   Tate KR, 2007, SOIL BIOL BIOCHEM, V39, P1437, DOI 10.1016/j.soilbio.2007.01.005
   Tebrügge F, 1999, SOIL TILL RES, V53, P15, DOI 10.1016/S0167-1987(99)00073-2
   Teepe R, 2004, SOIL SCI SOC AM J, V68, P605, DOI 10.2136/sssaj2004.0605
   VANDEPEER Y, 1994, COMPUT APPL BIOSCI, V10, P569
   Wagner D, 1999, SOIL BIOL BIOCHEM, V31, P999, DOI 10.1016/S0038-0717(99)00011-5
   WHITMAN WB, 2006, PROKARYOTES, V3, P165
   Yashiro Y, 2008, AGR FOREST METEOROL, V148, P799, DOI 10.1016/j.agrformet.2008.01.010
NR 55
TC 70
Z9 73
U1 1
U2 55
PU AMER SOC MICROBIOLOGY
PI WASHINGTON
PA 1752 N ST NW, WASHINGTON, DC 20036-2904 USA
SN 0099-2240
J9 APPL ENVIRON MICROB
JI Appl. Environ. Microbiol.
PD SEP
PY 2011
VL 77
IS 17
BP 6060
EP 6068
DI 10.1128/AEM.05206-11
PG 9
WC Biotechnology & Applied Microbiology; Microbiology
WE Science Citation Index Expanded (SCI-EXPANDED)
SC Biotechnology & Applied Microbiology; Microbiology
GA 811JP
UT WOS:000294205700027
PM 21742929
OA Green Published
DA 2023-11-17
ER

PT J
AU Toro, M
   Ptak, T
   Massmann, G
   SultenfuB, J
   Janssen, M
AF Toro, Miriam
   Ptak, Thomas
   Massmann, Gudrun
   SultenfuB, Juergen
   Janssen, Manon
TI Groundwater flow patterns in a coastal fen exposed to drainage,
   rewetting and interaction with the Baltic Sea
SO JOURNAL OF HYDROLOGY
LA English
DT Article
DE Coastal peatland; Wetland; Submarine groundwater discharge; Apparent
   tritium -helium groundwater ages; Nutrients; Groundwater flow paths
ID SALTWATER INCURSION; HYDRAULIC-HEAD; RENATURED FEN; WATER-TABLE; LEVEL
   RISE; PEATLANDS; REVERSALS; SALINITY; DROUGHT; IMPACT
AB Low-lying coastal peatlands are unique ecosystems where water levels and salt input with seawater determine vegetation and greenhouse gas emissions, while the export of nutrients and carbon via submarine groundwater discharge influences biogeochemical processes in shallow coastal sediments. Anthropogenic interferences like drainage and diking strongly impact the water flow. This study aimed at understanding the hydrological system in a rewetted coastal fen typical for the southern Baltic Sea. Groundwater observation wells were installed both in the peat layer and underlying sands, and continuous readings of water levels and specific conductivities were combined with groundwater dating and major ion composition analyses. Apparent tritium-helium groundwater ages between 7 and more than 60 years in the shallow aquifer below the peat revealed a long memory of the system. Recharge through the peat layer was identified as a major source of groundwater from neon and helium isotopes in combination with water levels. Chloride concentrations showed a homogeneous fraction of 30 % sea water throughout the aquifer despite differing groundwater ages. Drainage ditches still affect groundwater flow today depending on the peat and aquifer thickness. Both nutrient-enriched, brackish, deeper groundwater and freshwater from the precipitation-fed dune dike discharge to the sea. We conclude that rewetting of coastal peatlands mainly affects the groundwater in the upper peat, with little impact on the underlying aquifer, and might revive submarine groundwater discharge and associated nutrient fluxes despite low hydraulic gradients.
C1 [Toro, Miriam; Janssen, Manon] Univ Rostock, Fac Agr & Environm Sci, Soil Phys, Justus von Liebig Weg 6, D-18059 Rostock, Germany.
   [Ptak, Thomas] Univ Gottingen, Appl Geol, Goldschmidtstr 3, D-37077 Gottingen, Germany.
   [Massmann, Gudrun] Carl von Ossietzky Univ Oldenburg, Hydrogeol & Landscape Hydrol, IBU Fk 5Gebaude A1, D-26111 Oldenburg, Germany.
   [SultenfuB, Juergen] Univ Bremen, Inst Environm Phys, Postfach 330440, D-28334 Bremen, Germany.
   [Toro, Miriam] Landesamt Landwirtschaft, Umwelt & Landl Raume Schleswig Holstein, Hamburger Chaussee 25, D-24220 Flintbek, Germany.
C3 Justus Liebig University Giessen; University of Rostock; University of
   Gottingen; Carl von Ossietzky Universitat Oldenburg; University of
   Bremen
RP Janssen, M (通讯作者)，Univ Rostock, Fac Agr & Environm Sci, Soil Phys, Justus von Liebig Weg 6, D-18059 Rostock, Germany.
EM ibenthalm@gmail.com; thomas.ptak@geo.uni-goettingen.de;
   gudrun.massmann@uol.de; suelten@uni-bremen.de;
   manon.janssen@uni-rostock.de
RI Massmann, Gudrun/L-8702-2014
OI Massmann, Gudrun/0000-0001-6907-7733; Janssen, Manon/0000-0001-7249-8870
FU DFG (Deutsche Forschungsgemeinschaft);  [GRK 2000]
FX This study was conducted within the framework of the Research Training
   Group Baltic TRANSCOAST funded by the DFG (Deutsche
   Forschungsgemeinschaft) under grant number GRK 2000 ( www.baltic-tr
   anscoast.uni-rostock.de) . This is Baltic TRANSCOAST publication no.
   GRK2000/0059. We would like to thank the Stadtforstamt Rostock for
   allowing us to work at the study site. We thank Robert Schmidtke,
   Christian Criegee, Bassel Sawaf, Alexander Riedel, Karl Ludwig Korber,
   Bosse Frithjof Ritschl, Fabian Beimowski, Anne Breznikar, Lennart Gosch
   and Matthias Kreuzburg for their exceptional help under often hard
   conditions in the field and Florence Christiansen, Maria Lipski and Anne
   Breznikar for their work in the lab. Further we thank Mechthild
   Rittmeier, Evelyn Bolzmann, Dr. Stefan Kohler and Elena Heilmann for
   laboratory analyses, Tobias Licha for valuable discussion and Traugott
   Scheytt for providing instruments for the slug test. Nils Karow and
   Hanna Schade conducted parts of the electrical conductivity measure-
   ments in surface waters after the storm surge in January 2017.
CR Andersen MS, 2007, J HYDROL, V336, P98, DOI 10.1016/j.jhydrol.2006.12.023
   [Anonymous], 1999, SEAWATER INTRUSION C
   [Anonymous], ENV TRACERS SUBSURFA, DOI DOI 10.1007/978-1-4615-4557-6_13
   Ardón M, 2016, BIOGEOCHEMISTRY, V127, P411, DOI 10.1007/s10533-016-0189-5
   Ardón M, 2013, GLOBAL CHANGE BIOL, V19, P2976, DOI 10.1111/gcb.12287
   Bailey KM, 2003, WETLANDS, V23, P969, DOI 10.1672/0277-5212(2003)023[0969:TGCOWT]2.0.CO;2
   Balliston NE, 2018, HYDROL PROCESS, V32, P2963, DOI 10.1002/hyp.13236
   Barbier EB, 2019, COASTAL WETLANDS: AN INTEGRATED ECOSYSTEM APPROACH, 2ND EDITION, P947, DOI 10.1016/B978-0-444-63893-9.00027-7
   Bohne B., 2008, ASPEKTE GEOOKOLOGIE, P313
   Chambers LG, 2011, SOIL SCI SOC AM J, V75, P2000, DOI 10.2136/sssaj2011.0026
   Dahms P., 1991, STUDIE WASSERREGULI
   Devito KJ, 1997, HYDROL PROCESS, V11, P103, DOI 10.1002/(SICI)1099-1085(199701)11:1&lt;103::AID-HYP417&gt;3.0.CO;2-E
   Dommain R, 2014, QUATERNARY SCI REV, V97, P1, DOI 10.1016/j.quascirev.2014.05.002
   Drexler JZ, 1999, HYDROL PROCESS, V13, P1341, DOI 10.1002/(SICI)1099-1085(19990630)13:9&lt;1341::AID-HYP810&gt;3.0.CO;2-5
   DWD (Deutscher Wetterdienst), WARNEMUNDE
   Erkens G, 2016, HYDROGEOL J, V24, P551, DOI 10.1007/s10040-016-1380-4
   Fofonoff NP., 1983, UNESCO TECH PAP MAR, V44, P53
   Fraser CJD, 2001, J HYDROL, V246, P142, DOI 10.1016/S0022-1694(01)00362-6
   Gosch L, 2018, HYDROL PROCESS, V32, P1214, DOI 10.1002/hyp.11478
   Grinsted A, 2015, CLIM RES, V64, P15, DOI 10.3354/cr01309
   Hahn J, 2015, PLOS ONE, V10, DOI 10.1371/journal.pone.0140657
   Hallema DW, 2015, VADOSE ZONE J, V14, DOI 10.2136/vzj2014.10.0148
   Helton AM, 2014, BIOGEOCHEMISTRY, V120, P133, DOI 10.1007/s10533-014-9986-x
   Herbert ER, 2015, ECOSPHERE, V6, DOI 10.1890/ES14-00534.1
   Holting B., 2013, HYDROGEOLOGIE, DOI [10.1007/978-3-8274-2354-2, DOI 10.1007/978-3-8274-2354-2]
   HRO (Hanse-und Universitatsstadt Rostock), 2017, KARTE HANSEUND UNIV
   HYDER Z, 1994, WATER RESOUR RES, V30, P2945, DOI 10.1029/94WR01670
   Hyväluoma J, 2020, HYDROL PROCESS, V34, P237, DOI 10.1002/hyp.13578
   Ibenthal M., 2020, THESIS GEORG AUGUST
   IOW (Leibniz Institute for Baltic Sea Research Warnemunde), ENV LONGTERM DATA PR
   Joosten H, 2017, MIRES AND PEATLANDS OF EUROPE: STATUS, DISTRIBUTION AND CONSERVATION, P1
   Joosten H., 2001, LANDSCHAFTSOKOLOGISC
   Jurasinski G, 2018, FRONT MAR SCI, V5, DOI 10.3389/fmars.2018.00342
   Koch M, 2017, MIRES PEAT, V19, DOI 10.19189/MaP.2015.OMB.188
   Koebsch F, 2019, BIOGEOSCIENCES, V16, P1937, DOI 10.5194/bg-16-1937-2019
   Koebsch F, 2015, AGR FOREST METEOROL, V204, P94, DOI 10.1016/j.agrformet.2015.02.002
   Koebsch F, 2013, J GEOPHYS RES-BIOGEO, V118, P940, DOI 10.1002/jgrg.20069
   Kolp O., 1957, NORDOSTLICHE HEIDE M
   Kopp BJ, 2013, HYDROL EARTH SYST SC, V17, P3485, DOI 10.5194/hess-17-3485-2013
   Kreuzburg M, 2020, LIMNOL OCEANOGR, V65, P1116, DOI 10.1002/lno.11438
   Kreuzburg M, 2018, FRONT EARTH SC-SWITZ, V6, DOI 10.3389/feart.2018.00103
   Kruger K., 1995, DIPLOMA THESI
   Lamers LPM, 1998, ENVIRON SCI TECHNOL, V32, P199, DOI 10.1021/es970362f
   Lampe R., 2002, FIELD M INQUA SUBCO, V27
   Lappalainen E, 1996, GLOBAL PEAT RESOURCE
   Lucas LL, 2000, J RES NATL INST STAN, V105, P541, DOI 10.6028/jres.105.043
   LUNG (Landesamt fur Umwelt Naturschutz und Geologie), 2016, TIEFENLAGE GRUNDWAS
   LUNG (Landesamt fur Umwelt Naturschutz und Geologie), LANDESBOHRDATENSPEIC
   Mamyrin B.A., 1984, DEV GEOCHEMISTRY 3
   Megonigall JP, 2019, COASTAL WETLANDS: AN INTEGRATED ECOSYSTEM APPROACH, 2ND EDITION, P641, DOI 10.1016/B978-0-444-63893-9.00019-8
   Menberu MW, 2018, WATER RESOUR RES, V54, P4479, DOI 10.1029/2017WR022362
   Miegel K., 2009, FORUM HYDROL WASSERB, V37, P45
   Miegel K, 2017, HYDROL WASSERBEWIRTS, V61, P232, DOI 10.5675/HyWa_2017,4_2
   Miegel K, 2016, HYDROL WASSERBEWIRTS, V60, P242, DOI 10.5675/HyWa_2016.4_1
   Minick KJ, 2019, BIOGEOSCIENCES, V16, P4671, DOI 10.5194/bg-16-4671-2019
   Moore WS, 1999, MAR CHEM, V65, P111, DOI 10.1016/S0304-4203(99)00014-6
   Post V, 2007, GROUND WATER, V45, P664, DOI 10.1111/j.1745-6584.2007.00339.x
   Poulter B, 2008, J HYDROL, V357, P207, DOI 10.1016/j.jhydrol.2008.05.022
   Pronger J, 2014, J ENVIRON QUAL, V43, P1442, DOI 10.2134/jeq2013.12.0505
   Racasa ED, 2021, FRONT EARTH SC-SWITZ, V9, DOI 10.3389/feart.2021.665802
   Rau GC, 2019, HYDROL EARTH SYST SC, V23, P3603, DOI 10.5194/hess-23-3603-2019
   Reeve AS, 2006, J HYDROL, V316, P313, DOI 10.1016/j.jhydrol.2005.05.005
   Robinson CE, 2018, ADV WATER RESOUR, V115, P315, DOI 10.1016/j.advwatres.2017.10.041
   ROMANOWICZ EA, 1993, GEOLOGY, V21, P231, DOI 10.1130/0091-7613(1993)021<0231:HRAEME>2.3.CO;2
   Rossi PM, 2012, J HYDROL, V432, P52, DOI 10.1016/j.jhydrol.2012.02.026
   Schreiber L, 2021, GRUNDWASSER, V26, P289, DOI 10.1007/s00767-021-00486-y
   Schutte CA, 2016, GEOCHIM COSMOCHIM AC, V179, P242, DOI 10.1016/j.gca.2016.01.022
   Schutte CA, 2015, GLOBAL BIOGEOCHEM CY, V29, P1584, DOI 10.1002/2014GB005052
   Selle B, 2016, HYDROL WASSERBEWIRTS, V60, P259, DOI 10.5675/HyWa_2016.4_2
   SIEGEL DI, 1987, J ECOL, V75, P743, DOI 10.2307/2260203
   Smith AJ, 2004, WATER RESOUR RES, V40, DOI 10.1029/2003WR002977
   Stanley KM, 2019, J GEOPHYS RES-BIOGEO, V124, P1750, DOI 10.1029/2018JG004902
   Sterr H, 2008, J COASTAL RES, V24, P380, DOI 10.2112/07A-0011.1
   Sültenfuss J, 2011, HYDROGEOL J, V19, P221, DOI 10.1007/s10040-010-0663-4
   Sültenfuss J, 2009, ISOT ENVIRON HEALT S, V45, P83, DOI 10.1080/10256010902871929
   Szymczycha B, 2012, SCI TOTAL ENVIRON, V438, P86, DOI 10.1016/j.scitotenv.2012.08.058
   Taniguchi M, 2019, FRONT ENV SCI-SWITZ, V7, DOI 10.3389/fenvs.2019.00141
   Tiemeyer B, 2017, GEODERMA, V296, P86, DOI 10.1016/j.geoderma.2017.02.024
   van Dijk G, 2015, BIOGEOCHEMISTRY, V126, P71, DOI 10.1007/s10533-015-0140-1
   van Loon AH, 2009, HYDROL EARTH SYST SC, V13, P1837, DOI 10.5194/hess-13-1837-2009
   Vasander H, 2003, WETL ECOL MANAG, V11, P51, DOI 10.1023/A:1022061622602
   Waddington JM, 1997, J HYDROL, V191, P122, DOI 10.1016/S0022-1694(96)03075-2
   WEISS RF, 1971, J CHEM ENG DATA, V16, P235, DOI 10.1021/je60049a019
   Whittington PN, 2006, HYDROL PROCESS, V20, P3589, DOI 10.1002/hyp.6376
   Wilson D, 2016, MIRES PEAT, V17, DOI 10.19189/MaP.2016.OMB.222
   Young DM, 2017, WATER RESOUR RES, V53, P6510, DOI 10.1002/2016WR019898
   Zhang Y, 2019, J HYDROL, V568, P275, DOI 10.1016/j.jhydrol.2018.10.048
NR 87
TC 1
Z9 1
U1 7
U2 20
PU ELSEVIER
PI AMSTERDAM
PA RADARWEG 29, 1043 NX AMSTERDAM, NETHERLANDS
SN 0022-1694
EI 1879-2707
J9 J HYDROL
JI J. Hydrol.
PD DEC
PY 2022
VL 615
AR 128726
DI 10.1016/j.jhydrol.2022.128726
EA NOV 2022
PN A
PG 12
WC Engineering, Civil; Geosciences, Multidisciplinary; Water Resources
WE Science Citation Index Expanded (SCI-EXPANDED)
SC Engineering; Geology; Water Resources
GA 6W5LG
UT WOS:000895769600001
OA hybrid
DA 2023-11-17
ER

PT J
AU Hernández, M
   Klose, M
   Claus, P
   Bastviken, D
   Marotta, H
   Figueiredo, V
   Enrich-Prast, A
   Conrad, R
AF Hernandez, Marcela
   Klose, Melanie
   Claus, Peter
   Bastviken, David
   Marotta, Humberto
   Figueiredo, Viviane
   Enrich-Prast, Alex
   Conrad, Ralf
TI Structure, function and resilience to desiccation of methanogenic
   microbial communities in temporarily inundated soils of the Amazon
   rainforest (Cunia Reserve, Rondonia)
SO ENVIRONMENTAL MICROBIOLOGY
LA English
DT Article
ID SEQUENTIAL REDUCTION PROCESSES; METHANE EMISSIONS; ATMOSPHERIC METHANE;
   URUGUAYAN SOILS; CROP-ROTATION; UPLAND MAIZE; WETLAND RICE; PADDY SOIL;
   FLOODPLAIN; BACTERIA
AB The floodplain of the Amazon River is a large source for the greenhouse gas methane, but the soil microbial communities and processes involved are little known. We studied the structure and function of the methanogenic microbial communities in soils across different inundation regimes in the Cunia Reserve, encompassing nonflooded forest soil (dry forest), occasionally flooded Igapo soils (dry Igapo), long time flooded Igapo soils (wet Igapo) and sediments from Igarape streams (Igarape). We also investigated a Transect (four sites) from the water shoreline into the dry forest. The potential and resilience of the CH4 production process were studied in the original soil samples upon anaerobic incubation and again after artificial desiccation and rewetting. Bacterial and archaeal 16S rRNA genes and methanogenic mcrA were always present in the soils, except in dry forest soils where mcrA increased only upon anaerobic incubation. NMDS analysis showed a clear effect of desiccation and rewetting treatments on both bacterial and archaeal communities. However, the effects of the different sites were less pronounced, with the exception of Igarape. After anaerobic incubation, methanogenic taxa became more abundant among the Archaea, while there was only little change among the Bacteria. Contribution of hydrogenotrophic methanogenesis was usually around 40%. After desiccation and rewetting, we found that Firmicutes, Methanocellales and Methanosarcinaceae became the dominant taxa, but rates and pathways of CH4 production stayed similar. Such change was also observed in soils from the Transects. The results indicate that microbial community structures of Amazonian soils will in general be strongly affected by flooding and drainage events, while differences between specific field sites will be comparatively minor.
C1 [Hernandez, Marcela; Klose, Melanie; Claus, Peter; Conrad, Ralf] Max Planck Inst Terr Microbiol, Karl von Frisch Str 10, D-35043 Marburg, Germany.
   [Bastviken, David; Enrich-Prast, Alex] Linkoping Univ, Dept Themat Studies Environm Change, Linkoping, Sweden.
   [Marotta, Humberto; Enrich-Prast, Alex] Univ Fed Fluminense, Grad Program Geosci Environm Geochem, Ecosyst & Global Change Lab LEMGUFF, Int Lab Global Change LINCGlobal,Biomass & Water, Niteroi, RJ, Brazil.
   [Marotta, Humberto] Univ Fed Fluminense, Dept Geog, Sedimentary & Environm Proc Lab LAPSA UFF, Grad Program Geog, Niteroi, RJ, Brazil.
   [Figueiredo, Viviane; Enrich-Prast, Alex] Univ Fed Rio de Janeiro, Inst Biol, Dept Bot, Rio de Janeiro, Brazil.
C3 Max Planck Society; Linkoping University; Universidade Federal
   Fluminense; Universidade Federal Fluminense; Universidade Federal do Rio
   de Janeiro
RP Conrad, R (通讯作者)，Max Planck Inst Terr Microbiol, Karl von Frisch Str 10, D-35043 Marburg, Germany.
EM conrad@mpi-marburg.mpg.de
RI Marotta, Humberto/F-9554-2012
OI Marotta, Humberto/0000-0002-2828-6595; Conrad, Ralf/0000-0001-9132-9749;
   Hernandez, Marcela/0000-0002-1041-785X
FU CNPq; CAPES; FAPERJ; Alexander von Humboldt Foundation; STINT Sweden
   [2012-2085]; Swedish Research Council [2012-00048]; ERC METLAKE
   [2017-2021]; Formas [2012-00048] Funding Source: Formas; Swedish
   Research Council [2012-00048] Funding Source: Swedish Research Council
FX We are grateful to the whole team that joined and assisted somehow with
   all logistics related with the expedition to Cunia Ecological Reserve:
   Andreas Prieme, Tobias Rutting, Silvia Rivera, Roberta Peixoto, Karina
   Tosto, Sunitha Pangala, Fausto Silva, Mourad Harir, Marcio Miranda and
   Wanderley Bastos. Alex Prast contributed with funding from the Brazilian
   foundations CNPq, CAPES and FAPERJ and the Alexander von Humboldt
   Foundation for fellowship and financial support (Research Group Linkage
   Brazil - Germany: Connecting the diversity of dissolved organic matter
   and CO<INF>2</INF> and CH<INF>4</INF> production in tropical lakes).
   David Bastviken contributed with funding from STINT Sweden (Grant No.
   2012-2085), Swedish Research Council (2012-00048) and ERC METLAKE (Grant
   No. 2017-2021).
CR Angel R, 2013, ENVIRON MICROBIOL, V15, P2799, DOI 10.1111/1462-2920.12140
   Angel R, 2012, ISME J, V6, P847, DOI 10.1038/ismej.2011.141
   Angel R, 2011, PLOS ONE, V6, DOI 10.1371/journal.pone.0020453
   [Anonymous], 1984, AMAZON LIMNOLOGY LAN, DOI DOI 10.1007/978-94-009-6542-3_5
   Asakawa S, 2008, SOIL BIOL BIOCHEM, V40, P1322, DOI 10.1016/j.soilbio.2007.09.024
   BARTLETT KB, 1988, J GEOPHYS RES-ATMOS, V93, P1571, DOI 10.1029/JD093iD02p01571
   Bastviken D, 2010, ENVIRON SCI TECHNOL, V44, P5450, DOI 10.1021/es1005048
   Bates ST, 2011, ISME J, V5, P908, DOI 10.1038/ismej.2010.171
   Bergier I., 2015, DYNAMICS PANTANAL WE
   Breidenbach B, 2017, PLANT SOIL, V419, P435, DOI 10.1007/s11104-017-3351-5
   Breidenbach B, 2016, ENVIRON MICROBIOL, V18, P2868, DOI 10.1111/1462-2920.13041
   Conrad R, 1999, FEMS MICROBIOL ECOL, V28, P193, DOI 10.1016/S0168-6496(98)00086-5
   Conrad R, 2014, ORG GEOCHEM, V73, P1, DOI 10.1016/j.orggeochem.2014.03.010
   Conrad R, 2011, BIOGEOSCIENCES, V8, P795, DOI 10.5194/bg-8-795-2011
   Conrad R., 2019, PEDOSPHERE
   Conrad R, 2007, ADV AGRON, V96, P1, DOI 10.1016/S0065-2113(07)96005-8
   Conrad R, 2014, ENVIRON MICROBIOL, V16, P1682, DOI 10.1111/1462-2920.12267
   Conrad R, 2010, LIMNOL OCEANOGR, V55, P689, DOI 10.4319/lo.2009.55.2.0689
   CRILL PM, 1988, J GEOPHYS RES-ATMOS, V93, P1564, DOI 10.1029/JD093iD02p01564
   DEVOL AH, 1990, J GEOPHYS RES-ATMOS, V95, P16417, DOI 10.1029/JD095iD10p16417
   Edgar RC, 2013, NAT METHODS, V10, P996, DOI [10.1038/NMETH.2604, 10.1038/nmeth.2604]
   Edgar RC, 2011, BIOINFORMATICS, V27, P2194, DOI 10.1093/bioinformatics/btr381
   Engle D, 2000, BIOGEOCHEMISTRY, V51, P71, DOI 10.1023/A:1006389124823
   Erkel C, 2006, SCIENCE, V313, P370, DOI 10.1126/science.1127062
   Evans PN, 2015, SCIENCE, V350, P434, DOI 10.1126/science.aac7745
   Fageria NK, 2008, J PLANT NUTR, V31, P1676, DOI 10.1080/01904160802244902
   FETZER S, 1993, FEMS MICROBIOL ECOL, V12, P107
   Frankenberg C, 2005, SCIENCE, V308, P1010, DOI 10.1126/science.1106644
   Ginn BR, 2014, SOIL BIOL BIOCHEM, V68, P44, DOI 10.1016/j.soilbio.2013.09.012
   Hernández M, 2017, SOIL BIOL BIOCHEM, V105, P81, DOI 10.1016/j.soilbio.2016.11.010
   Hernández M, 2015, APPL ENVIRON MICROB, V81, P2244, DOI 10.1128/AEM.03209-14
   Hess LL, 2015, WETLANDS, V35, P745, DOI 10.1007/s13157-015-0666-y
   Hodgkins SB, 2014, P NATL ACAD SCI USA, V111, P5819, DOI 10.1073/pnas.1314641111
   Ji Y, 2018, SOIL BIOL BIOCHEM, V121, P177, DOI 10.1016/j.soilbio.2018.03.014
   Janssen PH, 1997, APPL ENVIRON MICROB, V63, P4552, DOI 10.1128/AEM.63.11.4552-4557.1997
   Ji Y, 2016, ENVIRON MICROBIOL, V18, P5082, DOI 10.1111/1462-2920.13491
   Ji Y, 2015, SOIL BIOL BIOCHEM, V89, P238, DOI 10.1016/j.soilbio.2015.07.015
   Junk WJ, 2011, WETLANDS, V31, P623, DOI 10.1007/s13157-011-0190-7
   Kemnitz D, 2005, ENVIRON MICROBIOL, V7, P553, DOI 10.1111/j.1462-2920.2005.00723.x
   Kim Y, 2015, PLOS ONE, V10, DOI 10.1371/journal.pone.0122221
   Kirschke S, 2013, NAT GEOSCI, V6, P813, DOI [10.1038/NGEO1955, 10.1038/ngeo1955]
   Lane D. J., 1991, NUCL ACID TECHNIQUES, P115
   Legendre P, 2001, OECOLOGIA, V129, P271, DOI 10.1007/s004420100716
   Liu YQ, 2017, PALAEOGEOGR PALAEOCL, V474, P279, DOI 10.1016/j.palaeo.2016.06.021
   Lovley DR, 2017, ISME J, V11, P327, DOI 10.1038/ismej.2016.136
   Lueders T, 2000, APPL ENVIRON MICROB, V66, P2732, DOI 10.1128/AEM.66.7.2732-2742.2000
   Lyu Z, 2018, ISME J, V12, P411, DOI 10.1038/ismej.2017.173
   Marani L, 2007, ATMOS ENVIRON, V41, P1627, DOI 10.1016/j.atmosenv.2006.10.046
   Martin M., 2011, EMBNET J, V17, P10, DOI [10.14806/ej.17.1.200, DOI 10.14806/EJ.17.1.200]
   Martinson GO, 2010, NAT GEOSCI, V3, P766, DOI 10.1038/NGEO980
   Mondav R, 2014, NAT COMMUN, V5, DOI 10.1038/ncomms4212
   Moreira-Turcq PF, 2003, HYDROL PROCESS, V17, P1393, DOI 10.1002/hyp.1291
   Nisbet EG, 2016, GLOBAL BIOGEOCHEM CY, V30, P1356, DOI 10.1002/2016GB005406
   Oksanen J., 2013, VEGAN COMMUNITY ECOL, V2, P1
   Oren A, 2014, PROKARYOTES, P297, DOI DOI 10.1007/978-3-642-38954-2_277
   Pangala SR, 2017, NATURE, V552, P230, DOI 10.1038/nature24639
   Pangala SR, 2013, NEW PHYTOL, V197, P524, DOI 10.1111/nph.12031
   Peters V, 1996, SOIL BIOL BIOCHEM, V28, P371, DOI 10.1016/0038-0717(95)00146-8
   Reim A, 2017, FRONT MICROBIOL, V8, DOI 10.3389/fmicb.2017.00785
   Rui JP, 2009, APPL ENVIRON MICROB, V75, P4879, DOI 10.1128/AEM.00702-09
   Sawakuchi HO, 2014, GLOBAL CHANGE BIOL, V20, P2829, DOI 10.1111/gcb.12646
   Scavino AF, 2013, ENVIRON MICROBIOL, V15, P2588, DOI 10.1111/1462-2920.12161
   Schaefer H, 2016, SCIENCE, V352, P80, DOI 10.1126/science.aad2705
   Schloss PD, 2009, APPL ENVIRON MICROB, V75, P7537, DOI 10.1128/AEM.01541-09
   Shi L, 2016, NAT REV MICROBIOL, V14, P651, DOI 10.1038/nrmicro.2016.93
   Spang A, 2017, SCIENCE, V357, DOI 10.1126/science.aaf3883
   Spang A, 2010, TRENDS MICROBIOL, V18, P331, DOI 10.1016/j.tim.2010.06.003
   Stubner S, 2004, J MICROBIOL METH, V57, P219, DOI 10.1016/j.mimet.2004.01.008
   van Bodegom PM, 2003, BIOGEOCHEMISTRY, V64, P231, DOI 10.1023/A:1024935107543
   Wilson C, 2016, GLOBAL BIOGEOCHEM CY, V30, P400, DOI 10.1002/2015GB005300
   Wissing L, 2014, GEODERMA, V228, P90, DOI 10.1016/j.geoderma.2013.12.012
   Yao H, 1999, BIOGEOCHEMISTRY, V47, P269, DOI 10.1007/BF00992910
   Yao H, 2000, EUR J SOIL SCI, V51, P369, DOI 10.1111/j.1365-2389.2000.00330.x
   Yao H, 2000, BIOL FERT SOILS, V32, P135, DOI 10.1007/s003740000227
NR 74
TC 16
Z9 16
U1 5
U2 64
PU WILEY
PI HOBOKEN
PA 111 RIVER ST, HOBOKEN 07030-5774, NJ USA
SN 1462-2912
EI 1462-2920
J9 ENVIRON MICROBIOL
JI Environ. Microbiol.
PD MAY
PY 2019
VL 21
IS 5
BP 1702
EP 1717
DI 10.1111/1462-2920.14535
PG 16
WC Microbiology
WE Science Citation Index Expanded (SCI-EXPANDED)
SC Microbiology
GA ID5KS
UT WOS:000471715900014
PM 30680883
OA Green Submitted, Green Accepted
DA 2023-11-17
ER

PT J
AU Rinnan, R
   Saarnio, S
   Haapala, JK
   Mörsky, SK
   Martikainen, PJ
   Silvola, J
   Holopainen, T
AF Rinnan, Riikka
   Saarnio, Sanna
   Haapala, Jaana K.
   Morsky, Sami K.
   Martikainen, Pertti J.
   Silvola, Jouko
   Holopainen, Toini
TI Boreal peatland ecosystems under enhanced UV-B radiation and elevated
   tropospheric ozone concentration
SO ENVIRONMENTAL AND EXPERIMENTAL BOTANY
LA English
DT Article
DE Sphagnum; Eriophorum; Warnstorfia; Net ecosystem CO2 exchange; Soil
   microbial community; Methane emission
ID TIERRA-DEL-FUEGO; SUB-ARCTIC PEATLAND; ABIES L KARST; STRATOSPHERIC
   OZONE; METHANE EMISSIONS; VASCULAR PLANTS; ULTRAVIOLET-RADIATION;
   MICROBIAL COMMUNITIES; ISOPRENE EMISSION; CARBON-DIOXIDE
AB Boreal peat-forming wetlands, mires, are globally important sources of methane and sinks for CO2. As peatland vegetation plays a significant role regulating the exchange of these greenhouse gases, we have assessed the responses of the dominant plants and ecosystem functions to increasing tropospheric ozone concentration and enhanced ultraviolet-B (UV-B) radiation in long-term experiments, the results of which are summarized in this review. The dominant sedge, Eriophorum vaginatum, and especially the Sphagnum mosses common on peatlands, appear fairly tolerant to the future predicted ozone levels. Similarly, UV-B radiation only caused few alterations in the carbohydrates and pigments of the dominant sedge, Eriophorum russeolum, and had no effects on the dominant moss species of the experimental site, Warnstorfia exannulata. Surprisingly, there were alterations in organic acid concentrations in the peat pore water and peat microbial community composition in both experiments. Elevated ozone caused a transient decrease in ecosystem-level gross photosynthesis and methane (CH4) emission, which shifted to a slight increase later on. Enhanced UV-B decreased dark ecosystem respiration and increased CH4 emission in the course of the six measurement years. The emission of isoprene was increased by both ozone and UV-B during warm weather periods, suggesting interactive effects with temperature. All in all, we suggest that ozone and UV-B have limited effects on the carbon cycle in boreal peatlands, because other environmental factors, such as temperature, water level and photosynthetically active radiation more strongly regulate CO2 and CH4 exchange rates. (C) 2012 Elsevier B.V. All rights reserved.
C1 [Rinnan, Riikka; Morsky, Sami K.; Martikainen, Pertti J.; Holopainen, Toini] Univ Eastern Finland, Dept Environm Sci, FI-70211 Kuopio, Finland.
   [Rinnan, Riikka] Univ Copenhagen, Dept Biol, Terr Ecol Sect, DK-2100 Copenhagen O, Denmark.
   [Rinnan, Riikka] Univ Copenhagen, Ctr Permafrost CENPERM, DK-1350 Copenhagen K, Denmark.
   [Saarnio, Sanna; Haapala, Jaana K.; Silvola, Jouko] Univ Eastern Finland, Dept Biol, FI-80101 Joensuu, Finland.
   [Saarnio, Sanna] Finnish Environm Inst, Joensuu Off, FI-80101 Joensuu, Finland.
C3 University of Eastern Finland; University of Copenhagen; University of
   Copenhagen; University of Eastern Finland; Finnish Environment Institute
RP Rinnan, R (通讯作者)，Univ Copenhagen, Dept Biol, Terr Ecol Sect, Univ Pk 15, DK-2100 Copenhagen O, Denmark.
EM riikkar@bio.ku.dk
RI Rinnan, Riikka/AAB-8552-2019; Rinnan, Riikka/C-9771-2010
OI Rinnan, Riikka/0000-0001-7222-700X; Rinnan, Riikka/0000-0001-7222-700X
FU Academy of Finland [200884, 200885, 200888, 108277]; Danish Council for
   Independent Research - Natural Sciences; Finnish Cultural Foundation;
   Finnish Graduate School of Environmental Science and Technology (EnSTe);
   Finnish Graduate School of Forest Science (GS-Forest); Lapland
   Atmosphere-Biosphere Facility (LAPBIAT2); Danish National Research
   Foundation for the activities within the Center for Permafrost
   (CENPERM); Academy of Finland (AKA) [108277, 200884, 200885, 200888,
   200885, 200888, 200884, 108277] Funding Source: Academy of Finland (AKA)
FX The UVOCARB project was funded by the Academy of Finland (decisions no.
   200884, 200885 and 200888). Additional financial support was provided by
   the Academy of Finland (decision no. 108277), the Danish Council for
   Independent Research - Natural Sciences, the Finnish Cultural
   Foundation, the Finnish Graduate Schools of Environmental Science and
   Technology (EnSTe) and Forest Science (GS-Forest), Lapland
   Atmosphere-Biosphere Facility (LAPBIAT2), and the Danish National
   Research Foundation for the activities within the Center for Permafrost
   (CENPERM). We thank FMI-ARC staff for the maintenance of the UV-B
   experiment and The Research Garden of the University of Eastern Finland,
   Kuopio Campus, for the maintenance of the O<INF>3</INF> experiment.
CR Alm J, 1997, OECOLOGIA, V110, P423, DOI 10.1007/s004420050177
   Andersen CP, 2003, NEW PHYTOL, V157, P213, DOI 10.1046/j.1469-8137.2003.00674.x
   Anderson PD, 2003, ENVIRON INT, V29, P407, DOI 10.1016/S0160-4120(02)00177-0
   [Anonymous], 2009, GLOBAL PEATLAND CO2
   [Anonymous], 2007, 50 WMO
   Arróniz-Crespo M, 2011, ANN BOT-LONDON, V108, P557, DOI 10.1093/aob/mcr178
   Avery LM, 2004, GLOBAL CHANGE BIOL, V10, P1146, DOI 10.1111/j.1529-8817.2003.00788.x
   Avery LM, 2003, POLAR BIOL, V26, P525, DOI 10.1007/s00300-003-0515-y
   Ballare C L, 2011, Photochem Photobiol Sci, V10, P226, DOI 10.1039/c0pp90035d
   Ballaré CL, 2001, J PHOTOCH PHOTOBIO B, V62, P67, DOI 10.1016/S1011-1344(01)00152-X
   Björn LO, 2007, BIOL CONSERV, V135, P326, DOI 10.1016/j.biocon.2006.10.006
   BLUM U, 1977, ATMOS ENVIRON, V11, P737, DOI 10.1016/0004-6981(77)90182-2
   Boelen P, 2006, PLANT ECOL, V182, P137, DOI 10.1007/s11258-005-9023-1
   Bonnett SAF, 2010, PLANT ECOL, V207, P347, DOI 10.1007/s11258-009-9678-0
   Boone DR, 1991, MICROBIAL PRODUCTION, P57, DOI DOI 10.1016/0169-5347(93)90172-L
   BROWN DH, 1982, BRYOPHYTE ECOLOGY, P383, DOI DOI 10.1007/978-94-009-5891-3_11
   Cape JN, 2008, SCI TOTAL ENVIRON, V400, P257, DOI 10.1016/j.scitotenv.2008.06.025
   CHIMIKLIS PE, 1975, PLANT PHYSIOL, V56, P723, DOI 10.1104/pp.56.6.723
   Christensen TR, 2003, GEOPHYS RES LETT, V30, DOI 10.1029/2002GL016848
   Denman KL, 2007, AR4 CLIMATE CHANGE 2007: THE PHYSICAL SCIENCE BASIS, P499
   Dunn JL, 2006, GLOBAL CHANGE BIOL, V12, P2282, DOI 10.1111/j.1365-2486.2006.01283.x
   Ekberg A, 2009, BIOGEOSCIENCES, V6, P601, DOI 10.5194/bg-6-601-2009
   Ekberg A, 2011, BOREAL ENVIRON RES, V16, P47
   Faubert P, 2012, PLANT SOIL, V352, P199, DOI 10.1007/s11104-011-0989-2
   Faubert P, 2011, BIOGEOCHEMISTRY, V106, P503, DOI 10.1007/s10533-011-9578-y
   Faubert P, 2010, ATMOS ENVIRON, V44, P4432, DOI 10.1016/j.atmosenv.2010.07.039
   Faubert P, 2010, ECOSYSTEMS, V13, P860, DOI 10.1007/s10021-010-9362-1
   Felzer BS, 2007, CR GEOSCI, V339, P784, DOI 10.1016/j.crte.2007.08.008
   Fowler D, 1998, NEW PHYTOL, V139, P11, DOI 10.1046/j.1469-8137.1998.00167.x
   GAGNON ZE, 1992, J BRYOL, V17, P81, DOI 10.1179/jbr.1992.17.1.81
   Gehrke C, 1998, FUNCT ECOL, V12, P940, DOI 10.1046/j.1365-2435.1998.00273.x
   Gerdol R, 1998, ARCTIC ALPINE RES, V30, P388, DOI 10.2307/1552011
   GORHAM E, 1991, ECOL APPL, V1, P182, DOI 10.2307/1941811
   Haapala JK, 2011, ATMOS ENVIRON, V45, P4002, DOI 10.1016/j.atmosenv.2011.04.057
   Haapala JK, 2010, SCI TOTAL ENVIRON, V409, P370, DOI 10.1016/j.scitotenv.2010.09.044
   Haapala JK, 2009, GLOBAL CHANGE BIOL, V15, P943, DOI 10.1111/j.1365-2486.2008.01785.x
   Häikiö E, 2009, J CHEM ECOL, V35, P664, DOI 10.1007/s10886-009-9644-2
   Hollósy F, 2002, MICRON, V33, P179, DOI 10.1016/S0968-4328(01)00011-7
   HOLOPAINEN T, 1992, AGR ECOSYST ENVIRON, V42, P365, DOI 10.1016/0167-8809(92)90009-Z
   Hornibrook ERC, 2009, BIOGEOSCIENCES, V6, P1490
   Hughes KA, 2006, SOIL BIOL BIOCHEM, V38, P1488, DOI 10.1016/j.soilbio.2005.09.021
   Islam KR, 2000, GLOBAL CHANGE BIOL, V6, P255, DOI 10.1046/j.1365-2486.2000.00307.x
   Jansen MAK, 1998, TRENDS PLANT SCI, V3, P131, DOI 10.1016/S1360-1385(98)01215-1
   Joabsson A, 1999, TRENDS ECOL EVOL, V14, P385, DOI 10.1016/S0169-5347(99)01649-3
   Jones TG, 2009, ECOL ENG, V35, P971, DOI 10.1016/j.ecoleng.2008.08.009
   Julkunen-Tiitto R, 2005, ENVIRON POLLUT, V137, P404, DOI 10.1016/j.envpol.2005.01.050
   Kanerva T, 2008, SOIL BIOL BIOCHEM, V40, P2502, DOI 10.1016/j.soilbio.2008.06.007
   Kanerva T, 2006, PLANT SOIL, V286, P61, DOI 10.1007/s11104-006-9026-2
   Kim JS, 1998, J ENVIRON QUAL, V27, P953, DOI 10.2134/jeq1998.00472425002700040032x
   Long SP, 2002, AIR POLLUTION PLANTS, P69
   Lou YS, 2012, AGR ECOSYST ENVIRON, V151, P16, DOI 10.1016/j.agee.2012.01.023
   Mackerness SAH, 2000, PLANT GROWTH REGUL, V32, P27, DOI 10.1023/A:1006314001430
   Manney GL, 2011, NATURE, V478, P469, DOI 10.1038/nature10556
   Manninen S, 2010, SOIL BIOL BIOCHEM, V42, P1967, DOI 10.1016/j.soilbio.2010.07.017
   Manninen S, 2009, AMBIO, V38, P406, DOI 10.1579/0044-7447-38.8.406
   Martz F, 2011, POLAR BIOL, V34, P411, DOI 10.1007/s00300-010-0896-7
   Morsky S.K., BOREAL ENV IN PRESS
   Mörsky SK, 2008, GLOBAL CHANGE BIOL, V14, P1891, DOI 10.1111/j.1365-2486.2008.01615.x
   Mörsky SK, 2011, ENVIRON EXP BOT, V72, P455, DOI 10.1016/j.envexpbot.2010.10.026
   Mörsky SK, 2012, BIOGEOCHEMISTRY, V108, P233, DOI 10.1007/s10533-011-9593-z
   Newsham KK, 2009, GLOBAL CHANGE BIOL, V15, P2574, DOI 10.1111/j.1365-2486.2009.01944.x
   Niemi R, 2002, GLOBAL CHANGE BIOL, V8, P361, DOI 10.1046/j.1354-1013.2002.00478.x
   Niemi R, 2002, SCI TOTAL ENVIRON, V289, P1, DOI 10.1016/S0048-9697(01)01012-9
   Niemi R, 2002, NEW PHYTOL, V156, P509, DOI 10.1046/j.1469-8137.2002.00532.x
   Oksanen E, 2005, GLOBAL CHANGE BIOL, V11, P732, DOI 10.1111/j.1365-2486.2005.00938.x
   Peñuelas J, 2010, TRENDS PLANT SCI, V15, P133, DOI 10.1016/j.tplants.2009.12.005
   Petersen RL, 1999, BRYOLOGIST, V102, P398, DOI 10.2307/3244226
   Potter L, 1996, NEW PHYTOL, V134, P649, DOI 10.1111/j.1469-8137.1996.tb04930.x
   Potter L, 1996, J BRYOL, V19, P19, DOI 10.1179/jbr.1996.19.1.19
   Rinnan R, 2006, NEW PHYTOL, V169, P809, DOI 10.1111/j.1469-8137.2005.01577.x
   Rinnan R, 2005, GLOBAL CHANGE BIOL, V11, P564, DOI 10.1111/j.1365-2486.2005.00933.x
   Rinnan R, 2005, ATMOS ENVIRON, V39, P921, DOI 10.1016/j.atmosenv.2004.09.076
   Rinnan R, 2004, ANN BOT-LONDON, V94, P623, DOI 10.1093/aob/mch182
   Rinnan R, 2003, OECOLOGIA, V137, P475, DOI 10.1007/s00442-003-1366-5
   Rinnan R., 2003, THESIS U KUOPIO FINL
   Rinnan R, 2008, GLOBAL CHANGE BIOL, V14, P925, DOI 10.1111/j.1365-2486.2008.01544.x
   ROBINSON DC, 1991, NEW PHYTOL, V119, P251, DOI 10.1111/j.1469-8137.1991.tb01028.x
   Robson TM, 2005, SOIL BIOL BIOCHEM, V37, P2205, DOI 10.1016/j.soilbio.2005.04.002
   Robson TM, 2004, OECOLOGIA, V140, P480, DOI 10.1007/s00442-004-1600-9
   Robson TM, 2003, NEW PHYTOL, V160, P379, DOI 10.1046/j.1469-8137.2003.00898.x
   Saarinen T, 1996, CAN J BOT, V74, P934, DOI 10.1139/b96-116
   Saarnio S, 1997, OECOLOGIA, V110, P414, DOI 10.1007/s004420050176
   Schutz H., 1991, TRACE GAS EMISSIONS, P29, DOI [10.1016/B978-0-12-639010-0.50007-8, DOI 10.1016/B978-0-12-639010-0.50007-8]
   Searles PS, 2001, OECOLOGIA, V127, P1, DOI 10.1007/s004420000592
   Searles PS, 2001, NEW PHYTOL, V152, P213, DOI 10.1046/j.0028-646X.2001.00254.x
   Shindell DT, 1998, NATURE, V392, P589, DOI 10.1038/33385
   Sonesson M, 2002, OIKOS, V99, P151, DOI 10.1034/j.1600-0706.2002.990115.x
   Soppela P, 2006, ECOL STU AN, V184, P199
   Stjernberg ACE, 2012, TELLUS B, V64, P1, DOI 10.3402/tellusb.v64i0.11607
   Ström L, 2003, GLOBAL CHANGE BIOL, V9, P1185, DOI 10.1046/j.1365-2486.2003.00655.x
   SUTINEN S, 1990, NEW PHYTOL, V115, P345, DOI 10.1111/j.1469-8137.1990.tb00461.x
   The Royal Society, 2008, GROUND LEV OZ 21 CEN
   Tiiva P, 2007, NEW PHYTOL, V176, P346, DOI 10.1111/j.1469-8137.2007.02164.x
   Tiiva P, 2007, ATMOS ENVIRON, V41, P3819, DOI 10.1016/j.atmosenv.2007.01.005
   Timonen U, 2004, PLANT ECOL, V172, P27, DOI 10.1023/B:VEGE.0000026029.95954.04
   Toet S, 2011, GLOBAL CHANGE BIOL, V17, P288, DOI 10.1111/j.1365-2486.2010.02267.x
   Toet S, 2009, NEW PHYTOL, V182, P85, DOI 10.1111/j.1469-8137.2009.02780.x
   Turunen J, 2002, HOLOCENE, V12, P69, DOI 10.1191/0959683602hl522rp
   Vingarzan R, 2004, ATMOS ENVIRON, V38, P3431, DOI 10.1016/j.atmosenv.2004.03.030
   Vitt Dale H., 2006, V188, P9
   WALLEN B, 1986, OIKOS, V46, P51, DOI 10.2307/3565379
   Whiting GJ, 1996, AQUAT BOT, V54, P237, DOI 10.1016/0304-3770(96)01048-0
   Williamson J, 2010, ENVIRON POLLUT, V158, P1197, DOI 10.1016/j.envpol.2010.01.019
   Wilson RC, 2012, ATMOS CHEM PHYS, V12, P437, DOI 10.5194/acp-12-437-2012
   Wittig VE, 2009, GLOBAL CHANGE BIOL, V15, P396, DOI 10.1111/j.1365-2486.2008.01774.x
   Zaller JG, 2002, GLOBAL CHANGE BIOL, V8, P867, DOI 10.1046/j.1365-2486.2002.00524.x
   Zaller JG, 2004, BASIC APPL ECOL, V5, P153, DOI 10.1078/1439-1791-00222
NR 107
TC 13
Z9 13
U1 0
U2 86
PU PERGAMON-ELSEVIER SCIENCE LTD
PI OXFORD
PA THE BOULEVARD, LANGFORD LANE, KIDLINGTON, OXFORD OX5 1GB, ENGLAND
SN 0098-8472
EI 1873-7307
J9 ENVIRON EXP BOT
JI Environ. Exp. Bot.
PD JUN
PY 2013
VL 90
SI SI
BP 43
EP 52
DI 10.1016/j.envexpbot.2012.10.009
PG 10
WC Plant Sciences; Environmental Sciences
WE Science Citation Index Expanded (SCI-EXPANDED)
SC Plant Sciences; Environmental Sciences & Ecology
GA 142ZU
UT WOS:000318836900006
DA 2023-11-17
ER

PT J
AU Hofmann, K
   Farbmacher, S
   Illmer, P
AF Hofmann, Katrin
   Farbmacher, Sieglinde
   Illmer, Paul
TI Methane flux in montane and subalpine soils of the Central and Northern
   Alps
SO GEODERMA
LA English
DT Article
DE Alpine soil; CH4 flux; Calcareous; Forest; Grassland; Siliceous
ID ATMOSPHERIC METHANE; METHANOTROPHIC BACTERIA; CH4 OXIDATION; FOREST;
   TEMPERATE; CONSUMPTION; ECOSYSTEMS; DIVERSITY; WETLAND; WATER
AB Aerobic soils are generally known as potent sinks for the atmospheric greenhouse gas methane (CH4). However, uptake rates vary greatly depending on the soil site, and hence estimation of the global soil sink is difficult. Here, we measured the in situ CH4 flux of 15 forests and 14 grasslands on siliceous or calcareous parent materials in summer 2013. To cover the topography of North Tyrol (Austria), sampling sites were distributed over four typical altitudes (500, 1000, 1500, and 2000 m above sea level). Twenty-three of the soils were net sinks for CH4, whereas net CH4 emission occurred at four grassland sites and two sites neither showed net removal nor emission. Flux rates ranged between -32 and 22182 mu g CH4-C m(-2) h(-1) for grasslands, and between -3.2 and -45.0 mu g CH4C m(-2) h(-1) for forests, thus showing that forest soils are significantly more efficient sinks than grassland soils. Soils derived from siliceous parent material were significantly more effective sinks than those derived from calcareous parent material, when only negative flux rates were considered. Multiple regressions indicated that soil dry mass and NH4+-N shaped CH4 flux of grasslands, whereas CH4 flux of forest soils was regulated by soil pH and NO3--N. Our results provide insights into the CH4 turnover of the so far scarcely studied Central European alpine regions and thus add to the knowledge on this relevant topic. (C) 2016 Elsevier B.V. All rights reserved.
C1 [Hofmann, Katrin; Farbmacher, Sieglinde; Illmer, Paul] Univ Innsbruck, Inst Microbiol, Tech Str 25, A-6020 Innsbruck, Austria.
C3 University of Innsbruck
RP Hofmann, K (通讯作者)，Univ Innsbruck, Inst Microbiol, Tech Str 25, A-6020 Innsbruck, Austria.
EM Katrin.Hofmann@uibk.ac.at
OI Illmer, Paul/0000-0003-3368-3015
FU government of North Tyrol; Tyrolean Research Fund (TWF Project)
   [UNI-0404/1452]
FX Thanks to A.O. Wagner, M. Mutschlechner, and N. Praeg for supporting the
   extensive sampling campaign; the government of North Tyrol for providing
   the database used for site-selection, and for financially supporting the
   sampling. This work was supported by the Tyrolean Research Fund (TWF
   Project Nr. UNI-0404/1452).
CR ADAMSEN APS, 1993, APPL ENVIRON MICROB, V59, P485, DOI 10.1128/AEM.59.2.485-490.1993
   [Anonymous], 2011, ISME J, DOI DOI 10.1371/J0URNAL.P0NE.0020453
   Aronson EL, 2010, ECOLOGY, V91, P3242, DOI 10.1890/09-2185.1
   Aronson EL, 2013, FRONT MICROBIOL, V4, DOI 10.3389/fmicb.2013.00225
   Ball BC, 1999, SOIL TILL RES, V53, P29, DOI 10.1016/S0167-1987(99)00074-4
   Benstead J, 2001, FEMS MICROBIOL ECOL, V34, P207, DOI 10.1111/j.1574-6941.2001.tb00771.x
   Bodelier PLE, 2011, CURR OPIN ENV SUST, V3, P379, DOI 10.1016/j.cosust.2011.06.002
   Brumme R, 1999, GLOBAL BIOGEOCHEM CY, V13, P493, DOI 10.1029/1998GB900017
   CASTRO MS, 1994, CAN J FOREST RES, V24, P1805, DOI 10.1139/x94-233
   CASTRO MS, 1995, GLOBAL BIOGEOCHEM CY, V9, P1, DOI 10.1029/94GB02651
   Chiri E, 2015, SOIL BIOL BIOCHEM, V84, P83, DOI 10.1016/j.soilbio.2015.02.003
   Conrad R, 2009, ENV MICROBIOL REP, V1, P285, DOI 10.1111/j.1758-2229.2009.00038.x
   CZEPIEL PM, 1995, J GEOPHYS RES-ATMOS, V100, P9359, DOI 10.1029/95JD00542
   Davidson EA, 2002, AGR FOREST METEOROL, V113, P21, DOI 10.1016/S0168-1923(02)00100-4
   Degelmann DM, 2010, APPL ENVIRON MICROB, V76, P3228, DOI 10.1128/AEM.02730-09
   Dunfield PF, 2007, NATURE, V450, P879, DOI 10.1038/nature06411
   Dutaur L, 2007, GLOBAL BIOGEOCHEM CY, V21, DOI 10.1029/2006GB002734
   FAO, 2010, GLOBAL FOREST RESOUR
   Gholz HL, 2000, GLOBAL CHANGE BIOL, V6, P751, DOI 10.1046/j.1365-2486.2000.00349.x
   Hanson RS, 1996, MICROBIOL REV, V60, P439, DOI 10.1128/MMBR.60.2.439-471.1996
   Hiltbrunner D, 2012, GLOBAL CHANGE BIOL, V18, P3664, DOI 10.1111/j.1365-2486.2012.02798.x
   Hofmann K, 2016, FEMS MICROBIOL ECOL, V92, DOI 10.1093/femsec/fiv171
   Hofmann K, 2013, SOIL BIOL BIOCHEM, V57, P418, DOI 10.1016/j.soilbio.2012.08.019
   Hu RG, 2001, SOIL SCI PLANT NUTR, V47, P621, DOI 10.1080/00380768.2001.10408425
   Hutchinson GL, 2001, EUR J SOIL SCI, V52, P675, DOI 10.1046/j.1365-2389.2001.00415.x
   HUTSCH BW, 1994, SOIL BIOL BIOCHEM, V26, P1613, DOI 10.1016/0038-0717(94)90313-1
   Islam T, 2008, P NATL ACAD SCI USA, V105, P300, DOI 10.1073/pnas.0704162105
   Knief C, 2003, APPL ENVIRON MICROB, V69, P6703, DOI 10.1128/AEM.69.11.6703-6714.2003
   Koch O, 2007, ARCT ANTARCT ALP RES, V39, P438, DOI 10.1657/1523-0430(06-020)[KOCH]2.0.CO;2
   Kolb S, 2005, ENVIRON MICROBIOL, V7, P1150, DOI 10.1111/j.1462-2920.2005.00791.x
   Kolb S, 2009, ENV MICROBIOL REP, V1, P336, DOI 10.1111/j.1758-2229.2009.00047.x
   Le Mer J, 2001, EUR J SOIL BIOL, V37, P25, DOI 10.1016/S1164-5563(01)01067-6
   Liu DY, 2011, BIOGEOSCIENCES, V8, P329, DOI 10.5194/bg-8-329-2011
   Mochizuki Y, 2012, SOIL BIOL BIOCHEM, V50, P164, DOI 10.1016/j.soilbio.2012.03.013
   Myhre G, 2014, CLIMATE CHANGE 2013: THE PHYSICAL SCIENCE BASIS, P659
   Nauer PA, 2012, BIOGEOSCIENCES, V9, P2259, DOI 10.5194/bg-9-2259-2012
   NEFF JC, 1994, BIOGEOCHEMISTRY, V27, P23, DOI 10.1007/BF00002569
   Pauli H, 2012, SCIENCE, V336, P353, DOI 10.1126/science.1219033
   PETERS V, 1995, APPL ENVIRON MICROB, V61, P1673, DOI 10.1128/AEM.61.4.1673-1676.1995
   Pol A, 2007, NATURE, V450, P874, DOI 10.1038/nature06222
   Praeg N, 2014, EUR J SOIL BIOL, V65, P96, DOI 10.1016/j.ejsobi.2014.10.002
   Prem EM, 2014, EUR J SOIL BIOL, V62, P22, DOI 10.1016/j.ejsobi.2014.02.014
   Quinn G., 2011, EXPT DESIGN DATA ANA
   Reay DS, 2005, SOIL BIOL BIOCHEM, V37, P719, DOI 10.1016/j.soilbio.2004.10.004
   Reay DS, 2004, SOIL BIOL BIOCHEM, V36, P2059, DOI 10.1016/j.soilbio.2004.06.002
   Schinner F, 1996, METHODS SOIL BIOL, DOI 10.1007/978-3-642-60966-4_12
   Simona C, 2004, GLOBAL CHANGE BIOL, V10, P1947, DOI 10.1111/j.1365-2486.2004.00871.x
   Singh BK, 2010, NAT REV MICROBIOL, V8, P779, DOI 10.1038/nrmicro2439
   Smith KA, 2000, GLOBAL CHANGE BIOL, V6, P791, DOI 10.1046/j.1365-2486.2000.00356.x
   Steinkamp R, 2001, SOIL BIOL BIOCHEM, V33, P145, DOI 10.1016/S0038-0717(00)00124-3
   Stiehl-Braun PA, 2011, GLOBAL CHANGE BIOL, V17, P2629, DOI 10.1111/j.1365-2486.2011.02410.x
   Stocker TF, 2013, CLIMATE CHANGE 2013
   Wagner AO, 2012, FOLIA MICROBIOL, V57, P371, DOI 10.1007/s12223-012-0145-2
   Wang ZP, 2003, SOIL BIOL BIOCHEM, V35, P427, DOI 10.1016/S0038-0717(02)00294-8
   West AE, 2002, MICROB ECOL, V43, P408, DOI 10.1007/s00248-001-1049-x
   West AE, 1999, BIOGEOCHEMISTRY, V45, P243, DOI 10.1007/BF00993002
   West AE, 1999, SOIL BIOL BIOCHEM, V31, P1649, DOI 10.1016/S0038-0717(99)00076-0
   WHALEN SC, 1990, NATURE, V346, P160, DOI 10.1038/346160a0
   Whalen SC, 1996, SOIL BIOL BIOCHEM, V28, P1271, DOI 10.1016/S0038-0717(96)00139-3
   Zhang DQ, 2008, J PLANT ECOL, V1, P85, DOI 10.1093/jpe/rtn002
NR 60
TC 16
Z9 18
U1 5
U2 58
PU ELSEVIER
PI AMSTERDAM
PA RADARWEG 29, 1043 NX AMSTERDAM, NETHERLANDS
SN 0016-7061
EI 1872-6259
J9 GEODERMA
JI Geoderma
PD NOV 1
PY 2016
VL 281
BP 83
EP 89
DI 10.1016/j.geoderma.2016.06.030
PG 7
WC Soil Science
WE Science Citation Index Expanded (SCI-EXPANDED)
SC Agriculture
GA DT5SX
UT WOS:000381544000009
DA 2023-11-17
ER

PT J
AU Macklin, PA
   Suryaputra, IGNA
   Maher, DT
   Murdiyarso, D
   Santos, IR
AF Macklin, Paul A.
   Suryaputra, I. Gusti Ngurah Agung
   Maher, Damien T.
   Murdiyarso, Daniel
   Santos, Isaac R.
TI Drivers of CO<sub>2</sub> along a mangrove-seagrass transect in a
   tropical bay: Delayed groundwater seepage and seagrass uptake
SO CONTINENTAL SHELF RESEARCH
LA English
DT Article
DE Blue carbon; Submarine groundwater discharge; Greenhouse gas emissions;
   Mangrove forests; Seagrass beds; Ecosystem connectivity
ID CARBON-DIOXIDE DYNAMICS; BLUE CARBON; ORGANIC-MATTER; POREWATER
   EXCHANGE; DISSOLVED CARBON; CLIMATE-CHANGE; GAS-EXCHANGE; COASTAL;
   VARIABILITY; ESTUARINE
AB Water-to-air carbon dioxide fluxes from tropical coastal waters are an important but understudied component of the marine carbon budget. Here, we investigate drivers of carbon dioxide partial pressure (pCO(2)) in a relatively pristine mangrove-seagrass embayment on a tropical island (Bali, Indonesia). Observations were performed over eight underway seasonal surveys and a fixed location time series for 55 h. There was a large spatial variability of pCO(2) across the continuum of mangrove forests, seagrass meadows and the coastal ocean. Overall, the embayment waters surrounded by mangroves released CO2 to the atmosphere with a net flux rate of 18.1 +/- 5.8 mmol m(-2) d(-1). Seagrass beds produced an overall CO2 net flux rate of 2.5 +/- 3.4 mmol m(-2) d(-1) , although 2 out of 8 surveys revealed a sink of CO2 in the seagrass area. The mouth of the bay where coral calcification occurs was a minor source of CO2 (0.3 +/- 0.4 mmol m(-2) d(-1)). The overall average CO2 flux to the atmosphere along the transect was 9.8 +/- 6.0 mmol m(-1)d(-1), or 3.6 x 10(3) mol d(-1) CO2 when upscaled to the entire embayment area. There were no clear seasonal patterns in contrast to better studied temperate systems. pCO(2) significantly correlated with antecedent rainfall and the natural groundwater tracer radon (Rn-222) during each survey. We suggest that the CO2 source in the mangrove dominated upper bay was associated with delayed groundwater inputs, and a shifting CO2 source-sink in the lower bay was driven by the uptake of CO2 by seagrass and mixing with oceanic waters. This differs from modified landscapes where potential uptake of CO2 is weakened due to the degradation of seagrass beds, or emissions are increased due to drainage of coastal wetlands.
C1 [Macklin, Paul A.; Maher, Damien T.; Santos, Isaac R.] Southern Cross Univ, Natl Marine Sci Ctr, Coffs Harbour, NSW 2450, Australia.
   [Macklin, Paul A.; Suryaputra, I. Gusti Ngurah Agung; Maher, Damien T.; Santos, Isaac R.] Southern Cross Univ, Sch Environm Sci & Engn, Lismore, NSW 2450, Australia.
   [Macklin, Paul A.; Suryaputra, I. Gusti Ngurah Agung; Maher, Damien T.; Murdiyarso, Daniel; Santos, Isaac R.] Univ Pendidikan Ganesha, Fac Math & Nat Sci, Dept Chem Anal, Jl Udayana 11 Singaraja, Bali 81116, Indonesia.
   [Murdiyarso, Daniel] Ctr Int Forestry Res CIFOR, Jl Situgede, Bogor 16115, Indonesia.
   [Murdiyarso, Daniel] Bogor Agr Univ, Dept Geophys & Meteorol, Bogor 16680, Indonesia.
C3 Southern Cross University; Southern Cross University; Ganesha University
   of Education; CGIAR; Center for International Forestry Research (CIFOR);
   Bogor Agricultural University
RP Macklin, PA (通讯作者)，Southern Cross Univ, Natl Marine Sci Ctr, Coffs Harbour, NSW 2450, Australia.
EM paul.macklin@scu.edu.au
RI Suryaputra, I Gusti Ngurah Agung/S-8427-2016; Santos, Isaac
   R./A-3960-2019; Maher, Damien/E-3443-2012
OI Santos, Isaac R./0000-0003-0524-842X; Maher, Damien/0000-0003-1899-005X;
   Macklin, Paul/0000-0002-6418-9223
FU Australian Government Research Training Program Scholarship; Australian
   Research Council [DE140101733, DE150100581, LE120100156]; Australian
   Research Council [LE120100156, DE150100581, DE140101733] Funding Source:
   Australian Research Council
FX Paul Macklin was funded by the Australian Government Research Training
   Program Scholarship. We acknowledge Ceylena Holloway from the National
   Marine Science Centre for support with research instrumentation. The
   Ministry of Research, Technology and Higher Education of the Republic of
   Indonesia (RISTEKDIKTI); The Ministry of Home Affairs of the Republic of
   Indonesia (MoHA); the Direktorat Jenderal Sumber Daya Air and Governor
   of Bali I Made Mangku Pastika are acknowledged for access and
   permissions to sample. We acknowledge support from the Australian
   Research Council (DE140101733, DE150100581, and LE120100156) that
   partially funded IRS and DTM salaries and the portable analytical
   instrumentation.
CR Alongi DM, 2016, WETL ECOL MANAG, V24, P3, DOI 10.1007/s11273-015-9446-y
   [Anonymous], 2008, BLUE CARBON ROLE HLT
   [Anonymous], 2011, MITIGATING CLIMATE C
   [Anonymous], 1997, OKINAWA JAPAN INT SO
   [Anonymous], 1974, MAR CHEM, DOI [10.1016/0304-4203(74)90015-2, DOI 10.1016/0304-4203(74)90015-2]
   Atkins ML, 2013, J HYDROL, V493, P30, DOI 10.1016/j.jhydrol.2013.04.008
   Atwood TB, 2017, NAT CLIM CHANGE, V7, P523, DOI [10.1038/NCLIMATE3326, 10.1038/nclimate3326]
   Borges AV, 2011, TREATISE ON ESTUARINE AND COASTAL SCIENCE, VOL 5: BIOGEOCHEMISTRY, P119
   Borges AV, 2004, LIMNOL OCEANOGR, V49, P1630, DOI 10.4319/lo.2004.49.5.1630
   Borges AV, 2003, GEOPHYS RES LETT, V30, DOI 10.1029/2003GL017143
   Bouillon S, 2008, J SEA RES, V59, P44, DOI 10.1016/j.seares.2007.05.001
   Bouillon S, 2007, BIOGEOSCIENCES, V4, P311, DOI 10.5194/bg-4-311-2007
   Bouillon S, 2008, GLOBAL BIOGEOCHEM CY, V22, DOI 10.1029/2007GB003052
   Cai WJ, 2011, ANNU REV MAR SCI, V3, P123, DOI 10.1146/annurev-marine-120709-142723
   Call M, 2015, GEOCHIM COSMOCHIM AC, V150, P211, DOI 10.1016/j.gca.2014.11.023
   Chen CTA, 2013, BIOGEOSCIENCES, V10, P6509, DOI 10.5194/bg-10-6509-2013
   Chen XG, 2018, J GEOPHYS RES-OCEANS, V123, P6962, DOI 10.1029/2018JC014448
   Dittmar T, 2009, ECOLOGICAL CONNECTIVITY AMONG TROPICAL COASTAL ECOSYSTEMS, P425, DOI 10.1007/978-90-481-2406-0_12
   Donato DC, 2011, NAT GEOSCI, V4, P293, DOI [10.1038/ngeo1123, 10.1038/NGEO1123]
   Duarte CM, 1996, LIMNOL OCEANOGR, V41, P1758, DOI 10.4319/lo.1996.41.8.1758
   Duarte CM, 2010, GLOBAL BIOGEOCHEM CY, V24, P4, DOI DOI 10.1029/2010GB003793GB4032
   Dulaiova H, 2005, J RADIOANAL NUCL CH, V263, P361, DOI 10.1007/s10967-005-0063-8
   FOURQUREAN JW, 1992, LIMNOL OCEANOGR, V37, P162, DOI 10.4319/lo.1992.37.1.0162
   Ganguly D, 2017, AMBIO, V46, P667, DOI 10.1007/s13280-017-0916-8
   Gatland JR, 2014, J GEOPHYS RES-BIOGEO, V119, P1698, DOI 10.1002/2013JG002544
   Giri C, 2011, GLOBAL ECOL BIOGEOGR, V20, P154, DOI 10.1111/j.1466-8238.2010.00584.x
   Green EP, 2003, WORLD ATLAS SEAGRASS
   Greenberg R, 2006, BIOSCIENCE, V56, P675, DOI 10.1641/0006-3568(2006)56[675:TMAGPO]2.0.CO;2
   Guannel G, 2016, PLOS ONE, V11, DOI 10.1371/journal.pone.0158094
   Guo XH, 2009, J GEOPHYS RES-BIOGEO, V114, DOI 10.1029/2008JG000905
   Hemminga M. A., 2000, SEAGRASS ECOLOGY
   HEMMINGA MA, 1994, MAR ECOL PROG SER, V106, P291, DOI 10.3354/meps106291
   Ho DT, 2017, BIOGEOSCIENCES, V14, P2543, DOI 10.5194/bg-14-2543-2017
   Hogarth PJ, 2015, BIO HABIT, P1, DOI 10.1093/acprof:oso/9780198716549.001.0001
   Jeffrey LC, 2016, ESTUAR COAST, V39, P1325, DOI 10.1007/s12237-016-0099-8
   Jennerjahn TC, 2002, NATURWISSENSCHAFTEN, V89, P23, DOI 10.1007/s00114-001-0283-x
   Kennedy H, 2010, BIOGEOCHEM CYCLES, V24, P4, DOI DOI 10.1029/2010GB003848
   Lee JJ, 2002, GEOPHYS RES LETT, V29, DOI 10.1029/2001GL013991
   Macklin PA, 2014, MAR CHEM, V167, P82, DOI 10.1016/j.marchem.2014.08.002
   Maher DT, 2013, LIMNOL OCEANOGR, V58, P475, DOI 10.4319/lo.2013.58.2.0475
   Maher DT, 2012, GLOBAL BIOGEOCHEM CY, V26, DOI 10.1029/2011GB004075
   Maher DT, 2017, GEOPHYS RES LETT, V44, P4889, DOI 10.1002/2017GL073753
   Marbawa I. K. C., 2015, ECOTROPHIC J ILMU LI, V8, P24
   Mcleod E, 2011, FRONT ECOL ENVIRON, V9, P552, DOI 10.1890/110004
   McMahon A, 2017, J GEOPHYS RES-OCEANS, V122, P7218, DOI 10.1002/2017JC012929
   Michael HA, 2005, NATURE, V436, P1145, DOI 10.1038/nature03935
   Muller D., 2015, BIOGEOSCI DISCUSS, V12
   Murdiyarso D, 2015, NAT CLIM CHANGE, V5, P1089, DOI [10.1038/nclimate2734, 10.1038/NCLIMATE2734]
   Ningsih NS, 2013, OCEAN SCI J, V48, P49, DOI 10.1007/s12601-013-0004-3
   Orth RJ, 2006, BIOSCIENCE, V56, P987, DOI 10.1641/0006-3568(2006)56[987:AGCFSE]2.0.CO;2
   Overpeck JT, 2007, NATURE, V445, P270, DOI 10.1038/445270a
   Paquay FS, 2007, AQUAT GEOCHEM, V13, P1, DOI 10.1007/s10498-006-9005-5
   Pierrot D, 2009, DEEP-SEA RES PT II, V56, P512, DOI 10.1016/j.dsr2.2008.12.005
   Purnomo H.K., 2017, PROSIDING SEMINAR NA, V3, P236
   Raymond PA, 2001, ESTUARIES, V24, P312, DOI 10.2307/1352954
   Raymond PA, 2000, LIMNOL OCEANOGR, V45, P1707, DOI 10.4319/lo.2000.45.8.1707
   Robertson A. I., 1993, TROPICAL MANGROVE EC, P293, DOI [10.1029/CE041p0293, DOI 10.1029/CE041P0293]
   Rosentreter JA, 2018, GEOCHIM COSMOCHIM AC, V222, P729, DOI 10.1016/j.gca.2017.11.026
   Ruiz-Halpern S, 2015, LIMNOL OCEANOGR, V60, P42, DOI 10.1002/lno.10004
   Sadat-Noori M, 2016, ESTUAR COAST, V39, P639, DOI 10.1007/s12237-015-0042-4
   Santos IR, 2014, MAR CHEM, V167, P57, DOI 10.1016/j.marchem.2014.04.006
   Santos IR, 2012, ENVIRON SCI TECHNOL, V46, P7685, DOI 10.1021/es301961b
   Santos IR, 2009, GEOCHIM COSMOCHIM AC, V73, P1325, DOI 10.1016/j.gca.2008.11.029
   Scott DB, 2014, COASTAL WETLANDS WOR
   Short F, 2007, J EXP MAR BIOL ECOL, V350, P3, DOI 10.1016/j.jembe.2007.06.012
   Signa G, 2017, BIOGEOSCIENCES, V14, P617, DOI 10.5194/bg-14-617-2017
   Sippo JZ, 2017, LIMNOL OCEANOGR LETT, V2, P1, DOI 10.1002/lol2.10031
   Siswanto, 2008, INT J REMOTE SENS EA, V5
   Thoha H, 2007, MAKARA J SCI, V11, P44, DOI 10.7454/mss.v11i1.239
   Tollefson J, 2018, NATURE, V553, P139, DOI 10.1038/d41586-018-00018-4
   Torres-Pulliza D, 2013, OCEAN COAST MANAGE, V80, P55, DOI 10.1016/j.ocecoaman.2013.04.005
   Unsworth RKF, 2008, MAR ECOL PROG SER, V353, P213, DOI 10.3354/meps07199
   Unsworth RKF, 2010, CONSERV LETT, V3, P63, DOI 10.1111/j.1755-263X.2010.00101.x
   Utama it, 2015, POSITIONING ECOTOURI
   Wanninkhof R, 1999, GEOPHYS RES LETT, V26, P1889, DOI 10.1029/1999GL900363
   Wanninkhof R, 2014, LIMNOL OCEANOGR-METH, V12, P351, DOI 10.4319/lom.2014.12.351
   Webb JR, 2016, CHEM GEOL, V440, P313, DOI 10.1016/j.chemgeo.2016.07.025
   Yuan XC, 2011, BIOGEOSCIENCES, V8, P289, DOI 10.5194/bg-8-289-2011
   Zhai WD, 2007, MAR CHEM, V107, P342, DOI 10.1016/j.marchem.2007.02.011
   Zulkarnaen A. R., 2014, STUDI KOMUNITAS LAMU, P1
NR 80
TC 10
Z9 10
U1 4
U2 49
PU PERGAMON-ELSEVIER SCIENCE LTD
PI OXFORD
PA THE BOULEVARD, LANGFORD LANE, KIDLINGTON, OXFORD OX5 1GB, ENGLAND
SN 0278-4343
EI 1873-6955
J9 CONT SHELF RES
JI Cont. Shelf Res.
PD JAN 1
PY 2019
VL 172
BP 57
EP 67
DI 10.1016/j.csr.2018.10.008
PG 11
WC Oceanography
WE Science Citation Index Expanded (SCI-EXPANDED)
SC Oceanography
GA HH4LG
UT WOS:000455693300006
DA 2023-11-17
ER

PT J
AU Chen, HS
   Kuo, HY
AF Chen, Han-Shen
   Kuo, Hung-Yu
TI Green Energy and Water Resource Management: A Case Study of Fishery and
   Solar Power Symbiosis in Taiwan
SO WATER
LA English
DT Article
DE ecosystem services; climate change and adaptation; renewable energy
   targets; greenhouse gases; environmental risk; Taiwan
ID WILLINGNESS-TO-PAY; PLANNED BEHAVIOR MODEL; ECOSYSTEM SERVICES;
   CLIMATE-CHANGE; ENVIRONMENTAL CONCERN; COASTAL WETLANDS; VALUATION;
   INTENTION; PURCHASE; VULNERABILITY
AB Renewable energy development is a key pathway for mitigating climate change. The Taiwan government has been actively developing low carbon green energy with solar photovoltaic technology and wind power as their primary development projects. Cigu Taiwan provides an ideal research site to examine tradeoffs between ecological conservation, marine fisheries, and green power development, and the factors affect commitments to ecological conservation in the face of these tradeoffs. This research investigates the fishery and electricity symbiosis project in Cigu through a novel combination of the theory of planned behavior and the contingent valuation method to analyze the factors influencing the local residents' behavioral intentions to safeguard ecological achievements in ecologically fragile areas through conservation trust funds. Analysis of survey responses from a convenience sample of 715 residents and resource users in the Cigu area reports that attitudes (ATT), subjective norms (SN), perceived behavioral control (PBC), environmental concern (EC), and environmental risk (ER) significantly influence the behavioral intention to pay eco-compensation fees; the local residents' willingness to pay for the conservation trust funds was NTD 621.4/year (USD 21.9/year), and decreased to NTD 545.9/year (USD 19.2/year) after the implementation of fishery and electricity symbiosis. The discussion section argues that the drivers of ATT, SN, PBC, EC, and ER can be used by policy makers to direct local residents' intentions and behavior toward conserving ecological achievements in fragile eco-environmental areas through payments for ecosystem services. Thus, this strategy can improve the sustainability of ecological and environmental restoration programs.
C1 [Chen, Han-Shen; Kuo, Hung-Yu] Chung Shan Med Univ, Dept Hlth Ind Technol Management, Taichung 40201, Taiwan.
   [Chen, Han-Shen] Chung Shan Med Univ Hosp, Dept Med Management, 110,Sec 1,Jianguo N Rd, Taichung 40201, Taiwan.
C3 Chung Shan Medical University; Chung Shan Medical University; Chung Shan
   Medical University Hospital
RP Chen, HS (通讯作者)，Chung Shan Med Univ, Dept Hlth Ind Technol Management, Taichung 40201, Taiwan.; Chen, HS (通讯作者)，Chung Shan Med Univ Hosp, Dept Med Management, 110,Sec 1,Jianguo N Rd, Taichung 40201, Taiwan.
EM allen975@csmu.edu.tw; jason87523@yahoo.com.tw
RI ; Chen, Han-Shen/E-5881-2018
OI Kuo, Hung-Yu/0000-0001-7620-4649; Chen, Han-Shen/0000-0002-5201-2615
FU Ministry of Science and Technology (Taiwan) [MOST
   109-2410-H-040-011-SS2]
FX This work was supported by the Ministry of Science and Technology
   (Taiwan) [Grant Number MOST 109-2410-H-040-011-SS2]. The funder had no
   role in study design; in the collection, analysis and interpretation of
   data; in writing the report; and in the decision to submit the article
   for publication.
CR Ajzen I., 1985, UNDERSTANDING ATTITU, P11, DOI [10.1007/978-3-642-69746-3_2, DOI 10.1007/978-3-642-69746-3_2]
   Allen S, 2018, INT J SUST HIGHER ED, V19, P114, DOI 10.1108/IJSHE-07-2016-0124
   Almendarez-Hernández MA, 2013, INTERCIENCIA, V38, P245
   Arisal I, 2016, PROCD SOC BEHV, V235, P514, DOI 10.1016/j.sbspro.2016.11.063
   Arrow Kenneth, 1993, FED REGISTER
   Balogun-Adeleye R. M., 2019, IOP Conference Series: Materials Science and Engineering, V640, DOI 10.1088/1757-899X/640/1/012091
   Barnett J, 2010, EARTHSCAN CLIM, P1
   Beck U., 1992, RISK SOC NEW MODERNI, V17
   Bennett MT, 2018, ECOL ECON, V154, P71, DOI 10.1016/j.ecolecon.2018.07.016
   Bigerna S, 2016, RENEW ENERG, V96, P80, DOI 10.1016/j.renene.2016.04.024
   Braga SSB, 2015, PROCD SOC BEHV, V170, P99, DOI 10.1016/j.sbspro.2015.01.019
   Braito MT, 2017, ENVIRON VALUE, V26, P365, DOI 10.3197/096327117X14913285800706
   Chapin FS, 2000, NATURE, V405, P234, DOI 10.1038/35012241
   Che C, 2021, INT J ENV RES PUB HE, V18, DOI 10.3390/ijerph18073788
   Costanza R, 1997, NATURE, V387, P253, DOI 10.1038/387253a0
   Cuperus R, 1999, BIOL CONSERV, V90, P41, DOI 10.1016/S0006-3207(99)00007-5
   Dhar A, 2020, SCI TOTAL ENVIRON, V718, DOI 10.1016/j.scitotenv.2019.134602
   Drozdenko RG., 2011, INT J BUSINESS MARKE, V4, P106
   DUNLAP RE, 1978, J ENVIRON EDUC, V9, P10, DOI 10.1080/00958964.1978.10801875
   Dunlap RE, 2000, J SOC ISSUES, V56, P425, DOI 10.1111/0022-4537.00176
   Dunlap RE, 2008, J ENVIRON EDUC, V40, P3, DOI 10.3200/JOEE.40.1.3-18
   Echegaray F, 2017, J CLEAN PROD, V142, P180, DOI 10.1016/j.jclepro.2016.05.064
   Fielding KS, 2008, J ENVIRON PSYCHOL, V28, P318, DOI 10.1016/j.jenvp.2008.03.003
   FORNELL C, 1981, J MARKETING RES, V18, P39, DOI 10.2307/3151312
   Frewer L, 1999, AMBIO, V28, P569
   Gao Q., 2016, INT J SERV SCI TECHN, V9, P47, DOI [10.14257/ijunesst.2016.9.4.06, DOI 10.14257/IJUNESST.2016.9.4.06]
   Giovanis E, 2016, J ECON SURV, V30, P430, DOI 10.1111/joes.12163
   Goh E, 2017, TOURISM MANAGE, V59, P123, DOI 10.1016/j.tourman.2016.07.004
   Gohary A, 2020, CURR ISSUES TOUR, V23, P131, DOI 10.1080/13683500.2018.1560397
   Green AJ, 2017, FRONT ECOL ENVIRON, V15, P99, DOI 10.1002/fee.1459
   Hartmann P, 2012, J BUS RES, V65, P1254, DOI 10.1016/j.jbusres.2011.11.001
   Hernandez RR, 2015, P NATL ACAD SCI USA, V112, P13579, DOI 10.1073/pnas.1517656112
   Hong S, 2018, ENERG POLICY, V112, P67, DOI 10.1016/j.enpol.2017.10.012
   Hughes TP, 2019, NATURE, V568, P387, DOI 10.1038/s41586-019-1081-y
   IPCC, 2014, PAN CLIM CHANG 2014
   Irfan M, 2020, ENVIRON SCI POLLUT R, V27, P21747, DOI 10.1007/s11356-020-08592-9
   Jiang X, 2019, NAT HAZARDS, V95, P155, DOI 10.1007/s11069-018-3461-2
   Kemfert C, 2017, NATURE, V549, P26, DOI 10.1038/549026a
   Kosenius AK, 2013, ENERG POLICY, V62, P1148, DOI 10.1016/j.enpol.2013.07.020
   Kumar P, 2014, ECOSYST SERV, V10, P128, DOI 10.1016/j.ecoser.2014.10.005
   Lam SP, 2006, J APPL SOC PSYCHOL, V36, P2803, DOI 10.1111/j.0021-9029.2006.00129.x
   Lee TH, 2018, J TRAVEL RES, V57, P792, DOI 10.1177/0047287517717350
   Liebe U, 2011, ENVIRON BEHAV, V43, P106, DOI 10.1177/0013916509346229
   Lin X, 2021, POL J ENVIRON STUD, V30, P2191, DOI 10.15244/pjoes/127913
   Liu J, 2020, J DESTIN MARK MANAGE, V16, DOI 10.1016/j.jdmm.2020.100437
   López-Mosquera N, 2012, J ENVIRON MANAGE, V113, P251, DOI 10.1016/j.jenvman.2012.08.029
   Markkula I, 2019, SCI TOTAL ENVIRON, V692, P1070, DOI 10.1016/j.scitotenv.2019.07.272
   Arroyo AM, 2011, ATMOSFERA, V24, P103
   Mehvar S, 2019, OCEAN COAST MANAGE, V169, P273, DOI 10.1016/j.ocecoaman.2018.12.009
   Michaud C, 2011, BUS STRATEG ENVIRON, V20, P408, DOI 10.1002/bse.703
   Muñoz B, 2016, TRANSPORT RES A-POL, V84, P4, DOI 10.1016/j.tra.2015.10.006
   Muradian R, 2010, ECOL ECON, V69, P1202, DOI 10.1016/j.ecolecon.2009.11.006
   Nunnally J.C., 1975, ED RES, V4, P7, DOI [DOI 10.3102/0013189X004010007, 10.3102/0013189X004010007]
   Pan SY, 2018, SCI TOTAL ENVIRON, V635, P452, DOI 10.1016/j.scitotenv.2018.04.134
   Paul J, 2016, J RETAIL CONSUM SERV, V29, P123, DOI 10.1016/j.jretconser.2015.11.006
   Richard D.E, 1994, J ENVIRON EDUC, V25, P8, DOI [10.1080/00958964.1993.9941938, DOI 10.1080/00958964.1993.9941938]
   Robson M.G., 2007, RISK ASSESSMENT ENV, VVolume 2
   Sánchez M, 2018, J CLEAN PROD, V177, P144, DOI 10.1016/j.jclepro.2017.12.210
   Spellman F.R., 2014, ENV IMPACTS RENEWABL
   Sukhdev P, 2010, C PART NAG JAP NAG J
   TEEB, 2010, EC ECOSYSTEMS BIODIV
   Trinanda O., 2019, P 4 PAD INT C ED EC, P988
   USEPA, 2009, ENV RISK YOUR GUID A
   Woo J, 2019, RENEW SUST ENERG REV, V112, P643, DOI 10.1016/j.rser.2019.06.010
   Wynne AL, 2018, OCEAN COAST MANAGE, V151, P36, DOI 10.1016/j.ocecoaman.2017.10.028
   Xu SJ, 2018, J TRAVEL TOUR MARK, V35, P856, DOI 10.1080/10548408.2018.1439429
   Yadav R, 2017, ECOL ECON, V134, P114, DOI 10.1016/j.ecolecon.2016.12.019
   Yang W, 2018, ECOL INDIC, V92, P354, DOI 10.1016/j.ecolind.2017.05.005
   Yang Y, 2020, TOURISM MANAGE, V76, DOI 10.1016/j.tourman.2019.103950
   Yao SL, 2019, J SOLID STATE CHEM, V269, P195, DOI 10.1016/j.jssc.2018.09.032
   Yee SH, 2021, ECOL MODEL, V440, DOI 10.1016/j.ecolmodel.2020.109358
   Yuriev A, 2020, RESOUR CONSERV RECY, V155, DOI 10.1016/j.resconrec.2019.104660
   Zhang B, 2017, ECOL INDIC, V77, P48, DOI 10.1016/j.ecolind.2017.02.005
   Zhang L, 2018, SUSTAINABILITY-BASEL, V10, DOI 10.3390/su10041044
   Zhang L, 2020, J ENVIRON PSYCHOL, V68, DOI 10.1016/j.jenvp.2020.101408
NR 75
TC 4
Z9 4
U1 6
U2 31
PU MDPI
PI BASEL
PA ST ALBAN-ANLAGE 66, CH-4052 BASEL, SWITZERLAND
EI 2073-4441
J9 WATER-SUI
JI Water
PD APR
PY 2022
VL 14
IS 8
AR 1299
DI 10.3390/w14081299
PG 15
WC Environmental Sciences; Water Resources
WE Science Citation Index Expanded (SCI-EXPANDED); Social Science Citation Index (SSCI)
SC Environmental Sciences & Ecology; Water Resources
GA 0T4AP
UT WOS:000786911200001
OA gold
DA 2023-11-17
ER

PT J
AU Yun, J
   Jung, JY
   Kwon, MJ
   Seo, J
   Nam, S
   Lee, YK
   Kang, H
AF Yun, Jeongeun
   Jung, Ji Young
   Kwon, Min Jung
   Seo, Juyoung
   Nam, Sungjin
   Lee, Yoo Kyung
   Kang, Hojeong
TI Temporal Variations Rather than Long-Term Warming Control Extracellular
   Enzyme Activities and Microbial Community Structures in the High Arctic
   Soil
SO MICROBIAL ECOLOGY
LA English
DT Article
DE Arctic; Tundra; Extracellular enzyme activity; Bacterial community
   structure; Warming; Temporal variations
ID PERMAFROST CARBON; CLIMATE-CHANGE; LITTER DECOMPOSITION; CONSTRUCTED
   WETLANDS; BACTERIAL COMMUNITY; SEASONAL PATTERNS; NITROGEN UPTAKE;
   WATER-CONTENT; ACTIVE LAYER; TUNDRA
AB In Arctic soils, warming accelerates decomposition of organic matter and increases emission of greenhouse gases (GHGs), contributing to a positive feedback to climate change. Although microorganisms play a key role in the processes between decomposition of organic matter and GHGs emission, the effects of warming on temporal responses of microbial activity are still elusive. In this study, treatments of warming and precipitation were conducted from 2012 to 2018 in Cambridge Bay, Canada. Soils of organic and mineral layers were collected monthly from June to September in 2018 and analyzed for extracellular enzyme activities and bacterial community structures. The activity of hydrolases was the highest in June and decreased thereafter over summer in both organic and mineral layers. Bacterial community structures changed gradually over summer, and the responses were distinct depending on soil layers and environmental factors; water content and soil temperature affected the shift of bacterial community structures in both layers, whereas bacterial abundance, dissolved organic carbon, and inorganic nitrogen did so in the organic layer only. The activity of hydrolases and bacterial community structures did not differ significantly among treatments but among months. Our results demonstrate that temporal variations may control extracellular enzyme activities and microbial community structure rather than the small effect of warming over a long period in high Arctic soil. Although the effects of the treatments on microbial activity were minor, our study provides insight that microbial activity may increase due to an increase in carbon availability, if the growing season is prolonged in the Arctic.
C1 [Yun, Jeongeun; Seo, Juyoung; Kang, Hojeong] Yonsei Univ, Sch Civil & Environm Engn, Seoul 03722, South Korea.
   [Jung, Ji Young; Nam, Sungjin; Lee, Yoo Kyung] Korea Polar Res Inst, Incheon 21990, South Korea.
   [Kwon, Min Jung] Lab Sci Climat & Environm, LSCE, F-91191 Gif Sur Yvette, France.
C3 Yonsei University; Korea Polar Research Institute (KOPRI); CEA; Centre
   National de la Recherche Scientifique (CNRS); Universite Paris Saclay
RP Kang, H (通讯作者)，Yonsei Univ, Sch Civil & Environm Engn, Seoul 03722, South Korea.
EM hj_kang@yonsei.ac.kr
RI Kwon, Min Jung/GRF-4488-2022
OI Kang, Hojeong/0000-0002-2088-6406
FU Ministry of Education of Korea [NRF-2019H1A2A1076239]; Ministry of
   Science and ICT of Korea [NRF-2016M1A5A1901795, NRF-2016M1A5A1901770,
   PN20081 NRF-2018K2A9A1A01090455, NRF-2020R1I1A2072824,
   NRF-2020M1A5A1110494]
FX This study was supported by the Ministry of Education of Korea
   (NRF-2019H1A2A1076239; Global Ph.D. Fellowship Program) and the Ministry
   of Science and ICT of Korea (NRF-2016M1A5A1901795, NRF-2016M1A5A1901770,
   PN20081 NRF-2018K2A9A1A01090455, NRF-2020R1I1A2072824 and
   NRF-2020M1A5A1110494).
CR Aerts R, 2006, J ECOL, V94, P713, DOI 10.1111/j.1365-2745.2006.01142.x
   Allan J, 2014, ENV MICROBIOL REP, V6, P136, DOI 10.1111/1758-2229.12139
   Arnosti C, 2011, ANNU REV MAR SCI, V3, P401, DOI 10.1146/annurev-marine-120709-142731
   Baldrian P, 2013, SOIL BIOL BIOCHEM, V56, P60, DOI 10.1016/j.soilbio.2012.01.020
   Bell TH, 2011, PEDOBIOLOGIA, V54, P141, DOI 10.1016/j.pedobi.2010.12.003
   Bell TH, 2010, SOIL SCI SOC AM J, V74, P820, DOI 10.2136/sssaj2009.0036
   Björk RG, 2008, SOIL BIOL BIOCHEM, V40, P266, DOI 10.1016/j.soilbio.2007.07.017
   Blok D, 2011, BIOGEOSCIENCES, V8, P1169, DOI 10.5194/bg-8-1169-2011
   Bonnett SAF, 2006, SCI TOTAL ENVIRON, V370, P561, DOI 10.1016/j.scitotenv.2006.08.032
   Brockett BFT, 2012, SOIL BIOL BIOCHEM, V44, P9, DOI 10.1016/j.soilbio.2011.09.003
   BURNS RG, 1982, SOIL BIOL BIOCHEM, V14, P423, DOI 10.1016/0038-0717(82)90099-2
   Cavicchioli R, 2019, NAT REV MICROBIOL, V17, P569, DOI 10.1038/s41579-019-0222-5
   CHAPIN FS, 1995, ECOLOGY, V76, P694, DOI 10.2307/1939337
   Chen SF, 2018, BIOINFORMATICS, V34, P884, DOI 10.1093/bioinformatics/bty560
   Cheng JX, 2018, NAT COMMUN, V9, DOI [10.1038/s41467-018-04518-9, 10.1038/s41467-018-06232-y]
   Ding JZ, 2016, GLOBAL BIOGEOCHEM CY, V30, P1310, DOI 10.1002/2015GB005333
   Dorrepaal E, 2009, NATURE, V460, P616, DOI 10.1038/nature08216
   Drenovsky RE, 2004, MICROB ECOL, V48, P424, DOI 10.1007/s00248-003-1063-2
   Ells, 2003, EVALUATION CLIMADAPT
   Elmendorf SC, 2012, NAT CLIM CHANGE, V2, P453, DOI 10.1038/NCLIMATE1465
   Ernakovich JG, 2014, GLOBAL CHANGE BIOL, V20, P3256, DOI 10.1111/gcb.12568
   Fierer N, 2003, SOIL BIOL BIOCHEM, V35, P167, DOI 10.1016/S0038-0717(02)00251-1
   Fierer N, 2007, ECOLOGY, V88, P1354, DOI 10.1890/05-1839
   Gerday C, 1997, BBA-PROTEIN STRUCT M, V1342, P119, DOI 10.1016/S0167-4838(97)00093-9
   Gittel A, 2014, FRONT MICROBIOL, V5, DOI 10.3389/fmicb.2014.00541
   Hammerl VB, 2019, FRONT ENV SCI-SWITZ, V6, DOI 10.3389/fenvs.2018.00157
   Henry HAL, 2012, SOIL BIOL BIOCHEM, V47, P53, DOI 10.1016/j.soilbio.2011.12.026
   Hobbie SE, 2002, OECOLOGIA, V131, P453, DOI 10.1007/s00442-002-0892-x
   Huang JB, 2017, NAT CLIM CHANGE, V7, P875, DOI 10.1038/s41558-017-0009-5
   Hugelius G, 2014, BIOGEOSCIENCES, V11, P6573, DOI 10.5194/bg-11-6573-2014
   Hutchinson GL, 2015, MEASUREMENT SOIL RES, P247, DOI [10.2134/agronmonogr47.c12, DOI 10.2134/AGRONMONOGR47.C12]
   Jeanbille M, 2022, ARCT SCI, V8, P992, DOI 10.1139/as-2020-0053
   Jones DL, 2005, SOIL BIOL BIOCHEM, V37, P413, DOI 10.1016/j.soilbio.2004.08.008
   Kang H, 2007, PEDOSPHERE, V17, P681, DOI 10.1016/S1002-0160(07)60082-4
   Kang HJ, 1998, HYDROBIOLOGIA, V368, P231, DOI 10.1023/A:1003219123729
   Karhu K, 2014, NATURE, V513, P81, DOI 10.1038/nature13604
   Keuper F, 2017, GLOBAL CHANGE BIOL, V23, P4257, DOI 10.1111/gcb.13804
   Keuper F, 2012, GLOBAL CHANGE BIOL, V18, P1998, DOI 10.1111/j.1365-2486.2012.02663.x
   Kim HM, 2016, J MICROBIOL, V54, P713, DOI 10.1007/s12275-016-6294-2
   Kim J, 2015, ENVIRON GEOCHEM HLTH, V37, P1007, DOI 10.1007/s10653-015-9729-5
   Kirchman DL, 2002, FEMS MICROBIOL ECOL, V39, P91, DOI 10.1111/j.1574-6941.2002.tb00910.x
   Klindworth Anna, 2013, Nucleic Acids Res, V41, pe1, DOI 10.1093/nar/gks808
   Koch O, 2007, GLOBAL BIOGEOCHEM CY, V21, DOI 10.1029/2007GB002983
   Koven CD, 2015, P NATL ACAD SCI USA, V112, P3752, DOI 10.1073/pnas.1415123112
   Koven CD, 2011, P NATL ACAD SCI USA, V108, P14769, DOI 10.1073/pnas.1103910108
   Kwon MJ, 2019, GLOBAL CHANGE BIOL, V25, P1315, DOI 10.1111/gcb.14578
   Kwon MJ, 2013, SOIL BIOL BIOCHEM, V60, P33, DOI 10.1016/j.soilbio.2013.01.023
   Lawrence DM, 2015, ENVIRON RES LETT, V10, DOI 10.1088/1748-9326/10/9/094011
   Li WZ, 2012, BRIEF BIOINFORM, V13, P656, DOI 10.1093/bib/bbs035
   Li YT, 2017, SCI REP-UK, V7, DOI 10.1038/srep46407
   Lipson DA, 2004, APPL ENVIRON MICROB, V70, P2867, DOI 10.1128/AEM.70.5.2867-2879.2004
   Liu XY, 2018, P NATL ACAD SCI USA, V115, P3398, DOI 10.1073/pnas.1715382115
   Mackelprang R, 2011, NATURE, V480, P368, DOI 10.1038/nature10576
   Magoc T, 2011, BIOINFORMATICS, V27, P2957, DOI 10.1093/bioinformatics/btr507
   Månsson KF, 2014, ECOL EVOL, V4, P1061, DOI 10.1002/ece3.1004
   McKane RB, 2002, NATURE, V415, P68, DOI 10.1038/415068a
   Melle C, 2015, SOIL BIOL BIOCHEM, V90, P52, DOI 10.1016/j.soilbio.2015.07.023
   Mikan CJ, 2002, SOIL BIOL BIOCHEM, V34, P1785, DOI 10.1016/S0038-0717(02)00168-2
   Mondav R, 2017, ENVIRON MICROBIOL, V19, P3201, DOI 10.1111/1462-2920.13809
   Moritz RE, 2002, SCIENCE, V297, P1497, DOI 10.1126/science.1076522
   Natali SM, 2012, J ECOL, V100, P488, DOI 10.1111/j.1365-2745.2011.01925.x
   Nemergut DR, 2005, RES MICROBIOL, V156, P775, DOI 10.1016/j.resmic.2005.03.004
   Vo NXQ, 2013, CHEM ECOL, V29, P146, DOI 10.1080/02757540.2012.711323
   Nordin A, 2004, ECOLOGY, V85, P955, DOI 10.1890/03-0084
   Oulehle F, 2016, SOIL BIOL BIOCHEM, V94, P19, DOI 10.1016/j.soilbio.2015.11.008
   Overland JE, 2014, EARTHS FUTURE, V2, P68, DOI 10.1002/2013EF000162
   Padmanabhan P, 2003, APPL ENVIRON MICROB, V69, P1614, DOI 10.1128/AEM.69.3.1614-1622.2003
   Pastor A, 2019, MICROB ECOL, V78, P539, DOI 10.1007/s00248-019-01330-w
   Pushkareva E, 2020, GEODERMA, V368, DOI 10.1016/j.geoderma.2020.114304
   Rinkes ZL, 2011, FUNGAL ECOL, V4, P396, DOI 10.1016/j.funeco.2011.01.004
   Robinson CH, 1995, OIKOS, V74, P503, DOI 10.2307/3545996
   Salmon VG, 2016, GLOBAL CHANGE BIOL, V22, P1927, DOI 10.1111/gcb.13204
   Schädel C, 2016, NAT CLIM CHANGE, V6, P950, DOI [10.1038/nclimate3054, 10.1038/NCLIMATE3054]
   Schaeffer SM, 2013, GLOBAL CHANGE BIOL, V19, P3529, DOI 10.1111/gcb.12318
   Schimel JP, 2003, SOIL BIOL BIOCHEM, V35, P549, DOI 10.1016/S0038-0717(03)00015-4
   Schnecker J, 2014, PLOS ONE, V9, DOI 10.1371/journal.pone.0094076
   Schuur EAG, 2015, NATURE, V520, P171, DOI 10.1038/nature14338
   Seddon AWR, 2016, NATURE, V531, P229, DOI 10.1038/nature16986
   Seo J, 2015, GEODERMA, V259, P347, DOI 10.1016/j.geoderma.2015.03.017
   Singh BK, 2010, NAT REV MICROBIOL, V8, P779, DOI 10.1038/nrmicro2439
   Sistla SA, 2013, SOIL BIOL BIOCHEM, V66, P119, DOI 10.1016/j.soilbio.2013.07.003
   Sistla SA, 2012, SOIL BIOL BIOCHEM, V55, P78, DOI 10.1016/j.soilbio.2012.06.010
   Stocker T F, 2013, CLIMATE CHANGE 2013, ppp741, DOI [DOI 10.1017/-CBO9781107415324.004, 10.1017/CBO9781107415324]
   Tamelander T, 2013, AQUAT MICROB ECOL, V69, P211, DOI 10.3354/ame01641
   Tveit AT, 2015, P NATL ACAD SCI USA, V112, pE2507, DOI 10.1073/pnas.1420797112
   Wallenstein MD, 2009, GLOBAL CHANGE BIOL, V15, P1631, DOI 10.1111/j.1365-2486.2008.01819.x
   Weedon JT, 2014, BIOGEOCHEMISTRY, V117, P55, DOI 10.1007/s10533-013-9870-0
   Weintraub MN, 2005, BIOSCIENCE, V55, P551
   Wen Y, 2019, SOIL BIOL BIOCHEM, V139, DOI 10.1016/j.soilbio.2019.107629
   Wilkinson SC, 2002, SOIL BIOL BIOCHEM, V34, P189, DOI 10.1016/S0038-0717(01)00168-7
   Yan N, 2015, INT SOIL WATER CONSE, V3, P316, DOI 10.1016/j.iswer.2015.11.003
   Zeng ZZ, 2017, NAT CLIM CHANGE, V7, P432, DOI [10.1038/nclimate3299, 10.1038/NCLIMATE3299]
   Zhang Z, 2000, J COMPUT BIOL, V7, P203, DOI 10.1089/10665270050081478
NR 93
TC 1
Z9 1
U1 8
U2 60
PU SPRINGER
PI NEW YORK
PA ONE NEW YORK PLAZA, SUITE 4600, NEW YORK, NY, UNITED STATES
SN 0095-3628
EI 1432-184X
J9 MICROB ECOL
JI Microb. Ecol.
PD JUL
PY 2022
VL 84
IS 1
BP 168
EP 181
DI 10.1007/s00248-021-01859-9
EA SEP 2021
PG 14
WC Ecology; Marine & Freshwater Biology; Microbiology
WE Science Citation Index Expanded (SCI-EXPANDED)
SC Environmental Sciences & Ecology; Marine & Freshwater Biology;
   Microbiology
GA 2Q4MV
UT WOS:000693852200001
PM 34498119
DA 2023-11-17
ER

PT J
AU Zhang, L
   Jiang, MH
   Ding, KR
   Zhou, SG
AF Zhang, Luan
   Jiang, Minghe
   Ding, Keren
   Zhou, Shungui
TI Iron oxides affect denitrifying bacterial communities with the
   <i>nir</i>S and <i>nir</i>K genes and potential N<sub>2</sub>O emission
   rates from paddy soil
SO EUROPEAN JOURNAL OF SOIL BIOLOGY
LA English
DT Article
DE Iron oxides; Nitrous oxide; NirS; NirK; Denitrification
ID NITROUS-OXIDE; MICROBIAL COMMUNITIES; FUNCTIONAL GENES; OXIDATION;
   DENITRIFICATION; AMMONIUM; DIVERSITY; FERTILIZER; REDUCTION; WETLAND
AB Microbial denitrification in agricultural soil is a major contributor to the terrestrial production of the greenhouse gas nitrous oxide (N2O). Iron oxides play influential roles in both biochemical and chemical pathways that produce N2O; however, their role in the denitrifying bacterial community is not clear. In this study, a laboratory soil-slurry pot experiment was carried out to determine the impacts of ferric iron (Fe(III)) reduction on the abundance and community structure of denitrifiers and on N2O generation. Three treatments were included: paddy soil from which iron oxides were removed (control), non-treated paddy soil, and paddy soil supplemented with ferrihydrite (86.3 mu mol Fe(III) g(-1)). N-2 and N2O concentrations in the headspace were measured using a robotized sampling and analysis system. The gene copy numbers of nirK, nirS, and the 16S rRNA gene were quantified by qPCR and amplification products were sequenced on the Illumina MiSeq platform. The results showed that ferrihydrite supplementation accelerated N2O fluxes in the initial days, and at later stages, N-2 production. Ferrihydrite increased the total bacterial abundance and strongly increased nirS and nirK gene abundances. The abundance of nirS gene correlated with the soil nitrate content, and nirK abundance correlated with the ferrous iron concentration in the soil. Fe(III) oxides were identified as one of the environmental parameters impacting the abundance and diversity of nirK-type denitrifiers. Paracoccus and Rhodopseudomonas were dominant species of nirK-type denitrifiers in the ferrihydrite-supplemented samples, which indicated the both iron-dependent species were involved in the denitrification process.
C1 [Zhang, Luan; Jiang, Minghe; Ding, Keren; Zhou, Shungui] Fujian Agr & Forestry Univ, Coll Resources & Environm, Fujian Prov Key Lab Soil Environm Hlth & Regulat, Fuzhou 350002, Fujian, Peoples R China.
C3 Fujian Agriculture & Forestry University
RP Zhang, L (通讯作者)，Fujian Agr & Forestry Univ, Coll Resources & Environm, Fujian Prov Key Lab Soil Environm Hlth & Regulat, Fuzhou 350002, Fujian, Peoples R China.
EM sarcina@126.com
RI Zhou, Shungui/B-3581-2012
FU National Natural Science Foundation of China [31600425]
FX The research was supported by the National Natural Science Foundation of
   China (Project No. 31600425).
CR Azziz G, 2017, EUR J SOIL BIOL, V78, P20, DOI 10.1016/j.ejsobi.2016.11.003
   Baars O, 2018, ENVIRON MICROBIOL, V20, P1667, DOI 10.1111/1462-2920.14078
   Bannert A, 2011, APPL ENVIRON MICROB, V77, P6109, DOI 10.1128/AEM.01751-10
   Baumgartner J, 2015, EARTH-SCI REV, V150, P520, DOI 10.1016/j.earscirev.2015.09.003
   Bothe H, 2000, FEMS MICROBIOL REV, V24, P673, DOI 10.1111/j.1574-6976.2000.tb00566.x
   Braker G, 2000, APPL ENVIRON MICROB, V66, P2096, DOI 10.1128/AEM.66.5.2096-2104.2000
   Braker G, 2011, ADV APPL MICROBIOL, V75, P33, DOI 10.1016/B978-0-12-387046-9.00002-5
   Buchwald C, 2016, GEOCHIM COSMOCHIM AC, V186, P1, DOI 10.1016/j.gca.2016.04.041
   Caporaso JG, 2010, NAT METHODS, V7, P335, DOI 10.1038/nmeth.f.303
   Clément JC, 2005, SOIL BIOL BIOCHEM, V37, P2323, DOI 10.1016/j.soilbio.2005.03.027
   Cui PY, 2016, SOIL BIOL BIOCHEM, V93, P131, DOI 10.1016/j.soilbio.2015.11.005
   Ding LJ, 2014, ENVIRON SCI TECHNOL, V48, P10641, DOI 10.1021/es503113s
   Duan R, 2018, J SOIL SEDIMENT, V18, P24, DOI 10.1007/s11368-017-1738-9
   Felgate H, 2012, ENVIRON MICROBIOL, V14, P1788, DOI 10.1111/j.1462-2920.2012.02789.x
   Fortin D, 2005, EARTH-SCI REV, V72, P1, DOI 10.1016/j.earscirev.2005.03.002
   Fourquez M, 2014, LIMNOL OCEANOGR, V59, P349, DOI 10.4319/lo.2014.59.2.0349
   Fracetto FJC, 2017, SOIL BIOL BIOCHEM, V109, P205, DOI 10.1016/j.soilbio.2017.02.004
   Gaimster H., 2018, FEMS MICROBIOL LETT, P365
   Giles ME, 2017, SOIL BIOL BIOCHEM, V106, P90, DOI 10.1016/j.soilbio.2016.11.028
   Guo HB, 2013, J MATER CHEM A, V1, P27, DOI 10.1039/c2ta00523a
   Hassan J, 2016, PLOS COMPUT BIOL, V12, DOI 10.1371/journal.pcbi.1004621
   Hoben JP, 2011, GLOBAL CHANGE BIOL, V17, P1140, DOI 10.1111/j.1365-2486.2010.02349.x
   Huang B, 2009, CHEMOSPHERE, V74, P481, DOI 10.1016/j.chemosphere.2008.10.015
   Jones CM, 2014, NAT CLIM CHANGE, V4, P801, DOI [10.1038/nclimate2301, 10.1038/NCLIMATE2301]
   Jones CM, 2010, ISME J, V4, P633, DOI 10.1038/ismej.2009.152
   Jones LC, 2015, ENVIRON SCI TECHNOL, V49, P3444, DOI 10.1021/es504862x
   Klueglein N, 2013, GEOBIOLOGY, V11, P396, DOI 10.1111/gbi.12040
   Kopf SH, 2013, ENVIRON SCI TECHNOL, V47, P2602, DOI 10.1021/es3049459
   Kraemer SM, 2004, AQUAT SCI, V66, P3, DOI 10.1007/s00027-003-0690-5
   Levy-Booth DJ, 2014, SOIL BIOL BIOCHEM, V75, P11, DOI 10.1016/j.soilbio.2014.03.021
   Li XF, 2015, ENVIRON SCI TECHNOL, V49, P11560, DOI 10.1021/acs.est.5b03419
   Lovley DR, 2004, ADV MICROB PHYSIOL, V49, P219, DOI 10.1016/S0065-2911(04)49005-5
   Mehra O. P., 2013, INGERSON EARL CLAYS, P317
   Mejia J, 2016, ENVIRON SCI TECHNOL, V50, P3580, DOI 10.1021/acs.est.5b05519
   Melton ED, 2014, NAT REV MICROBIOL, V12, P797, DOI 10.1038/nrmicro3347
   Morley N, 2010, SOIL BIOL BIOCHEM, V42, P1864, DOI 10.1016/j.soilbio.2010.07.008
   Picardal F, 2012, FRONT MICROBIOL, V3, DOI 10.3389/fmicb.2012.00112
   Qin SP, 2017, SOIL BIOL BIOCHEM, V106, P1, DOI 10.1016/j.soilbio.2016.12.001
   Ravishankara AR, 2009, SCIENCE, V326, P123, DOI 10.1126/science.1176985
   Ribbons RR, 2016, SOIL BIOL BIOCHEM, V103, P181, DOI 10.1016/j.soilbio.2016.07.024
   Roden EE, 2012, BIOCHEM SOC T, V40, P1249, DOI 10.1042/BST20120202
   Salles JF, 2004, APPL ENVIRON MICROB, V70, P4012, DOI 10.1128/AEM.70.7.4012-4020.2004
   Salles JF, 2012, FRONT MICROBIOL, V3, DOI 10.3389/fmicb.2012.00209
   Shcherbak I, 2014, P NATL ACAD SCI USA, V111, P9199, DOI 10.1073/pnas.1322434111
   Shrestha J, 2009, SOIL SCI, V174, P156, DOI 10.1097/SS.0b013e3181988fbf
   Thompson KA, 2016, SOIL BIOL BIOCHEM, V103, P262, DOI 10.1016/j.soilbio.2016.08.030
   Ueda K, 2004, NUCLEIC ACIDS RES, V32, P4937, DOI 10.1093/nar/gkh830
   Wang ML, 2016, GEODERMA, V271, P173, DOI 10.1016/j.geoderma.2016.02.022
   Weber KA, 2006, NAT REV MICROBIOL, V4, P752, DOI 10.1038/nrmicro1490
   Wei W, 2015, ISME J, V9, P1954, DOI 10.1038/ismej.2015.9
   Yang WH, 2012, NAT GEOSCI, V5, P538, DOI [10.1038/ngeo1530, 10.1038/NGEO1530]
   Yoshida M, 2009, SOIL BIOL BIOCHEM, V41, P2044, DOI 10.1016/j.soilbio.2009.07.012
   Yuan Q, 2012, ENV MICROBIOL REP, V4, P113, DOI 10.1111/j.1758-2229.2011.00311.x
   ZHU X, 2013, PLOS ONE, V8
   Zou JW, 2007, ATMOS ENVIRON, V41, P8030, DOI 10.1016/j.atmosenv.2007.06.049
   Zumft WG, 1997, MICROBIOL MOL BIOL R, V61, P533, DOI 10.1128/.61.4.533-616.1997
NR 56
TC 20
Z9 20
U1 12
U2 100
PU ELSEVIER FRANCE-EDITIONS SCIENTIFIQUES MEDICALES ELSEVIER
PI ISSY-LES-MOULINEAUX
PA 65 RUE CAMILLE DESMOULINS, CS50083, 92442 ISSY-LES-MOULINEAUX, FRANCE
SN 1164-5563
EI 1778-3615
J9 EUR J SOIL BIOL
JI Eur. J. Soil Biol.
PD JUL-AUG
PY 2019
VL 93
AR 103093
DI 10.1016/j.ejsobi.2019.103093
PG 8
WC Ecology; Soil Science
WE Science Citation Index Expanded (SCI-EXPANDED)
SC Environmental Sciences & Ecology; Agriculture
GA IN9TZ
UT WOS:000479022600009
DA 2023-11-17
ER

PT J
AU Ravindranath, NH
   Murthy, IK
AF Ravindranath, N. H.
   Murthy, I. K.
TI Greening India Mission
SO CURRENT SCIENCE
LA English
DT Article
DE Adaptation; afforestation; climate change; Greening India Mission;
   mitigation
ID FORESTS; OPTIONS
AB The Government of India has announced the Greening India Mission (GIM) under the National Climate Change Action Plan. The Mission aims to restore and afforest about 10 mha over the period 2010-2020 under different sub-missions covering moderately dense and open forests, scrub/grasslands, mangroves, wetlands, croplands and urban areas. Even though the main focus of the Mission is to address mitigation and adaptation aspects in the context of climate change, the adaptation component is inadequately addressed. There is a need for increased scientific input in the preparation of the Mission. The mitigation potential is estimated by simply multiplying global default biomass growth rate values and area. It is incomplete as it does not include all the carbon pools, phasing, differing growth rates, etc. The mitigation potential estimated using the Comprehensive Mitigation Analysis Process model for the GIM for the year 2020 has the potential to offset 6.4% of the projected national greenhouse gas emissions, compared to the GIM estimate of only 1.5%, excluding any emissions due to harvesting or disturbances. The selection of potential locations for different interventions and species choice under the GIM must be based on the use of modelling, remote sensing and field studies. The forest sector provides an opportunity to promote mitigation and adaptation synergy, which is not adequately addressed in the GIM. Since many of the interventions proposed are innovative and limited scientific knowledge exists, there is need for an unprecedented level of collaboration between the research institutions and the implementing agencies such as the Forest Departments, which is currently non-existent. The GIM could propel systematic research into forestry and climate change issues and thereby provide global leadership in this new and emerging science.
C1 [Ravindranath, N. H.; Murthy, I. K.] Indian Inst Sci, Divecha Ctr Climate Change, Ctr Sustainable Technol, Bangalore 560012, Karnataka, India.
C3 Indian Institute of Science (IISC) - Bangalore
RP Ravindranath, NH (通讯作者)，Indian Inst Sci, Divecha Ctr Climate Change, Ctr Sustainable Technol, Bangalore 560012, Karnataka, India.
EM ravi@ces.iisc.ernet.in
RI Murthy, Indu K/AAE-7908-2021; Murthy, Indu K/V-7022-2019
OI Murthy, Indu K/0000-0001-9520-1662; Murthy, Indu K/0000-0001-9520-1662
FU Indian Institute Science, Bangalore
FX We thank the Royal Norwegian Embassy and NATCOM projects for supporting
   research on climate change at the Indian Institute Science, Bangalore.
CR [Anonymous], 2007, IPCC CLIMATE CHANGE
   [Anonymous], IND GHG EM PROF RES
   CHATURVEDI RK, 2010, MITIGATION IN PRESS
   Khan MNI, 2009, WETL ECOL MANAG, V17, P585, DOI 10.1007/s11273-009-9136-8
   Kishwan J., 2012, TECH PAP
   MURTHY IK, 2010, MITIGATION IN PRESS
   Ravindranath NH, 2008, CURR SCI INDIA, V95, P216
   Ravindranath N. H., 2007, Mitigation and Adaptation Strategies for Global Change, V12, P843, DOI 10.1007/s11027-007-9102-9
   Ravindranath N.H., 2001, MITIG ADAPT STRAT GL, V6, P233
   Ravindranath NH, 1997, CLIMATIC CHANGE, V35, P297, DOI 10.1023/A:1005303405404
   Ravindranath NH, 2006, CURR SCI INDIA, V90, P354
   Ravindranath NH, 1995, BIOMASS BIOENERG, V8, P323, DOI 10.1016/0961-9534(95)00025-9
   Ravindranath NH, 2008, CARBON INVENTORY MET, P201
   Sathaye J, 1995, BIOMASS BIOENERG, V8, P345, DOI 10.1016/0961-9534(95)00027-5
NR 14
TC 11
Z9 11
U1 0
U2 7
PU INDIAN ACAD SCIENCES
PI BANGALORE
PA C V RAMAN AVENUE, SADASHIVANAGAR, P B #8005, BANGALORE 560 080, INDIA
SN 0011-3891
J9 CURR SCI INDIA
JI Curr. Sci.
PD AUG 25
PY 2010
VL 99
IS 4
BP 444
EP 449
PG 6
WC Multidisciplinary Sciences
WE Science Citation Index Expanded (SCI-EXPANDED)
SC Science & Technology - Other Topics
GA 647SB
UT WOS:000281638200021
DA 2023-11-17
ER

PT J
AU Hou, LJ
   Gao, DZ
   Zheng, YL
   Li, XF
   Yin, GY
   Dong, HP
   Liang, X
   Liu, M
AF Hou, Lijun
   Gao, Dengzhou
   Zheng, Yanling
   Li, Xiaofei
   Yin, Guoyu
   Dong, Hongpo
   Liang, Xia
   Liu, Min
TI Nitrogen cycling in aquatic environments of China: Progress and future
   challenges
SO PROGRESS IN PHYSICAL GEOGRAPHY-EARTH AND ENVIRONMENT
LA English
DT Article
DE N cycling; N2O dynamics; aquatic environments; human activity; China
ID DISSIMILATORY NITRATE REDUCTION; ANAEROBIC AMMONIUM OXIDATION; NETWORKS
   SPATIOTEMPORAL VARIATIONS; SUBTROPICAL FRESH-WATER; YELLOW-RIVER
   ESTUARY; SALT-MARSH; INTERTIDAL SEDIMENTS; SPARTINA-ALTERNIFLORA;
   DENITRIFICATION RATES; COMMUNITY COMPOSITION
AB Aquatic environments are hot spots of nitrogen (N) cycling and nitrous oxide (N2O) emission. Understanding key N biogeochemical processes and N2O dynamics is critical for uncovering the responses of aquatic environments to human activities. In this study, we summarized the development of techniques and approaches for determination of N cycling processes and N2O sources in aquatic environments of China. We also reviewed the main N transformation processes and associated biogeochemical controls in aquatic environments of China (e.g., constructed wetlands, paddy fields, lakes, rivers, aquaculture ponds, and estuaries and coasts). In addition, we further synthesized N2O dynamics in these aquatic environments. The results suggested that N cycling processes have been greatly concerned in various aquatic environments of China, whereas more comprehensive analyses of N cycling processes are still sparse for projecting N fates and dynamics in response to changing environments, largely limiting the implementation of N management strategy of China. Aquatic environments of China may be the important sources of atmospheric N2O, but the production and consumption processes of N2O need to be further studied for effective greenhouse gas mitigation. We also argued that it is urgently necessary to incorporate microbial traits into biogeochemical ecosystem modeling to improve the estimation reliability of N cycling and N2O dynamics. This review highlights the importance of N cycling and N2O dynamics, as well as associated environmental implications, and presents the directions of future research on N cycling in aquatic environments of China.
C1 [Hou, Lijun; Gao, Dengzhou; Zheng, Yanling; Li, Xiaofei; Dong, Hongpo; Liang, Xia] East China Normal Univ, State Key Lab Estuarine & Coastal Res, Shanghai, Peoples R China.
   [Yin, Guoyu; Liu, Min] East China Normal Univ, Sch Geog Sci, Key Lab Geog Informat Sci, Minist Educ, Shanghai, Peoples R China.
   [Hou, Lijun] East China Normal Univ, State Key Lab Estuarine & Coastal Res, Dongchuan Rd 500, Shanghai 200241, Peoples R China.
C3 East China Normal University; East China Normal University; East China
   Normal University
RP Hou, LJ (通讯作者)，East China Normal Univ, State Key Lab Estuarine & Coastal Res, Dongchuan Rd 500, Shanghai 200241, Peoples R China.
EM ljhou@sklec.ecnu.edu.cn
RI Liu, Jing/IQX-0664-2023; li, xiao/HKV-8405-2023; Yin, Guoyu/H-3393-2016;
   yang, peng/JEZ-8452-2023; cheng, chen/JHS-9462-2023; Zhang,
   Yanyan/JFA-9161-2023; Wang, Minghao/JMD-0670-2023
OI Yin, Guoyu/0000-0002-8949-3731; Hou, Lijun/0000-0002-5001-1707
FU National Natural Science Foundation of China [41725002, 42030411,
   42001085, 41971105, 41730646]
FX The author(s) disclosed receipt of the following financial support for
   the research, authorship, and/or publication of this article: This work
   is funded by the National Natural Science Foundation of China (grant
   numbers 41725002 ,42030411, 42001085, 41971105, and 41730646)
CR Adams CA, 2012, SCI TOTAL ENVIRON, V434, P240, DOI 10.1016/j.scitotenv.2011.11.058
   An SM, 2001, APPL ENVIRON MICROB, V67, P1171, DOI 10.1128/AEM.67.3.1171-1178.2001
   Bai Jie, 2010, Huan Jing Ke Xue, V31, P3011
   Bu CN, 2017, SCI REP-UK, V7, DOI 10.1038/s41598-017-06404-8
   Bulseco AN, 2019, GLOBAL CHANGE BIOL, V25, P3224, DOI 10.1111/gcb.14726
   Butterbach-Bahl K, 2013, PHILOS T R SOC B, V368, DOI 10.1098/rstb.2013.0122
   Cao WZ, 2016, MAR POLLUT BULL, V110, P155, DOI 10.1016/j.marpolbul.2016.06.068
   Capone DG, 2005, GLOBAL BIOGEOCHEM CY, V19, DOI 10.1029/2004GB002331
   Carlson HK, 2020, ISME J, V14, P2034, DOI 10.1038/s41396-020-0666-7
   Chang YK, 2021, J SOIL SEDIMENT, V21, P3202, DOI 10.1007/s11368-021-02925-y
   Chen L, 2020, J GEOPHYS RES-BIOGEO, V125, DOI 10.1029/2019JG005596
   Chen MM, 2019, LIMNOL OCEANOGR, V64, P1403, DOI 10.1002/lno.11123
   Cheng L, 2016, ENVIRON POLLUT, V219, P545, DOI 10.1016/j.envpol.2016.05.093
   Damashek J, 2018, ESTUAR COAST, V41, P626, DOI 10.1007/s12237-017-0306-2
   Deng FY, 2015, J GEOPHYS RES-BIOGEO, V120, P1521, DOI 10.1002/2015JG003007
   Ebrahimi A, 2016, GLOBAL CHANGE BIOL, V22, P3141, DOI 10.1111/gcb.13345
   Forster P, 2007, AR4 CLIMATE CHANGE 2007: THE PHYSICAL SCIENCE BASIS, P129
   Fozia, 2020, MAR POLLUT BULL, V153, DOI 10.1016/j.marpolbul.2020.110971
   Galloway JN, 2008, SCIENCE, V320, P889, DOI 10.1126/science.1136674
   Gao DZ, 2020, SCI TOTAL ENVIRON, V716, DOI 10.1016/j.scitotenv.2020.137073
   Gao J, 2018, J GEOPHYS RES-BIOGEO, V123, P3458, DOI 10.1029/2017JG004182
   Gao J, 2016, APPL MICROBIOL BIOT, V100, P8573, DOI 10.1007/s00253-016-7659-5
   Gardner WS, 2009, BIOGEOCHEMISTRY, V95, P185, DOI 10.1007/s10533-009-9329-5
   Gier J, 2016, BIOGEOSCIENCES, V13, P4065, DOI 10.5194/bg-13-4065-2016
   He XX, 2020, SOIL BIOL BIOCHEM, V141, DOI 10.1016/j.soilbio.2019.107666
   He YL, 2012, J ENVIRON MANAGE, V110, P103, DOI 10.1016/j.jenvman.2012.06.009
   Hirota M, 2007, CHEMOSPHERE, V68, P597, DOI 10.1016/j.chemosphere.2007.01.002
   Hou LJ, 2018, J GEOPHYS RES-BIOGEO, V123, P936, DOI 10.1002/2018JG004418
   Hou LJ, 2015, SCI REP-UK, V5, DOI 10.1038/srep15621
   Hsu TC, 2013, BIOGEOSCIENCES, V10, P7847, DOI 10.5194/bg-10-7847-2013
   Hu MJ, 2020, ENVIRON RES, V186, DOI 10.1016/j.envres.2020.109576
   Hu MJ, 2021, EUR J SOIL SCI, V72, P474, DOI 10.1111/ejss.12956
   [胡星云 Hu Xingyun], 2020, [生态学报, Acta Ecologica Sinica], V40, P8882
   Hu YH, 2021, ECOTOXICOLOGY, V30, P1689, DOI 10.1007/s10646-020-02321-1
   Huang FJ, 2021, CATENA, V206, DOI 10.1016/j.catena.2021.105545
   Huang JX, 2016, SCI REP-UK, V6, DOI 10.1038/srep20384
   Inglett PW, 2013, SSSA BOOK S, V10, P503, DOI 10.2136/sssabookser10.c27
   Jia J, 2017, ECOL INDIC, V73, P559, DOI 10.1016/j.ecolind.2016.10.012
   Jiang R., 2019, BRAIN IMAGING BEHAV, P1
   Jiang XY, 2020, WATER RES, V183, DOI 10.1016/j.watres.2020.116075
   [金宝石 Jin Baoshi], 2019, [农业工程学报, Transactions of the Chinese Society of Agricultural Engineering], V35, P213
   Kartal B, 2008, FEMS MICROBIOL ECOL, V63, P46, DOI 10.1111/j.1574-6941.2007.00408.x
   Lan T, 2017, PEDOSPHERE, V27, P112, DOI [10.1016/S1002-0160(15)60097-2, 10.1016/s1002-0160(15)60097-2]
   Lan T, 2015, BIOL FERT SOILS, V51, P89, DOI 10.1007/s00374-014-0953-4
   Li FG, 2017, CAN J MICROBIOL, V63, P708, DOI 10.1139/cjm-2017-0053
   [李梦 Li Meng], 2021, [草地学报, Acta Agrestia Sinica], V29, P1025
   Li QQ, 2019, ENVIRON POLLUT, V255, DOI 10.1016/j.envpol.2019.113212
   Li XF, 2021, ENVIRON POLLUT, V277, DOI 10.1016/j.envpol.2021.116757
   Li XF, 2020, GEODERMA, V368, DOI 10.1016/j.geoderma.2020.114275
   Li XF, 2020, ENVIRON POLLUT, V263, DOI 10.1016/j.envpol.2020.114379
   Li XF, 2019, J GEOPHYS RES-BIOGEO, V124, P2305, DOI 10.1029/2019JG005045
   Lin GM, 2022, WATER RES, V218, DOI 10.1016/j.watres.2022.118520
   Lin XBA, 2021, ECOL INDIC, V126, DOI 10.1016/j.ecolind.2021.107639
   Lin XB, 2017, J GEOPHYS RES-BIOGEO, V122, P2461, DOI 10.1002/2017JG003769
   Lin XBA, 2016, J GEOPHYS RES-BIOGEO, V121, P2842, DOI 10.1002/2016JG003499
   Liu Dong-wei, 2017, Yingyong Shengtai Xuebao, V28, P2353, DOI 10.13287/j.1001-9332.201707.036
   Liu SR, 2017, ENVIRON SCI TECHNOL, V51, P13122, DOI 10.1021/acs.est.7b02360
   Lu YY, 2019, J GEOPHYS RES-OCEANS, V124, P6983, DOI 10.1029/2018JC014781
   [马炜 Ma Wei], 2021, [湿地科学, Wetland Science], V19, P435
   Mishra S, 2005, BIOL FERT SOILS, V42, P45, DOI 10.1007/s00374-005-0863-6
   Mou Xiao jie, 2013, China Environmental Science, V33, P1413
   Mou Xiao-jie, 2015, China Environmental Science, V35, P1466
   Mou XJ, 2019, WETLANDS, V39, P139, DOI 10.1007/s13157-018-1060-3
   Müller C, 2007, SOIL BIOL BIOCHEM, V39, P715, DOI 10.1016/j.soilbio.2006.09.021
   Murray RH, 2015, GLOBAL CHANGE BIOL, V21, P3219, DOI 10.1111/gcb.12923
   Musenze RS, 2014, ENVIRON SCI TECHNOL, V48, P14499, DOI 10.1021/es505324h
   Pan BB, 2021, ENVIRON RES LETT, V16, DOI 10.1088/1748-9326/abe4f5
   Pang YM, 2019, ENVIRON POLLUT, V254, DOI 10.1016/j.envpol.2019.07.071
   Paudel SR, 2015, SCI TOTAL ENVIRON, V518, P16, DOI 10.1016/j.scitotenv.2015.02.076
   Plummer P, 2015, J GEOPHYS RES-BIOGEO, V120, P1958, DOI 10.1002/2015JG003057
   Rabalais NN, 2002, AMBIO, V31, P102, DOI 10.1579/0044-7447-31.2.102
   Seitzinger S, 2008, NATURE, V452, P162, DOI 10.1038/452162a
   Shan J, 2018, BIOL FERT SOILS, V54, P341, DOI 10.1007/s00374-018-1263-z
   Shan J, 2016, ENVIRON SCI TECHNOL, V50, P9972, DOI 10.1021/acs.est.6b01765
   Shen LD, 2020, EUR J SOIL BIOL, V99, DOI 10.1016/j.ejsobi.2020.103206
   [宋玉芝 Song Yuzhi], 2005, [湖泊科学, Scientia Limnologica Sinica], V17, P226
   Stein LY, 2016, CURR BIOL, V26, pR94, DOI 10.1016/j.cub.2015.12.021
   Su XX, 2021, GLOBAL CHANGE BIOL, V27, P5564, DOI 10.1111/gcb.15863
   Sun DY, 2020, FRONT MICROBIOL, V11, DOI 10.3389/fmicb.2020.589268
   Sun Wen-guang, 2014, Huanjing Kexue, V35, P3110
   Sun ZG, 2013, CHEMOSPHERE, V90, P856, DOI 10.1016/j.chemosphere.2012.10.004
   [孙志高 SUN Zhigao], 2007, [水科学进展, Advances in Water Science], V18, P182
   Tan EH, 2020, NAT CLIM CHANGE, V10, P349, DOI 10.1038/s41558-020-0723-2
   Tan XZ, 2018, PADDY WATER ENVIRON, V16, P687, DOI 10.1007/s10333-018-0660-0
   Tang YF, 2017, AGR ECOSYST ENVIRON, V247, P1, DOI 10.1016/j.agee.2017.06.009
   Tao WD, 2009, ECOL ENG, V35, P836, DOI 10.1016/j.ecoleng.2008.12.003
   Thamdrup B, 2002, APPL ENVIRON MICROB, V68, P1312, DOI 10.1128/AEM.68.3.1312-1318.2002
   Tian HQ, 2020, NATURE, V586, P248, DOI 10.1038/s41586-020-2780-0
   Tian LQ, 2021, J GEOPHYS RES-BIOGEO, V126, DOI 10.1029/2021JG006342
   Tu Y, 2016, RAPID COMMUN MASS SP, V30, P1213, DOI 10.1002/rcm.7551
   VITOUSEK PM, 1989, ECOL MONOGR, V59, P247, DOI 10.2307/1942601
   Wang C, 2018, ENVIRON POLLUT, V243, P1196, DOI 10.1016/j.envpol.2018.08.103
   Wang DQ, 2007, ESTUAR COAST SHELF S, V73, P43, DOI 10.1016/j.ecss.2006.11.002
   Wang J, 2017, J SOIL SEDIMENT, V17, P1588, DOI 10.1007/s11368-016-1629-5
   Wang Lan, 2014, Huanjing Kexue, V35, P4502
   Wang L, 2014, WATER SCI TECHNOL, V70, P1370, DOI 10.2166/wst.2014.388
   Wang R, 2018, MAR POLLUT BULL, V137, P542, DOI 10.1016/j.marpolbul.2018.10.063
   Wang S, 2018, ENVIRON SCI TECHNOL, V52, P6226, DOI 10.1021/acs.est.7b04925
   [王衫允 Wang Shanyun], 2012, [生态学报, Acta Ecologica Sinica], V32, P6591
   Wang SL, 2009, SCI TOTAL ENVIRON, V407, P3330, DOI 10.1016/j.scitotenv.2008.10.037
   [王晓娟 WANG Xiaojuan], 2006, [环境科学学报, Acta Scientiae Circumstantiae], V26, P225
   Wang XM, 2018, SCI TOTAL ENVIRON, V616, P1404, DOI 10.1016/j.scitotenv.2017.10.175
   [王玉萍 Wang Yuping], 2012, [生态科学, Ecologic Science], V31, P330
   Welsh A, 2014, APPL ENVIRON MICROB, V80, P2110, DOI 10.1128/AEM.03443-13
   Wen ZZ, 2017, SCI REP-UK, V7, DOI 10.1038/s41598-017-18006-5
   Wu D, 2019, ENVIRON RES, V179, DOI 10.1016/j.envres.2019.108806
   [夏星辉 Xia Xinghui], 2020, [环境科学学报, Acta Scientiae Circumstantiae], V40, P2679
   Xia XH, 2017, SCI TOTAL ENVIRON, V579, P47, DOI 10.1016/j.scitotenv.2016.10.181
   Xia XH, 2009, ENVIRON SCI TECHNOL, V43, P3681, DOI 10.1021/es8036675
   [谢祖彬 Xie Zubin], 2020, [土壤学报, Acta Pedologica Sinica], V57, P540
   Xu DF, 2013, CHEMOSPHERE, V92, P201, DOI 10.1016/j.chemosphere.2013.03.016
   Yang YJ, 2016, ACTA AGR SCAND B-S P, V66, P272, DOI 10.1080/09064710.2015.1093653
   Yao XL, 2018, J GEOPHYS RES-BIOGEO, V123, P2661, DOI 10.1029/2018JG004466
   Yin GY, 2014, ENVIRON SCI TECHNOL, V48, P9555, DOI 10.1021/es501261s
   [于芳芳 Yu Fangfang], 2019, [生态科学, Ecologic Science], V38, P98
   Yu GR, 2019, NAT GEOSCI, V12, P424, DOI 10.1038/s41561-019-0352-4
   Yu ZJ, 2013, GLOBAL CHANGE BIOL, V19, P2999, DOI 10.1111/gcb.12290
   Yuan JJ, 2015, GLOBAL CHANGE BIOL, V21, P1567, DOI 10.1111/gcb.12797
   [张波 Zhang Bo], 2012, [环境科学学报, Acta Scientiae Circumstantiae], V32, P1866
   ZHANG J, 1994, MAR CHEM, V47, P173, DOI 10.1016/0304-4203(94)90107-4
   Zhang S., 2020, LIMNOL OCEANOGR, V9999, P1
   Zhang SB, 2020, WATER RES, V173, DOI 10.1016/j.watres.2020.115589
   Zhang XX, 2019, ENVIRON SCI POLLUT R, V26, P33416, DOI 10.1007/s11356-019-06451-w
   Zhang X, 2016, J SOIL SEDIMENT, V16, P716, DOI 10.1007/s11368-015-1246-8
   Zhang YH, 2013, ECOL ENG, V58, P77, DOI 10.1016/j.ecoleng.2013.06.011
   Zheng YL, 2021, SCI TOTAL ENVIRON, V788, DOI 10.1016/j.scitotenv.2021.147736
   Zheng YL, 2016, J GEOPHYS RES-BIOGEO, V121, P1632, DOI 10.1002/2015JG003300
   Zheng YL, 2016, APPL MICROBIOL BIOT, V100, P8203, DOI 10.1007/s00253-016-7625-2
   Zheng YL, 2015, MICROB ECOL, V70, P30, DOI 10.1007/s00248-015-0567-x
   Zheng YL, 2014, APPL ENVIRON MICROB, V80, P408, DOI 10.1128/AEM.03035-13
   Zhou ZJ, 2021, J ENVIRON SCI, V106, P39, DOI 10.1016/j.jes.2021.01.015
   Zhu GB, 2013, NAT GEOSCI, V6, P103, DOI [10.1038/NGEO1683, 10.1038/ngeo1683]
   Zhu TB, 2013, BIOL FERT SOILS, V49, P323, DOI 10.1007/s00374-012-0725-y
NR 133
TC 2
Z9 2
U1 51
U2 89
PU SAGE PUBLICATIONS LTD
PI LONDON
PA 1 OLIVERS YARD, 55 CITY ROAD, LONDON EC1Y 1SP, ENGLAND
SN 0309-1333
EI 1477-0296
J9 PROG PHYS GEOG
JI Prog. Phys. Geogr.
PD DEC
PY 2022
VL 46
IS 6
SI SI
BP 846
EP 868
DI 10.1177/03091333221114725
EA NOV 2022
PG 23
WC Geography, Physical; Geosciences, Multidisciplinary
WE Science Citation Index Expanded (SCI-EXPANDED)
SC Physical Geography; Geology
GA 6R5CN
UT WOS:000891217900001
DA 2023-11-17
ER

PT J
AU Indrajaya, Y
   Yuwati, TW
   Lestari, S
   Winarno, B
   Narendra, BH
   Nugroho, HYSH
   Pratiwi
   Turjaman, M
   Adi, RN
   Savitri, E
   Putra, PB
   Santosa, PB
   Nugroho, NP
   Cahyono, SA
   Wahyuningtyas, RS
   Prayudyaningsih, R
   Halwany, W
   Siarudin, M
   Widiyanto, A
   Rachmanadi, D
   Utomo, MMB
   Sumardi
   Winara, A
   Wahyuni, T
   Mendham, D
AF Indrajaya, Yonky
   Yuwati, Tri Wira
   Lestari, Sri
   Winarno, Bondan
   Narendra, Budi Hadi
   Nugroho, Hunggul Yudono Setio Hadi
   Pratiwi
   Turjaman, Maman
   Adi, Rahardyan Nugroho
   Savitri, Endang
   Putra, Pamungkas Buana
   Santosa, Purwanto Budi
   Nugroho, Nunung Puji
   Cahyono, Sigit Andy
   Wahyuningtyas, Reni Setyo
   Prayudyaningsih, Retno
   Halwany, Wawan
   Siarudin, Mohamad
   Widiyanto, Ary
   Rachmanadi, Dony
   Utomo, Marcellinus Mandira Budi
   Sumardi
   Winara, Aji
   Wahyuni, Tien
   Mendham, Daniel
TI Tropical Forest Landscape Restoration in Indonesia: A Review
SO LAND
LA English
DT Article
DE reforestation; land rehabilitation; comprehensive perspective;
   livelihoods
ID BALURAN NATIONAL-PARK; ECOSYSTEM SERVICES; LAND-COVER; ECOLOGICAL
   RESTORATION; CONSERVATION MEASURES; NATURAL REGENERATION; COMMUNITY
   FORESTRY; CENTRAL KALIMANTAN; SPECIES-DIVERSITY; MANGROVE FORESTS
AB Indonesia has the second-largest biodiversity of any country in the world. Deforestation and forest degradation have caused a range of environmental issues, including habitat degradation and loss of biodiversity, deterioration of water quality and quantity, air pollution, and increased greenhouse gas emissions that contribute to climate change. Forest restoration at the landscape level has been conducted to balance ecological integrity and human well-being. Forest restoration efforts are also aimed at reducing CO2 emissions and are closely related to Indonesia's Nationally Determined Contribution (NDC) from the forestry sector. The purpose of this paper is to examine the regulatory, institutional, and policy aspects of forest restoration in Indonesia, as well as the implementation of forest restoration activities in the country. The article was written using a synoptic review approach to Forest Landscape Restoration (FLR)-related articles and national experiences. Failures, success stories, and criteria and indicators for forest restoration success are all discussed. We also discuss the latest silvicultural techniques for the success of the forest restoration program. Restoration governance in Indonesia has focused on the wetland ecosystem such as peatlands and mangroves, but due to the severely degraded condition of many forests, the government has by necessity opted for active restoration involving the planting and establishment of livelihood options. The government has adapted its restoration approach from the early focus on ecological restoration to more forest landscape restoration, which recognizes that involving the local community in restoration activities is critical for the success of forest restoration.
C1 [Indrajaya, Yonky; Nugroho, Hunggul Yudono Setio Hadi; Adi, Rahardyan Nugroho; Savitri, Endang; Putra, Pamungkas Buana; Nugroho, Nunung Puji; Cahyono, Sigit Andy] Watershed Management Technol Ctr, Jl Ahmad Yani, Surakarta 57102, Indonesia.
   [Yuwati, Tri Wira; Santosa, Purwanto Budi; Wahyuningtyas, Reni Setyo; Halwany, Wawan; Rachmanadi, Dony] Environm & Forestry Res & Dev Inst Banjarbaru, Jl Ahmad Yani Km 28-7, Banjarbaru 70721, Indonesia.
   [Lestari, Sri; Winarno, Bondan; Narendra, Budi Hadi; Pratiwi; Turjaman, Maman] Minist Environm & Forestry, Forest Res & Dev Ctr, Jl Gunung Batu 5, Bogor 16118, Indonesia.
   [Prayudyaningsih, Retno] Environm & Forestry Res & Dev Inst Makassar, Jl P Kemerdekaan Km 16, Makassar 90243, Indonesia.
   [Siarudin, Mohamad; Widiyanto, Ary; Utomo, Marcellinus Mandira Budi] Minist Environm & Forestry, Agroforestry Res & Dev Ctr ARDC, Jalan Raya Ciamis Banjar Km 4, Ciamis 46271, Indonesia.
   [Sumardi] Ctr Forest Biotechnol & Tree Improvement, Jl Palagan Tentara Pelajar Km 15, Pakem 55582, Yogyakarta, Indonesia.
   [Winara, Aji] Res & Dev Agcy West Java Prov BP2D, Jl Kawaluyaan Indah Raya 6, Bandung 40286, Indonesia.
   [Wahyuni, Tien] Res & Dev Ctr Dipterocarps Forest Ecosyst, Jl A Wahab Syahranie 68, Kota Samarinda 75119, Indonesia.
   [Mendham, Daniel] CSIRO Land & Water, Private Bag 12, Hobart, Tas 7001, Australia.
C3 Ministry of Environment & Forestry; Ministry of Environment & Forestry;
   Commonwealth Scientific & Industrial Research Organisation (CSIRO)
RP Indrajaya, Y (通讯作者)，Watershed Management Technol Ctr, Jl Ahmad Yani, Surakarta 57102, Indonesia.
EM yonky_indrajaya@yahoo.com; yuwatitriwira@gmail.com; lestari@iuj.ac.jp;
   bondanw2308@gmail.com; narendra17511@gmail.com; hunggulys@yahoo.com;
   pratiwi.lala@yahoo.com; turjaman@gmail.com; dd11lb@yahoo.com;
   savitriendang@gmail.com; pamungkas_buanaputra@yahoo.co.id;
   pur.befordi@gmail.com; npnugroho09@gmail.com; sandycahyono@yahoo.com;
   renisetyowahyuningtyas@gmail.com; rprayudyaningsih@gmail.com;
   wawanh73@gmail.com; msiarudin@yahoo.com; ary_301080@yahoo.co.id;
   dony.research@gmail.com; marcell.utomo@gmail.com; sumardi_184@yahoo.com;
   awinaral@gmail.com; yunitien@hotmail.com; daniel.mendham@csiro.au
RI Savitri, Endang/ISA-9209-2023; Nugroho, Hunggul Yudono Setio
   Hadi/IQU-2612-2023; Widiyanto, Ary/GQB-3489-2022; Narendra, Budi
   Hadi/ABD-5972-2020; Widiyanto, Ary/CAG-9115-2022; Rachmanadi,
   Dony/ABD-7391-2020; Wahyuningtyas, Reni Setyo/HZK-3641-2023; Turjaman,
   Maman/ABC-4852-2020; Winarno, Bondan/AES-4199-2022; Indrajaya,
   Yonky/JCN-7602-2023; Siarudin, Mohamad/ABD-9576-2020
OI Widiyanto, Ary/0000-0003-2546-5069; Narendra, Budi
   Hadi/0000-0001-8856-5687; Widiyanto, Ary/0000-0003-2546-5069;
   Rachmanadi, Dony/0000-0002-9456-5357; Wahyuningtyas, Reni
   Setyo/0000-0001-9457-5689; Turjaman, Maman/0000-0003-4110-4335; Winarno,
   Bondan/0000-0001-5524-3489; Indrajaya, Yonky/0000-0003-1064-3643;
   Siarudin, Mohamad/0000-0002-9577-6324; Nugroho, Hunggul Yudono Setio
   Hadi/0000-0001-9165-0305; , PRATIWI/0000-0001-6423-2351; Mendham,
   Daniel/0000-0002-7704-2861; Yuwati, Tri/0000-0002-8477-0795; ,
   sumardi/0000-0002-9000-1466; Utomo, Marcellinus Mandira
   Budi/0000-0001-9832-4465; Adi, Rahardyan/0000-0003-4519-5449; , Sri
   Lestari/0000-0002-5729-8288; Cahyono, S Andy/0000-0001-5609-7575;
   Nugroho, Nunung/0000-0002-4000-2778; Wahyuni, Tien/0000-0002-4646-9555;
   Savitri, Endang/0000-0002-3974-9700
FU ACIAR [FST/2016/144]
FX We would like to thank ACIAR FST/2016/144 for providing financial
   support for this paper. We would like to thank Zainal Arifin, the
   Director of Soil and Water Conservation, Directorate General of
   Watershed Management and Forest Rehabilitation, MoEF for providing us
   with supporting data for this review. We thank three anonymous reviewers
   for providing helpful comments on earlier drafts of the manuscript. This
   research was partly supported by ACIAR project FST/2016/144.
CR Adams C, 2016, BIOTROPICA, V48, P731, DOI 10.1111/btp.12385
   Aerts Raf, 2011, BMC Ecology, V11, P29, DOI 10.1186/1472-6785-11-29
   Agarwal N., 2011, GLOBAL ECOL BIOGEOGR, V20, P154
   Agrawal A, 2008, SCIENCE, V320, P1460, DOI 10.1126/science.1155369
   ALLEN RC, 1986, ENVIRON MANAGE, V10, P753, DOI 10.1007/BF01867728
   Amelia R., PERANAN RESTORASI HU
   Anda M, 2021, GEODERMA, V402, DOI 10.1016/j.geoderma.2021.115235
   Andrade EM, 2020, J HYDROL-REG STUD, V27, DOI 10.1016/j.ejrh.2019.100649
   Anggana A.F., 2018, P SEM NAS GEOGR UMS
   [Anonymous], 1988, NATURE MANAGEMENT TR
   [Anonymous], 2012, UNASYLVA, DOI DOI 10.1007/S13398-014-0173-7.2
   [Anonymous], 2020, P WWF IUCN INT WORKS
   [Anonymous], 2013, BIOTROPIA
   [Anonymous], 2007, FOREST REHABILITATIO
   Antriyandarti E, 2019, J PHYS CONF SER, V1153, DOI 10.1088/1742-6596/1153/1/012131
   Appanah S., 2016, FOREST LANDSCAPE RES, V1
   Arifin M.Z., 2021, P JOIN SESS TALKSH 2
   Aronson J, 2010, RESTOR ECOL, V18, P143, DOI 10.1111/j.1526-100X.2009.00638.x
   Austin KG, 2019, ENVIRON RES LETT, V14, DOI 10.1088/1748-9326/aaf6db
   Azis S.N., 2020, KUKILA, V11, P170
   Banjarbaru Forestry Research Institute, 2014, TROP PEAT SWAMP FOR, P95
   Bardgett RD, 2014, NATURE, V515, P505, DOI 10.1038/nature13855
   Basari Z., 2012, J PENELIT HAS HUTAN, V30, P279, DOI [10.20886/jphh.2012.30.4.279-290, DOI 10.20886/JPHH.2012.30.4.279-290]
   Basuki T. M., 2019, J DEGRAD MIN LANDS M, V6, P1609, DOI [10.15243/JDMLM.2019.062.1609, DOI 10.15243/JDMLM.2019.062.1609]
   Bernhardt ES, 2007, RESTOR ECOL, V15, P482, DOI 10.1111/j.1526-100X.2007.00244.x
   Blackham GV, 2014, FOREST ECOL MANAG, V324, P8, DOI 10.1016/j.foreco.2014.03.041
   Blasco F, 2000, BIOL CONSERV, V95, P175, DOI 10.1016/S0006-3207(00)00032-X
   Blignaut J, 2014, ANN NY ACAD SCI, V1322, P35, DOI 10.1111/nyas.12451
   Bodin B, 2022, RESTOR ECOL, V30, DOI 10.1111/rec.13515
   Bond WJ, 2019, OPEN ECOSYSTEMS: ECOLOGY AND EVOLUTION BEYOND THE FOREST EDGE, P1
   Bongaarts J, 2019, POPUL DEV REV, V45, P680, DOI 10.1111/padr.12283
   Brancalion PHS, 2014, RESTOR ECOL, V22, P65, DOI 10.1111/rec.12025
   Brown B., 2014, SAPIENS, V7
   Bruijnzeel LA, 2004, AGR ECOSYST ENVIRON, V104, P185, DOI 10.1016/j.agee.2004.01.015
   Budiadi, 2020, Biodiversitas, V21, P1, DOI 10.13057/biodiv/d210101
   Budiharta S, 2014, ENVIRON RES LETT, V9, DOI 10.1088/1748-9326/9/11/114020
   Buisson E, 2021, RESTOR ECOL, V29, DOI 10.1111/rec.13292
   Bullock JM, 2011, TRENDS ECOL EVOL, V26, P541, DOI 10.1016/j.tree.2011.06.011
   Busch J, 2017, REV ENV ECON POLICY, V11, P3, DOI 10.1093/reep/rew013
   Butarbutar T, 2019, FOR ECOSYST, V6, DOI 10.1186/s40663-019-0195-x
   Caesariantika E, 2011, TROPICS, V20, P45, DOI 10.3759/tropics.20.45
   César RG, 2021, LAND-BASEL, V10, DOI 10.3390/land10010028
   Chazdon RL, 2008, SCIENCE, V320, P1458, DOI 10.1126/science.1155365
   Chazdon RL, 2017, CONSERV LETT, V10, P125, DOI 10.1111/conl.12220
   Crookes DJ, 2013, J ENVIRON MANAGE, V120, P138, DOI 10.1016/j.jenvman.2013.02.001
   Danu D., 2011, J PENELIT HUTAN DAN, V8, P245, DOI [10.20886/jphka.2011.8.3.245-252, DOI 10.20886/JPHKA.2011.8.3.245-252]
   de Graaff J, 2013, LAND USE POLICY, V32, P165, DOI 10.1016/j.landusepol.2012.10.018
   de Royer S, 2018, INT FOREST REV, V20, P167, DOI 10.1505/146554818823767609
   de Wit M, 2012, ECOSYST SERV, V2, P38, DOI 10.1016/j.ecoser.2012.08.002
   Desitarani Fajar A.A., 2020, PEMULIHAN EKOSISTEM, P168
   Dewi W. S., 2015, Journal of Environment and Earth Science, V5, P173
   Dey DC, 2014, J SUSTAIN FOREST, V33, pS43, DOI 10.1080/10549811.2014.883999
   Di Sacco A, 2021, GLOBAL CHANGE BIOL, V27, P1328, DOI 10.1111/gcb.15498
   Dirjen K.S.A.E., 2021, STAT DIREKRORAT JEND, V2
   Djufri D, 2004, BIODIVERSITAS J BIOL, V5, P96, DOI [10.13057/biodiv/d050211, DOI 10.13057/BIODIV/D050211]
   Dodo, 2020, Biodiversitas: Journal of Biological Diversity, V21, P2603, DOI 10.13057/biodiv/d210632
   Dohong A, 2018, WETLANDS, V38, P275, DOI 10.1007/s13157-018-1017-6
   Dohong A, 2017, LAND USE POLICY, V69, P349, DOI 10.1016/j.landusepol.2017.09.035
   du Toit JT, 2004, TRENDS ECOL EVOL, V19, P12, DOI 10.1016/j.tree.2003.09.018
   Dudley N, 2018, ECOL RESTOR, V36, P174, DOI 10.3368/er.36.3.174
   Duffy C, 2021, AGROFOREST SYST, V95, P1109, DOI 10.1007/s10457-021-00632-8
   Zuazo VHD, 2009, SUSTAINABLE AGRICULTURE, P785, DOI [10.1051/agro:2007062, 10.1007/978-90-481-2666-8_48]
   Dutrieux E., 2014, SOC PETR ENG SPE INT, V2, P1103, DOI [10.2118/168449-MS, DOI 10.2118/168449-MS, 10.2118/ 168449-ms]
   Eddy S., 2019, INDOBIOSAINS, V1, P1
   Eddy S, 2021, FORESTS, V12, DOI 10.3390/f12020187
   Elliott S, 2016, BIOTROPICA, V48, P825, DOI 10.1111/btp.12387
   Ellison AM, 2020, FRONT MAR SCI, V7, DOI 10.3389/fmars.2020.00327
   Ellison D, 2017, GLOBAL ENVIRON CHANG, V43, P51, DOI 10.1016/j.gloenvcha.2017.01.002
   Erbaugh JT, 2020, NAT ECOL EVOL, V4, P1472, DOI 10.1038/s41559-020-01282-2
   Erbaugh JT, 2018, CURR OPIN ENV SUST, V32, P76, DOI 10.1016/j.cosust.2018.05.007
   FAO RECOFTC, 2016, FOREST LANDSCAPE RES, P198
   Fatem SM, 2018, LAND USE POLICY, V78, P699, DOI 10.1016/j.landusepol.2018.07.018
   Fattet M, 2011, CATENA, V87, P60, DOI 10.1016/j.catena.2011.05.006
   Feller IC, 2010, ANNU REV MAR SCI, V2, P395, DOI 10.1146/annurev.marine.010908.163809
   Ferraz A, 2018, ENVIRON RES LETT, V13, DOI 10.1088/1748-9326/aad782
   Ferraz S, 2020, TROP CONSERV SCI, V13, DOI 10.1177/1940082920910314
   Fisher MR, 2018, INT FOREST REV, V20, P346, DOI 10.1505/146554818824063014
   Fisher MR, 2019, FOR SOC, V3, P152, DOI 10.24259/fs.v3i1.6348
   Fleming A, 2021, HUM SOC SCI COMMUN, V8, DOI 10.1057/s41599-021-00878-8
   Foley JA, 2011, NATURE, V478, P337, DOI 10.1038/nature10452
   Food and Agricultural Organization [FAO], 1990, SIT OUTL FOR SECT IN, V1
   Foresta H.D., 2000, KETIKA KEBUN BERUPA
   Fredericksen TS, 2003, BIODIVERS CONSERV, V12, P1445, DOI 10.1023/A:1023673625940
   FWI, 2019, ANGK DEF SEB AL MEMB
   Garsetiasih R., 2005, UNWELCOME GUESTS, V1, P3
   Gibson L, 2011, NATURE, V478, P378, DOI 10.1038/nature10425
   Giesen W., 2018, TROPICAL PEATLAND RE
   Giri C, 2011, GLOBAL ECOL BIOGEOGR, V20, P154, DOI 10.1111/j.1466-8238.2010.00584.x
   Gomes LC, 2021, J HYDROL, V594, DOI 10.1016/j.jhydrol.2020.125650
   Government of Barbados, 2021, BARB 2021 UPD 1 NAT
   Government of Indonesia, 2021, GOV REG 23 2021 FOR
   Government of Indonesia, 1999, LAW 41 1999 FOR
   Government of Indonesia, 2021, UPD NAT DET CONTR RE
   Government of Indonesia, 2010, GOV REG 72 2010 STAT
   Graham LLB, 2018, MIRES PEAT, V22, DOI 10.19189/MaP.2017.OMB.302
   Graham LLB, 2017, RESTOR ECOL, V25, P312, DOI 10.1111/rec.12465
   Graham LLB, 2013, WETL ECOL MANAG, V21, P307, DOI 10.1007/s11273-013-9302-x
   Graham LLB., 2013, THESIS U LEICESTER L
   Griscom BW, 2017, P NATL ACAD SCI USA, V114, P11645, DOI 10.1073/pnas.1710465114
   Gunawan H, 2015, PROSIDING SEMINAR NA, V1, P1027, DOI [10.13057/psnmbi/m010511, DOI 10.13057/PSNMBI/M010511]
   Gunawan W., 2011, JURNAL PENGELOLAAN S, V1, P93, DOI [10.29244/jpsl.1.2.93, DOI 10.29244/JPSL.1.2.93]
   Gustafson K, WHAT IS FOREST RESTO
   Hansen MC, 2009, ENVIRON RES LETT, V4, DOI 10.1088/1748-9326/4/3/034001
   Hariyadi ARS, 2012, PACHYDERM, P49
   Harrison ME, 2020, PEOPLE NAT, V2, P4, DOI 10.1002/pan3.10060
   Haryono M, 2014, PACHYDERM, P82
   Hayward RM, 2021, FOREST ECOL MANAG, V488, DOI 10.1016/j.foreco.2021.119036
   Hilwan I., 2012, J SILVIKULTUR TROP, V3, P125, DOI [10.29244/j-siltrop.3.2.%25p, DOI 10.29244/J-SILTROP.3.2.%25P]
   Höhl M, 2020, FORESTS, V11, DOI 10.3390/f11090938
   Holl KD, 2017, ANN MO BOT GARD, V102, P237, DOI 10.3417/2016036
   Holl KD, 2000, RESTOR ECOL, V8, P260, DOI 10.1046/j.1526-100x.2000.80037.x
   Hu PL, 2020, CATENA, V195, DOI 10.1016/j.catena.2020.104849
   Hui D., 2017, HDB CLIMATE CHANGE M, DOI 10.1007/978-1-4614-6431-0
   Hutauruk T. R., 2018, Biodiversitas: Journal of Biological Diversity, V19, P421, DOI 10.13057/biodiv/d190209
   Idjudin A.A., 2011, J LAND RESOUR, V5, P103
   Iftekhar MS, 2017, CONSERV BIOL, V31, P261, DOI 10.1111/cobi.12778
   Imanuddin R, 2020, FORESTS, V11, DOI 10.3390/f11121235
   International Union for Conservation of Nature; World Resources Institute, 2014, GUIDE RESTORATION OP
   ITTO IUCN, 2005, REST FOR LANDSC INTR, P142
   IUCN, BONN CHALLENGE
   IUCN, 2016, REST FOR EC LANDSC C
   Januar R, 2021, LAND USE POLICY, V102, DOI 10.1016/j.landusepol.2020.105270
   Jariyah N.A., 2008, J PENELIT SOS DAN EK, V5, P43, DOI [10.20886/jpsek.2008.5.1.43-56, DOI 10.20886/JPSEK.2008.5.1.43-56]
   Jones TA, 2017, RANGELAND J, V39, P417, DOI 10.1071/RJ17024
   Kadir S., 2016, Biodiversitas: Journal of Biological Diversity, V17, P140, DOI 10.13057/biodiv/d170121
   Kartawinata K, 2013, DIVERSITAS EKOSISTEM
   Kartawinata Kuswata, 1994, Journal of Tropical Forest Science, V7, P76
   Kaskoyo H, 2017, J SUSTAIN FOREST, V36, P250, DOI 10.1080/10549811.2017.1296774
   Kato M, 2008, AM J BOT, V95, P1375, DOI 10.3732/ajb.0800114
   Kettle CJ, 2008, BIOL CONSERV, V141, P1953, DOI 10.1016/j.biocon.2008.05.008
   Kettle CJ, 2010, BIODIVERS CONSERV, V19, P1137, DOI 10.1007/s10531-009-9772-6
   Kibria G, 2013, MANGROVE FORESTSITS
   Kim YS, 2018, ECOSYST SERV, V31, P153, DOI 10.1016/j.ecoser.2018.03.018
   Könönen M, 2018, SOIL BIOL BIOCHEM, V123, P229, DOI 10.1016/j.soilbio.2018.04.028
   Krisnawati H., 2014, ESTIMATION FOREST BI, P36
   Kusmana C., 2015, JURNAL PENGELOLAAN S, V5, P187, DOI [10.19081/jpsl.5.2.187, DOI 10.19081/JPSL.5.2.187]
   Kusmana C., 2017, J PENGELOLAAN SUMBER, V7, P89, DOI DOI 10.19081/JPSL.2017.7.1.89
   Kusmana C., 2014, MANGROVE ECOSYSTEMS, P37, DOI [10.1007/978-1-4614-8582-7_3, DOI 10.1007/978-1-4614-8582-7_3]
   Labrière N, 2015, AGR ECOSYST ENVIRON, V203, P127, DOI 10.1016/j.agee.2015.01.027
   Lahjie A. M., 2019, F1000Research, V8, DOI 10.12688/f1000research.17012.2
   Lamb D., 2015, Large-scale forest restoration
   Lamb D, 2012, J TROP FOR SCI, V24, P295
   Lamb D, 2011, WORLD FORESTS, V8, P1, DOI 10.1007/978-90-481-9870-2
   Lamb D, 2012, FOREST LANDSCAPE RES, P3, DOI DOI 10.1007/978-94-007-5326-6_1
   Latawiec AE, 2015, FRONT ECOL ENVIRON, V13, P211, DOI 10.1890/140052
   Laumonier Y, 2010, FOREST ECOL MANAG, V259, P505, DOI 10.1016/j.foreco.2009.11.007
   Le HD, 2012, J RURAL STUD, V28, P5, DOI 10.1016/j.jrurstud.2011.07.006
   Lestari S., 2021, IOP Conference Series : Earth and Environmental Science, V917, DOI 10.1088/1755-1315/917/1/012021
   Lestari S., 2017, J PENELIT SOS DAN EK, V14, P191, DOI [10.20886/jpsek.2017.14.3.191-203, DOI 10.20886/JPSEK.2017.14.3.191-203]
   Lestari S, 2020, E3S WEB CONF, V153, DOI 10.1051/e3sconf/202015303010
   Lestari S, 2015, J ENVIRON MANAGE, V150, P299, DOI 10.1016/j.jenvman.2014.10.009
   Lindayati R., 2002, IDEAS I SOCIAL FORES, P36
   Locatelli B, 2011, REG ENVIRON CHANGE, V11, P393, DOI 10.1007/s10113-010-0149-x
   Lohberger S, 2018, GLOBAL CHANGE BIOL, V24, P644, DOI 10.1111/gcb.13841
   MacLeod N. D., 1990, Australian Rangeland Journal, V12, P40, DOI 10.1071/RJ9900040
   Maginnis S., 2006, FOREST LANDSCAPE RES, V4, P19
   Makkarennu, 2021, SMALL-SCALE FOR, V20, P161, DOI 10.1007/s11842-020-09462-5
   Malahayati M, 2019, FOREST POLICY ECON, V109, DOI 10.1016/j.forpol.2019.102003
   Malik A, 2015, BIODIVERS CONSERV, V24, P3543, DOI 10.1007/s10531-015-1015-4
   Mansourian S., 2005, FOREST RESTORATION L, DOI [10.1007/0-387-29112-1, DOI 10.1007/0-387-29112-1-46]
   Mansourian S, 2017, ROUTL HANDBK, P401
   Mansourian S, 2017, RESTOR ECOL, V25, P178, DOI 10.1111/rec.12489
   Margono B.A., 2016, INDONES J GEOGR, V48, P7, DOI [10.22146/ijg.12496, DOI 10.22146/IJG.12496]
   Marris E, 2010, NATURE, V468, P895, DOI 10.1038/468895a
   Medrilzam M, 2017, ECOL ECON, V136, P101, DOI 10.1016/j.ecolecon.2017.02.017
   Meehan F, 2019, FOREST POLICY ECON, V108, DOI 10.1016/j.forpol.2019.101968
   Meijaard E, 2021, CONSERV SCI PRACT, V3, DOI 10.1111/csp2.189
   Mendham DS, 2019, AUST FORESTRY, V82, P45, DOI 10.1080/00049158.2019.1611991
   Merten J, 2021, GLOBAL ENVIRON CHANG, V71, DOI 10.1016/j.gloenvcha.2021.102388
   Miettinen J, 2016, GLOB ECOL CONSERV, V6, P67, DOI 10.1016/j.gecco.2016.02.004
   Ministry of Environment and Forestry, 2018, PROF KPH
   Ministry of Environment and Forestry, 2014, NAT CONS PROGR JAP R
   MINIsTRy OF ENvIRONMENT & FOREsTRy (MOEF), 2018, STAT KEM LINGK HID D
   MoEF, 2021, STAT IND FOR 2020
   MoEF, 2018, MIN ENV FOR REG 28 2
   MoEF, 2019, MIN ENV FOR REG 19 2
   MoF, 2008, MIN FOR REG 61 2008
   MoF, 2014, MIN FOR REG 48 2014
   Mohan M, 2021, J ENVIRON MANAGE, V287, DOI 10.1016/j.jenvman.2021.112277
   MoNDP, 2020, 7 PROYEK IMPL PER PE
   Morita K, 2018, FOREST POLICY ECON, V87, P59, DOI 10.1016/j.forpol.2017.10.013
   Muhammad Tariq, 2015, Journal of Natural Sciences Research, V5, P52
   Murcia C, 2016, CONSERV LETT, V9, P213, DOI 10.1111/conl.12199
   Murdiyarso D, 2019, MITIG ADAPT STRAT GL, V24, P493, DOI 10.1007/s11027-019-9844-1
   Murdiyarso D, 2015, NAT CLIM CHANGE, V5, P1089, DOI [10.1038/nclimate2734, 10.1038/NCLIMATE2734]
   Nambiar EKS, 2021, TREES FOREST PEOPLE, V6, DOI 10.1016/j.tfp.2021.100154
   Nawir A.A., 2016, FOR LANDSC RESTOR AS, P53
   Njurumana G. N., 2020, Biodiversitas: Journal of Biological Diversity, V21, P3786, DOI 10.13057/biodiv/d210846
   Nöldeke B, 2021, LAND-BASEL, V10, DOI 10.3390/land10040385
   Novita N., 2021, CLIMATE CHANGE RES P, P203
   Nurzaini R.R., 2020, RENCANA STRATEGIS DI, V4, P1
   Okimori Y, 2006, PLANTATION TECHNOLOGY IN TROPICAL FOREST SCIENCE, P231, DOI 10.1007/4-431-28054-5_23
   Oldeman L. R., 1990, WORLD MAP STATUS HUM
   Oosten C. van, 2013, Journal of Sustainable Forestry, V32, P659, DOI 10.1080/10549811.2013.818551
   Palmer RC, 2013, SOIL USE MANAGE, V29, P567, DOI 10.1111/sum.12068
   Pant P., 2017, GREEN TECHNOLOGIES E, P437, DOI DOI 10.1007/978-3-319-50654-8_19
   Pareira MHY, 2020, J MANAJ HUTAN TROPIK, V26, P201, DOI 10.7226/jtfm.26.3.201
   Park JH, 2019, FORESTS, V10, DOI 10.3390/f10110970
   Partomihardjo T., 2020, FLORA RIPARIAN DAN H, P254
   Paudyal K, 2017, LAND USE POLICY, V63, P342, DOI 10.1016/j.landusepol.2017.01.046
   Peng T, 2012, CATENA, V90, P53, DOI 10.1016/j.catena.2011.11.001
   Permatasari R, 2017, INT J GEOMATE, V13, P1, DOI 10.21660/2017.36.2744
   Pirard R, 2014, FORESTS, V5, P404, DOI 10.3390/f5030404
   Poor EE, 2019, J ENVIRON MANAGE, V231, P397, DOI 10.1016/j.jenvman.2018.10.065
   Posa MRC, 2011, BIOSCIENCE, V61, P49, DOI 10.1525/bio.2011.61.1.10
   Powell N, 2010, SUSTAIN DEV, V18, P260, DOI 10.1002/sd.477
   Pramono A.A., 2010, PANDUAN PENGELOLAAN
   Pramono I.B., 2016, INT J APPL ENV SCI, V11, P1549
   Pransiska Y, 2016, FOREST ECOL MANAG, V379, P288, DOI 10.1016/j.foreco.2016.07.038
   Prasetyo LB, 2012, TROPICS, V21, P47, DOI 10.3759/tropics.21.47
   Presiden Republik Indonesia, 2016, BAD REST GAMB PER PR
   Presiden Republik Indonesia, 2020, BAD REST GAMB DAN MA
   Prosdocimi M, 2016, EARTH-SCI REV, V161, P191, DOI 10.1016/j.earscirev.2016.08.006
   Purwanto, 2015, J PENELIT HUTAN LEST, V18, P1
   Puspitaloka D, 2021, TREES FOREST PEOPLE, V6, DOI 10.1016/j.tfp.2021.100131
   Putraditama A, 2019, FOREST POLICY ECON, V106, DOI 10.1016/j.forpol.2019.101976
   Qazi NQ, 2017, HYDROLOG SCI J, V62, P1114, DOI 10.1080/02626667.2017.1308637
   Rachmat H. H., 2018, Biodiversitas: Journal of Biological Diversity, V19, P2353
   Rachmat HH, 2021, SUSTAINABILITY-BASEL, V13, DOI 10.3390/su132111950
   Ragandhi A, 2021, FOR SOC, V5, P159, DOI 10.24259/fs.v5i1.11723
   Rahardi B., 2020, Journal of Degraded and Mining Lands Management, V7, P2163, DOI 10.15243/jdmlm.2020.073.2163
   Raharjo S.A.S., 2016, J ILMU LINGKUNG, V14, P1, DOI [10.14710/jil.14.1.1-10, DOI 10.14710/JIL.14.1.1-10]
   Rahman SA, 2019, FOOD ENERGY SECUR, V8, DOI 10.1002/fes3.165
   Rahman SA, 2017, AGROFOREST SYST, V91, P185, DOI 10.1007/s10457-016-9912-4
   Rahman SA, 2016, SMALL-SCALE FOR, V15, P433, DOI 10.1007/s11842-016-9331-4
   Rahmawati A, 2013, INT J GREEN EC, V7, P56
   Rajagukguk C., 2018, J SYLVA LESTARI, V6, P18, DOI [10.23960/jsl3618-27, DOI 10.23960/JSL3618-27]
   Rakatama A, 2020, FOREST POLICY ECON, V111, DOI 10.1016/j.forpol.2019.102052
   Ramakrishnan P.S., 1994, ECOSYSTEM REHABILITA, P33
   Reed J, 2016, GLOBAL CHANGE BIOL, V22, P2540, DOI 10.1111/gcb.13284
   Rideout DB, 2014, J ENVIRON MANAGE, V141, P190, DOI 10.1016/j.jenvman.2014.03.023
   Rivera-Ferre M, 2009, J AGR ENVIRON ETHIC, V22, P301, DOI 10.1007/s10806-009-9148-7
   Robbins AST, 2012, RESTOR ECOL, V20, P10, DOI 10.1111/j.1526-100X.2011.00838.x
   Robertson JMY, 2001, ORYX, V35, P26, DOI 10.1046/j.1365-3008.2001.00149.x
   Robiansyah I., 2019, P SATREPS C
   Rochmayanto Y., 2020, STRATEGI DAN TEKNIK
   Rockström J, 2017, SCIENCE, V355, P1269, DOI 10.1126/science.aah3443
   Rohr JR, 2018, ECOL SOC, V23, DOI 10.5751/ES-09876-230215
   Rozaki Z., 2021, Biodiversitas: Journal of Biological Diversity, V22, P2511, DOI 10.13057/biodiv/d220661
   Ruiz-Jaen MC, 2005, RESTOR ECOL, V13, P569, DOI 10.1111/j.1526-100X.2005.00072.x
   Sadono R, 2020, FOR SCI TECHNOL, V16, P134, DOI 10.1080/21580103.2020.1801523
   Sahide MAK, 2020, FOREST POLICY ECON, V120, DOI 10.1016/j.forpol.2020.102290
   Salim M., 2019, IOP C SER EARTH ENV, V394, P012067, DOI [10.1088/1755-1315/394/1/012067, DOI 10.1088/1755-1315/394/1/012067]
   Salman A. B. A., 2020, Biodiversitas: Journal of Biological Diversity, V21, P4501, DOI 10.13057/biodiv/d211005
   Santosa P.B., 2011, GALAM, V5, P1
   Santosa PB, 2020, IOP C SER EARTH ENV, V499, DOI 10.1088/1755-1315/499/1/012015
   Sawitri R., 2013, INDONESIAN FOREST RE, V1, P91, DOI DOI 10.9868/IFRJ.1.1.91-112
   Sayer J, 2021, LAND USE POLICY, V104, DOI 10.1016/j.landusepol.2020.104857
   Sayer J, 2013, P NATL ACAD SCI USA, V110, P8349, DOI 10.1073/pnas.1210595110
   Schweizer D, 2021, LAND USE POLICY, V104, DOI 10.1016/j.landusepol.2019.104244
   Setiadi D., 2015, J PEMULIAAN TANAM HU, V9, P53, DOI [10.20886/jpth.2015.9.1.53-60, DOI 10.20886/JPTH.2015.9.1.53-60]
   Setyayudi A., 2017, J VOL, V1, P21, DOI [10.20886/jpkf.2017.1.1.21-30, DOI 10.20886/JPKF.2017.1.1.21-30]
   Sharma S., 2021, NATURAL RESOURCE GOV, P79, DOI 10.1016/b978-0-323-85729-1.00004-9
   Smith O, 2018, BIOL CONSERV, V221, P270, DOI 10.1016/j.biocon.2018.03.014
   Sodhi NS, 2010, BIODIVERS CONSERV, V19, P317, DOI 10.1007/s10531-009-9607-5
   Soejono, 2013, Biodiversitas: Journal of Biological Diversity, V14, P37
   Soendjoto M., 2020, JURNAL SILVIKULTUR T, V11, P170
   Stanturf J.A., 2015, FOREST LANDSCAPE RES, V34, P34
   Stanturf JA, 2020, ROY SOC OPEN SCI, V7, DOI 10.1098/rsos.201218
   Stanturf JA, 2019, ANN FOREST SCI, V76, DOI 10.1007/s13595-019-0833-z
   Stibig HJ, 2014, BIOGEOSCIENCES, V11, P247, DOI 10.5194/bg-11-247-2014
   Sudarmadji T., 2016, Biodiversitas: Journal of Biological Diversity, V17, P185, DOI 10.13057/biodiv/d170127
   Sudarmonowati E., 2020, DAFTAR MERAH 50 JENI
   Sukara E, 2014, PROCEDIA ENVIRON SCI, V20, P803, DOI 10.1016/j.proenv.2014.03.097
   Sun D, 2018, FOREST ECOL MANAG, V422, P1, DOI 10.1016/j.foreco.2018.03.048
   Sunderlin W. D., 1996, CIFOR Occasional Paper
   Suprapto D., 2015, J EKON PEMBANG KAJI, V16, P121, DOI [10.23917/jep.v16i2.1457, DOI 10.23917/JEP.V16I2.1457]
   Supriadi H., 2016, PERSPEKTIF REV PENEL, V14, P135, DOI [DOI 10.21082/P.V14N2.2015.135-150, 10.21082/p.v14n2.2015.135-150]
   Suryatmojo H, 2013, INT J SUSTAIN FUTURE, V1, P56
   Susanto M., 2018, BIOEKSPERIMENT, V4, P35, DOI [10.23917/bioeksperimen.v4i1.2795, DOI 10.23917/BIOEKSPERIMEN.V4I1.2795]
   Susilo H, 2017, SUSTAINABILITY-BASEL, V9, DOI 10.3390/su9122169
   Susmianto A., 2017, KISAH KEBERHASILAN P
   Sutomo, 2016, Biodiversitas: Journal of Biological Diversity, V17, P96, DOI 10.13057/biodiv/d170114
   Sutomo S., 2017, ECOLOGY SAVANNA ECOS
   Sutomo S., 2020, J TROPICAL BIODIVERS, V5, P10, DOI DOI 10.22146/JTBB.48280
   Suwardi A.B., 2013, BER BIOL, V12, P169
   Suwarni E.E., 2015, P SEM NAS BIOD SAV N
   Tacconi L, 2019, FOREST POLICY ECON, V108, DOI 10.1016/j.forpol.2019.101979
   Takahashi A, 2017, J HYDROMETEOROL, V18, P2907, DOI [10.1175/jhm-d-17-0008.1, 10.1175/JHM-D-17-0008.1]
   Tjitrosoedirdjo S., 2013, P WEED SCI SOC C 201
   Tolo E.Y.S, SEJARAH EKONOMI POLI
   Tomlinson B., 2013, WORKING CIVIL SOC FO
   Triadi L.B., 2020, J SUMBER DAYA AIR, V16, P103, DOI [10.32679/jsda.v16i2.677, DOI 10.32679/JSDA.V16I2.677]
   Tristram A., 2019, REFORESTING CLIMATE, P82
   Turjaman M, 2011, WETL ECOL MANAG, V19, P331, DOI 10.1007/s11273-011-9219-1
   Uda SK, 2017, WETL ECOL MANAG, V25, P683, DOI 10.1007/s11273-017-9544-0
   Utami S, 2020, IOP C SER EARTH ENV, V533, DOI 10.1088/1755-1315/533/1/012043
   van der Heijden GMF, 2015, P NATL ACAD SCI USA, V112, P13267, DOI 10.1073/pnas.1504869112
   van Noordwijk M, 2020, LAND-BASEL, V9, DOI 10.3390/land9080251
   van Oosten C, 2014, FORESTS, V5, P1143, DOI 10.3390/f5061143
   Van'Noordwijk M., 2020, AGROFORESTRY DEGRADE, DOI DOI 10.1007/978-981-15-4136-0_11
   Verdone M., 2015, COST BENEFIT FRAMEWO
   Verdone M, 2017, RESTOR ECOL, V25, P903, DOI 10.1111/rec.12512
   Vincent JR, 2021, ANNU REV ENV RESOUR, V46, P289, DOI 10.1146/annurev-environ-012220-020159
   Von Rintelen K., 2017, RES IDEAS OUTCOMES, V3, pe20860, DOI [10.3897/rio.3.e20860, DOI 10.3897/RIO.3.E20860]
   Wahyudi A.J., 2018, POTENSI CADANGAN DAN
   Wahyuni T., 2020, SAFEGUARDS SOSIAL DA
   Wainaina P, 2020, LAND-BASEL, V9, DOI 10.3390/land9110465
   Walker, 1986, BIOL INT, P2
   Ward C, 2021, REG ENVIRON CHANGE, V21, DOI 10.1007/s10113-020-01737-z
   Whitehead D, 2011, TREE PHYSIOL, V31, P893, DOI 10.1093/treephys/tpr063
   Widianingsih NN, 2019, LAND USE POLICY, V86, P268, DOI 10.1016/j.landusepol.2019.05.006
   Widianingsih NN, 2016, SUSTAINABILITY-BASEL, V8, DOI 10.3390/su8090835
   Widiyanto A., 2013, J PENELIT AGROFOR, V1, P113
   Widiyatno, 2020, FOR SCI TECHNOL, V16, P206, DOI 10.1080/21580103.2020.1831620
   Widodo T. N., 2021, IOP Conference Series: Earth and Environmental Science, DOI 10.1088/1755-1315/824/1/012045
   Wijayanto N., 2011, J SILVIKULTUR TROP, V3, P119
   Wilkie M.L, FOREST RESTORATION P
   Wilson S. J., 2016, World Development Perspectives, V4, P11
   Wortley L, 2013, RESTOR ECOL, V21, P537, DOI 10.1111/rec.12028
   Wu T, 2011, RESTOR ECOL, V19, P441, DOI 10.1111/j.1526-100X.2011.00788.x
   Wulandari C., 2018, Biodiversitas: Journal of Biological Diversity, V19, P1102, DOI 10.13057/biodiv/d190344
   Yanarita S., 2020, J HUTAN TROP, V8, P306
   Yuniati D, 2019, J PENELIT HUTAN TANA, V16, P87
   Yuskianti V., 2009, J PEMULIAAN TANAM HU, V3, P139, DOI [10.20886/jpth.2009.3.3.139-146, DOI 10.20886/JPTH.2009.3.3.139-146]
   Yuwati TW, 2021, LAND-BASEL, V10, DOI 10.3390/land10111170
   Zahra Shafia, 2020, Biodiversitas, V21, P104, DOI 10.13057/biodiv/d210115
   Zhang J, 2019, GEODERMA, V333, P163, DOI 10.1016/j.geoderma.2018.07.022
   Zhao JL, 2019, GEODERMA, V337, P729, DOI 10.1016/j.geoderma.2018.10.023
NR 319
TC 7
Z9 7
U1 7
U2 37
PU MDPI
PI BASEL
PA ST ALBAN-ANLAGE 66, CH-4052 BASEL, SWITZERLAND
EI 2073-445X
J9 LAND-BASEL
JI Land
PD MAR
PY 2022
VL 11
IS 3
AR 328
DI 10.3390/land11030328
PG 37
WC Environmental Studies
WE Social Science Citation Index (SSCI)
SC Environmental Sciences & Ecology
GA 0C0IG
UT WOS:000775006600001
OA gold
DA 2023-11-17
ER

PT J
AU Cui, LJ
   Kang, XM
   Li, W
   Hao, YB
   Zhang, Y
   Wang, JZ
   Yan, L
   Zhang, XD
   Zhang, MY
   Zhou, J
   Kardol, P
AF Cui, Lijuan
   Kang, Xiaoming
   Li, Wei
   Hao, Yanbin
   Zhang, Yuan
   Wang, Jinzhi
   Yan, Liang
   Zhang, Xiaodong
   Zhang, Manyin
   Zhou, Jian
   Kardol, Paul
TI Rewetting Decreases Carbon Emissions from the Zoige Alpine Peatland on
   the Tibetan Plateau
SO SUSTAINABILITY
LA English
DT Article
DE carbon budget; greenhouse gas emission; peatland; rewetting; water level
ID WATER-TABLE LEVEL; METHANE EMISSIONS; SANJIANG PLAIN; CH4; CO2; CLIMATE;
   WETLAND; FLUXES; NITROGEN; N2O
AB Peatlands play an important role in the global carbon cycle and potentially have a significant impact on regional climate change. Restoring and rewetting the degraded peatlands is an urgent task. However, effects of rewetting on the carbon emissions of peatlands remain poorly understood. In this study, the process of rewetting a piece of the degraded Zoige alpine peatland was experimentally simulated and the derived results were compared with those of natural rewetting by monitoring CO2 and CH4 fluxes and other environmental factors before and after rewetting. The natural rewetting results showed that rewetting decreased ecosystem respiration (ER) by about 60%. Furthermore, rewetting increased CH4 emissions by 127%, decreased total carbon emissions (TCE) from 270 to 157 mg CO2 m(-2) h(-1), and decreased TCE from the entire ecosystem by 42%. The results of the controlled experiment showed that ER decreased gradually as the degree of rewetting was increased, and CH4 fluxes and changes in water level were significantly and positively correlated: CH4 fluxes increased from 0.3 (water level 20 cm) to 2.17 mg CH4 m(-2) h(-1) (water level 20 cm). After rewetting, the TCE of the whole ecosystem were significantly decreased. Regional observations showed that CO2 fluxes were significantly and negatively correlated to the water level; and the corresponding CO2 equivalent was significantly and positively correlated to the water level, while TCE were significantly and negatively correlated to the water level. Our findings indicate that rewetting can decrease carbon emissions and thus contribute in mitigating the adverse effects of climate change in alpine peatland.
C1 [Cui, Lijuan; Kang, Xiaoming; Li, Wei; Wang, Jinzhi; Yan, Liang; Zhang, Xiaodong; Zhang, Manyin; Zhou, Jian] Chinese Acad Forestry, Beijing Key Lab ofWetland Serv & Restorat, Inst ofWetland Res, Beijing 100091, Peoples R China.
   [Cui, Lijuan; Kang, Xiaoming; Li, Wei; Wang, Jinzhi; Yan, Liang; Zhang, Xiaodong; Zhang, Manyin; Zhou, Jian] Sichuan Zoige Wetland Ecosyst Res Stn, Chengdu 624500, Tibetan Autonom, Peoples R China.
   [Hao, Yanbin; Zhang, Yuan] Univ Chinese Acad Sci, Beijing 100049, Peoples R China.
   [Kardol, Paul] Swedish Univ Agr Sci, Dept Forest Ecol & Management, S-90183 Umea, Sweden.
C3 Chinese Academy of Forestry; Chinese Academy of Sciences; University of
   Chinese Academy of Sciences, CAS; Swedish University of Agricultural
   Sciences
RP Cui, LJ; Kang, XM (通讯作者)，Chinese Acad Forestry, Beijing Key Lab ofWetland Serv & Restorat, Inst ofWetland Res, Beijing 100091, Peoples R China.; Cui, LJ; Kang, XM (通讯作者)，Sichuan Zoige Wetland Ecosyst Res Stn, Chengdu 624500, Tibetan Autonom, Peoples R China.
EM lkyclj@126.com; xmkang@ucas.ac.cn; wetlands207@163.com;
   ybhao@ucas.ac.cn; zhangyuan114@mails.ucas.ac.cn;
   wangjz09@mails.ucas.ac.cn; casyanliang@126.com; babara_1102@163.com;
   cneco@126.com; zz_jj623@163.com; Paul.Kardol@slu.se
RI 周, 建/JKI-4952-2023; sun, bo/JFA-9978-2023; Zhang, Manyin/AAK-5171-2020;
   李, 伟/GWQ-2838-2022; Kang, Xiaoming/GLU-1610-2022; Kardol,
   Paul/N-8383-2015; xin, li/JCO-3925-2023; ZHANG, XIAODONG/CAG-4454-2022;
   hao, yan/HGB-0465-2022
OI Kang, Xiaoming/0000-0002-0528-1396; Kardol, Paul/0000-0001-7065-3435;
   ZHANG, XIAODONG/0000-0002-5567-5588; Yan, Liang/0000-0001-7315-5415; LI,
   WEI/0000-0002-2133-9287
FU National Nonprofit Institute Research Grant [CAFINT2014K06,
   CAFYBB2017QB009]; National Key Research and Development Program of China
   [2016YFC0501804]; Sichuan Province Youth Scientific and technological
   innovation research team [2015TD0026]
FX This work was supported by the National Nonprofit Institute Research
   Grant (CAFINT2014K06), the National Key Research and Development Program
   of China (Grant No. 2016YFC0501804), the National Nonprofit Institute
   Research Grant (CAFYBB2017QB009), and Sichuan Province Youth Scientific
   and technological innovation research team (Grant No. 2015TD0026).
CR [Anonymous], J GEOPHYS RES
   [Anonymous], 2008, BIOGEOSCIENCES DISCU, DOI DOI 10.5194/bgd-5-1379-2008
   Artigas F, 2015, AGR FOREST METEOROL, V200, P313, DOI 10.1016/j.agrformet.2014.09.012
   Cabezas A, 2013, ECOL ENG, V53, P79, DOI 10.1016/j.ecoleng.2012.12.016
   Chen H, 2009, SCI TOTAL ENVIRON, V407, P1097, DOI 10.1016/j.scitotenv.2008.10.038
   Chen H, 2014, QUATERNARY SCI REV, V95, P151, DOI 10.1016/j.quascirev.2014.05.003
   Chen H, 2013, PLOS ONE, V8, DOI [10.1371/journal.pone.0068675, 10.1371/journal.pone.0053878]
   Chen H, 2011, WATER AIR SOIL POLL, V217, P173, DOI 10.1007/s11270-010-0577-8
   Corrigan E, 2017, SUSTAINABILITY-BASEL, V9, DOI 10.3390/su9010011
   Cui MM, 2015, SCI REP-UK, V5, DOI 10.1038/srep11616
   Daou L, 2016, SOIL BIOL BIOCHEM, V93, P142, DOI 10.1016/j.soilbio.2015.11.006
   Estop-Aragonés C, 2016, GLOBAL CHANGE BIOL, V22, P2285, DOI 10.1111/gcb.13228
   Fleischer E, 2016, SCI TOTAL ENVIRON, V545, P424, DOI 10.1016/j.scitotenv.2015.12.073
   FREEMAN C, 1993, BIOGEOCHEMISTRY, V19, P51
   GORHAM E, 1991, ECOL APPL, V1, P182, DOI 10.2307/1941811
   Hao YB, 2011, WETLANDS, V31, P413, DOI 10.1007/s13157-011-0151-1
   Hirota M, 2004, SOIL BIOL BIOCHEM, V36, P737, DOI 10.1016/j.soilbio.2003.12.009
   IPCC, 2013, CLIMATE CHANGE 2013
   IPCC, 2007, CLIMATE CHANGE 2007
   Johnson WC, 2016, CLIMATIC CHANGE, V134, P209, DOI 10.1007/s10584-015-1534-8
   Kaisermann A, 2013, SOIL BIOL BIOCHEM, V66, P69, DOI 10.1016/j.soilbio.2013.07.001
   Kang XM, 2016, REMOTE SENS-BASEL, V8, DOI 10.3390/rs8050391
   Kang XM, 2014, WETLANDS, V34, P603, DOI 10.1007/s13157-014-0529-y
   Keller JK, 2004, GLOBAL CHANGE BIOL, V10, P1053, DOI 10.1111/j.1529-8817.2003.00785.x
   Kim DG, 2012, BIOGEOSCIENCES, V9, P2459, DOI 10.5194/bg-9-2459-2012
   Lombardi JE, 1997, BIOGEOCHEMISTRY, V36, P153, DOI 10.1023/A:1005750201264
   Mastepanov M, 2008, NATURE, V456, P628, DOI 10.1038/nature07464
   Roulet NT, 2000, WETLANDS, V20, P605, DOI 10.1672/0277-5212(2000)020[0605:PCSGGA]2.0.CO;2
   Song CC, 2013, J GEOPHYS RES-BIOGEO, V118, P741, DOI 10.1002/jgrg.20063
   Strack M, 2004, GLOBAL BIOGEOCHEM CY, V18, DOI 10.1029/2003GB002209
   Tian YB, 2004, WETLAND SCI, V2, P88
   Turunen J, 2002, HOLOCENE, V12, P69, DOI 10.1191/0959683602hl522rp
   Verville JH, 1998, BIOGEOCHEMISTRY, V41, P215, DOI 10.1023/A:1005984701775
   Walker TN, 2016, GLOBAL CHANGE BIOL, V22, P1880, DOI 10.1111/gcb.13213
   Wang M, 2015, QUATERNARY SCI REV, V114, P116, DOI 10.1016/j.quascirev.2015.01.025
   Wang ZP, 1997, NUTR CYCL AGROECOSYS, V49, P97, DOI 10.1023/A:1009762409365
   Whalen SC, 1992, GLOBAL BIOGEOCHEM CY, V6, P139, DOI 10.1029/92GB00430
   Yang G, 2014, SOIL BIOL BIOCHEM, V78, P83, DOI 10.1016/j.soilbio.2014.07.013
   Yang Ji-Song, 2006, Zhiwu Shengtai Xuebao, V30, P432
   Yang JS, 2013, SOIL BIOL BIOCHEM, V61, P52, DOI 10.1016/j.soilbio.2013.02.009
   Yang YX., 1999, J MOUNTAIN RES, V17, P318
   Yu HY, 2010, P NATL ACAD SCI USA, V107, P22151, DOI 10.1073/pnas.1012490107
   Zhang Xiao-dong, 2015, Shengtaixue Zazhi, V34, P2030
   Zhang XH, 2012, ECOL ENG, V38, P86, DOI 10.1016/j.ecoleng.2011.09.004
   ZHENG D, 1999, SCI GEOGRAPHICA SINI, V19, P295
   [周文昌 Zhou Wenchang], 2015, [生态环境学报, Ecology and Environmental Sciences], V24, P183
   Zhu XY, 2014, ATMOS ENVIRON, V92, P478, DOI 10.1016/j.atmosenv.2014.04.061
NR 47
TC 18
Z9 21
U1 6
U2 78
PU MDPI
PI BASEL
PA ST ALBAN-ANLAGE 66, CH-4052 BASEL, SWITZERLAND
EI 2071-1050
J9 SUSTAINABILITY-BASEL
JI Sustainability
PD JUN
PY 2017
VL 9
IS 6
AR 948
DI 10.3390/su9060948
PG 13
WC Green & Sustainable Science & Technology; Environmental Sciences;
   Environmental Studies
WE Science Citation Index Expanded (SCI-EXPANDED); Social Science Citation Index (SSCI)
SC Science & Technology - Other Topics; Environmental Sciences & Ecology
GA EY6ZF
UT WOS:000404133200079
OA gold, Green Submitted
DA 2023-11-17
ER

PT J
AU Reading, MJ
   Santos, IR
   Maher, DT
   Jeffrey, LC
   Tait, DR
AF Reading, Michael J.
   Santos, Isaac R.
   Maher, Damien T.
   Jeffrey, Luke C.
   Tait, Douglas R.
TI Shifting nitrous oxide source/sink behaviour in a subtropical estuary
   revealed by automated time series observations
SO ESTUARINE COASTAL AND SHELF SCIENCE
LA English
DT Article
DE Nitrogen cycle; Coastal carbon; Cavity ring-down spectroscopy; Wetlands;
   Permeable sediments; Eutrophication
ID BRISBANE RIVER ESTUARY; GROUNDWATER DISCHARGE; POREWATER EXCHANGE;
   NUTRIENT DYNAMICS; CARBON-DIOXIDE; GAS-EXCHANGE; COASTAL; METHANE;
   EMISSIONS; SEDIMENTS
AB oceans are a major source of the potent greenhouse gas nitrous oxide (N2O) to the atmosphere. However, little information is available on how estuaries and the coastal ocean may contribute to N2O budgets, and on the drivers of N2O in aquatic environments. This study utilised five time series stations along the freshwater to marine continuum in a sub-tropical estuary in Australia (Coffs Creek, Australia). Each time series station captured N2O, radon (Rn-222, a natural submarine groundwater discharge tracer), dissolved nitrogen, and dissolved organic carbon (DOC) concentrations for a minimum of 25 h. The use of automated time series observations enabled spatial and tidal-scale variability of N2O to be captured. Groundwater was highly enriched in N2O (up to 306 nM) compared to the receiving surface water. Dissolved N2O supersaturation as high as 386% (27.4 nM) was observed in the upstream freshwater and brackish water areas which represented only a small (similar to 13%) proportion of the total estuary area. A large area of N2O undersaturation (as low as 53% or 3.9 nM) was observed in the mangrove-dominated lower estuary. This undersaturated area likely resulted from N2O consumption due to nitrate/nitrite (NOx) limitation in mangrove sediments subject to shallow porewater exchange. Overall, the estuary was a minor source of N2O to the atmosphere as the lower mangrove-dominated estuary sink of N2O counteracted groundwater-dominated source of N2O in the upper estuary. Average area-weighted N2O fluxes at the water-air interface approached zero (0.2-0.7 mu mol m(-2) d(-1), depending on piston velocity model used), and were much lower than nitrogen-rich Northern Hemisphere estuaries that are considered large sources of N2O to the atmosphere. This study revealed a temporally and spatially diverse estuary, with areas of N2O production and consumption related to oxygen and total dissolved nitrogen availability, submarine groundwater discharge, and uptake within mangroves. (C) 2017 Elsevier Ltd. All rights reserved.
C1 [Reading, Michael J.; Santos, Isaac R.; Maher, Damien T.; Jeffrey, Luke C.; Tait, Douglas R.] Southern Cross Univ, Sch Environm Sci & Engn, Natl Marine Sci Ctr, Coffs Harbour, NSW, Australia.
   [Reading, Michael J.; Santos, Isaac R.; Maher, Damien T.; Jeffrey, Luke C.; Tait, Douglas R.] Southern Cross Univ, Sch Environm Sci & Engn, Lismore, NSW, Australia.
C3 Southern Cross University; Southern Cross University
RP Santos, IR (通讯作者)，Southern Cross Univ, Natl Marine Sci Ctr, Coffs Harbour, NSW, Australia.
EM isaac.santos@scu.edu.au
RI Maher, Damien/E-3443-2012; Santos, Isaac R./A-3960-2019; Jeffrey, Luke
   C/H-8537-2016; Tait, Douglas R/O-5630-2017
OI Maher, Damien/0000-0003-1899-005X; Santos, Isaac R./0000-0003-0524-842X;
   Jeffrey, Luke C/0000-0001-6536-6757; Tait, Douglas
   R/0000-0001-7690-7651; Reading, Michael/0000-0002-2953-1396
FU Australian Research Council [LE120100156, DE140101733]; Australian
   Research Council through a DECRA fellowship [DE150100581]; CSIRO; Herman
   Slade Foundation; Australian Research Council [LE120100156] Funding
   Source: Australian Research Council
FX Field investigations and instrumentation were funded by the Australian
   Research Council (LE120100156 and DE140101733). We acknowledge the staff
   of the National Marine Science Centre for valuable support during
   experimental work. Ceylena Holloway provided outstanding logistical
   support and Matheus Carvalho analysed DOC samples. Mahmood Sadat-Noori,
   Corinna Mori, Arun Looman, and Summer Barrow provided help during field
   investigations. We thank three anonymous reviewers and the editor David
   Burdige for constructive comments that strengthened the manuscript. DTM
   acknowledges funding from the Australian Research Council through a
   DECRA fellowship (DE150100581), LJ acknowledges financial support from
   the CSIRO, and Douglas Tait acknowledges the Herman Slade Foundation.
CR Addy K, 2005, ESTUARIES, V28, P896, DOI 10.1007/BF02696018
   Almasri MN, 2007, ENVIRON IMPACT ASSES, V27, P220, DOI 10.1016/j.eiar.2006.11.002
   Alongi DM, 2005, MAR POLLUT BULL, V51, P239, DOI 10.1016/j.marpolbul.2004.10.033
   Bange HW, 2006, ESTUAR COAST SHELF S, V70, P361, DOI 10.1016/j.ecss.2006.05.042
   Bange HW, 1996, GLOBAL BIOGEOCHEM CY, V10, P197, DOI 10.1029/95GB03834
   Barnes J, 2006, GEOPHYS RES LETT, V33, DOI 10.1029/2006GL026829
   Barnes J, 2011, J GEOPHYS RES-BIOGEO, V116, DOI 10.1029/2009JG001156
   Borges AV, 2011, TREATISE ON ESTUARINE AND COASTAL SCIENCE, VOL 5: BIOGEOCHEMISTRY, P119
   Borges AV, 2004, LIMNOL OCEANOGR, V49, P1630, DOI 10.4319/lo.2004.49.5.1630
   Bowen JL, 2007, APPL GEOCHEM, V22, P175, DOI 10.1016/j.apgeochem.2006.09.002
   Codispoti LA, 2010, SCIENCE, V327, P1339, DOI 10.1126/science.1184945
   Dürr HH, 2011, ESTUAR COAST, V34, P441, DOI 10.1007/s12237-011-9381-y
   Erler DV, 2015, LIMNOL OCEANOGR-METH, V13, P391, DOI 10.1002/lom3.10032
   Gamier J., 2006, BIOGEOCHEMISTRY, V77, P305, DOI DOI 10.1007/s10533-005-0544-4
   Gatland JR, 2014, J GEOPHYS RES-BIOGEO, V119, P1698, DOI 10.1002/2013JG002544
   *GEOL, 2013, COFFS CREEK EST COAS
   GILLIGAN LB, 1992, DORRIGO COFFS HARBOU
   Grefe I, 2014, OCEAN SCI, V10, P501, DOI 10.5194/os-10-501-2014
   Khalil MAK, 1999, ANNU REV ENERG ENV, V24, P645, DOI 10.1146/annurev.energy.24.1.645
   Lee JM, 2006, J ENVIRON RADIOACTIV, V89, P219, DOI 10.1016/j.jenvrad.2006.05.006
   Maher DT, 2016, SCI REP-UK, V6, DOI 10.1038/srep25701
   Maher DT, 2015, MAR CHEM, V168, P69, DOI 10.1016/j.marchem.2014.10.017
   McMahon PB, 2000, ENVIRON SCI TECHNOL, V34, P4873, DOI 10.1021/es001233t
   Moseman-Valtierra S, 2015, CHEMOSPHERE, V119, P1281, DOI 10.1016/j.chemosphere.2014.10.027
   Murray RH, 2015, GLOBAL CHANGE BIOL, V21, P3219, DOI 10.1111/gcb.12923
   Musenze RS, 2014, SCI TOTAL ENVIRON, V472, P719, DOI 10.1016/j.scitotenv.2013.11.085
   O'Reilly C, 2015, GEOPHYS RES LETT, V42, P2885, DOI 10.1002/2015GL063126
   Ravishankara A. R., 2009, Science (Washington), V326, P123, DOI 10.1126/science.1176985
   Raymond PA, 2001, ESTUARIES, V24, P312, DOI 10.2307/1352954
   Robinson AD, 1998, MAR ECOL PROG SER, V164, P59, DOI 10.3354/meps164059
   RONEN D, 1988, NATURE, V335, P57, DOI 10.1038/335057a0
   Sadat-Noori M, 2016, SCI TOTAL ENVIRON, V566, P1440, DOI 10.1016/j.scitotenv.2016.06.008
   Sanders CJ, 2016, J ENVIRON RADIOACTIV, V151, P623, DOI 10.1016/j.jenvrad.2015.04.018
   Santos IR, 2014, MAR CHEM, V167, P57, DOI 10.1016/j.marchem.2014.04.006
   Santos IR, 2013, ESTUAR COAST, V36, P56, DOI 10.1007/s12237-012-9561-4
   Santos IR, 2012, ESTUAR COAST SHELF S, V98, P1, DOI 10.1016/j.ecss.2011.10.024
   Schilt A, 2010, EARTH PLANET SC LETT, V300, P33, DOI 10.1016/j.epsl.2010.09.027
   Seitzinger S, 2006, ECOL APPL, V16, P2064, DOI 10.1890/1051-0761(2006)016[2064:DALAWA]2.0.CO;2
   Seitzinger SP, 1998, GLOBAL BIOGEOCHEM CY, V12, P93, DOI 10.1029/97GB03657
   Seitzinger SP, 2005, GLOBAL BIOGEOCHEM CY, V19, DOI 10.1029/2005GB002606
   Shukla P.R., 2019, CLIMATE CHANGE 2013, DOI 10.1017/CBO9781107415324.024
   SMITH CJ, 1983, GEOCHIM COSMOCHIM AC, V47, P1805, DOI 10.1016/0016-7037(83)90028-5
   SPALDING RF, 1993, J ENVIRON QUAL, V22, P392, DOI 10.2134/jeq1993.00472425002200030002x
   St-Jean G, 2003, RAPID COMMUN MASS SP, V17, P419, DOI 10.1002/rcm.926
   Statham PJ, 2012, SCI TOTAL ENVIRON, V434, P213, DOI 10.1016/j.scitotenv.2011.09.088
   Stocker TF, 2013, CLIMATE CHANGE 2013
   Sturm K, 2017, ESTUAR COAST SHELF S, V192, P159, DOI 10.1016/j.ecss.2017.04.027
   Sturm K, 2016, ESTUAR COAST SHELF S, V168, P10, DOI 10.1016/j.ecss.2015.11.002
   Syakila A, 2011, GREENHOUSE GAS MEAS, V1, P17, DOI 10.3763/ghgmm.2010.0007
   Tait DR, 2017, GEOCHIM COSMOCHIM AC, V200, P295, DOI 10.1016/j.gca.2016.12.024
   Tait DR, 2014, MAR CHEM, V166, P36, DOI 10.1016/j.marchem.2014.08.004
   WANNINKHOF R, 1992, J GEOPHYS RES-OCEANS, V97, P7373, DOI 10.1029/92JC00188
   WEISS RF, 1980, MAR CHEM, V8, P347, DOI 10.1016/0304-4203(80)90024-9
   Wong WW, 2013, LIMNOL OCEANOGR, V58, P1689, DOI 10.4319/lo.2013.58.5.1689
NR 54
TC 22
Z9 24
U1 2
U2 96
PU ACADEMIC PRESS LTD- ELSEVIER SCIENCE LTD
PI LONDON
PA 24-28 OVAL RD, LONDON NW1 7DX, ENGLAND
SN 0272-7714
EI 1096-0015
J9 ESTUAR COAST SHELF S
JI Estuar. Coast. Shelf Sci.
PD JUL 15
PY 2017
VL 194
BP 66
EP 76
DI 10.1016/j.ecss.2017.05.017
PG 11
WC Marine & Freshwater Biology; Oceanography
WE Science Citation Index Expanded (SCI-EXPANDED)
SC Marine & Freshwater Biology; Oceanography
GA FC3FX
UT WOS:000406725600006
DA 2023-11-17
ER

PT J
AU Zak, D
   Reuter, H
   Augustin, J
   Shatwell, T
   Barth, M
   Gelbrecht, J
   McInnes, RJ
AF Zak, D.
   Reuter, H.
   Augustin, J.
   Shatwell, T.
   Barth, M.
   Gelbrecht, J.
   McInnes, R. J.
TI Changes of the CO<sub>2</sub> and CH<sub>4</sub> production potential of
   rewetted fens in the perspective of temporal vegetation shifts
SO BIOGEOSCIENCES
LA English
DT Article
ID METHANE EMISSIONS; PHOSPHORUS MOBILIZATION; PHRAGMITES-AUSTRALIS;
   ORGANIC-CARBON; LEAF-LITTER; DECOMPOSITION; PEATLANDS; DYNAMICS; PLANTS;
   BREAKDOWN
AB Rewetting of long-term drained fens often results in the formation of eutrophic shallow lakes with an average water depth of less than 1 m. This is accompanied by a fast vegetation shift from cultivated grasses via submerged hydrophytes to helophytes. As a result of rapid plant dying and decomposition, these systems are highly dynamic wetlands characterised by a high mobilisation of nutrients and elevated emissions of CO2 and CH4. However, the impact of specific plant species on these phenomena is not clear. Therefore we investigated the CO2 and CH4 production due to the subaqueous decomposition of shoot biomass of five selected plant species which represent different rewetting stages (Phalaris arundinacea, Ceratophyllum demersum, Typha latifolia, Phragmites australis and Carex riparia) during a 154 day mesocosm study. Beside continuous gas flux measurements, we performed bulk chemical analysis of plant tissue, including carbon, nitrogen, phosphorus and plant polymer dynamics. Plant-specific mass losses after 154 days ranged from 25 % (P. australis) to 64% (C. demersum). Substantial differences were found for the CH4 production with highest values from decomposing C. demersum (0.4 g CH4 kg(-1) dry mass day) that were about 70 times higher than CH4 production from C. riparia. Thus, we found a strong divergence between mass loss of the litter and methane production during decomposition. If C. demersum as a hydrophyte is included in the statistical analysis solely nutrient contents (nitrogen and phosphorus) explain varying greenhouse gas production of the different plant species while lignin and polyphenols demonstrate no significant impact at all. Taking data of annual biomass production as important carbon source for methanogens into account, high CH4 emissions can be expected to last several decades as long as inundated and nutrient-rich conditions prevail. Different restoration measures like water level control, biomass extraction and top soil removal are discussed in the context of mitigation of CH4 emissions from rewetted fens.
C1 [Zak, D.; Reuter, H.; Shatwell, T.; Barth, M.; Gelbrecht, J.] Leibniz Inst Freshwater Ecol & Inland Fisheries e, Berlin, Germany.
   [Augustin, J.] Leibniz Ctr Agr Landscape Res eV, Muncheberg, Germany.
   [McInnes, R. J.] RM Wetlands & Environm Ltd, Faringdon, Oxon, England.
C3 Leibniz Institut fur Gewasserokologie und Binnenfischerei (IGB); Leibniz
   Zentrum fur Agrarlandschaftsforschung (ZALF)
RP Zak, D (通讯作者)，Leibniz Inst Freshwater Ecol & Inland Fisheries e, Berlin, Germany.
EM zak@igb-berlin.de
RI Wu, Guoyuan/AAJ-8804-2020; Shatwell, Tom/K-2937-2013; Shatwell,
   Tom/ABF-1308-2020; Zak, Dominik Henrik/GFL-5719-2022
OI Shatwell, Tom/0000-0002-4520-7916; Shatwell, Tom/0000-0002-4520-7916;
   Zak, Dominik Henrik/0000-0002-1229-5294; Reuter,
   Hendrik/0000-0002-3145-6196
FU Department of Environment of Mecklenburg-West Pomerania; European
   Agriculture Guarantee Fund; Deutsche Forschungsgemeinschaft
FX We gratefully acknowledge all colleagues of the Department of Chemical
   Analytics and Biogeochemistry of the Leibniz Institute of Freshwater
   Ecology and Inland Fisheries supporting the comprehensive chemical
   analyses and for their technical assistance during field and lab work.
   Two anonymous reviewers and Barbel Tiemeyer as guest editor are also
   thanked for the comments and suggestions which have helped to improve
   this paper. The study was supported by the Department of Environment of
   Mecklenburg-West Pomerania, the European Agriculture Guarantee Fund, and
   the "Deutsche Forschungsgemeinschaft".
CR Aerts R, 1997, ECOLOGY, V78, P244, DOI 10.1890/0012-9658(1997)078[0244:NAPMCO]2.0.CO;2
   [Anonymous], 2013, R LANG ENV STAT COMP
   [Anonymous], 1996, VOM WASSER
   Asaeda T, 2002, AQUAT BOT, V73, P223, DOI 10.1016/S0304-3770(02)00027-X
   Bäckstrand K, 2010, BIOGEOSCIENCES, V7, P95
   BEST EPH, 1990, HYDROBIOLOGIA, V194, P91, DOI 10.1007/BF00028411
   BOX JD, 1983, WATER RES, V17, P511, DOI 10.1016/0043-1354(83)90111-2
   Brenner M., 2009, ENCY INLAND WATERS, P456, DOI [10.1016/B978-012370626-3.00205-2, DOI 10.1016/B978-012370626-3.00205-2]
   Bridgham SD, 2013, GLOBAL CHANGE BIOL, V19, P1325, DOI 10.1111/gcb.12131
   Cabezas A, 2014, ECOL ENG, V66, P63, DOI 10.1016/j.ecoleng.2013.10.037
   CHOJNICKI BH, 2007, P 1 INT S CARB PEATL, P33
   Couwenberg J, 2011, HYDROBIOLOGIA, V674, P67, DOI 10.1007/s10750-011-0729-x
   Emsens WJ, 2015, ECOL ENG, V77, P225, DOI 10.1016/j.ecoleng.2015.01.029
   Esteves Bruno dos Santos, 2010, Acta Limnol. Bras., V22, P187, DOI 10.4322/actalb.02202008
   Freeman C, 2001, NATURE, V409, P149, DOI 10.1038/35051650
   Fritz C, 2011, NEW PHYTOL, V190, P398, DOI 10.1111/j.1469-8137.2010.03604.x
   Gessner Mark O., 2005, P115, DOI 10.1007/1-4020-3466-0_17
   GESSNER MO, 1991, FRESHWATER BIOL, V26, P387, DOI 10.1111/j.1365-2427.1991.tb01406.x
   Gessner MO, 2000, AQUAT BOT, V66, P9, DOI 10.1016/S0304-3770(99)00022-4
   Hahn-Schöfl M, 2011, BIOGEOSCIENCES, V8, P1539, DOI 10.5194/bg-8-1539-2011
   Hieber M, 2002, ECOLOGY, V83, P1026, DOI 10.1890/0012-9658(2002)083[1026:COSDFA]2.0.CO;2
   Hoper H., 2008, PEATLANDS CLIMATE CH, P182
   Hutchinson G. E., 1975, LIMNOLOGICAL BOT, V3
   Joosten H., 2012, PEATLANDS GUIDANCE C
   Keller JK, 2009, SOIL BIOL BIOCHEM, V41, P1518, DOI 10.1016/j.soilbio.2009.04.008
   Kim DG, 2012, BIOGEOSCIENCES, V9, P2459, DOI 10.5194/bg-9-2459-2012
   Koch S, 2014, WETLANDS, V34, P593, DOI 10.1007/s13157-014-0528-z
   KUCHLER L, 1986, ACTA HYDROCH HYDROB, V14, P47, DOI 10.1002/aheh.19860140107
   Lai DYF, 2009, PEDOSPHERE, V19, P409, DOI 10.1016/S1002-0160(09)00003-4
   Maie N, 2006, BIOGEOCHEMISTRY, V78, P285, DOI 10.1007/s10533-005-4329-6
   MURPHY J, 1962, ANAL CHIM ACTA, V26, P31
   Potter C, 2014, WETLANDS, V34, P501, DOI 10.1007/s13157-014-0516-3
   Reddy KR, 2008, BIOGEOCHEMISTRY WETL
   Steffenhagen P, 2012, HYDROBIOLOGIA, V692, P99, DOI 10.1007/s10750-011-0833-y
   Tremblay L, 2006, GEOCHIM COSMOCHIM AC, V70, P133, DOI 10.1016/j.gca.2005.08.024
   Wilson D, 2009, RESTOR ECOL, V17, P796, DOI 10.1111/j.1526-100X.2008.00416.x
   Zak D, 2008, EUR J SOIL SCI, V59, P1191, DOI 10.1111/j.1365-2389.2008.01081.x
   Zak D, 2004, BIOGEOCHEMISTRY, V70, P357, DOI 10.1007/s10533-003-0895-7
   Zak D, 2007, BIOGEOCHEMISTRY, V85, P141, DOI 10.1007/s10533-007-9122-2
   Zak D, 2014, ECOL ENG, V66, P82, DOI 10.1016/j.ecoleng.2013.10.003
   Zak D, 2010, ECOL APPL, V20, P1336, DOI 10.1890/08-2053.1
   Zerbe S, 2013, ENVIRON MANAGE, V51, P1194, DOI 10.1007/s00267-013-0048-2
NR 42
TC 28
Z9 29
U1 7
U2 89
PU COPERNICUS GESELLSCHAFT MBH
PI GOTTINGEN
PA BAHNHOFSALLEE 1E, GOTTINGEN, 37081, GERMANY
SN 1726-4170
EI 1726-4189
J9 BIOGEOSCIENCES
JI Biogeosciences
PY 2015
VL 12
IS 8
BP 2455
EP 2468
DI 10.5194/bg-12-2455-2015
PG 14
WC Ecology; Geosciences, Multidisciplinary
WE Science Citation Index Expanded (SCI-EXPANDED)
SC Environmental Sciences & Ecology; Geology
GA CH2FG
UT WOS:000353840500012
OA Green Submitted, gold
DA 2023-11-17
ER

PT J
AU Yang, JS
   Liu, JS
   Hu, XJ
   Li, XX
   Wang, Y
   Li, HY
AF Yang, Jisong
   Liu, Jingshuang
   Hu, Xiaojun
   Li, Xinxin
   Wang, Yan
   Li, Huiying
TI Effect of water table level on CO<sub>2</sub>, CH<sub>4</sub> and
   N<sub>2</sub>O emissions in a freshwater marsh of Northeast China
SO SOIL BIOLOGY & BIOCHEMISTRY
LA English
DT Article
DE Water table; Carbon dioxide; Methane; Nitrous oxide; Marsh; Microcosm
ID NITROUS-OXIDE FLUXES; METHANE EMISSIONS; CARBON-DIOXIDE; LABORATORY
   COLUMNS; BOREAL PEATLANDS; CLIMATE-CHANGE; GAS EMISSIONS; SOIL;
   TEMPERATURE; PEAT
AB We quantified the effects of the water table on CO2, CH4 and N2O emissions from microcosms in a freshwater marsh in Sanjiang Plain, Northeast China. From July to September in 2005, CO2, CH4 and N2O emission rates were measured in an undisturbed natural marsh (in natural) and microcosms of three manipulated water table treatments: a reference, a high water table (HW) and a low water table (LW). The averages of CO2, CH4 and N2O emissions were 360.2 mg m(-2) h(-1), 7.43 mg m(-2) h(-1) and 12.84 mu g m(-2) h(-1), respectively, close to those in reference (p < 0.05), averaging 394.5 mg m(-2) h(-1), 8.92 mg m(-2) h(-1) and 13.3 mu g m(-2) h(-1). This means microcosm installation had no significant effect on CO2 efflux. Averaged CO2 (p = 0.03) and CH4 (p = 0.001) emissions were significantly different across the treatments, but that of N2O emission (p = 0.36) was not. To quantify the effects of water table position, three typical classes of water table were considered, i.e. +2 to +14 cm, -11 to 0 cm and -28 to -11.3 cm (+, above the soil surface. -, below the soil surface). Mean CO2 and N2O emissions were lowest at the higher water table positions (+2 to +14 cm) and increased by 120% and 60% at the lower water table positions (-11 to 0 cm), respectively, and the corresponding CH4 emissions decreased by 75%. However, at lowest water table positions (-28 to -11.3 cm), little additional effects on gas emissions were not found. Our results suggested that there could be considerable changes of greenhouse emissions as a response of water drawdown due to wetland drainage. (C) 2013 Elsevier Ltd. All rights reserved.
C1 [Yang, Jisong; Hu, Xiaojun; Li, Xinxin; Wang, Yan; Li, Huiying] Shenyang Univ, Minist Educ, Key Lab Reg Environm & Ecoremediat, Shenyang 110044, Liaoning Provin, Peoples R China.
   [Yang, Jisong] Chinese Acad Sci, Key Lab Wetland Ecol & Environm, Changchun 130102, Jilin Province, Peoples R China.
   [Liu, Jingshuang] Chinese Acad Sci, Northeast Inst Geog & Agr Ecol, Changchun 130102, Jilin Province, Peoples R China.
C3 Shenyang University; Chinese Academy of Sciences; Chinese Academy of
   Sciences; Northeast Institute of Geography & Agroecology, CAS
RP Yang, JS (通讯作者)，Shenyang Univ, Minist Educ, Key Lab Reg Environm & Ecoremediat, Wanghua South St 21, Shenyang 110044, Liaoning Provin, Peoples R China.
EM yjswill@126.com; hu-xj@mail.tsinghua.edu.cn
FU Open Foundation of the Key Laboratory of Wetland Ecology and Environment
   [WELF2009B004]; Chinese Academy of Sciences; National Natural Science
   Foundation of China [21277093]; Key Projects in the National Science &
   Technology Program [2011BAJ06B02-1]
FX The research work was supported by a grant from the Open Foundation (No.
   WELF2009B004) of the Key Laboratory of Wetland Ecology and Environment,
   Chinese Academy of Sciences, the National Natural Science Foundation of
   China (No. 21277093) and the Key Projects in the National Science &
   Technology Program (No. 2011BAJ06B02-1). The laboratory work was
   conducted at the Sanjiang Mire Wetland Ecosystem Experimental Station,
   Chinese Academy of Sciences.
CR Aerts R, 1997, SOIL BIOL BIOCHEM, V29, P1691, DOI 10.1016/S0038-0717(97)00074-6
   Alm J, 1999, ECOLOGY, V80, P161, DOI 10.1890/0012-9658(1999)080[0161:CBOABB]2.0.CO;2
   [Anonymous], 1999, MIRES CHINA
   BARKLETT KB, 1993, CHEMOSPHERE, V26, P261
   Berglund Ö, 2011, SOIL BIOL BIOCHEM, V43, P923, DOI 10.1016/j.soilbio.2011.01.002
   Blodau C, 2004, BIOGEOCHEMISTRY, V67, P331, DOI 10.1023/B:BIOG.0000015788.30164.e2
   Blodau C, 2003, SOIL BIOL BIOCHEM, V35, P535, DOI 10.1016/S0038-0717(03)00008-7
   Blodau C, 2003, AQUAT SCI, V65, P47, DOI 10.1007/s000270300004
   BRIX H, 1990, WATER RES, V24, P259, DOI 10.1016/0043-1354(90)90112-J
   Chimner RA, 2003, SOIL BIOL BIOCHEM, V35, P345, DOI 10.1016/S0038-0717(02)00284-5
   Cicerone RJ, 1988, GLOBAL BIOGEOCHEM CY, V2, P299, DOI 10.1029/GB002i004p00299
   Corredor JE, 1999, MAR POLLUT BULL, V38, P473, DOI 10.1016/S0025-326X(98)00172-6
   Davidson E. A., 1995, BIOGENIC TRACE GASES, P327
   Davidson EA, 2000, BIOSCIENCE, V50, P667, DOI 10.1641/0006-3568(2000)050[0667:TACMOS]2.0.CO;2
   Ding WX, 2005, ATMOS ENVIRON, V39, P3199, DOI 10.1016/j.atmosenv.2005.02.022
   Ding WX, 2002, ATMOS ENVIRON, V36, P5149, DOI 10.1016/S1352-2310(02)00647-7
   Dinsmore KJ, 2009, PLANT SOIL, V318, P229, DOI 10.1007/s11104-008-9832-9
   FREEMAN C, 1993, BIOGEOCHEMISTRY, V19, P51
   FUNK DW, 1994, GLOBAL BIOGEOCHEM CY, V8, P271, DOI 10.1029/94GB01229
   GORHAM E, 1991, ECOL APPL, V1, P182, DOI 10.2307/1941811
   Hargreaves KJ, 1998, ATMOS ENVIRON, V32, P3275, DOI 10.1016/S1352-2310(98)00082-X
   Jauhiainen J, 2012, BIOGEOSCIENCES, V9, P1337, DOI 10.5194/bg-9-1337-2012
   Jungkunst HF, 2007, GLOBAL CHANGE BIOL, V13, P2668, DOI 10.1111/j.1365-2486.2007.01459.x
   Keller JK, 2004, GLOBAL CHANGE BIOL, V10, P1053, DOI 10.1111/j.1529-8817.2003.00785.x
   Kettunen A, 1999, SOIL BIOL BIOCHEM, V31, P1741, DOI 10.1016/S0038-0717(99)00093-0
   [刘红玉 Liu Hongyu], 2005, [自然资源学报, Journal of Natural Resources], V20, P493
   Liu HY, 2004, AMBIO, V33, P306, DOI 10.1639/0044-7447(2004)033[0306:IOWOLL]2.0.CO;2
   Liu Jingshuang, 2003, Huanjing Kexue, V24, P33
   Liu X.T., 2000, SCI GEOGR SIN, V20, P14, DOI [10.3969/j.issn.1000-0690.2000.01.003, DOI 10.3969/J.ISSN.1000-0690.2000.01.003, DOI 10.1002/(ISSN)1097-0088]
   Lombardi JE, 1997, BIOGEOCHEMISTRY, V36, P153, DOI 10.1023/A:1005750201264
   Macdonald JA, 1998, ATMOS ENVIRON, V32, P3219, DOI 10.1016/S1352-2310(97)00464-0
   MARTIKAINEN PJ, 1993, NATURE, V366, P51, DOI 10.1038/366051a0
   MOORE TR, 1993, GEOPHYS RES LETT, V20, P587, DOI 10.1029/93GL00208
   MOORE TR, 1993, J SOIL SCI, V44, P651, DOI 10.1111/j.1365-2389.1993.tb02330.x
   NEILL C, 1995, BIOGEOCHEMISTRY, V30, P171, DOI 10.1007/BF02186412
   Nykanen H, 1998, GLOBAL BIOGEOCHEM CY, V12, P53, DOI 10.1029/97GB02732
   Regina K, 1999, GLOB CHANGE BIOL, V5, P183, DOI 10.1046/j.1365-2486.1999.00217.x
   Regina K, 1996, BIOGEOCHEMISTRY, V35, P401, DOI 10.1007/BF02183033
   Rusch H, 1998, PLANT SOIL, V201, P1, DOI 10.1023/A:1004331521059
   Silvola J, 1996, J ECOL, V84, P219, DOI 10.2307/2261357
   Smith LC, 2004, SCIENCE, V303, P353, DOI 10.1126/science.1090553
   Song CC, 2003, CHINESE SCI BULL, V48, P2749, DOI 10.1360/03wd0250
   Song CC, 2008, J ENVIRON MANAGE, V88, P428, DOI 10.1016/j.jenvman.2007.03.030
   [宋开山 SONG Kaishan], 2008, [地理学报, Acta Geographica Sinica], V63, P93
   Strack M, 2004, GLOBAL BIOGEOCHEM CY, V18, DOI 10.1029/2003GB002209
   Sun LG, 2002, ATMOS ENVIRON, V36, P4977, DOI 10.1016/S1352-2310(02)00340-0
   Towprayoon S, 2005, CHEMOSPHERE, V59, P1547, DOI 10.1016/j.chemosphere.2005.02.009
   Tscherko D, 2001, SOIL BIOL BIOCHEM, V33, P491, DOI 10.1016/S0038-0717(00)00190-5
   Turetsky MR, 2008, J GEOPHYS RES-BIOGEO, V113, DOI 10.1029/2007JG000496
   Updegraff K, 2001, ECOL APPL, V11, P311
   VANDERGON HACD, 1993, BIOGEOCHEMISTRY, V21, P177, DOI 10.1007/BF00001117
   Vann CD, 2003, BIOGEOCHEMISTRY, V63, P117, DOI 10.1023/A:1023397032331
   Verville JH, 1998, BIOGEOCHEMISTRY, V41, P215, DOI 10.1023/A:1005984701775
   Wang ZP, 1997, NUTR CYCL AGROECOSYS, V49, P97, DOI 10.1023/A:1009762409365
   Wassmann R, 2000, BIOL FERT SOILS, V31, P20, DOI 10.1007/s003740050619
   Weiss R, 1998, SOIL SCI SOC AM J, V62, P305, DOI 10.2136/sssaj1998.03615995006200020002x
   Yang Ji-Song, 2006, Zhiwu Shengtai Xuebao, V30, P432
   [杨继松 YANG JiSong], 2006, [生态学报, Acta Ecologica Sinica], V26, P1297, DOI 10.1016/S1872-2032(06)60021-8
   Yang WY, 2006, SCI TOTAL ENVIRON, V371, P286, DOI 10.1016/j.scitotenv.2006.08.034
   Yu JB, 2007, ENVIRON MANAGE, V40, P613, DOI 10.1007/s00267-006-0349-9
   Yu JB, 2007, J GEOPHYS RES-ATMOS, V112, DOI 10.1029/2006JD008025
   Zhu RB, 2008, ATMOS ENVIRON, V42, P2437, DOI 10.1016/j.atmosenv.2007.12.016
NR 62
TC 76
Z9 90
U1 5
U2 180
PU PERGAMON-ELSEVIER SCIENCE LTD
PI OXFORD
PA THE BOULEVARD, LANGFORD LANE, KIDLINGTON, OXFORD OX5 1GB, ENGLAND
SN 0038-0717
J9 SOIL BIOL BIOCHEM
JI Soil Biol. Biochem.
PD JUN
PY 2013
VL 61
BP 52
EP 60
DI 10.1016/j.soilbio.2013.02.009
PG 9
WC Soil Science
WE Science Citation Index Expanded (SCI-EXPANDED)
SC Agriculture
GA 133LQ
UT WOS:000318140300006
DA 2023-11-17
ER

PT J
AU Refaat, TF
   Ismail, S
   Nehrir, AR
   Hair, JW
   Crawford, JH
   Leifer, I
   Shuman, T
AF Refaat, Tamer F.
   Ismail, Syed
   Nehrir, Amin R.
   Hair, John W.
   Crawford, James H.
   Leifer, Ira
   Shuman, Timothy
TI Performance evaluation of a 1.6-μm methane DIAL system from ground,
   aircraft and UAV platforms
SO OPTICS EXPRESS
LA English
DT Article
ID DIFFERENTIAL ABSORPTION LIDAR; SPECTRAL-RESOLUTION LIDAR; FREQUENCY
   STABILIZATION; CO2; AIRBORNE; CH4; SENSITIVITY; OZONE
AB Methane is an efficient absorber of infrared radiation and a potent greenhouse gas with a warming potential 72 times greater than carbon dioxide on a per molecule basis. Development of methane active remote sensing capability using the differential absorption lidar (DIAL) technique enables scientific assessments of the gas emission and impacts on the climate. A performance evaluation of a pulsed DIAL system for monitoring atmospheric methane is presented. This system leverages a robust injection-seeded pulsed Nd:YAG pumped Optical Parametric Oscillator (OPO) laser technology operating in the 1.645 mu m spectral band. The system also leverages an efficient low noise, commercially available, InGaAs avalanche photo-detector (APD). Lidar signals and error budget are analyzed for system operation on ground in the range-resolved DIAL mode and from airborne platforms in the integrated path DIAL (IPDA) mode. Results indicate system capability of measuring methane concentration profiles with < 1.0% total error up to 4.5 km range with 5 minute averaging from ground. For airborne IPDA, the total error in the column dry mixing ratio is less than 0.3% with 0.1 sec average using ground returns. This system has a unique capability of combining signals from the atmospheric scattering from layers above the surface with ground return signals, which provides methane column measurement between the atmospheric scattering layer and the ground directly. In such case 0.5% and 1.2% total errors are achieved with 10 sec average from airborne platforms at 8 km and 15.24 km altitudes, respectively. Due to the pulsed nature of the transmitter, the system is relatively insensitive to aerosol and cloud interferences. Such DIAL system would be ideal for investigating high latitude methane releases over polar ice sheets, permafrost regions, wetlands, and over ocean during day and night. This system would have commercial potential for fossil fuel leaks detection and industrial monitoring applications. (C) 2013 Optical Society of America
C1 [Refaat, Tamer F.] Old Dominion Univ, Appl Res Ctr, Newport News, VA 23606 USA.
   [Ismail, Syed; Nehrir, Amin R.; Hair, John W.; Crawford, James H.] NASA, Langley Res Ctr, Atmospher Sci Div, Hampton, VA 23681 USA.
   [Leifer, Ira] Bubbleol Res Int Inc, Goleta, CA 93117 USA.
   [Shuman, Timothy] Fibertek Inc, Herndon, VA 20171 USA.
C3 Old Dominion University; National Aeronautics & Space Administration
   (NASA); NASA Langley Research Center
RP Refaat, TF (通讯作者)，Old Dominion Univ, Appl Res Ctr, Newport News, VA 23606 USA.
EM trefaat@odu.edu
OI Leifer, Ira/0000-0002-4674-5775
CR Alvarez RJ, 2011, J ATMOS OCEAN TECH, V28, P1258, DOI 10.1175/JTECH-D-10-05044.1
   Anderson G., 1986, TECH REP
   [Anonymous], 2007, CLIMATE CHANGE
   [Anonymous], 1968, ENV RES PAPERS
   [Anonymous], FRONT UND CLIM CHANG
   [Anonymous], 2008, ASENDS SCI DEF PLANN
   Browell EV, 2003, J GEOPHYS RES-ATMOS, V108, DOI 10.1029/2002JD003290
   Bruneau D, 2006, APPL OPTICS, V45, P4898, DOI 10.1364/AO.45.004898
   Buchwitz M, 2006, ATMOS CHEM PHYS, V6, P2727, DOI 10.5194/acp-6-2727-2006
   Burton SP, 2012, ATMOS MEAS TECH, V5, P73, DOI 10.5194/amt-5-73-2012
   DILLON W, 1992, GAS METHANE HYDRATES
   Drayson S., J QUANT SPECTROSC RA, V16, P611
   DREVER RWP, 1983, APPL PHYS B-PHOTO, V31, P97, DOI 10.1007/BF00702605
   Ehret G, 2008, APPL PHYS B-LASERS O, V90, P593, DOI 10.1007/s00340-007-2892-3
   Fix A, 2002, APPL PHYS B-LASERS O, V75, P153, DOI 10.1007/s00340-002-0964-y
   Hair JW, 2008, APPL OPTICS, V47, P6734, DOI 10.1364/AO.47.006734
   ISMAIL S, 1989, APPL OPTICS, V28, P3603, DOI 10.1364/AO.28.003603
   Ismail S., 2010, AGU FALL M SAN FRANC
   Ismail S, 2010, J ATMOS SCI, V67, P1026, DOI 10.1175/2009JAS3136.1
   Khalil M., 1993, NATO ASI SERIES
   Kiemle C, 2011, ATMOS MEAS TECH, V4, P2195, DOI 10.5194/amt-4-2195-2011
   Measures RM., 1992, LASER REMOTE SENSING
   NASA, NASA OCO 2 MISS
   National Research Council (U.S.), 2007, EARTH SCI APPL SPAC
   Numata K, 2011, APPL OPTICS, V50, P1047, DOI 10.1364/AO.50.001047
   Refaat T., 2011, EGU GEN ASSEMBLY, V13, P9675
   Refaat TF, 2011, IEEE T GEOSCI REMOTE, V49, P572, DOI 10.1109/TGRS.2010.2055874
   Rothman LS, 2009, J QUANT SPECTROSC RA, V110, P533, DOI 10.1016/j.jqsrt.2009.02.013
   Sabine C.L., 2011, US CARBON CYCLE SCI
   Saiki E., 2011, P SPIE, V8159
   Scarino A. J., 2013, ATMOS CHEM PHYS DISC, V13, P13721, DOI [DOI 10.5194/ACPD-13-13721-2013, 10.5194/acpd-13-13721-2013]
   Shuman T., 2013, P SPIE, V8872
   Solomon S, 2007, CLIMATE CHANGE 2007
   Wulfmeyer V, 1998, APPL OPTICS, V37, P3825, DOI 10.1364/AO.37.003825
   Xiong X., 2007, J GEOPHYS RES, V113
   Yokota T, 2009, SOLA, V5, P160, DOI 10.2151/sola.2009-041
   Yoshida Y, 2011, ATMOS MEAS TECH, V4, P717, DOI 10.5194/amt-4-717-2011
NR 37
TC 33
Z9 34
U1 6
U2 91
PU OPTICAL SOC AMER
PI WASHINGTON
PA 2010 MASSACHUSETTS AVE NW, WASHINGTON, DC 20036 USA
SN 1094-4087
J9 OPT EXPRESS
JI Opt. Express
PD DEC 16
PY 2013
VL 21
IS 25
BP 30415
EP 30432
DI 10.1364/OE.21.030415
PG 18
WC Optics
WE Science Citation Index Expanded (SCI-EXPANDED)
SC Optics
GA 273ZV
UT WOS:000328575700028
PM 24514619
OA gold
DA 2023-11-17
ER

PT J
AU Hoa, HTT
   Thuc, D
   Van, HTN
   Tuyet, TTA
   Hau, DV
   Hoa, TD
   Rehman, H
AF Hoang Thi Thai Hoa
   Do Dinh Thuc
   Hoang Thi Ngoc Van
   Tran Thi Anh Tuyet
   Duong Van Hau
   Tran Dang Hoa
   Rehman, H.
TI Nitrogen Fertilization Effects on Methane and Nitrous Oxide Emissions
   from Wetland Rice Fields of Central Vietnam
SO INTERNATIONAL JOURNAL OF AGRICULTURE AND BIOLOGY
LA English
DT Article
DE Alluvial soil; Growing season; GHG emission; N management; Rice yield
ID AIR CO2 ENRICHMENT; INORGANIC FERTILIZERS; CH4 EMISSIONS; GAS EMISSIONS;
   PADDY FIELDS; MANAGEMENT; SOIL; N2O; YIELD; CARBON
AB Nitrogen (N) is one of the most limiting inputs for intensive cropping systems and commonly applied to rice crop in Vietnam. However, farmers in Vietnam use high rates of nitrogen fertilizer which leads to environment problem like greenhouse gas emissions (GHG). This study evaluated the impact of N fertilizer management on CH4, N2O emissions and grain yield within rice fields of Central Vietnam for two growing seasons. The experiments were comprised of different N rates including 0, 40, 80, 120 kg ha(-1) and three N fertilizer types as urea, ammonium chloride and calcium nitrate. The seasonal cumulative CH4 and N2O emissions increased by 35.5 g m(-2) and 42.6 mg m(-2) for ammonium chloride; 51.5 g m(-2) and 53.2 mg m(-2) for urea, 26.6 g m(-2) and 48.4 mg m(-2) for calcium nitrate at 120 kg N ha(-1) respectively as compared to no nitrogen fertilizer use. Mean CH4 and N2O emissions decreased by 33 and 20% when urea was substituted by ammonium chloride at 120 kg N ha(-1) in both cropping seasons. Highest rice yields and agronomic N use efficiencies ranged from 6.09 t ha(-1) to 6.45 t ha(-1) at 120 kg N ha(-1) and 20.8 to 22.5 kg grain yield kg N-1 for urea applied at 80 kg N ha(-1) in summer and spring growing seasons, followed by ammonium chloride. Yield based CH4 and N2O emission intensities were highest at 120 kg N ha(-1) for urea, following by calcium nitrate and higher than control from 12. 22% for CH4 and 28. 37% for N2O. Amount of CH4 and N2O emissions reduced and rice grain yield increased significantly with application of 80 kg N ha(-1) at urea following ammonium chloride. Thus, optimizing N fertilizer management can be viable mitigation option for paddy GHG emission in Central Vietnam. (C) 2018 Friends Science Publishers
C1 [Hoang Thi Thai Hoa; Do Dinh Thuc; Hoang Thi Ngoc Van; Tran Thi Anh Tuyet; Duong Van Hau; Tran Dang Hoa] Hue Univ, Univ Agr & Forestry, Hue City, Vietnam.
   [Rehman, H.] Univ Agr Faisalabad, Dept Agron, Faisalabad, Pakistan.
C3 Nong Lam University; Hue University; University of Agriculture
   Faisalabad
RP Hoa, HTT (通讯作者)，Hue Univ, Univ Agr & Forestry, Hue City, Vietnam.
EM hoangthithaihoa@huaf.edu.vn
RI Rehman, Hafeez ur/H-9350-2012
OI Rehman, Hafeez ur/0000-0002-2888-9468
FU Vietnam National Foundation for Science and Technology Development
   (NAFOSTED) [106-NN.03-2013.10]
FX This research is funded by Vietnam National Foundation for Science and
   Technology Development (NAFOSTED) under grant number 106-NN.03-2013.10.
CR Allen DE, 2010, AGR ECOSYST ENVIRON, V136, P209, DOI 10.1016/j.agee.2009.11.002
   Arai H, 2015, SOIL SCI PLANT NUTR, V61, P719, DOI 10.1080/00380768.2015.1041862
   Bálint A, 2013, ECOL CHEM ENG S, V20, P233, DOI 10.2478/eces-2013-0016
   Banger K, 2012, GLOBAL CHANGE BIOL, V18, P3259, DOI 10.1111/j.1365-2486.2012.02762.x
   Banik A, 1996, BIOL FERT SOILS, V21, P319, DOI 10.1007/BF00334910
   Bat L. T, 2015, P NAT WORKSH VIETN S, P16
   Bergamaschi P, 1997, J GEOPHYS RES-ATMOS, V102, P25383, DOI 10.1029/97JD01664
   Bodelier PLE, 2004, FEMS MICROBIOL ECOL, V47, P265, DOI 10.1016/S0168-6496(03)00304-0
   Bouwman A. F, 1990, SOILS GREENHOUSE EFF, P575
   BREITENBECK GA, 1986, BIOL FERT SOILS, V2, P201
   Burton DL, 2008, CAN J SOIL SCI, V88, P219, DOI 10.4141/CJSS06020
   Cai ZC, 1997, PLANT SOIL, V196, P7, DOI 10.1023/A:1004263405020
   Cai ZC, 2007, SOIL SCI PLANT NUTR, V53, P353, DOI 10.1111/j.1747-0765.2007.00153.x
   CAST Council for Agricultural Science and Technology, 2004, TASK FORCE REP, V141, P133
   Chen HongFei, 2010, Zhongguo Shengtai Nongye Xuebao / Chinese Journal of Eco-Agriculture, V18, P50, DOI 10.3724/SP.J.1011.2010.00050
   CIAIS P, 2013, CLIMATE CHANGE 2013, DOI DOI 10.1017/CBO9781107415324.015
   CICERONE RJ, 1981, J GEOPHYS RES-OCEANS, V86, P7203, DOI 10.1029/JC086iC08p07203
   Tran DH, 2018, SOIL SCI PLANT NUTR, V64, P14, DOI 10.1080/00380768.2017.1409601
   Datta A, 2013, ATMOS ENVIRON, V66, P123, DOI 10.1016/j.atmosenv.2012.09.001
   Dong HB, 2011, ATMOS ENVIRON, V45, P1095, DOI 10.1016/j.atmosenv.2010.11.039
   Fan XH, 2011, COMMUN SOIL SCI PLAN, V42, P1111, DOI 10.1080/00103624.2011.566957
   Follett RF, 2005, SOIL TILL RES, V83, P159, DOI 10.1016/j.still.2005.02.014
   Gao XP, 2013, CAN J SOIL SCI, V93, P1, DOI 10.4141/CJSS2012-057
   Goos RJ, 2013, COMMUN SOIL SCI PLAN, V44, P1909, DOI 10.1080/00103624.2013.783061
   Guo JH, 2010, SCIENCE, V327, P1008, DOI 10.1126/science.1182570
   Gutierrez J, 2014, BIOL FERT SOILS, V50, P861, DOI 10.1007/s00374-014-0904-0
   Hao X, 2001, NUTR CYCL AGROECOSYS, V60, P1, DOI 10.1023/A:1012603732435
   Hoben JP, 2011, GLOBAL CHANGE BIOL, V17, P1140, DOI 10.1111/j.1365-2486.2010.02349.x
   Huang HY, 2014, GCB BIOENERGY, V6, P465, DOI 10.1111/gcbb.12088
   Huang Y, 2004, J GEOPHYS RES-ATMOS, V109, DOI 10.1029/2003JD004401
   Ibrahim T, 1999, CHINA ENV SCI, V11, P457
   Inubushi K, 2003, GLOBAL CHANGE BIOL, V9, P1458, DOI 10.1046/j.1365-2486.2003.00665.x
   Islam MZ, 2012, AFR J MICROBIOL RES, V6, P745, DOI 10.5897/AJMR11.859
   Jain MC, 2000, NUTR CYCL AGROECOSYS, V58, P75, DOI 10.1023/A:1009882216720
   Jia ZJ, 2006, SOIL SCI PLANT NUTR, V52, P341, DOI 10.1111/j.1747-0765.2006.00043.x
   Ju XT, 2009, P NATL ACAD SCI USA, V106, P3041, DOI 10.1073/pnas.0813417106
   KIMURA M, 1992, SOIL SCI PLANT NUTR, V38, P735, DOI 10.1080/00380768.1992.10416704
   Krüger M, 2003, GLOBAL CHANGE BIOL, V9, P773, DOI 10.1046/j.1365-2486.2003.00576.x
   Li CF, 2012, PLOS ONE, V7, DOI 10.1371/journal.pone.0034642
   LINDAU CW, 1994, SOIL BIOL BIOCHEM, V26, P353, DOI 10.1016/0038-0717(94)90284-4
   LINDAU CW, 1991, PLANT SOIL, V136, P195, DOI 10.1007/BF02150050
   Linquist BA, 2012, FIELD CROP RES, V135, P10, DOI 10.1016/j.fcr.2012.06.007
   Liou RM, 2003, CHEMOSPHERE, V50, P237, DOI 10.1016/S0045-6535(02)00158-3
   Lu YH, 2000, J ENVIRON QUAL, V29, P1733, DOI 10.2134/jeq2000.00472425002900060002x
   Trinh MV, 2017, PADDY WATER ENVIRON, V15, P317, DOI 10.1007/s10333-016-0551-1
   Malyan SK, 2016, SCI TOTAL ENVIRON, V572, P874, DOI 10.1016/j.scitotenv.2016.07.182
   McSwiney CP, 2005, GLOBAL CHANGE BIOL, V11, P1712, DOI 10.1111/j.1365-2486.2005.01040.x
   Millar N, 2010, MITIG ADAPT STRAT GL, V15, P185, DOI 10.1007/s11027-010-9212-7
   MINAMI K, 1994, FERT RES, V37, P167, DOI 10.1007/BF00748935
   Mk Eusufzai, 2011, Journal of Agricultural Meteorology, V67, P185, DOI 10.2480/agrmet.67.3.2
   Mosier AR, 1998, CLIMATIC CHANGE, V40, P39, DOI 10.1023/A:1005338731269
   Mosier AR, 2001, BIOGEOCHEMISTRY, V52, P281, DOI 10.1023/A:1006430122495
   Murtaza B, 2014, PAK J AGR SCI, V51, P431
   Myhre G, 2014, CLIMATE CHANGE 2013: THE PHYSICAL SCIENCE BASIS, P659
   Ohnishi M, 1999, FIELD CROP RES, V64, P109, DOI 10.1016/S0378-4290(99)00054-4
   Ortega R, 2015, ACTA HORTIC, V1076, P159
   Pandey A, 2014, AGR ECOSYST ENVIRON, V196, P137, DOI 10.1016/j.agee.2014.06.010
   Parkin T. B., 2010, SAMPLING PROTOCOLS
   Peng S, 2000, CROP SCI, V40, P307, DOI 10.2135/cropsci2000.402307x
   Pham QH, 2013, J AGR RURAL DEV TROP, V3, P41
   Vu QD, 2015, NUTR CYCL AGROECOSYS, V103, P329, DOI 10.1007/s10705-015-9746-x
   Rath AK, 2002, AGR ECOSYST ENVIRON, V90, P319, DOI 10.1016/S0167-8809(02)00031-2
   Rehman HU, 2013, INT J AGRIC BIOL, V15, P41
   Sampanpanish P., 2012, Modern Applied Science, V6, P13
   Schimel J, 2000, NATURE, V403, P375, DOI 10.1038/35000325
   Schlesinger WH, 2006, SCIENCE, V314, P1217, DOI 10.1126/science.1137177
   SCHUTZ H, 1989, J GEOPHYS RES-ATMOS, V94, P16405, DOI 10.1029/JD094iD13p16405
   Singh S, 1999, SOIL BIOL BIOCHEM, V31, P1219, DOI 10.1016/S0038-0717(99)00027-9
   Skinner C, 2014, SCI TOTAL ENVIRON, V468, P553, DOI 10.1016/j.scitotenv.2013.08.098
   Stehfest E, 2006, NUTR CYCL AGROECOSYS, V74, P207, DOI 10.1007/s10705-006-9000-7
   Sun BF, 2016, J INTEGR AGR, V15, P440, DOI 10.1016/S2095-3119(15)61063-2
   Tenuta M, 2003, CAN J SOIL SCI, V83, P521, DOI 10.4141/S02-062
   Thornton FC, 1996, J ENVIRON QUAL, V25, P1378, DOI 10.2134/jeq1996.00472425002500060030x
   Traore B., 2017, African Journal of Environmental Science and Technology, V11, P89, DOI 10.5897/ajest2016.2189
   van Hulzen JB, 1999, SOIL BIOL BIOCHEM, V31, P1919, DOI 10.1016/S0038-0717(99)00109-1
   Venterea RT, 2010, SOIL SCI SOC AM J, V74, P407, DOI 10.2136/sssaj2009.0078
   Venterea RT, 2005, J ENVIRON QUAL, V34, P1467, DOI 10.2134/jeq2005.0018
   Wassmann R, 2000, BIOL FERT SOILS, V31, P20, DOI 10.1007/s003740050619
   Yee Q, 2007, FRONT AGR CHIN, V1, P30
   Zhang GB, 2015, SOIL BIOL BIOCHEM, V84, P75, DOI 10.1016/j.soilbio.2015.02.008
   Zheng XH, 2004, GLOBAL BIOGEOCHEM CY, V18, DOI [10.1029/2004GB002233, 10.1029/2003GB002167]
   Zheng XH, 2006, GLOBAL CHANGE BIOL, V12, P1717, DOI 10.1111/j.1365-2486.2006.01199.x
   Zhu ZL, 2005, SCI CHINA SER C, V48, P729, DOI 10.1360/062005-266
NR 83
TC 1
Z9 1
U1 4
U2 61
PU FRIENDS SCIENCE PUBL
PI FAISALABAD
PA 399-B, PEOPLES COLONY NO 1, FAISALABAD, 38090, PAKISTAN
SN 1560-8530
EI 1814-9596
J9 INT J AGRIC BIOL
JI Int. J. Agric. Biol.
PY 2018
VL 20
IS 8
BP 1759
EP 1767
DI 10.17957/IJAB/15.0685
PG 9
WC Agriculture, Multidisciplinary; Biology
WE Science Citation Index Expanded (SCI-EXPANDED)
SC Agriculture; Life Sciences & Biomedicine - Other Topics
GA GO5DG
UT WOS:000440037800009
DA 2023-11-17
ER

PT J
AU Simek, M
   Virtanen, S
   Simojoki, A
   Chronáková, A
   Elhottová, D
   Krigtufek, V
   Yli-Halla, M
AF Simek, Miloslav
   Virtanen, Seija
   Simojoki, Asko
   Chronakova, Alica
   Elhottova, Dana
   Krigtufek, Vaclav
   Yli-Halla, Markku
TI The microbial communities and potential greenhouse gas production in
   boreal acid sulphate, non-acid sulphate, and reedy sulphidic soils
SO SCIENCE OF THE TOTAL ENVIRONMENT
LA English
DT Article
DE Acid sulphate soil; Microorganisms; Carbon; Nitrogen; CARD-FISH; PLFA
ID IN-SITU HYBRIDIZATION; NITROUS-OXIDE EMISSIONS; TARGETED OLIGONUCLEOTIDE
   PROBES; SEQUENTIAL REDUCTION PROCESSES; CATALYZED REPORTER DEPOSITION;
   RICE FIELD; METHANOTROPHIC BACTERIA; POPULATION-DYNAMICS; ANAEROBIC
   OXIDATION; REDUCING BACTERIA
AB Acid sulphate (AS) soils along the Baltic coasts contain significant amounts of organic carbon and nitrogen in their subsoils. The abundance, composition, and activity of microbial communities throughout the AS soil profile were analysed. The data from a drained AS soil were compared with those from a drained non-AS soil and a pristine wetland soil from the same region. Moreover, the potential production of methane, carbon dioxide, and nitrous oxide from the soils was determined under laboratory conditions. Direct microscopic counting, glucose-induced respiration (GIR), whole cell hybridisation, and extended phospholipid fatty acid (PLFA) analysis confirmed the presence of abundant microbial communities in the topsoil and also in the deepest Cg2 horizon of the AS soil. The patterns of microbial counts, biomass and activity in the profile of the AS soil and partly also in the non-AS soil therefore differed from the general tendency of gradual decreases in soil profiles. High respiration in the deepest Cg2 horizon of the AS soil (5.66 mu g C g(-1) h(-1), as compared to 2.71 mu g C g(-1) h(-1) in a top Ap horizon) is unusual but reasonable given the large amount of organic carbon in this horizon. Nitrous oxide production peaked in the BCgc horizon of the AS and in the BC horizon of the non-AS soil, but the peak value was ten-fold higher in the AS soil than in the non-AS soil (82.3 vs. 8.6 ng N g(-1) d(-1)). The data suggest that boreal AS soils on the Baltic coast contain high microbial abundance and activity. This, together with the abundant carbon and total and mineral nitrogen in the deep layers of AS soils, may result in substantial gas production. Consequently, high GHG emissions could occur, for example, when the generally high water table is lowered because of arable farming. (C) 2013 Elsevier B.V. All rights reserved.
C1 [Simek, Miloslav; Chronakova, Alica; Elhottova, Dana; Krigtufek, Vaclav] AS CR, Ctr Biol, Vvi, Inst Soil Biol, Ceske Budejovice 37005, Czech Republic.
   [Simek, Miloslav] Univ South Bohemia, Fac Sci, Ceske Budejovice 37005, Czech Republic.
   [Virtanen, Seija; Simojoki, Asko; Yli-Halla, Markku] Univ Helsinki, Dept Food & Environm Sci, FI-00014 Helsinki, Finland.
C3 Czech Academy of Sciences; Biology Centre of the Czech Academy of
   Sciences; University of South Bohemia Ceske Budejovice; University of
   Helsinki
RP Simek, M (通讯作者)，AS CR, Ctr Biol, Vvi, Inst Soil Biol, Nasadkach 7, Ceske Budejovice 37005, Czech Republic.
EM misim@upb.cas.cz
RI Krištůfek, Václav/G-3846-2014; Chronakova, Alica/G-1422-2014; Yli-Halla,
   Markku/B-5567-2015; Šimek, Miloslav/G-1532-2014; Simojoki,
   Asko/Y-8194-2019; Chroňáková, Alica/AAS-1476-2020; Elhottová,
   Dana/G-1168-2014
OI Chronakova, Alica/0000-0002-3316-6862; Simojoki,
   Asko/0000-0003-2397-3553; Chroňáková, Alica/0000-0002-3316-6862;
   Yli-Halla, Markku/0000-0002-8062-7019; Virtanen,
   Seija/0000-0003-1409-9120
FU Faculty of Agriculture and Forestry and Natural Resources and
   Environment Graduate School of University of Helsinki, Academy of
   Finland (BEET-project); Czech Science Foundation [526/09/1570];  [LC
   06066];  [GAJU 138/2010/P]
FX The research was supported by the Faculty of Agriculture and Forestry
   and Natural Resources and Environment Graduate School of University of
   Helsinki, Academy of Finland (BEET-project); the Czech Science
   Foundation (Spots of methane production and consumption in terrestrial
   ecosystem: key for understanding methane turnover, 526/09/1570); and by
   the grants of LC 06066 and GAJU 138/2010/P. We thank M. Collander, O.
   Nikolenko, L Kahounova, M. Stehlikova, E. Zadakova, L jisova, and V.
   Slajchrtova for laboratory analyses.
CR ACHTNICH C, 1995, FEMS MICROBIOL ECOL, V16, P61, DOI 10.1111/j.1574-6941.1995.tb00269.x
   AMANN RI, 1990, APPL ENVIRON MICROB, V56, P1919, DOI 10.1128/AEM.56.6.1919-1925.1990
   Anda M, 2009, GEODERMA, V149, P54, DOI 10.1016/j.geoderma.2008.11.021
   Anderson J. P. E., 1982, Methods of soil analysis. Part 2. Chemical and microbiological properties, P831
   Anderson JPE, 1974, ANN MICROBIOL, V24, P189
   [Anonymous], P JOINT C 6 INT AC S
   [Anonymous], KEYS SOIL TAX
   [Anonymous], 1991, SEQUENCING HYBRIDIZA
   [Anonymous], 1974, EXPT ELECTROCHEMISTR
   Bai Q, 2000, MICROBIAL ECOL, V39, P273
   Bloem J, 1996, MOL MICROBIAL ECOLOG, P1
   Boetius A, 2000, NATURE, V407, P623, DOI 10.1038/35036572
   Bossio DA, 1998, MICROBIAL ECOL, V35, P265, DOI 10.1007/s002489900082
   Bougnom BP, 2010, APPL SOIL ECOL, V45, P319, DOI 10.1016/j.apsoil.2010.05.009
   Brunet RC, 1996, FEMS MICROBIOL ECOL, V21, P131, DOI 10.1016/0168-6496(96)00051-7
   Daims H, 1999, SYST APPL MICROBIOL, V22, P434, DOI 10.1016/S0723-2020(99)80053-8
   Dekas AE, 2009, SCIENCE, V326, P422, DOI 10.1126/science.1178223
   Denmead OT, 2010, AGR FOREST METEOROL, V150, P748, DOI 10.1016/j.agrformet.2009.06.018
   Eickhorst T, 2008, SOIL BIOL BIOCHEM, V40, P1883, DOI 10.1016/j.soilbio.2008.03.024
   Eickhorst T, 2008, SOIL BIOL BIOCHEM, V40, P1284, DOI 10.1016/j.soilbio.2007.06.019
   Eisentraeger A, 2005, SOIL BIOL, V5, P321
   Elhottová D, 2012, APPL SOIL ECOL, V58, P56, DOI 10.1016/j.apsoil.2012.03.009
   Eller G, 2001, FEMS MICROBIOL LETT, V198, P91, DOI 10.1111/j.1574-6968.2001.tb10624.x
   ESALA MJ, 1995, COMMUN SOIL SCI PLAN, V26, P61, DOI 10.1080/00103629509369280
   Esperschuetz J, 2007, FEMS MICROBIOL ECOL, V61, P26, DOI 10.1111/j.1574-6941.2007.00318.x
   Federle T.W., 1986, PERSPECTIVES MICROBI, P493
   FETZER S, 1993, ARCH MICROBIOL, V160, P108, DOI 10.1007/BF00288711
   Frostegard A, 1996, BIOL FERT SOILS, V22, P59, DOI 10.1007/BF00384433
   Gattinger A, 2002, FEMS MICROBIOL LETT, V213, P133, DOI 10.1111/j.1574-6968.2002.tb11297.x
   Goffredi SK, 2008, ISME J, V2, P204, DOI 10.1038/ismej.2007.103
   Hills GJ, 1961, REFERENCE ELECTRODES, P127
   Hou AX, 2000, SOIL SCI SOC AM J, V64, P2180, DOI 10.2136/sssaj2000.6462180x
   Indraratna B, 2005, Q J ENG GEOL HYDROGE, V38, P129, DOI 10.1144/1470-9236/04-053
   Jiao ZH, 2006, COMMUN SOIL SCI PLAN, V37, P1889, DOI 10.1080/00103620600767124
   Johnston SG, 2009, ESTUAR COAST SHELF S, V81, P257, DOI 10.1016/j.ecss.2008.11.002
   Joukainen S, 2003, AGR ECOSYST ENVIRON, V95, P297, DOI 10.1016/S0167-8809(02)00094-4
   Kallistova AY, 2007, MICROB ECOL, V54, P637, DOI 10.1007/s00248-007-9219-0
   Kemmitt SJ, 2006, SOIL BIOL BIOCHEM, V38, P898, DOI 10.1016/j.soilbio.2005.08.006
   Kirk G., 2004, BIOGEOCHEMISTRY SUBM, DOI 10.1002/047086303X
   Koch K, 2009, ENVIRON MICROBIOL, V11, P657, DOI 10.1111/j.1462-2920.2008.01836.x
   KOHRING LL, 1994, FEMS MICROBIOL LETT, V119, P303, DOI 10.1111/j.1574-6968.1994.tb06905.x
   Kroppenstedt R., 1985, CHEM METHODS BACTERI, P173
   Londry KL, 2004, APPL ENVIRON MICROB, V70, P745, DOI 10.1128/AEM.70.2.745-751.2004
   Lueders T, 2000, APPL ENVIRON MICROB, V66, P2732, DOI 10.1128/AEM.66.7.2732-2742.2000
   Macalady JL, 2002, ENVIRON MICROBIOL, V4, P148, DOI 10.1046/j.1462-2920.2002.00278.x
   Macdonald B., 2008, P JOINT C 6 INT ACID, P126
   Macdonald BCT, 2011, PEDOSPHERE, V21, P197, DOI 10.1016/S1002-0160(11)60118-5
   MASSCHELEYN PH, 1993, CHEMOSPHERE, V26, P251, DOI 10.1016/0045-6535(93)90426-6
   Mokma DL, 2000, AGR FOOD SCI FINLAND, V9, P291, DOI 10.23986/afsci.5670
   Paasonen-Kivekäs M, 2005, AGR FOOD SCI, V14, P57, DOI 10.2137/1459606054224174
   Parkin T. B., 1996, Methods for assessing soil quality., P231
   Peng SZ, 2011, PADDY WATER ENVIRON, V9, P403, DOI 10.1007/s10333-011-0275-1
   Pernthaler A, 2002, APPL ENVIRON MICROB, V68, P3094, DOI 10.1128/AEM.68.6.3094-3101.2002
   Peters V, 1996, SOIL BIOL BIOCHEM, V28, P371, DOI 10.1016/0038-0717(95)00146-8
   Reddy K. R., 2000, HDB SOIL SCI, pG89
   Reeburgh WS, 2007, CHEM REV, V107, P486, DOI 10.1021/cr050362v
   SCHNELL S, 1994, APPL ENVIRON MICROB, V60, P3514, DOI 10.1128/AEM.60.10.3514-3521.1994
   Sekar R, 2003, APPL ENVIRON MICROB, V69, P2928, DOI 10.1128/AEm.69.5.2928-2935.2003
   Simek M, 2011, AGR ECOSYST ENVIRON, V140, P113, DOI 10.1016/j.agee.2010.11.018
   Sparling GP, 1995, METHODS APPL SOIL MI, P397
   Strous M, 2004, ANNU REV MICROBIOL, V58, P99, DOI 10.1146/annurev.micro.58.030603.123605
   TAYLOR J, 1983, J GEN MICROBIOL, V129, P3303
   TUNLID A, 1992, P229
   WALLNER G, 1993, CYTOMETRY, V14, P136, DOI 10.1002/cyto.990140205
   Wang Z, 2000, HDB SOIL SCI
   WINFREY MR, 1983, APPL ENVIRON MICROB, V45, P193, DOI 10.1128/AEM.45.1.193-199.1983
   Yli-Halla M, 1999, SOIL USE MANAGE, V15, P62, DOI 10.1111/j.1475-2743.1999.tb00065.x
   YliHalla M, 1997, AGR FOOD SCI FINLAND, V6, P247, DOI 10.23986/afsci.72788
   Zelles L, 1999, CHEMOSPHERE, V39, P665, DOI 10.1016/S0045-6535(99)00131-9
   Zelles L, 1999, BIOL FERT SOILS, V29, P111, DOI 10.1007/s003740050533
NR 70
TC 14
Z9 14
U1 1
U2 107
PU ELSEVIER
PI AMSTERDAM
PA RADARWEG 29, 1043 NX AMSTERDAM, NETHERLANDS
SN 0048-9697
EI 1879-1026
J9 SCI TOTAL ENVIRON
JI Sci. Total Environ.
PD JAN 1
PY 2014
VL 466
BP 663
EP 672
DI 10.1016/j.scitotenv.2013.07.083
PG 10
WC Environmental Sciences
WE Science Citation Index Expanded (SCI-EXPANDED)
SC Environmental Sciences & Ecology
GA 300VH
UT WOS:000330491600070
PM 23962436
DA 2023-11-17
ER

PT J
AU Webb, JR
   Santos, IR
   Tait, DR
   Sippo, JZ
   Macdonald, BCT
   Robson, B
   Maher, DT
AF Webb, Jackie R.
   Santos, Isaac R.
   Tait, Douglas R.
   Sippo, James Z.
   Macdonald, Ben C. T.
   Robson, Barbara
   Maher, Damien T.
TI Divergent drivers of carbon dioxide and methane dynamics in an
   agricultural coastal floodplain: Post-flood hydrological and biological
   drivers
SO CHEMICAL GEOLOGY
LA English
DT Article
DE Wetland; Acid sulfate soils; Seepage; Greenhouse gas; Stable isotopes
ID ACID SULFATE SOILS; GROUNDWATER DISCHARGE; BIOPHYSICAL CONTROLS;
   SUBTROPICAL ESTUARY; AUTOMATED RADON; LONG-TERM; WATER; EMISSIONS;
   WETLAND; OXIDATION
AB Many coastal floodplains have been artificially drained for agriculture, altering hydrological connectivity and the delivery of groundwater-derived solutes including carbon dioxide (CO2) and methane (CH4) to surface waters. Here, we investigated the drivers of CO2 and CH4 within the artificial drains.of a coastal floodplain under sugarcane plantation and quantify the contribution of groundwater discharge to CO2 and CH4 dynamics over a flood event (290 mm of rainfall). High temporal resolution, in situ observations of dissolved CO2 and CH4, carbon stable isotopes of CH4 (delta C-13-CH4), and the natural groundwater tracer radon (Rn-222) allowed us to quantify. CO2, CH4 and groundwater dynamics during the rapid recession of a flood over a five day period. Extreme super-saturation of free CO2 ([CO2*]) up to 2,951 mu M (25,480% of atmospheric equilibrium) was driven by large groundwater input into the drains (maximum 87 cm day-(1)), caused by a steep hydraulic head in the adjacent water table. Groundwater input sustained between 95 and 124% of the surface [CO2*] flux during the flood recession by delivering high carbonate alkalinity groundwater (DIC = 10,533 mu M, similar to pH = 7.05) to acidic surface water (pH <4), consequently transforming all groundwater-derived DIC to [CO2*]. In contrast, groundwater was not a major direct driver of CH4 contributing only 14% of total CH4 fluxes. A progressive increase in CH4 concentrations of up to similar to 2400 nM day-(1) occurred as a combination of increased substrate availability delivered by post-flood drainage water and longer residence times, which allowed for a biogenic CH4 signal to develop. The progressive enrichment in delta C-13-CH4 values (- 70%. to-48%.) and increase in CH4 concentrations (46-2460 nM) support coupled production-oxidation, with concentrations and delta C-13 values remaining higher (2,798 nM and-47%.) than pre-flood conditions (534 nM and-55 parts per thousand) three weeks after the flood. Our findings demonstrate how separate processes can drive the aquatic CO2 and CH4 response to a flood event in a drained coastal floodplain, and the key role groundwater had in post-flood [CO2*] evasion to the atmosphere, but not CH4. (C) 2016 Elsevier B.V. All rights reserved.
C1 [Webb, Jackie R.; Santos, Isaac R.; Tait, Douglas R.; Sippo, James Z.; Maher, Damien T.] Southern Cross Univ, Sch Environm Sci & Engn, Lismore, NSW 2480, Australia.
   [Webb, Jackie R.; Santos, Isaac R.; Tait, Douglas R.; Sippo, James Z.; Maher, Damien T.] Southern Cross Univ, Coffs Harbour, Natl Marine Sci Ctr, Lismore, NSW 2480, Australia.
   [Macdonald, Ben C. T.] CSIRO Agr, GPO Box 1666, Canberra, ACT 2601, Australia.
   [Robson, Barbara] CSIRO Land & Water, GPO Box 1666, Canberra, ACT 2601, Australia.
C3 Southern Cross University; Southern Cross University; Commonwealth
   Scientific & Industrial Research Organisation (CSIRO); Commonwealth
   Scientific & Industrial Research Organisation (CSIRO)
RP Webb, JR (通讯作者)，Southern Cross Univ, Sch Environm Sci & Engn, Lismore, NSW 2480, Australia.
EM j.webb.20@student.scu.edu.au
RI Macdonald, Ben/G-1078-2012; Robson, Barbara/B-8296-2008; Tait, Douglas
   R/O-5630-2017; Webb, Jackie/JMQ-8492-2023; Santos, Isaac R./A-3960-2019;
   Maher, Damien/E-3443-2012; Sippo, James/AAR-8261-2020
OI Macdonald, Ben/0000-0001-8105-0779; Robson, Barbara/0000-0002-1811-3527;
   Tait, Douglas R/0000-0001-7690-7651; Santos, Isaac
   R./0000-0003-0524-842X; Maher, Damien/0000-0003-1899-005X; Webb,
   Jackie/0000-0003-1274-363X; Sippo, James Z/0000-0001-6622-3280
FU Australian Research Council [LE120100156, DE140101733, DE150100581]; OCE
   CSIRO Postgraduate scholarship; Australian Research Council
   [DE150100581] Funding Source: Australian Research Council
FX This work was supported by the Australian Research Council (LE120100156,
   DE140101733 and DE150100581) and research funds from an OCE CSIRO
   Postgraduate scholarship to JRW. We are grateful to the knowledge and
   support of Robert Quirk who allowed monitoring to take place from his
   property. Kai Schulz kindly provided, assistance to perform analysis of
   alkalinity samples. We thank the two anonymous reviewers for their
   helpful and constructive comments on a version of the manuscript.
CR Abril G, 2014, NATURE, V505, P395, DOI 10.1038/nature12797
   Ahern KS, 2006, MAR FRESHWATER RES, V57, P177, DOI 10.1071/MF05115
   Alexander LV, 2009, INT J CLIMATOL, V29, P417, DOI 10.1002/joc.1730
   Altor AE, 2008, WETLANDS, V28, P423, DOI 10.1672/07-98.1
   [Anonymous], 1974, MAR CHEM, DOI [10.1016/0304-4203(74)90015-2, DOI 10.1016/0304-4203(74)90015-2]
   Atkins ML, 2013, J HYDROL, V493, P30, DOI 10.1016/j.jhydrol.2013.04.008
   Baldwin DS, 2012, WATER RES, V46, P965, DOI 10.1016/j.watres.2011.11.065
   Batson J, 2015, J GEOPHYS RES-BIOGEO, V120, P77, DOI 10.1002/2014JG002817
   Battin TJ, 2008, NAT GEOSCI, V1, P95, DOI 10.1038/ngeo101
   Boon PI, 1997, LETT APPL MICROBIOL, V25, P138, DOI 10.1046/j.1472-765X.1997.00189.x
   Borges AV, 2015, SCI REP-UK, V5, DOI 10.1038/srep15614
   BUBIER JL, 1995, J ECOL, V83, P403, DOI 10.2307/2261594
   Burnett WC, 2007, NEW FOCUS GROUNDWATE, P109
   Burnett WC, 2010, J HYDROL, V380, P298, DOI 10.1016/j.jhydrol.2009.11.005
   Burton ED, 2006, GEOCHIM COSMOCHIM AC, V70, P5455, DOI 10.1016/j.gca.2006.08.016
   Cable JE, 1996, EARTH PLANET SC LETT, V144, P591, DOI 10.1016/S0012-821X(96)00173-2
   Call M, 2015, GEOCHIM COSMOCHIM AC, V150, P211, DOI 10.1016/j.gca.2014.11.023
   Corbett DR, 1998, J RADIOANAL NUCL CH, V236, P247, DOI 10.1007/BF02386351
   Davidson NC, 2014, MAR FRESHWATER RES, V65, P934, DOI 10.1071/MF14173
   de Weys J, 2011, ENVIRON SCI TECHNOL, V45, P3310, DOI 10.1021/es104071r
   Dowrick DJ, 2006, GEODERMA, V132, P384, DOI 10.1016/j.geoderma.2005.06.003
   Fry B, 2006, STABLE ISOTOPE ECOLO, P295
   Gatland JR, 2014, J GEOPHYS RES-BIOGEO, V119, P1698, DOI 10.1002/2013JG002544
   Gauci V., 2000, GLOB BIOGEOCHEM CYCL, V16, P10
   Green R, 2006, J HYDROL, V325, P356, DOI 10.1016/j.jhydrol.2005.10.022
   Hamilton S.K, 2010, BIOGEOCHEMICAL IMPLI, P19
   Ho DT, 1997, TELLUS B, V49, P149, DOI 10.1034/j.1600-0889.49.issue2.3.x
   Hopkinson CS, 2012, CURR OPIN ENV SUST, V4, P186, DOI 10.1016/j.cosust.2012.03.005
   Hotchkiss ER, 2015, NAT GEOSCI, V8, P696, DOI 10.1038/NGEO2507
   Hughes L, 2003, AUSTRAL ECOL, V28, P423, DOI 10.1046/j.1442-9993.2003.01300.x
   Jeffrey LC, 2016, ESTUAR COAST, V39, P1325, DOI 10.1007/s12237-016-0099-8
   Johnston S. G., 2003, RESTORING BALANCE GU
   Johnston SG, 2009, GEODERMA, V151, P387, DOI 10.1016/j.geoderma.2009.05.010
   Johnston SG, 2005, AGR WATER MANAGE, V74, P23, DOI 10.1016/j.agwat.2004.10.010
   Johnston SG, 2004, AGR WATER MANAGE, V69, P43, DOI 10.1016/j.agwat.2004.03.008
   Jugsujinda A, 1996, WATER AIR SOIL POLL, V87, P345, DOI 10.1007/BF00696846
   KHAN AW, 1978, APPL ENVIRON MICROB, V35, P1027, DOI 10.1128/AEM.35.6.1027-1034.1978
   KING GM, 1990, APPL ENVIRON MICROB, V56, P2902, DOI 10.1128/AEM.56.9.2902-2911.1990
   Lee JM, 2006, J ENVIRON RADIOACTIV, V89, P219, DOI 10.1016/j.jenvrad.2006.05.006
   Looman A, 2016, SCI TOTAL ENVIRON, V550, P645, DOI 10.1016/j.scitotenv.2016.01.082
   Luan JW, 2015, AGR ECOSYST ENVIRON, V214, P68, DOI 10.1016/j.agee.2015.08.020
   Marín-Muñiz JL, 2014, PLANT SOIL, V378, P189, DOI 10.1007/s11104-013-2011-7
   Macdonald BCT, 2007, APPL GEOCHEM, V22, P2695, DOI 10.1016/j.apgeochem.2007.07.004
   Macdonald BCT, 2004, SCI TOTAL ENVIRON, V329, P115, DOI 10.1016/j.scitotenv.2004.02.016
   Macpherson GL, 2009, CHEM GEOL, V264, P328, DOI 10.1016/j.chemgeo.2009.03.018
   Maher DT, 2015, MAR CHEM, V168, P69, DOI 10.1016/j.marchem.2014.10.017
   Maher DT, 2013, ENVIRON SCI TECHNOL, V47, P12938, DOI 10.1021/es4027776
   MILLERO FJ, 1979, GEOCHIM COSMOCHIM AC, V43, P1651, DOI 10.1016/0016-7037(79)90184-4
   Mitsch WJ, 2010, WETL ECOL MANAG, V18, P573, DOI 10.1007/s11273-009-9164-4
   MITSCH WJ, 1991, LANDSCAPE ECOL, V5, P75, DOI 10.1007/BF00124662
   MOORE TR, 1993, GEOPHYS RES LETT, V20, P587, DOI 10.1029/93GL00208
   Naylor S.D., 1998, GUIDELINES USE ACID, V2nd, P25
   Neves LA, 2015, ANAL METHODS-UK, V7, P4780, DOI [10.1039/C5AY00272A, 10.1039/c5ay00272a]
   O'Connor D. J., 1958, T AM SOC CIV ENG, V123, P641, DOI [DOI 10.1061/TACEAT.0007609, 10.1061/TACEAT.0007609]
   O'Reilly C, 2015, GEOPHYS RES LETT, V42, P2885, DOI 10.1002/2015GL063126
   Perkins AK, 2015, ENVIRON EARTH SCI, V74, P779, DOI 10.1007/s12665-015-4082-7
   Peterson RN, 2010, ESTUAR COAST SHELF S, V86, P165, DOI 10.1016/j.ecss.2009.10.022
   Peterson RN, 2008, J GEOPHYS RES-OCEANS, V113, DOI 10.1029/2008JC004776
   PIERROT D., 2006, ORNLCDIAC105A US DEP
   Pierrot D, 2009, DEEP-SEA RES PT II, V56, P512, DOI 10.1016/j.dsr2.2008.12.005
   Ponnamperuma F., 1972, CHEM SUBMERGED SOILS
   PULLIAM WM, 1993, ECOL MONOGR, V63, P29, DOI 10.2307/2937122
   Purvaja R, 2001, ENVIRON MANAGE, V27, P547, DOI 10.1007/s002670010169
   Rosicky MA, 2004, AUST J SOIL RES, V42, P595, DOI 10.1071/SR03078
   Ruiz-Halpern S, 2015, LIMNOL OCEANOGR, V60, P42, DOI 10.1002/lno.10004
   Sadat-Noori M, 2016, ESTUAR COAST, V39, P639, DOI 10.1007/s12237-015-0042-4
   Sadat-Noori M, 2015, J HYDROL, V528, P703, DOI 10.1016/j.jhydrol.2015.06.056
   Sammut J, 1996, MAR FRESHWATER RES, V47, P669, DOI 10.1071/MF9960669
   San-José J, 2010, PLANT ECOL, V206, P361, DOI 10.1007/s11258-009-9648-6
   Santos IR, 2012, ENVIRON SCI TECHNOL, V46, P7685, DOI 10.1021/es301961b
   Santos IR, 2011, ENVIRON SCI TECHNOL, V45, P9641, DOI 10.1021/es202581h
   Santos IR, 2011, J HYDROL, V396, P246, DOI 10.1016/j.jhydrol.2010.11.013
   Santos IR, 2009, GEOCHIM COSMOCHIM AC, V73, P1325, DOI 10.1016/j.gca.2008.11.029
   Schmidt A, 2010, HYDROL EARTH SYST SC, V14, P79, DOI 10.5194/hess-14-79-2010
   Schottler SP, 2014, HYDROL PROCESS, V28, P1951, DOI 10.1002/hyp.9738
   Shelley F, 2014, P ROY SOC B-BIOL SCI, V281, DOI 10.1098/rspb.2013.2854
   Smith J, 2004, APPL GEOCHEM, V19, P1837, DOI 10.1016/j.apgeochem.2004.04.004
   Smith J, 2003, CATENA, V51, P61, DOI 10.1016/S0341-8162(02)00069-3
   Stringer CE, 2004, HEALTH PHYS, V87, P642
   Turetsky MR, 2014, GLOBAL CHANGE BIOL, V20, P2183, DOI 10.1111/gcb.12580
   Webb JR, 2016, LIMNOL OCEANOGR-METH, V14, P323, DOI 10.1002/lom3.10092
   White I, 2003, WATER RESOUR RES, V39, DOI 10.1029/2002WR001324
   WHITICAR MJ, 1986, ORG GEOCHEM, V10, P759, DOI 10.1016/S0146-6380(86)80013-4
   Whiticar MJ, 1999, CHEM GEOL, V161, P291, DOI 10.1016/S0009-2541(99)00092-3
   Whiting G., 1993, PRIMARY PRODUCTION C
   Wilson B.P., 1995, SOIL HYDROLOGICAL RE
   Wilson BP, 1999, MAR FRESHWATER RES, V50, P149, DOI 10.1071/MF98034
   Wong VNL, 2011, SCI TOTAL ENVIRON, V409, P5368, DOI 10.1016/j.scitotenv.2011.08.065
   YAMAMOTO S, 1976, J CHEM ENG DATA, V21, P78, DOI 10.1021/je60068a029
   Yvon-Durocher G, 2014, NATURE, V507, P488, DOI 10.1038/nature13164
NR 90
TC 20
Z9 20
U1 3
U2 74
PU ELSEVIER SCIENCE BV
PI AMSTERDAM
PA PO BOX 211, 1000 AE AMSTERDAM, NETHERLANDS
SN 0009-2541
EI 1872-6836
J9 CHEM GEOL
JI Chem. Geol.
PD NOV 15
PY 2016
VL 440
BP 313
EP 325
DI 10.1016/j.chemgeo.2016.07.025
PG 13
WC Geochemistry & Geophysics
WE Science Citation Index Expanded (SCI-EXPANDED)
SC Geochemistry & Geophysics
GA DW8WZ
UT WOS:000383937500024
OA Green Accepted
DA 2023-11-17
ER

PT J
AU de Wit, HA
   Austnes, K
   Hylen, G
   Dalsgaard, L
AF de Wit, Heleen A.
   Austnes, Kari
   Hylen, Gro
   Dalsgaard, Lise
TI A carbon balance of Norway: terrestrial and aquatic carbon fluxes
SO BIOGEOCHEMISTRY
LA English
DT Article
DE Forest carbon sink; Riverine carbon transport; Boreal and subarctic
   ecosystems; Peatland management; Climate; Uncertainty
ID DISSOLVED ORGANIC-CARBON; FOREST INVENTORY DATA; LONG-TERM INCREASE;
   SOIL CARBON; NORTHERN PEATLAND; CLIMATE-CHANGE; AGRICULTURAL SOILS;
   BOREAL CATCHMENTS; NORDIC COUNTRIES; PLANT GEOGRAPHY
AB Northern landscapes accumulate carbon in vegetation and soils while rivers transport significant amounts of land-derived carbon to coastal areas. Here, we quantify carbon sources and sinks in main ecosystems (forests, peatlands, mountains, agricultural areas, lakes) in Norway for 1990-2008, and compare riverine carbon transport with terrestrial carbon accumulation in Norway's four major discharge areas. Mean annual carbon accumulation (6.0 +/- A 0.9 Tg C; 19 g C m(-2)) in terrestrial ecosystems balanced 40 % of national greenhouse gas emissions. The area-normalized terrestrial sink strength declined in the following order (in g C m(-2) year(-1)): tree biomass (40 +/- A 3) > peatlands (19 +/- A 15) > forest soils (9 +/- A 1) a parts per thousand << lakes (2 +/- A 1) > mountains (0.5 +/- A 0.3), while agricultural soils were sources of carbon (-36 +/- A 74). The most precise estimate in the carbon balance was for tree biomass, because of the underlying forest inventory data. Poor data on land management and soil type in agricultural soils, and on (former) drainage and peatland type resulted in high uncertainty in carbon loss and uptake estimates in agricultural soils and peatlands, which impacted the uncertainty in total terrestrial carbon accumulation. Also, carbon losses from disturbance in organic soil types were poorly constrained. Riverine coastal inputs of land-derived organic carbon (OC) were 1.0 +/- A 0.1 Tg C year(-1) (3.0 g C m(-2) year(-1)), with highest area-specific riverine export in western (4.5 g C m(-2) year(-1)) and lowest (1.7 g C m(-2) year(-1)) in subarctic Norway. In west and middle Norway, river OC export was approximately equal to carbon accumulation in soils and wetlands, while it was 50 % of soil and wetland carbon accumulation in southeast and subarctic Norway. Lateral aquatic transport of carbon is not explicitly accounted for in forest soil carbon accumulation estimates, although aquatic fluxes represent a climate-dependent carbon loss from soil carbon pools. The lack of methods that adequately account for lateral fluxes in carbon balances adds considerable uncertainty to soil carbon sink estimates. Climate warming and associated changes in precipitation may result in substantial alterations of terrestrial and aquatic carbon fluxes, with uncertain implications for the terrestrial carbon sink of northern landscapes.
C1 [de Wit, Heleen A.; Austnes, Kari] Norwegian Inst Water Res, N-0349 Oslo, Norway.
   [Hylen, Gro; Dalsgaard, Lise] Norwegian Forest & Landscape Inst, N-1431 As, Norway.
C3 Norwegian Institute for Water Research (NIVA); The Norwegian Forest &
   Landscape Institute
RP de Wit, HA (通讯作者)，Norwegian Inst Water Res, Gaustadalleen 21, N-0349 Oslo, Norway.
EM Heleen.de.wit@niva.no
RI Austnes, Kari/AAG-7324-2021
OI Austnes, Kari/0000-0003-2618-0698; de Wit, Heleen A/0000-0001-5646-5390;
   Dalsgaard, Lise/0009-0001-6055-9741
FU Norwegian Research Council [184681/S30, 224779/E10]; NIVA's Strategic
   Institute Initiative "Climate effects from mountains to fjords"
   (Research Council of Norway) [208279]; Nordforsk (Domqua) [60501]
FX This work was funded by the Norwegian Research Council projects
   "Terrestrial C sequestration potential in Norway under present and
   future climate (TerraC)" (184681/S30), ECCO (224779/E10), and by NIVA's
   Strategic Institute Initiative "Climate effects from mountains to
   fjords" (Research Council of Norway, Contract No. 208279). This work
   profited from the Top Level Research Initiative Collaborative Project
   financed by Nordforsk (Domqua, 60501). Two anonymous referees and the
   editor are gratefully acknowledged.
CR Ågren A, 2007, J GEOPHYS RES-BIOGEO, V112, DOI 10.1029/2006JG000381
   Ågren GI, 2007, BIOGEOCHEMISTRY, V82, P217, DOI 10.1007/s10533-007-9151-x
   Algesten G, 2004, GLOBAL CHANGE BIOL, V10, P141, DOI 10.1111/j.1365-2486.2003.00721.x
   Andrén O, 2008, NUTR CYCL AGROECOSYS, V81, P129, DOI 10.1007/s10705-008-9177-z
   [Anonymous], 2013, SUPPLEMENT 2006 IPCC
   [Anonymous], 2006, GUID NAT GREENH GAS
   Antón-Fernández C, 2012, SCAND J FOREST RES, V27, P379, DOI 10.1080/02827581.2011.644576
   ARMENTANO TV, 1986, J ECOL, V74, P755, DOI 10.2307/2260396
   Aurela M, 2004, GEOPHYS RES LETT, V31, DOI 10.1029/2004GL020315
   Aurela M, 2007, TELLUS B, V59, P826, DOI 10.1111/j.1600-0889.2007.00309.x
   Aurela M, 2009, BOREAL ENVIRON RES, V14, P699
   Bala G, 2007, P NATL ACAD SCI USA, V104, P6550, DOI 10.1073/pnas.0608998104
   Balascio NL, 2012, J PALEOLIMNOL, V48, P259, DOI 10.1007/s10933-012-9604-7
   Ballantyne AP, 2012, NATURE, V488, P70, DOI 10.1038/nature11299
   Battin TJ, 2009, NAT GEOSCI, V2, P598, DOI 10.1038/ngeo618
   Beldring S, 2003, HYDROL EARTH SYST SC, V7, P304, DOI 10.5194/hess-7-304-2003
   Beldring S, 2002, AVRENNINGSKART NORGE, P50
   Berger A, 2014, FOREST SCI, V60, P14, DOI 10.5849/forsci.12-164
   Boisvenue C, 2006, GLOBAL CHANGE BIOL, V12, P862, DOI 10.1111/j.1365-2486.2006.01134.x
   Borges AV, 2005, GEOPHYS RES LETT, V32, DOI 10.1029/2005GL023053
   Bryn A, 2008, NORSK GEOGR TIDSSKR, V62, P251, DOI 10.1080/00291950802517551
   Buffam I, 2011, GLOBAL CHANGE BIOL, V17, P1193, DOI 10.1111/j.1365-2486.2010.02313.x
   Callesen I, 2003, GLOBAL CHANGE BIOL, V9, P358, DOI 10.1046/j.1365-2486.2003.00587.x
   Canadell JG, 2007, P NATL ACAD SCI USA, V104, P18866, DOI 10.1073/pnas.0702737104
   Christensen TR, 2007, PHILOS T R SOC A, V365, P1643, DOI 10.1098/rsta.2007.2035
   Ciais P, 2008, BIOGEOSCIENCES, V5, P1259, DOI 10.5194/bg-5-1259-2008
   CLAIR TA, 1994, GLOBAL BIOGEOCHEM CY, V8, P441, DOI 10.1029/94GB02311
   Clair TA, 2013, BIOGEOCHEMISTRY, V115, P195, DOI 10.1007/s10533-013-9828-2
   Cole JJ, 2007, ECOSYSTEMS, V10, P171, DOI 10.1007/s10021-006-9013-8
   Cole JJ, 1998, LIMNOL OCEANOGR, V43, P647, DOI 10.4319/lo.1998.43.4.0647
   Davidson EA, 2006, NATURE, V440, P165, DOI 10.1038/nature04514
   de Vries W, 2009, FOREST ECOL MANAG, V258, P1814, DOI 10.1016/j.foreco.2009.02.034
   de Wit HA, 2006, FOREST ECOL MANAG, V225, P15, DOI 10.1016/j.foreco.2005.12.023
   De Wit HA, 2007, ENVIRON SCI TECHNOL, V41, P7706, DOI 10.1021/es070557f
   de Wit HA, 2014, GLOBAL CHANGE BIOL, V20, P2344, DOI 10.1111/gcb.12483
   Dittmar T, 2003, MAR CHEM, V83, P103, DOI 10.1016/S0304-4203(03)00105-1
   Dorrepaal E, 2009, NATURE, V460, P616, DOI 10.1038/nature08216
   Erlandsson M, 2008, GLOBAL CHANGE BIOL, V14, P1191, DOI 10.1111/j.1365-2486.2008.01551.x
   Frolking S, 2011, ENVIRON REV, V19, P371, DOI [10.1139/a11-014, 10.1139/A11-014]
   Gielen B, 2011, AGR FOREST METEOROL, V151, P270, DOI 10.1016/j.agrformet.2010.10.012
   Goodale CL, 2002, ECOL APPL, V12, P891, DOI 10.2307/3060997
   GORHAM E, 1991, ECOL APPL, V1, P182, DOI 10.2307/1941811
   Granhus A., 2012, STAT FOREST CONDITIO, P85
   Gronlund A, 2008, STATUS EMISSION SEQU
   Gronlund A, 2008, NUTR CYCL AGROECOSYS, V81, P157, DOI 10.1007/s10705-008-9171-5
   Haaland S, 2008, AMBIO, V37, P48, DOI 10.1579/0044-7447(2008)37[48:MOPISH]2.0.CO;2
   Hedges JI, 1997, ORG GEOCHEM, V27, P195, DOI 10.1016/S0146-6380(97)00066-1
   Henriksen A, 1998, AMBIO, V27, P80
   Holmes RM, 2012, ESTUAR COAST, V35, P369, DOI 10.1007/s12237-011-9386-6
   HOPE D, 1994, ENVIRON POLLUT, V84, P301, DOI 10.1016/0269-7491(94)90142-2
   Humborg C, 2010, GLOBAL CHANGE BIOL, V16, P1966, DOI 10.1111/j.1365-2486.2009.02092.x
   Huotari J, 2013, GLOBAL CHANGE BIOL, V19, P3607, DOI 10.1111/gcb.12333
   Hyvönen R, 2001, CAN J FOREST RES, V31, P1594, DOI 10.1139/cjfr-31-9-1594
   Jandl R, 2007, GEODERMA, V137, P253, DOI 10.1016/j.geoderma.2006.09.003
   Johansen A, 1997, MYRAREALER TORVRESSU, P37
   Jonsson A, 2007, J HYDROL, V334, P141, DOI 10.1016/j.jhydrol.2006.10.003
   Kammer A, 2009, GLOBAL CHANGE BIOL, V15, P1570, DOI 10.1111/j.1365-2486.2009.01856.x
   Kasimir-Klemedtsson A, 1997, SOIL USE MANAGE, V13, P245, DOI 10.1111/j.1475-2743.1997.tb00595.x
   Kleja DB, 2008, BIOGEOCHEMISTRY, V89, P7, DOI 10.1007/s10533-007-9136-9
   Kortelainen P, 2004, GLOBAL CHANGE BIOL, V10, P1648, DOI 10.1111/j.1365-2486.2004.00848.x
   Kortelainen P, 2006, AQUAT SCI, V68, P453, DOI 10.1007/s00027-006-0833-6
   Lal R, 2005, FOREST ECOL MANAG, V220, P242, DOI 10.1016/j.foreco.2005.08.015
   Larsen S, 2011, GLOBAL BIOGEOCHEM CY, V25, DOI 10.1029/2010GB003864
   Le Quéré C, 2014, EARTH SYST SCI DATA, V6, P235, DOI 10.5194/essd-6-235-2014
   Lehtonen A, 2004, FOREST ECOL MANAG, V188, P211, DOI 10.1016/j.foreco.2003.07.008
   Liski J, 2005, ECOL MODEL, V189, P168, DOI 10.1016/j.ecolmodel.2005.03.005
   Liski J, 2003, GLOBAL CHANGE BIOL, V9, P575, DOI 10.1046/j.1365-2486.2003.00605.x
   Liski J, 2006, ANN FOREST SCI, V63, P687, DOI 10.1051/forest:2006049
   Lund M, 2007, TELLUS B, V59, P804, DOI 10.1111/j.1600-0889.2007.00303.x
   Lund M, 2010, GLOBAL CHANGE BIOL, V16, P2436, DOI 10.1111/j.1365-2486.2009.02104.x
   Lundström US, 2000, GEODERMA, V94, P91, DOI 10.1016/S0016-7061(99)00036-1
   Luyssaert S, 2010, GLOBAL CHANGE BIOL, V16, P1429, DOI 10.1111/j.1365-2486.2009.02056.x
   Luyssaert S, 2009, GLOBAL BIOGEOCHEM CY, V23, DOI 10.1029/2008GB003377
   Luyssaert S, 2008, NATURE, V455, P213, DOI 10.1038/nature07276
   Maljanen M, 2010, BIOGEOSCIENCES, V7, P2711, DOI 10.5194/bg-7-2711-2010
   Marklund L.G., 1988, BIOMASS FUNCTIONS PI, P1
   Mattsson T, 2005, BIOGEOCHEMISTRY, V76, P373, DOI 10.1007/s10533-005-6897-x
   Mettrop IS, 2014, SOIL BIOL BIOCHEM, V68, P317, DOI 10.1016/j.soilbio.2013.10.023
   Michalzik B, 2003, BIOGEOCHEMISTRY, V66, P241, DOI 10.1023/B:BIOG.0000005329.68861.27
   Michalzik B, 2001, BIOGEOCHEMISTRY, V52, P173, DOI 10.1023/A:1006441620810
   [Miljodirektoratet Agency CaP], 2010, GREENH GAS EM 1990 2
   [Miljodirektoratet Agency CaP], 2013, GREENH GAS EM 1990 2
   Moen A., 1987, Norsk Geografisk Tidsskrift, V41, P179, DOI 10.1080/00291958708552180
   Moen A, 2011, FAKTAARK PROSJEKTER, P68
   Moen A, 2011, RAPPORT BOT SERIE NO, P66
   Monteith DT, 2007, NATURE, V450, P537, DOI 10.1038/nature06316
   Muukkonen P, 2006, BOREAL ENVIRON RES, V11, P355
   Nabuurs GJ, 2003, GLOBAL CHANGE BIOL, V9, P152, DOI 10.1046/j.1365-2486.2003.00570.x
   Nilsson M, 2008, GLOBAL CHANGE BIOL, V14, P2317, DOI 10.1111/j.1365-2486.2008.01654.x
   Olefeldt D, 2013, HYDROL PROCESS, V27, P2280, DOI 10.1002/hyp.9358
   Olefeldt D, 2012, GEOPHYS RES LETT, V39, DOI 10.1029/2011GL050355
   OSPAR, 2013, OSPAR CONTR PART RID, P77
   Pan YD, 2011, SCIENCE, V333, P988, DOI 10.1126/science.1201609
   Paustian K, 2000, BIOGEOCHEMISTRY, V48, P147, DOI 10.1023/A:1006271331703
   Peltoniemi M, 2004, GLOBAL CHANGE BIOL, V10, P2078, DOI 10.1111/j.1365-2486.2004.00881.x
   Peltoniemi M, 2006, FOREST ECOL MANAG, V232, P75, DOI 10.1016/j.foreco.2006.05.045
   Petersson H, 2006, SCAND J FOREST RES, V21, P84, DOI 10.1080/14004080500486864
   POST WM, 1982, NATURE, V298, P156, DOI 10.1038/298156a0
   Räike A, 2012, SCI TOTAL ENVIRON, V435, P188, DOI 10.1016/j.scitotenv.2012.06.111
   Randerson JT, 2002, ECOL APPL, V12, P937, DOI 10.1890/1051-0761(2002)012[0937:NEPACM]2.0.CO;2
   Rantakari M, 2010, SCI TOTAL ENVIRON, V408, P1649, DOI 10.1016/j.scitotenv.2009.12.025
   Rantakari M, 2008, BIOGEOCHEMISTRY, V91, P151, DOI 10.1007/s10533-008-9266-8
   Raymond PA, 2001, NATURE, V409, P497, DOI 10.1038/35054034
   Rognstad O, 2012, STAT NORWAY
   Roulet NT, 2007, GLOBAL CHANGE BIOL, V13, P397, DOI 10.1111/j.1365-2486.2006.01292.x
   Sagerfors J, 2008, J GEOPHYS RES-BIOGEO, V113, DOI 10.1029/2006JG000306
   Schimel D, 2007, P NATL ACAD SCI USA, V104, P18353, DOI 10.1073/pnas.0709331104
   Schulze ED, 2009, NAT GEOSCI, V2, P842, DOI 10.1038/ngeo686
   Sitch S, 2008, GLOBAL CHANGE BIOL, V14, P2015, DOI 10.1111/j.1365-2486.2008.01626.x
   Sitch S, 2003, GLOBAL CHANGE BIOL, V9, P161, DOI 10.1046/j.1365-2486.2003.00569.x
   Skarbovik E, 2009, RIVERINE INPUTS DIRE, P75
   Skarbovik E, 2013, RIVERINE INPUTS DIRE, V6584-2012, P67
   Sobek S, 2003, GLOBAL CHANGE BIOL, V9, P630, DOI 10.1046/j.1365-2486.2003.00619.x
   Speed JDM, 2014, ECOSYSTEMS, V17, P1138, DOI 10.1007/s10021-014-9784-2
   Thomas RQ, 2010, NAT GEOSCI, V3, P13, DOI 10.1038/NGEO721
   Tommervik H, 2009, FOREST ECOL MANAG, V257, P244, DOI 10.1016/j.foreco.2008.08.038
   Tomter SM, 2010, NATIONAL FOREST INVENTORIES: PATHWAYS FOR COMMON REPORTING, P411, DOI 10.1007/978-90-481-3233-1_26
   Tranvik LJ, 2009, LIMNOL OCEANOGR, V54, P2298, DOI 10.4319/lo.2009.54.6_part_2.2298
   Turunen J, 2002, HOLOCENE, V12, P69, DOI 10.1191/0959683602hl522rp
   Vuorenmaa J, 2006, SCI TOTAL ENVIRON, V365, P47, DOI 10.1016/j.scitotenv.2006.02.038
   Wallin MB, 2013, GLOBAL CHANGE BIOL, V19, P785, DOI 10.1111/gcb.12083
   West TO, 2002, SOIL SCI SOC AM J, V66, P1930, DOI 10.2136/sssaj2002.1930
   White M. A., 2000, EARTH INTERACT, V4, P1
   Wilson D, 2010, J HYDROL, V394, P334, DOI 10.1016/j.jhydrol.2010.09.010
   Worrall F, 2005, HYDROL PROCESS, V19, P1791, DOI 10.1002/hyp.5635
   Yu ZC, 2012, BIOGEOSCIENCES, V9, P4071, DOI 10.5194/bg-9-4071-2012
NR 126
TC 27
Z9 28
U1 2
U2 132
PU SPRINGER
PI DORDRECHT
PA VAN GODEWIJCKSTRAAT 30, 3311 GZ DORDRECHT, NETHERLANDS
SN 0168-2563
EI 1573-515X
J9 BIOGEOCHEMISTRY
JI Biogeochemistry
PD MAR
PY 2015
VL 123
IS 1-2
BP 147
EP 173
DI 10.1007/s10533-014-0060-5
PG 27
WC Environmental Sciences; Geosciences, Multidisciplinary
WE Science Citation Index Expanded (SCI-EXPANDED)
SC Environmental Sciences & Ecology; Geology
GA CC9GC
UT WOS:000350675300010
DA 2023-11-17
ER

PT J
AU Callesen, I
   Braendholt, A
   Schrumpf, M
   Vesterdal, L
   Magnussen, A
   Vorenhout, M
   Larsen, KS
AF Callesen, Ingeborg
   Braendholt, Andreas
   Schrumpf, Marion
   Vesterdal, Lars
   Magnussen, Andreas
   Vorenhout, Michel
   Larsen, Klaus Steenberg
TI A High-Resolution Digital Elevation Model in Combination With Water
   Table Depth and Continuous Soil Redox Potential Measurements Explain
   Soil Respiration and Soil Carbon Stocks at the ICOS Site Soro
SO FRONTIERS IN FORESTS AND GLOBAL CHANGE
LA English
DT Article
DE wet mineral soil; relief; legacy SOC data; spatial accuracy; kyoto
   protocol; redox potential; digital elevation model
ID FOREST SOILS; DANISH; TEMPERATURE; NITROGEN; FLUXES; PEAT; CO2
AB Quantification of activity data and emission factors for carbon (C) in inland wetland mineral soils (IWMS) lack suitable low cost indicators for key soil C processes in temperate forests. In a beech (Fagus sylvatica L.) forest near Soro, Denmark, SOC stocks and the risk of losing pre-drainage legacy SOC were studied using a digital elevation model (0.4 m resolution), redox potential and soil respiration measurements. The results were compared with a digitized legacy soil map used in the national GHG reporting to UNFCCC. In upland, flat and sloping terrain, an aerobic soil environment (Eh > 400 mV) prevailed throughout most of the year, but in a peat-filled topographic depression (TD) anaerobic conditions (Eh < 400 mV) fully or sporadically occurred in the growing season, controlled by the ditching-affected water table. The relief included SOC rich TDs making up 18.9% of the area based on the "Filled sink" algorithm (Saga GIS). In contrast, the peat cover on the legacy soil map was 8.2%. Furthermore, the mapped peat polygons were offset from the TDs defined by the DEM. The SOC stocks at 0-40 cm depth outside TDs (least squares mean 8.4 +/- sem 0.3 kg C m(-2)) were significantly lower than within TDs (11.9 +/- sem 0.5 kg C m(-2)). Average annual soil respiration increased linearly with the SOC stock by 0.06 kg C per kg SOC up to a SOC stock of 11 kg C m(-2) to 20 cm depth, and a SOC loss of 0.23 +/- se 0.10 kg C m(-2) yr(-1) was indicated inside the TD areas, close to the IPCC estimate of 0.26 kg C m(-2) yr(-1) for drained organic soils under forest. Our results show that continuous sensor-based monitoring of redox potential and shallow water tables linked with high-resolution DEMs offer the possibility to estimate the spatial extent of inland wetland mineral soils and their status as aerobic or anaerobic as indicated by iron rods with higher accuracy than previously. This underpins the potential use of such data for activity data mapping in Tier 3 greenhouse gas reporting.
C1 [Callesen, Ingeborg; Vesterdal, Lars; Larsen, Klaus Steenberg] Univ Copenhagen, Dept Geosci & Nat Resource Management, Frederiksberg, Denmark.
   [Braendholt, Andreas] Tech Univ Denmark, DTU Environm, Lyngby, Denmark.
   [Schrumpf, Marion] Max Planck Inst Biogeochem, Dept Biogeochem Integrat, Jena, Germany.
   [Magnussen, Andreas] Cperf Aps, Holte, Denmark.
   [Vorenhout, Michel] Univ Amsterdam, Freshwater & Marine Ecol IBED FAME, Amsterdam, Netherlands.
C3 University of Copenhagen; Technical University of Denmark; Max Planck
   Society; University of Amsterdam
RP Callesen, I (通讯作者)，Univ Copenhagen, Dept Geosci & Nat Resource Management, Frederiksberg, Denmark.
EM ica@ign.ku.dk
RI Schrumpf, Marion/C-1671-2013; Vesterdal, Lars/D-5227-2011; Larsen, Klaus
   Steenberg/C-7549-2015
OI Vesterdal, Lars/0000-0003-0309-3735; Callesen,
   Ingeborg/0000-0001-5729-8686; Larsen, Klaus
   Steenberg/0000-0002-1421-6182; Schrumpf, Marion/0000-0003-4219-4125
FU Danish Council for Independent Research \ Natural Sciences [DFF -
   1323-00182]; Danish Innovation Fund; FACCE ERAGAS [project INVENT,
   2017-2020] [7108-00003b]
FX The project gratefully acknowledges funding from the Danish Council for
   Independent Research vertical bar Natural Sciences (DFF - 1323-00182).
   [Project 2013-2016: Partitioning forest ecosystem respiration by
   application of novel isotope laser spectroscopy, PI Kim Pilegaard and
   Andreas Ibrom, DTU https://www.icos-cp.eu/] and from the Danish
   Innovation Fund and FACCE ERAGAS [project INVENT, 2017-2020 I reference
   7108-00003b].
CR [Anonymous], 2014, 2013 SUPPLEMENT 2006
   [Anonymous], 2015, DANM HOJD
   [Anonymous], 1999, SOIL TAX BAS SYST SO
   [Anonymous], 2006, AGR FORESTRY OTHER L
   Brændholt A, 2018, AGR FOREST METEOROL, V252, P88, DOI 10.1016/j.agrformet.2018.01.012
   Breuning-Madsen H., 1992, DANSKE JORDKLASSIFIC
   Buol S. W., 1997, SOIL GENESIS CLASSIF
   Callesen Ingeborg, 2015, Geoderma Regional, V5, P169, DOI 10.1016/j.geodrs.2015.06.003
   Christiansen JR, 2012, FOREST ECOL MANAG, V284, P185, DOI 10.1016/j.foreco.2012.07.048
   Davidson EA, 1998, GLOBAL CHANGE BIOL, V4, P217, DOI 10.1046/j.1365-2486.1998.00128.x
   Ellenberg H, 1992, SCRIPTA GEOBOTANICA, V18, DOI DOI 10.15468/TPNGMA
   Fiedler S, 2007, ADV AGRON, V94, P1, DOI 10.1016/S0065-2113(06)94001-2
   Greve MH, 2014, SOIL SCI, V179, P250, DOI 10.1097/SS.0000000000000066
   Hall SJ, 2015, BIOGEOCHEMISTRY, V125, P149, DOI 10.1007/s10533-015-0120-5
   Hasselquist EM, 2018, AMBIO, V47, P546, DOI 10.1007/s13280-017-0984-9
   Husson O, 2013, PLANT SOIL, V362, P389, DOI 10.1007/s11104-012-1429-7
   IPCC, 2003, GOOD PRACTICE GUIDAN
   Ivanovs J., 2018, Agronomy Research, V16, P2049, DOI 10.15159/AR.18.192
   Jakobsen P. R., 2015, 201530 GEUS GEOL SUR
   Jauhiainen J., 2019, BIOGEOSCI DIS, V2019, P1, DOI [10.5194/bg-2019-261, DOI 10.5194/BG-2019-261]
   Jenny H., 1941, FACTORS SOIL FORMATI
   Jungkunst HF, 2008, SOIL BIOL BIOCHEM, V40, P2047, DOI 10.1016/j.soilbio.2008.04.015
   Jungkunst HF, 2005, Z GEOMORPHOL, V49, P529
   Lovett G, 2006, ECOSYSTEMS, V9, P152, DOI 10.1007/s10021-005-0036-3
   McKenzie NJ, 1999, GEODERMA, V89, P67, DOI 10.1016/S0016-7061(98)00137-2
   Mettrop IS, 2014, SOIL BIOL BIOCHEM, V68, P317, DOI 10.1016/j.soilbio.2013.10.023
   Nielsen O.-K., 2020, 372 DCE AARH U
   Nord-Larsen T, 2017, FOREST RESOURCE MAP
   Ostergard, 2000, THESIS
   Pilegaard K, 2011, AGR FOREST METEOROL, V151, P934, DOI 10.1016/j.agrformet.2011.02.013
   Planchon O, 2002, CATENA, V46, P159, DOI 10.1016/S0341-8162(01)00164-3
   Rossiter DG, 2018, GEODERMA, V324, P131, DOI 10.1016/j.geoderma.2018.03.009
   Schrumpf M, 2011, BIOGEOSCIENCES, V8, P1193, DOI 10.5194/bg-8-1193-2011
   Staelens J, 2003, CAN J FOREST RES, V33, P201, DOI 10.1139/X02-174
   Strand LT, 2016, CAN J FOREST RES, V46, P1459, DOI 10.1139/cjfr-2015-0467
   The Royal Danish Academy of Sciences Letters, 2007, OV VID SELSK KORT DA
   Vaughan KL, 2009, SOIL SCI SOC AM J, V73, P663, DOI 10.2136/sssaj2007.0346
   Vejre H, 2003, SOIL SCI SOC AM J, V67, P335, DOI 10.2136/sssaj2003.0335
   Vorenhout M, 2011, INT J ENVIRON AN CH, V91, P801, DOI 10.1080/03067319.2010.535123
   Wang HJ, 2015, NAT CLIM CHANGE, V5, P584, DOI 10.1038/nclimate2643
   Webster KL, 2014, SOIL SCI SOC AM J, V78, P1097, DOI 10.2136/sssaj2013.10.0436
   Wu J, 2013, AGR FOREST METEOROL, V181, P94, DOI 10.1016/j.agrformet.2013.07.012
NR 42
TC 0
Z9 0
U1 5
U2 16
PU FRONTIERS MEDIA SA
PI LAUSANNE
PA AVENUE DU TRIBUNAL FEDERAL 34, LAUSANNE, CH-1015, SWITZERLAND
EI 2624-893X
J9 FRONT FOR GLOB CHANG
JI Front. For. Glob. Change
PD JAN 18
PY 2021
VL 3
AR 563355
DI 10.3389/ffgc.2020.563355
PG 16
WC Ecology; Forestry
WE Science Citation Index Expanded (SCI-EXPANDED)
SC Environmental Sciences & Ecology; Forestry
GA QA4WU
UT WOS:000613445900001
OA gold, Green Published
DA 2023-11-17
ER

PT J
AU Mander, Ü
   Maddison, M
   Soosaar, K
   Koger, H
   Teemusk, A
   Truu, J
   Well, R
   Sebilo, M
AF Mander, Uelo
   Maddison, Martin
   Soosaar, Kaido
   Koger, Helen
   Teemusk, Alar
   Truu, Jaak
   Well, Reinhard
   Sebilo, Mathieu
TI The impact of a pulsing water table on wastewater purification and
   greenhouse gas emission in a horizontal subsurface flow constructed
   wetland
SO ECOLOGICAL ENGINEERING
LA English
DT Article; Proceedings Paper
CT 5th International Symposium on Wetland Pollutant Dynamics and Control
   (WETPOL)
CY OCT 13-17, 2013
CL Nantes, FRANCE
DE Carbon dioxide; Methane; N2O isotopologues and isotopomers; Nitrogen
   cycle; Nitrous oxide; Total nitrogen; TOC; Total phosphorus
ID NITROUS-OXIDE PRODUCTION; METHANE EMISSIONS; ISOTOPOMER RATIOS;
   DUAL-ISOTOPE; N2O; DENITRIFICATION; SOIL; HYDROLOGY; BIOGEOCHEMISTRY;
   NITRIFICATION
AB Artificial pulsing of water table is often used in horizontal subsurface flow (HSSF) constructed wetlands (CW) to enhance removal of BOD, COD, NH4 and total N utilization by bacteria. In 2008-2010 and during the experimental session in October-November 2012 we studied the impact of a fluctuating water table on the water purification efficiency and GHG emissions in the 216 m(2) HSSF bed of a hybrid CW commissioned in 2002 in Paistu, Estonia. For comparison, water purification data from a previous study (Oovel et al., 2007) have been used. Isotopologue studies have been conducted in order to distinguish between denitrification and nitrification as source processes of N2O. Short-term (one month) and short-range (up to 35 cm) fluctuations in the water table enhanced CO2 and N2O emission whereas the median values varied from 0.5 to 246 mu g CH4-Cm (2)h (1) and 1.5 to 8.3 mu g N2O-Nm (2)h (1), respectively. There was a significant (p < 0.05) negative correlation between water table depth and CO2 (R-2 = 0.53) and N2O (R-2 = 0.35) emissions. Due to the plant cover disturbance in the outflow section of the HSSF bed, CH4 emission did not show any significant difference between the high and low water table phase, and the correlation between water table depth and CH4 emission was positive. The impact of pulsing water table on water purification was minor: high water table enhanced the TOC removal and inhibited the TN removal, whereas the TP concentrations showed remarkable variations but no significant differences between the inflow and outflow values. Likewise, pH and dissolved O-2 values, and NH4+-N removal were not significantly influenced by water table manipulations. The value of delta(NN2O)-N-15-N-bulk, delta O-18-N2O and site preference (SP) of N2O in water samples varied from -2 to 32 parts per thousand, between 41 and 78 parts per thousand, and from 15 to 41 parts per thousand, respectively. There was a significant positive correlation between the delta O-18-N2O vs SPN2O values (R-2 = 0.77). This correlation, the range of isotopologue values and relatively low N2O emission corroborate that the main source of N2O fluxes in the studied HSSF CW bed is denitrification. (C) 2014 Elsevier B.V. All rights reserved.
C1 [Mander, Uelo; Maddison, Martin; Soosaar, Kaido; Koger, Helen; Teemusk, Alar; Truu, Jaak] Univ Tartu, Inst Ecol & Earth Sci, EE-51014 Tartu, Estonia.
   [Mander, Uelo] Natl Res Inst Sci & Technol Environm & Agr Irstea, Hydrosyst & Bioproc Res Unit, F-92761 Antony, France.
   [Well, Reinhard] Thunen Inst Climate Smart Agr, D-38116 Braunschweig, Germany.
   [Sebilo, Mathieu] Univ Paris 06, CNRS, IEESP, F-75252 Paris 05, France.
C3 University of Tartu; Tartu University Institute of Ecology & Earth
   Sciences; Universite Paris Saclay; AgroParisTech; INRAE; Johann Heinrich
   von Thunen Institute; Centre National de la Recherche Scientifique
   (CNRS); Sorbonne Universite
RP Mander, Ü (通讯作者)，Univ Tartu, Inst Ecol & Earth Sci, EE-51014 Tartu, Estonia.
EM ulo.mander@ut.ee
RI Well, Reinhard/U-4658-2018; Mander, Ülo/H-3228-2015; Truu,
   Jaak/H-1323-2015; SEBILO, Mathieu/AAG-5983-2019
OI Mander, Ülo/0000-0003-2340-6989; Truu, Jaak/0000-0003-1818-6678; SEBILO,
   Mathieu/0000-0002-3118-7416; Teemusk, Alar/0000-0002-8848-717X; Soosaar,
   Kaido/0000-0002-1261-6326
FU IAEA's Coordinated Research Project (CRP); Ministry of Education and
   Science of Estonia [SF0180127s08]; Estonian Research Council [IUT2-16];
   EU through European Regional Development Fund (Centre of Excellence
   ENVIRON)
FX This study was supported by the IAEA's Coordinated Research Project
   (CRP) on "Strategic placement and area-wide evaluation of water
   conservation zones in agricultural catchments for biomass production,
   water quality and food security", the Ministry of Education and Science
   of Estonia (grant SF0180127s08), the Estonian Research Council (grant
   IUT2-16); and the EU through the European Regional Development Fund
   (Centre of Excellence ENVIRON).
CR Altor AE, 2008, WETLANDS, V28, P423, DOI 10.1672/07-98.1
   Altor AE, 2006, ECOL ENG, V28, P224, DOI 10.1016/j.ecoleng.2006.06.006
   [Anonymous], ASA SPEC PUBL
   [Anonymous], 2007, WETLANDS
   [Anonymous], ECOL ENG IN PRESS
   [Anonymous], 2007, CLIMATE CHANGE 2007
   APHA (American Public Health Association) American Water Works Association and Water Pollution Control Association, 1989, STANDARD METHODS EXA
   Arp DJ, 2003, CRIT REV BIOCHEM MOL, V38, P471, DOI 10.1080/10409230390267446
   Bol R, 2003, RAPID COMMUN MASS SP, V17, P2550, DOI 10.1002/rcm.1223
   Brix H, 1997, WATER SCI TECHNOL, V35, P11, DOI 10.1016/S0273-1223(97)00047-4
   Cardenas LM, 2007, ATMOS ENVIRON, V41, P7096, DOI 10.1016/j.atmosenv.2007.04.055
   Colliver BB, 2000, BIOTECHNOL ADV, V18, P219, DOI 10.1016/S0734-9750(00)00035-5
   Crowley TJ, 2000, SCIENCE, V289, P270, DOI 10.1126/science.289.5477.270
   Fink DF, 2007, ECOL ENG, V30, P93, DOI 10.1016/j.ecoleng.2006.08.008
   García J, 2010, CRIT REV ENV SCI TEC, V40, P561, DOI 10.1080/10643380802471076
   García-Lledó A, 2011, WATER RES, V45, P5621, DOI 10.1016/j.watres.2011.08.025
   Hernandez ME, 2007, ECOL ENG, V30, P78, DOI 10.1016/j.ecoleng.2007.01.015
   Hernandez ME, 2006, WETLANDS, V26, P862, DOI 10.1672/0277-5212(2006)26[862:IOHPFF]2.0.CO;2
   Jia WL, 2011, ECOL ENG, V37, P1815, DOI 10.1016/j.ecoleng.2011.06.019
   Jinuntuya-Nortman M, 2008, SOIL BIOL BIOCHEM, V40, P2273, DOI 10.1016/j.soilbio.2008.05.016
   Kadlec RH, 1996, TREATMENT WETLANDS, P893
   Knowles R., 1992, MICROBIOL REV, V70, P43
   Koba K, 2009, GEOCHIM COSMOCHIM AC, V73, P3115, DOI 10.1016/j.gca.2009.03.022
   Köster JR, 2013, RAPID COMMUN MASS SP, V27, P2363, DOI 10.1002/rcm.6699
   Langergraber G, 2008, WATER SCI TECHNOL, V57, P1881, DOI 10.2166/wst.2008.319
   LASHOF DA, 1990, NATURE, V344, P529, DOI 10.1038/344529a0
   Mander Ü, 2003, WATER SCI TECHNOL, V48, P135, DOI 10.2166/wst.2003.0301
   Mander Ü, 2008, SCI TOTAL ENVIRON, V404, P343, DOI 10.1016/j.scitotenv.2008.03.014
   Mander Ü, 2014, ECOL ENG, V72, P103, DOI 10.1016/j.ecoleng.2013.05.004
   Mander Ü, 2014, ECOL ENG, V66, P19, DOI 10.1016/j.ecoleng.2013.12.006
   Mander Ü, 2011, WETLANDS, V31, P1023, DOI 10.1007/s13157-011-0218-z
   Mothet A, 2013, ENVIRON CHEM, V10, P281, DOI 10.1071/EN13021
   Nahlik AM, 2008, J ENVIRON QUAL, V37, P1634, DOI 10.2134/jeq2007.0116
   Nurk K, 2005, J ENVIRON SCI HEAL A, V40, P1201, DOI 10.1081/ESE-200055659
   Öövel M, 2007, ECOL ENG, V29, P17, DOI 10.1016/j.ecoleng.2006.07.010
   Reddy K. R., 2008, Biogeochemistry of wetlands: science and applications
   ROBERTSON GP, 1987, SOIL BIOL BIOCHEM, V19, P187, DOI 10.1016/0038-0717(87)90080-0
   Spieles DJ, 2000, ECOL ENG, V14, P77
   Stieglmeier M, 2014, ISME J, V8, P1135, DOI 10.1038/ismej.2013.220
   Sutka RL, 2006, APPL ENVIRON MICROB, V72, P638, DOI 10.1128/AEM.72.1.638-644.2006
   Toyoda S, 1999, ANAL CHEM, V71, P4711, DOI 10.1021/ac9904563
   Toyoda S, 2011, GLOBAL BIOGEOCHEM CY, V25, DOI 10.1029/2009GB003769
   Truu M, 2009, SCI TOTAL ENVIRON, V407, P3958, DOI 10.1016/j.scitotenv.2008.11.036
   Vymazal J, 2003, WATER SCI TECHNOL, V48, P143, DOI 10.2166/wst.2003.0304
   Well R, 2005, J GEOPHYS RES-BIOGEO, V110, DOI 10.1029/2005JG000044
   Well R, 2009, J GEOPHYS RES-BIOGEO, V114, DOI 10.1029/2008JG000804
   Well R, 2012, GEOCHIM COSMOCHIM AC, V90, P265, DOI 10.1016/j.gca.2012.04.045
   Weymann D, 2008, BIOGEOSCIENCES, V5, P1215, DOI 10.5194/bg-5-1215-2008
   Wrage N, 2001, SOIL BIOL BIOCHEM, V33, P1723, DOI 10.1016/S0038-0717(01)00096-7
   Wunderlin P, 2013, ENVIRON SCI TECHNOL, V47, P1339, DOI 10.1021/es303174x
NR 50
TC 27
Z9 35
U1 9
U2 127
PU ELSEVIER SCIENCE BV
PI AMSTERDAM
PA PO BOX 211, 1000 AE AMSTERDAM, NETHERLANDS
SN 0925-8574
EI 1872-6992
J9 ECOL ENG
JI Ecol. Eng.
PD JUL
PY 2015
VL 80
SI SI
BP 69
EP 78
DI 10.1016/j.ecoleng.2014.09.075
PG 10
WC Ecology; Engineering, Environmental; Environmental Sciences
WE Science Citation Index Expanded (SCI-EXPANDED); Conference Proceedings Citation Index - Science (CPCI-S)
SC Environmental Sciences & Ecology; Engineering
GA CI9ZW
UT WOS:000355131600008
DA 2023-11-17
ER

PT J
AU Hayman, GD
   Comyn-Platt, E
   Huntingford, C
   Harper, AB
   Powell, T
   Cox, PM
   Collins, W
   Webber, C
   Lowe, J
   Sitch, S
   House, JI
   Doelman, JC
   van Vuuren, DP
   Chadburn, SE
   Burke, E
   Gedney, N
AF Hayman, Garry D.
   Comyn-Platt, Edward
   Huntingford, Chris
   Harper, Anna B.
   Powell, Tom
   Cox, Peter M.
   Collins, William
   Webber, Christopher
   Lowe, Jason
   Sitch, Stephen
   House, Joanna, I
   Doelman, Jonathan C.
   van Vuuren, Detlef P.
   Chadburn, Sarah E.
   Burke, Eleanor
   Gedney, Nicola
TI Regional variation in the effectiveness of methane-based and land-based
   climate mitigation options
SO EARTH SYSTEM DYNAMICS
LA English
DT Article
ID ENVIRONMENT SIMULATOR JULES; IMPROVED REPRESENTATION; MODEL DESCRIPTION;
   EMISSION BUDGETS; BIOMASS ENERGY; CARBON; DYNAMICS; IMPACTS; WETLAND;
   DEMAND
AB Scenarios avoiding global warming greater than 1.5 or 2 degrees C, as stipulated in the Paris Agreement, may require the combined mitigation of anthropogenic greenhouse gas emissions alongside enhancing negative emissions through approaches such as afforestation-reforestation (AR) and biomass energy with carbon capture and storage (BECCS). We use the JULES land surface model coupled to an inverted form of the IMOGEN climate emulator to investigate mitigation scenarios that achieve the 1.5 or 2 degrees C warming targets of the Paris Agreement. Specifically, within this IMOGEN-JULES framework, we focus on and characterise the global and regional effectiveness of land-based (BECCS and/or AR) and anthropogenic methane (CH4) emission mitigation, separately and in combination, on the anthropogenic fossil fuel carbon dioxide (CO2) emission budgets (AFFEBs) to 2100. We use consistent data and socio-economic assumptions from the IMAGE integrated assessment model for the second Shared Socioeconomic Pathway (SSP2). The analysis includes the effects of the methane and carbon-climate feedbacks from wetlands and permafrost thaw, which we have shown previously to be significant constraints on the AFFEBs.
   Globally, mitigation of anthropogenic CH4 emissions has large impacts on the anthropogenic fossil fuel emission budgets, potentially offsetting (i.e. allowing extra) carbon dioxide emissions of 188-212 Gt C. This is because of (a) the reduction in the direct and indirect radiative forcing of methane in response to the lower emissions and hence atmospheric concentration of methane and (b) carbon-cycle changes leading to increased uptake by the land and ocean by CO2-based fertilisation. Methane mitigation is beneficial everywhere, particularly for the major CH4-emitting regions of India, the USA, and China. Land-based mitigation has the potential to offset 51100 Gt C globally, the large range reflecting assumptions and uncertainties associated with BECCS. The ranges for CH4 reduction and BECCS implementation are valid for both the 1.5 and 2 degrees C warming targets. That is the mitigation potential of the CH4 and of the land-based scenarios is similar for regardless of which of the final stabilised warming levels society aims for. Further, both the effectiveness and the preferred land management strategy (i.e. AR or BECCS) have strong regional dependencies. Additional analysis shows extensive BECCS could adversely affect water security for several regions. Although the primary requirement remains mitigation of fossil fuel emissions, our results highlight the potential for the mitigation of CH4 emissions to make the Paris climate targets more achievable.
C1 [Hayman, Garry D.; Comyn-Platt, Edward; Huntingford, Chris] UK Ctr Ecol & Hydrol, Wallingford OX10 8BB, Oxon, England.
   [Harper, Anna B.; Cox, Peter M.; Chadburn, Sarah E.] Univ Exeter, Coll Engn Math & Phys Sci, Exeter EX4 4QF, Devon, England.
   [Powell, Tom; Sitch, Stephen] Univ Exeter, Coll Life & Environm Sci, Exeter EX4 4QF, Devon, England.
   [Collins, William; Webber, Christopher] Univ Reading, Dept Meteorol, Reading RG6 6BB, Berks, England.
   [Lowe, Jason] Univ Leeds, Sch Earth & Environm, Leeds LS2 9JT, W Yorkshire, England.
   [Lowe, Jason; Burke, Eleanor] Met Off Hadley Ctr, FitzRoy Rd, Exeter EX1 3PB, Devon, England.
   [House, Joanna, I] Univ Bristol, Cabot Inst Environm, Bristol BS8 1SS, Avon, England.
   [Doelman, Jonathan C.; van Vuuren, Detlef P.] Netherlands Environm Assessment Agcy PBL, Dept Climate Air & Energy, POB 30314, NL-2500 GH The Hague, Netherlands.
   [van Vuuren, Detlef P.] Univ Utrecht, Copernicus Inst Sustainable Dev, Heidelberglaan 2, NL-3584 CS Utrecht, Netherlands.
   [Gedney, Nicola] Met Off Hadley Ctr, Joint Ctr Hydrometeorol Res, Wallingford OX10 8BB, Oxon, England.
C3 UK Centre for Ecology & Hydrology (UKCEH); University of Exeter;
   University of Exeter; University of Reading; University of Leeds; Met
   Office - UK; Hadley Centre; University of Bristol; Utrecht University;
   Met Office - UK; Hadley Centre
RP Hayman, GD (通讯作者)，UK Ctr Ecol & Hydrol, Wallingford OX10 8BB, Oxon, England.
EM garr@ceh.ac.uk
RI Sitch, Stephen A/F-8034-2015; Collins, William/A-5895-2010; Lowe,
   Jason/GQI-4036-2022; Huntingford, Christopher/A-4307-2008; House,
   Joanna/B-6477-2016; Cox, Peter Michae;/B-3299-2012; van Vuuren,
   Detlef/A-4764-2009
OI Sitch, Stephen A/0000-0003-1821-8561; Collins,
   William/0000-0002-7419-0850; Huntingford,
   Christopher/0000-0002-5941-7770; House, Joanna/0000-0003-4576-3960; Cox,
   Peter Michae;/0000-0002-0679-2219; Doelman,
   Jonathan/0000-0002-6842-573X; Comyn-Platt, Edward/0000-0001-7821-4998;
   van Vuuren, Detlef/0000-0003-0398-2831; Harper, Anna/0000-0001-7294-6039
FU Natural Environment Research Council [NE/P015050/1, NE/P014909/1,
   NE/P014941/1, NE/N015746/1, NE/P019951/1]; Engineering and Physical
   Sciences Research Council [EP/N030141/1]; Research Council of Norway
   [235548]; Joint UK BEIS/Defra Met Office Hadley Centre Climate Programme
   [GA01101]; European Commission [CRESCENDO (641816)]; EPSRC
   [EP/N030141/1] Funding Source: UKRI; NERC [NE/P015050/1, NE/N015746/1,
   NE/P014941/1, NE/P014909/1, NE/P019951/1] Funding Source: UKRI
FX This research has been supported by the Natural Environment Research
   Council (grant nos. NE/P015050/1, NE/P014909/1, NE/P014941/1,
   NE/N015746/1, and NE/P019951/1), the Engineering and Physical Sciences
   Research Council (grant no. EP/N030141/1), the Research Council of
   Norway (grant no. 235548), the Joint UK BEIS/Defra Met Office Hadley
   Centre Climate Programme (grant no. GA01101), and the European
   Commission (grant no. CRESCENDO (641816)).
CR Anderson K, 2016, SCIENCE, V354, P182, DOI 10.1126/science.aah4567
   [Anonymous], **DATA OBJECT**, DOI DOI 10.5281/ZENODO.4620139
   [Anonymous], **DATA OBJECT**, DOI DOI 10.5281/ZENODO.4625977
   [Anonymous], 2019, GLOB BIOEN STAT 2019
   [Anonymous], **DATA OBJECT**, DOI DOI 10.5285/343885AF-0F5E-4062-88E1-A9E612F77779
   Best MJ, 2011, GEOSCI MODEL DEV, V4, P677, DOI 10.5194/gmd-4-677-2011
   Bijl DL, 2016, ENVIRON SCI POLICY, V55, P75, DOI 10.1016/j.envsci.2015.09.005
   Burke EJ, 2017, BIOGEOSCIENCES, V14, P3051, DOI 10.5194/bg-14-3051-2017
   Burke EJ, 2017, GEOSCI MODEL DEV, V10, P959, DOI 10.5194/gmd-10-959-2017
   Chadburn S, 2015, GEOSCI MODEL DEV, V8, P1493, DOI 10.5194/gmd-8-1493-2015
   Chadburn SE, 2020, GLOBAL BIOGEOCHEM CY, V34, DOI 10.1029/2020GB006678
   Clark DB, 2011, GEOSCI MODEL DEV, V4, P701, DOI 10.5194/gmd-4-701-2011
   Collins WJ, 2018, ENVIRON RES LETT, V13, DOI 10.1088/1748-9326/aab89c
   Comyn-Platt E, 2018, NAT GEOSCI, V11, P568, DOI 10.1038/s41561-018-0174-9
   Daioglou V, 2019, GLOBAL ENVIRON CHANG, V54, P88, DOI 10.1016/j.gloenvcha.2018.11.012
   Daioglou V, 2017, NAT CLIM CHANGE, V7, P920, DOI 10.1038/s41558-017-0006-8
   Doelman JC, 2018, GLOBAL ENVIRON CHANG, V48, P119, DOI 10.1016/j.gloenvcha.2017.11.014
   Etminan M, 2016, GEOPHYS RES LETT, V43, P12614, DOI 10.1002/2016GL071930
   Fajardy M, 2017, ENERG ENVIRON SCI, V10, P1389, DOI [10.1039/c7ee00465f, 10.1039/C7EE00465F]
   Field C. B., 2014, SPECIAL REPORT GLOBA, DOI [10.1017/cbo9780511976988.002, DOI 10.2833/9937]
   Fuss S, 2018, ENVIRON RES LETT, V13, DOI 10.1088/1748-9326/aabf9f
   Gasser T, 2018, NAT GEOSCI, V11, P830, DOI 10.1038/s41561-018-0227-0
   Gedney N, 2019, ENVIRON RES LETT, V14, DOI 10.1088/1748-9326/ab2726
   Gernaat DEHJ, 2015, GLOBAL ENVIRON CHANG, V33, P142, DOI 10.1016/j.gloenvcha.2015.04.010
   Goldewijk KK, 2011, GLOBAL ECOL BIOGEOGR, V20, P73, DOI 10.1111/j.1466-8238.2010.00587.x
   Harmsen M, 2020, CLIMATIC CHANGE, V163, P1409, DOI 10.1007/s10584-019-02437-2
   Harper AB, 2018, NAT COMMUN, V9, DOI 10.1038/s41467-018-05340-z
   Harper AB, 2016, GEOSCI MODEL DEV, V9, P2415, DOI 10.5194/gmd-9-2415-2016
   Heck V, 2018, NAT CLIM CHANGE, V8, P151, DOI 10.1038/s41558-017-0064-y
   Hoogwijk M, 2005, BIOMASS BIOENERG, V29, P225, DOI 10.1016/j.biombioe.2005.05.002
   Hoogwijk M, 2009, BIOMASS BIOENERG, V33, P26, DOI 10.1016/j.biombioe.2008.04.005
   Houghton JT, 2001, CLIMATE CHANGE 2001: THE SCIENTIFIC BASIS, P1
   Huntingford C, 2010, GEOSCI MODEL DEV, V3, P679, DOI 10.5194/gmd-3-679-2010
   Huntingford C, 2017, EARTH SYST DYNAM, V8, P617, DOI 10.5194/esd-8-617-2017
   Jones CD, 2011, GEOSCI MODEL DEV, V4, P543, DOI 10.5194/gmd-4-543-2011
   Krause A, 2017, BIOGEOSCIENCES, V14, P4829, DOI 10.5194/bg-14-4829-2017
   Le Quéré C, 2018, EARTH SYST SCI DATA, V10, P2141, DOI 10.5194/essd-10-2141-2018
   Li W, 2018, SCI DATA, V5, DOI 10.1038/sdata.2018.169
   McNorton J, 2016, GEOPHYS RES LETT, V43, P11433, DOI 10.1002/2016GL070649
   Melton JR, 2013, BIOGEOSCIENCES, V10, P753, DOI 10.5194/bg-10-753-2013
   Millar RJ, 2017, NAT GEOSCI, V10, P741, DOI [10.1038/NGEO3031, 10.1038/ngeo3031]
   Minx JC, 2018, ENVIRON RES LETT, V13, DOI 10.1088/1748-9326/aabf9b
   Myhre G, 2014, CLIMATE CHANGE 2013: THE PHYSICAL SCIENCE BASIS, P659
   O'Neill BC, 2017, GLOBAL ENVIRON CHANG, V42, P169, DOI 10.1016/j.gloenvcha.2015.01.004
   Oliver RJ, 2018, BIOGEOSCIENCES, V15, P4245, DOI 10.5194/bg-15-4245-2018
   Pirani A., 2018, GLOB WARM 1 5 C IPCC
   Postel SL, 1996, SCIENCE, V271, P785, DOI 10.1126/science.271.5250.785
   Riahi K, 2017, GLOBAL ENVIRON CHANG, V42, P153, DOI 10.1016/j.gloenvcha.2016.05.009
   Rogelj J, 2015, ENVIRON RES LETT, V10, DOI 10.1088/1748-9326/10/7/075001
   Rost S, 2008, WATER RESOUR RES, V44, DOI 10.1029/2007WR006331
   Saier MH, 2007, WATER AIR SOIL POLL, V181, P1, DOI 10.1007/s11270-007-9372-6
   Saunois M, 2020, EARTH SYST SCI DATA, V12, P1561, DOI 10.5194/essd-12-1561-2020
   Saunois M, 2016, EARTH SYST SCI DATA, V8, P697, DOI 10.5194/essd-8-697-2016
   Schuur EAG, 2015, NATURE, V520, P171, DOI 10.1038/nature14338
   Séférian R, 2018, ENVIRON RES LETT, V13, DOI 10.1088/1748-9326/aabcd7
   Shindell D, 2012, SCIENCE, V335, P183, DOI 10.1126/science.1210026
   Sitch S, 2007, NATURE, V448, P791, DOI 10.1038/nature06059
   Smith P, 2016, NAT CLIM CHANGE, V6, P42, DOI [10.1038/NCLIMATE2870, 10.1038/nclimate2870]
   Stehfest E, 2014, INTEGRATED ASSESSMEN
   Stohl A, 2015, ATMOS CHEM PHYS, V15, P10529, DOI 10.5194/acp-15-10529-2015
   Turetsky MR, 2014, GLOBAL CHANGE BIOL, V20, P2183, DOI 10.1111/gcb.12580
   UNFCC, 2015, FCCCCP2015L9, V27
   van Vuuren DP, 2018, NAT CLIM CHANGE, V8, P391, DOI 10.1038/s41558-018-0119-8
   van Vuuren DP, 2017, GLOBAL ENVIRON CHANG, V42, P237, DOI 10.1016/j.gloenvcha.2016.05.008
   Vaughan NE, 2018, ENVIRON RES LETT, V13, DOI 10.1088/1748-9326/aaaa02
   Vaughan NE, 2016, ENVIRON RES LETT, V11, DOI 10.1088/1748-9326/11/9/095003
   Yamagata Y, 2018, SUSTAIN SCI, V13, P301, DOI 10.1007/s11625-017-0522-5
   Zona D, 2016, P NATL ACAD SCI USA, V113, P40, DOI 10.1073/pnas.1516017113
NR 68
TC 5
Z9 5
U1 1
U2 19
PU COPERNICUS GESELLSCHAFT MBH
PI GOTTINGEN
PA BAHNHOFSALLEE 1E, GOTTINGEN, 37081, GERMANY
SN 2190-4979
EI 2190-4987
J9 EARTH SYST DYNAM
JI Earth Syst. Dynam.
PD MAY 5
PY 2021
VL 12
IS 2
BP 513
EP 544
DI 10.5194/esd-12-513-2021
PG 32
WC Geosciences, Multidisciplinary
WE Science Citation Index Expanded (SCI-EXPANDED); Social Science Citation Index (SSCI)
SC Geology
GA RZ3EI
UT WOS:000648480000001
OA Green Submitted, gold, Green Accepted
DA 2023-11-17
ER

PT J
AU Lee, SC
   Christen, A
   Black, AT
   Johnson, MS
   Jassal, RS
   Ketler, R
   Nesic, Z
   Merkens, M
AF Lee, Sung-Ching
   Christen, Andreas
   Black, Andrew T.
   Johnson, Mark S.
   Jassal, Rachhpal S.
   Ketler, Rick
   Nesic, Zoran
   Merkens, Markus
TI Annual greenhouse gas budget for a bog ecosystem undergoing restoration
   by rewetting
SO BIOGEOSCIENCES
LA English
DT Article
ID GLOBAL WARMING POTENTIALS; METHANE EMISSIONS; WATER-TABLE; CARBON
   BALANCE; NORTHERN PEATLANDS; CO2 EXCHANGE; ANNUAL CYCLE; TEMPERATE;
   WETLANDS; DIOXIDE
AB Many peatlands have been drained and harvested for peat mining, agriculture, and other purposes, which has turned them from carbon (C) sinks into C emitters. Rewetting of disturbed peatlands facilitates their ecological recovery and may help them revert to carbon dioxide (CO2) sinks. However, rewetting may also cause substantial emissions of the more potent greenhouse gas (GHG) methane (CH4). Our knowledge of the exchange of CO2 and CH4 following rewetting during restoration of disturbed peatlands is currently limited. This study quantifies annual fluxes of CO2 and CH4 in a disturbed and rewetted area located in the Burns Bog Ecological Conservancy Area in Delta, BC, Canada. Burns Bog is recognized as the largest raised bog ecosystem on North America's west coast. Burns Bog was substantially reduced in size and degraded by peat mining and agriculture. Since 2005, the bog has been declared a conservancy area, with restoration efforts focusing on rewetting disturbed ecosystems to recover Sphagnum and suppress fires. Using the eddy covariance (EC) technique, we measured year-round (16 June 2015 to 15 June 2016) turbulent fluxes of CO2 and CH4 from a tower platform in an area rewetted for the last 8 years. The study area, dominated by sedges and Sphagnum, experienced a varying water table position that ranged between 7.7 (inundation) and -26.5 cm from the surface during the study year. The annual CO2 budget of the rewetted area was -179 +/- 26.2 gCO(2)-Cm-2 yr(-1) (CO2 sink) and the annual CH4 budget was 17 +/- 1.0 gCH(4-)Cm(-2) yr(-1) (CH4 source). Gross ecosystem productivity (GEP) exceeded ecosystem respiration (R-e) during summer months (June-August), causing a net CO2 uptake. In summer, high CH4 emissions (121 mgCH(4)-Cm-2 day(-1)) were measured. In winter (December-February), while roughly equal magnitudes of GEP and R-e made the study area CO2 neutral, very low CH4 emissions (9 mgCH(4)-Cm-2 day(-1)) were observed. The key environmental factors controlling the seasonality of these exchanges were downwelling photosynthetically active radiation and 5 cm soil temperature. It appears that the high water table caused by ditch blocking suppressed R-e. With low temperatures in winter, CH4 emissions were more suppressed than R-e. Annual net GHG flux from CO2 and CH4 expressed in terms of CO2 equivalents (CO2 eq.) during the study period totalled -22 +/- 103.1 gCO(2) eq. m(-2) y(-1) (net CO2 eq. sink) and 1248 +/- 147.6 gCO(2) eq. m(-2) yr(-1) (net CO2 eq. source) by using 100- and 20-year global warming potential values, respectively. Consequently, the ecosystem was almost CO2 eq. neutral during the study period expressed on a 100-year time horizon but was a significant CO2 eq. source on a 20-year time horizon.
C1 [Lee, Sung-Ching; Christen, Andreas; Ketler, Rick; Nesic, Zoran] Univ British Columbia, Atmospher Sci Program, Dept Geog, Vancouver, BC, Canada.
   [Black, Andrew T.; Jassal, Rachhpal S.; Nesic, Zoran] Univ British Columbia, Fac Land & Food Syst, Vancouver, BC, Canada.
   [Johnson, Mark S.] Univ British Columbia, Inst Resources Environm & Sustainabil, Vancouver, BC, Canada.
   [Johnson, Mark S.] Univ British Columbia, Dept Earth Ocean & Atmospher Sci, Vancouver, BC, Canada.
   [Merkens, Markus] Metro Vancouver, Pk Planning & Environm Dept, Vancouver, BC, Canada.
C3 University of British Columbia; University of British Columbia;
   University of British Columbia; University of British Columbia
RP Lee, SC (通讯作者)，Univ British Columbia, Atmospher Sci Program, Dept Geog, Vancouver, BC, Canada.
EM sungching.lee@geog.ubc.ca
RI Lee, Sung-Ching/AAO-5945-2020; Christen, Andreas/I-6037-2012; Nesic,
   Zoran/C-9655-2015; Johnson, Mark S./B-4445-2008
OI Lee, Sung-Ching/0000-0002-2615-2040; Christen,
   Andreas/0000-0003-3864-1703; Nesic, Zoran/0000-0001-5728-513X; Johnson,
   Mark S./0000-0001-5070-7539; Black, Thomas Andrew/0000-0002-7494-9767
FU Metro Vancouver; UBC (PI: Christen); UBC Faculty of Graduate and
   Postdoctoral Studies; UBC Geography
FX This research was primarily funded through research contracts between
   Metro Vancouver and UBC (PI: Christen). Selected equipment was supported
   by the Canada Foundation for Innovation (Christen, Johnson) and NSERC
   RTI (Christen). Financial support through scholarships and training were
   provided by UBC Faculty of Graduate and Postdoctoral Studies and UBC
   Geography. We appreciate the substantial technical and logistical
   support by Joe Soluri (Metro Vancouver) in operating the site and
   scientific contributions and data provided by C. Reynolds (Metro
   Vancouver) and S. Howie (Delta, BC).
CR Abdalla M, 2016, ECOL EVOL, V6, P7080, DOI 10.1002/ece3.2469
   Anderson FE, 2016, J GEOPHYS RES-BIOGEO, V121, P777, DOI 10.1002/2015JG003083
   [Anonymous], TERRESTRIAL BIOSPHER
   [Anonymous], 2016 AGU FALL M SAN
   [Anonymous], DEV CROP SCI
   [Anonymous], ANN GREENHOUSE GAS B
   [Anonymous], 2015, PEATS SAKE WATER BAL
   [Anonymous], METHANE FLUX BOREAL
   [Anonymous], SOCIAL ENV INTERACTI
   [Anonymous], 2013, GEOPHYS MONOGRAPH SE
   [Anonymous], BURNS BOG EC REV PLA
   [Anonymous], P QUAL CONTR PROC TU
   [Anonymous], 2007, BURNS BOG EC CONS AR
   Aurela M, 2001, J GEOPHYS RES-ATMOS, V106, P1623, DOI 10.1029/2000JD900481
   Badiou P, 2011, WETL ECOL MANAG, V19, P237, DOI 10.1007/s11273-011-9214-6
   Barr AG, 2002, CAN J FOREST RES, V32, P813, DOI 10.1139/X01-131
   Bergamaschi P, 2007, J GEOPHYS RES-ATMOS, V112, DOI 10.1029/2006JD007268
   Bloom AA, 2010, SCIENCE, V327, P322, DOI 10.1126/science.1175176
   Bridgham SD, 2006, WETLANDS, V26, P889, DOI 10.1672/0277-5212(2006)26[889:TCBONA]2.0.CO;2
   Brown MG, 2014, J GEOPHYS RES-BIOGEO, V119, P826, DOI 10.1002/2013JG002576
   Campbell DI, 2014, AGR FOREST METEOROL, V192, P59, DOI 10.1016/j.agrformet.2014.03.003
   Christen A, 2016, MIRES PEAT, V17, DOI 10.19189/MaP.2015.OMB.207
   Christen A, 2011, ATMOS ENVIRON, V45, P6057, DOI 10.1016/j.atmosenv.2011.07.040
   Christensen TR, 2012, AMBIO, V41, P207, DOI 10.1007/s13280-012-0302-5
   Chu HS, 2014, J GEOPHYS RES-BIOGEO, V119, P722, DOI 10.1002/2013JG002520
   Ciais P, 2014, CLIMATE CHANGE 2013: THE PHYSICAL SCIENCE BASIS, P465
   Davidson EA, 2002, AGR FOREST METEOROL, V113, P21, DOI 10.1016/S0168-1923(02)00100-4
   DISE NB, 1993, J GEOPHYS RES-ATMOS, V98, P10583, DOI 10.1029/93JD00160
   Droesler Matthias, 2008, V203, P243
   EDWARDS NT, 1975, SOIL SCI SOC AM J, V39, P361, DOI 10.2136/sssaj1975.03615995003900020034x
   Ellis T, 2009, ECOL ENG, V35, P978, DOI 10.1016/j.ecoleng.2008.10.011
   Falge E, 2001, AGR FOREST METEOROL, V107, P43, DOI 10.1016/S0168-1923(00)00225-2
   FARQUHAR GD, 1980, PLANTA, V149, P78, DOI 10.1007/BF00386231
   Finér L, 1998, PLANT SOIL, V201, P27, DOI 10.1023/A:1004373822354
   Flanagan LB, 2011, GLOBAL CHANGE BIOL, V17, P2271, DOI 10.1111/j.1365-2486.2010.02378.x
   Foken T., 2004, HDB MICROMETEOROLOGY, DOI DOI 10.1007/s00484-013-0653-z
   Fortuniak K, 2017, AGR FOREST METEOROL, V232, P306, DOI 10.1016/j.agrformet.2016.08.023
   Frolking S, 2007, GLOBAL CHANGE BIOL, V13, P1079, DOI 10.1111/j.1365-2486.2007.01339.x
   Fuglestvedt JS, 2000, GEOPHYS RES LETT, V27, P409, DOI 10.1029/1999GL010939
   Gaveau DLA, 2014, SCI REP-UK, V4, DOI 10.1038/srep06112
   Godwin CM, 2013, J GEOPHYS RES-BIOGEO, V118, P994, DOI 10.1002/jgrg.20082
   Goodrich JP, 2015, J GEOPHYS RES-BIOGEO, V120, P819, DOI 10.1002/2014JG002844
   Griffis TJ, 2003, AGR FOREST METEOROL, V117, P53, DOI 10.1016/S0168-1923(03)00023-6
   Heathwaite A.L., 1993, MIRES PROCESS EXPLOI
   Hebda R.J., 2000, BURNS BOG ECOSYSTEM
   Helfter C, 2015, BIOGEOSCIENCES, V12, P1799, DOI 10.5194/bg-12-1799-2015
   Hendriks DMD, 2007, BIOGEOSCIENCES, V4, P411, DOI 10.5194/bg-4-411-2007
   Herbst M, 2013, BIOGEOSCIENCES, V10, P39, DOI 10.5194/bg-10-39-2013
   Herbst M, 2011, AGR FOREST METEOROL, V151, P841, DOI 10.1016/j.agrformet.2011.02.002
   Howie SA, 2009, CAN WATER RESOUR J, V34, P381, DOI 10.4296/cwrj3404381
   Humphreys ER, 2014, ARCT ANTARCT ALP RES, V46, P103, DOI 10.1657/1938-4246.46.1.103
   IPCC (Intergovernmental Panel on Climate Change), 2014, CONTRIBUTION WORKING, P1, DOI [10.1017/CBO9781107415379, DOI 10.1017/CBO9781107415379]
   Jackowicz-Korczynski M, 2010, J GEOPHYS RES-BIOGEO, V115, DOI 10.1029/2008JG000913
   Järveoja J, 2016, BIOGEOSCIENCES, V13, P2637, DOI 10.5194/bg-13-2637-2016
   Joosten H., 2012, PEATLANDS GUIDANCE C
   Juszczak R, 2013, PLANT SOIL, V366, P505, DOI 10.1007/s11104-012-1441-y
   Juutinen S, 2004, J GEOPHYS RES-ATMOS, V109, DOI 10.1029/2004JD004782
   Karki S, 2016, GCB BIOENERGY, V8, P969, DOI 10.1111/gcbb.12334
   Kleinen T, 2010, GEOPHYS RES LETT, V37, DOI 10.1029/2009GL041391
   Kljun N, 2006, ECOSYSTEMS, V9, P1128, DOI 10.1007/s10021-005-0082-x
   Knorr KH, 2009, GEODERMA, V153, P379, DOI 10.1016/j.geoderma.2009.08.023
   Knox SH, 2015, GLOBAL CHANGE BIOL, V21, P750, DOI 10.1111/gcb.12745
   Koehler AK, 2011, GLOBAL CHANGE BIOL, V17, P309, DOI 10.1111/j.1365-2486.2010.02180.x
   Koh HS, 2009, HYDROBIOLOGIA, V630, P271, DOI 10.1007/s10750-009-9821-x
   Komulainen VM, 1999, J APPL ECOL, V36, P634, DOI 10.1046/j.1365-2664.1999.00430.x
   Kormann R, 2001, BOUND-LAY METEOROL, V99, P207, DOI 10.1023/A:1018991015119
   Krishnan P, 2006, AGR FOREST METEOROL, V139, P208, DOI 10.1016/j.agrformet.2006.07.002
   Krishnan P, 2009, J GEOPHYS RES-BIOGEO, V114, DOI 10.1029/2008JG000912
   Kroon PS, 2010, EUR J SOIL SCI, V61, P773, DOI 10.1111/j.1365-2389.2010.01273.x
   Lafleur PM, 2005, HYDROL PROCESS, V19, P3533, DOI 10.1002/hyp.5842
   Lafleur PM, 2001, J GEOPHYS RES-ATMOS, V106, P3071, DOI 10.1029/2000JD900588
   Lai DYF, 2014, ATMOS ENVIRON, V89, P249, DOI 10.1016/j.atmosenv.2014.02.034
   Lal R, 2008, PHILOS T R SOC B, V363, P815, DOI 10.1098/rstb.2007.2185
   Lehner B, 2004, J HYDROL, V296, P1, DOI 10.1016/j.jhydrol.2004.03.028
   Levy PE, 2015, ENVIRON RES LETT, V10, DOI 10.1088/1748-9326/10/9/094019
   Limpens J, 2008, BIOGEOSCIENCES, V5, P1475, DOI 10.5194/bg-5-1475-2008
   LLOYD J, 1994, FUNCT ECOL, V8, P315, DOI 10.2307/2389824
   Long KD, 2010, GLOBAL CHANGE BIOL, V16, P2420, DOI 10.1111/j.1365-2486.2009.02083.x
   Lund M, 2010, GLOBAL CHANGE BIOL, V16, P2436, DOI 10.1111/j.1365-2486.2009.02104.x
   McVeigh P, 2014, AGR FOREST METEOROL, V194, P8, DOI 10.1016/j.agrformet.2014.01.017
   Minkkinen K, 1998, CAN J FOREST RES, V28, P1267, DOI 10.1139/cjfr-28-9-1267
   Mitsch WJ, 2010, WETL ECOL MANAG, V18, P573, DOI 10.1007/s11273-009-9164-4
   Moore PD, 2002, ENVIRON CONSERV, V29, P3, DOI 10.1017/S0376892902000024
   Nahlik AM, 2010, WETLANDS, V30, P783, DOI 10.1007/s13157-010-0038-6
   Neter J., 1988, APPL STAT
   Neubauer SC, 2015, ECOSYSTEMS, V18, P1000, DOI 10.1007/s10021-015-9879-4
   Nicolini G, 2013, ATMOS ENVIRON, V81, P311, DOI 10.1016/j.atmosenv.2013.09.030
   OGREN E, 1993, PLANTA, V189, P182, DOI 10.1007/BF00195075
   Olson DM, 2013, J GEOPHYS RES-BIOGEO, V118, P226, DOI 10.1002/jgrg.20031
   Page SE, 2002, NATURE, V420, P61, DOI 10.1038/nature01131
   Paul-Limoges E, 2015, AGR FOREST METEOROL, V203, P30, DOI 10.1016/j.agrformet.2014.12.010
   Peichl M, 2014, ENVIRON RES LETT, V9, DOI 10.1088/1748-9326/9/5/055006
   Pelletier L, 2015, BIOGEOCHEMISTRY, V124, P291, DOI 10.1007/s10533-015-0098-z
   Petrescu AMR, 2015, P NATL ACAD SCI USA, V112, P4594, DOI 10.1073/pnas.1416267112
   Price JS, 2000, HYDROL PROCESS, V14, P1579, DOI [10.1002/1099-1085(20000630)14:9<1579::AID-HYP76>3.0.CO;2-#, 10.1002/1099-1085(20000630)14:9&lt;1579::AID-HYP76&gt;3.0.CO;2-#]
   Reichstein M, 2005, GLOBAL CHANGE BIOL, V11, P1424, DOI 10.1111/j.1365-2486.2005.001002.x
   Richards B, 2015, ROLE OF NATURAL AND CONSTRUCTED WETLANDS IN NUTRIENT CYCLING AND RETENTION ON THE LANDSCAPE, P17, DOI 10.1007/978-3-319-08177-9_2
   Rinne J, 2007, TELLUS B, V59, P449, DOI 10.1111/j.1600-0889.2007.00261.x
   Rochefort L, 2002, AQUAT BOT, V74, P327, DOI 10.1016/S0304-3770(02)00147-X
   ROMANOWICZ EA, 1995, GLOBAL BIOGEOCHEM CY, V9, P197, DOI 10.1029/95GB00634
   Roulet NT, 2007, GLOBAL CHANGE BIOL, V13, P397, DOI 10.1111/j.1365-2486.2006.01292.x
   ROULET NT, 1993, GLOBAL BIOGEOCHEM CY, V7, P749, DOI 10.1029/93GB01931
   Roulet NT, 2000, WETLANDS, V20, P605, DOI 10.1672/0277-5212(2000)020[0605:PCSGGA]2.0.CO;2
   Rydin H, 2013, BIO HABIT, P1, DOI 10.1093/acprof:osobl/9780199602995.001.0001
   SCHIPPER LA, 1994, SOIL SCI SOC AM J, V58, P1270, DOI 10.2136/sssaj1994.03615995005800040039x
   Schrier-Uijl AP, 2014, BIOGEOSCIENCES, V11, P4559, DOI 10.5194/bg-11-4559-2014
   Schrier-Uijl AP, 2010, PLANT SOIL, V329, P509, DOI 10.1007/s11104-009-0180-1
   SHANNON RD, 1994, BIOGEOCHEMISTRY, V27, P35, DOI 10.1007/BF00002570
   Shurpali NJ, 2008, TELLUS B, V60, P200, DOI 10.1111/j.1600-0889.2007.00325.x
   Smith SJ, 2000, CLIMATIC CHANGE, V44, P445, DOI 10.1023/A:1005584914078
   Song CC, 2009, GLOBAL CHANGE BIOL, V15, P692, DOI 10.1111/j.1365-2486.2008.01821.x
   Sottocornola M, 2010, AGR FOREST METEOROL, V150, P287, DOI 10.1016/j.agrformet.2009.11.013
   Strack M, 2013, BIOGEOSCIENCES, V10, P2885, DOI 10.5194/bg-10-2885-2013
   STRACK M, 2006, J GEOPHYS RES-BIOGEO, V111, DOI DOI 10.1029/2005JG000145
   Sun L, 2013, ATMOS ENVIRON, V81, P356, DOI 10.1016/j.atmosenv.2013.09.033
   Treat CC, 2007, J GEOPHYS RES-BIOGEO, V112, DOI 10.1029/2006JG000210
   Tuittila ES, 2000, GLOBAL CHANGE BIOL, V6, P569, DOI 10.1046/j.1365-2486.2000.00341.x
   Turetsky MR, 2014, GLOBAL CHANGE BIOL, V20, P2183, DOI 10.1111/gcb.12580
   Urbanová Z, 2013, ECOSYSTEMS, V16, P664, DOI 10.1007/s10021-013-9637-4
   van der Werf GR, 2004, SCIENCE, V303, P73, DOI 10.1126/science.1090753
   Waddington JM, 2010, J GEOPHYS RES-BIOGEO, V115, DOI 10.1029/2009JG001090
   Waddington JM, 2000, GLOB CHANGE BIOL, V6, P87, DOI 10.1046/j.1365-2486.2000.00283.x
   Walter BP, 2000, GLOBAL BIOGEOCHEM CY, V14, P745, DOI 10.1029/1999GB001204
   Wang ZP, 2005, ATMOS ENVIRON, V39, P6295, DOI 10.1016/j.atmosenv.2005.07.010
   Wania R, 2009, GLOBAL BIOGEOCHEM CY, V23, DOI 10.1029/2008GB003412
   Weltzin JF, 2000, ECOLOGY, V81, P3464, DOI 10.1890/0012-9658(2000)081[3464:ROBAFP]2.0.CO;2
   Whiting GJ, 2001, TELLUS B, V53, P521, DOI 10.1034/j.1600-0889.2001.530501.x
   Wilson D, 2013, MIRES PEAT, V11
   WINDSOR J, 1992, CAN J SOIL SCI, V72, P441, DOI 10.4141/cjss92-037
   YU ZC, 2010, GEOPHYS RES LETT, V37, DOI DOI 10.1029/2010GL043584
NR 130
TC 37
Z9 38
U1 10
U2 98
PU COPERNICUS GESELLSCHAFT MBH
PI GOTTINGEN
PA BAHNHOFSALLEE 1E, GOTTINGEN, 37081, GERMANY
SN 1726-4170
EI 1726-4189
J9 BIOGEOSCIENCES
JI Biogeosciences
PD JUN 8
PY 2017
VL 14
IS 11
BP 2799
EP 2814
DI 10.5194/bg-14-2799-2017
PG 16
WC Ecology; Geosciences, Multidisciplinary
WE Science Citation Index Expanded (SCI-EXPANDED)
SC Environmental Sciences & Ecology; Geology
GA EX4SH
UT WOS:000403224600001
OA gold, Green Submitted
DA 2023-11-17
ER

PT J
AU Jahangir, MMR
   Fenton, O
   Carolan, R
   Harrington, R
   Johnston, P
   Zaman, M
   Richards, KG
   Müller, C
AF Jahangir, M. M. R.
   Fenton, O.
   Carolan, R.
   Harrington, R.
   Johnston, P.
   Zaman, M.
   Richards, K. G.
   Mueller, C.
TI Application of <SUP>15</SUP>N tracing for estimating nitrogen cycle
   processes in soils of a constructed wetland
SO WATER RESEARCH
LA English
DT Article
DE Gross N transformation; Constructed wetland; Recalcitrant organic N;
   Labile organic N; N-15 tracing Model
ID GREENHOUSE-GAS EMISSIONS; HETEROTROPHIC NITRIFICATION; GROUNDWATER
   BENEATH; N2O EMISSIONS; FOREST SOIL; WASTE-WATER; ORGANIC N;
   DENITRIFICATION; GRASSLAND; NITRITE
AB Integrated Constructed Wetlands (ICW) area technology for the attenuation of contaminants such as organic carbon (C), nitrogen (N), phosphorous (P) and sulphur (S) in water coming from point or diffuse sources. Currently there is a lack of knowledge on the rates of gross N transformations in soils of the ICW bed leading to losses of reactive N to the environment. In addition, the kinetics of these processes need to be studied thoroughly for the sustainable use of ICW for removal of excessive N in the treatment of waste waters. Gross N transformation processes were quantified at two soil depths (0-15 and 30-45 cm) in the bed of a surface flow ICW using a N-15 tracing approach. The ICW, located in Dunhill village at Waterford in Southeastern Ireland, receives 500 person equivalent waste waters containing large quantities of organic pollutants (ca. mean annual C, N, P and S contents of 240, 60, 5 and 73 mg L-1). Soil was removed from these depths in December 2014 and incubated anaerobically in the laboratory, with either N-15 labeled ammonium (NH4+) or nitrate (NO3-), differentially labeled with (NH4NO3)-N-14-N-15 and (NH4NO3)-N-15-N-14 in parallel setups, enriched to 50 atm% N-15. Results showed that at both soil depths, NO3- production rates were small, which may have resulted in lower NO3- reduction by either denitrification or dissimilatory NO3- reduction to ammonium (DNRA). However, despite being low, the DNRA rates were greater than denitrification rates. Direct transformation of organic N to NO3-, without mineralization to NF4+, was a prevalent pathway of NOT production accounting for 28-33% of the total NO3- production. Relative contribution of this process to the total N mineralization was negligible at depth 1 (0.01%) but dominant at depth 2 (99.7%). Total NO3- production to total immobilization of NH4- and NO3- was very small (<0.50%) suggesting that ICW soils are not a source of NO3-. Despite a large potential of N immobilization existed at both the layers, relative N immobilization to the total N conversion was higher at depth 2 (ca. 2.2) than at depth 1 (ca. 1.5). The NH4+ desorption rate at 30-45 cm was high. However, immobilization in the recalcitrant and labile organic N pools was higher. Mineralization and immobilization of NH4+ processes showed that recalcitrant organic N was the predominant source in ICW soils whereas the labile organic N was comparatively small. Source apportionment of N2O production showed that the majority of the N2O produced through denitrification (ca. 92.5%) followed by heterotrophic nitrification (ca. 5.5%), codenitrification (ca. 1.90%) and nitrification (0.20%). These results revealed that application of a detailed N-15 tracing method can provide insights on the underlying processes of ecosystem based abundances of reactive N. A key finding of this study was that both investigated ICW layers were characterised by large N immobilization which restricts production of NOT and further gaseous N losses. (C) 2020 Elsevier Ltd. All rights reserved.
C1 [Jahangir, M. M. R.; Fenton, O.; Richards, K. G.] Teagasc Environm Res Ctr, Dept Environm Soils & Land Use, Johnstown Castle, Co Wexford, Ireland.
   [Jahangir, M. M. R.; Johnston, P.] Trinity Coll Dublin, Dept Civil Struct & Environm Engn, Dublin 2, Ireland.
   [Jahangir, M. M. R.] Bangladesh Agr Univ, Dept Soil Sci, Dhaka, Bangladesh.
   [Carolan, R.] Agrifood & Biosci Inst, Newforge Lane, Belfast BT9 5PX, Antrim, North Ireland.
   [Harrington, R.] Vesi Environm Ltd, Little Isl, Co Cork, Ireland.
   [Zaman, M.] Joint FAO IAEA Div Nucl Tech Food & Agr, Soil & Water Management & Crop Nutr, Vienna, Austria.
   [Mueller, C.] Justus Liebig Univ Giessen, Inst Plant Ecol IFZ, Giessen, Germany.
   [Mueller, C.] Univ Coll Dublin, Sch Biol, Dublin 4, Ireland.
   [Mueller, C.] Univ Coll Dublin, Environm Sci & Earth Inst, Dublin 4, Ireland.
C3 Teagasc; Trinity College Dublin; Bangladesh Agricultural University
   (BAU); Agri-Food & Biosciences Institute; Food & Agriculture
   Organization of the United Nations (FAO); Justus Liebig University
   Giessen; University College Dublin; University College Dublin
RP Richards, KG (通讯作者)，Teagasc Environm Res Ctr, Dept Environm Soils & Land Use, Johnstown Castle, Co Wexford, Ireland.
EM karl.richards@teagasc.ie
RI Müller, Christoph/F-9521-2010; Richards, Karl/ABF-1109-2020; Richards,
   Karl G./A-5606-2010; Jahangir, Mohammad MR/F-3104-2011; Fenton,
   Owen/D-4377-2009
OI Richards, Karl/0000-0002-3703-3450; Richards, Karl
   G./0000-0002-3703-3450; Jahangir, Mohammad MR/0000-0002-9501-3239;
   Fenton, Owen/0000-0001-7119-2538; Ramsey, Rachael/0000-0001-9984-7241
FU Irish Research Council; Department of Agriculture, Food and Marine,
   Ireland; University of Dublin, Trinity College under the Enterprise
   Partnership Scheme [EPSPD/2012/428]
FX The research was supported by Irish Research Council and Department of
   Agriculture, Food and Marine, Ireland in Association with The University
   of Dublin, Trinity College under the Enterprise Partnership Scheme
   (Grant #EPSPD/2012/428).. The authors are very thankful to Denis
   Brennan, Cathal Somers and John Murphy at Teagasc Environment Research
   Centre and Yuka Devlin at AgriFood and Biosciences Institute for their
   help in field and lab work. This study was also associated with the
   German Science Foundation research unit DASIM (FOR2337) "Denitrification
   in Agricultural Soils: Integrated control and Modeling at various
   scales".
CR Akpor O.B., 2014, ADV BIOSCI BIOENG, V2, P37, DOI [DOI 10.11648/J.ABB.20140204.11, 10.11648/j.abb.20140204.11]
   Andersson JL, 2005, WATER SCI TECHNOL, V51, P39, DOI 10.2166/wst.2005.0283
   Askew F.E., 2005, STANDARD METHODS EXA, V21st, P4
   Barnard R, 2005, GLOBAL BIOGEOCHEM CY, V19, DOI 10.1029/2004GB002282
   Bedard-Haughn A, 2006, SOIL BIOL BIOCHEM, V38, P3398, DOI 10.1016/j.soilbio.2006.05.010
   BOUWER H, 1976, WATER RESOUR RES, V12, P423, DOI 10.1029/WR012i003p00423
   Burgin A. J., 2013, SSSA BOOK SERIES, V10, P307
   Carleton JN, 2000, WATER ENVIRON RES, V72, P295, DOI 10.2175/106143000X137518
   Chen ZM, 2015, SOIL BIOL BIOCHEM, V91, P65, DOI 10.1016/j.soilbio.2015.08.026
   Clough TJ, 2017, SCI REP-UK, V7, DOI 10.1038/s41598-017-02278-y
   Cox GM, 2006, ECOL MODEL, V198, P240, DOI 10.1016/j.ecolmodel.2006.04.016
   Davidson E. A., 2012, ECOLOGICAL SOC AM, V15, P16
   Davies CM, 2000, J APPL MICROBIOL, V89, P349, DOI 10.1046/j.1365-2672.2000.01118.x
   Elberling B, 2011, ENVIRON SCI TECHNOL, V45, P3393, DOI 10.1021/es103540k
   Emmerling C, 2002, J PLANT NUTR SOIL SC, V165, P408, DOI 10.1002/1522-2624(200208)165:4<408::AID-JPLN408>3.0.CO;2-3
   Field C. B., 2014, SPECIAL REPORT GLOBA, DOI [10.1017/cbo9780511976988.002, DOI 10.2833/9937]
   Galloway JN, 2008, SCIENCE, V320, P889, DOI 10.1126/science.1136674
   Gill LW, 2014, ECOL ENG, V70, P133, DOI 10.1016/j.ecoleng.2014.03.056
   Harrington R., 2007, International Journal of Water, V3, P243, DOI 10.1504/IJW.2007.015217
   Houlton BZ, 2013, BIOGEOCHEMISTRY, V114, P11, DOI 10.1007/s10533-012-9801-5
   Jahangir MMR, 2019, ECOL ENG, V126, P55, DOI 10.1016/j.ecoleng.2018.10.021
   Jahangir MMR, 2017, WATER RES, V111, P254, DOI 10.1016/j.watres.2017.01.015
   Jahangir MMR, 2016, HYDROL EARTH SYST SC, V20, P109, DOI 10.5194/hess-20-109-2016
   Jansen-Willems AB, 2016, SOIL-GERMANY, V2, P601, DOI 10.5194/soil-2-601-2016
   KANA TM, 1994, ANAL CHEM, V66, P4166, DOI 10.1021/ac00095a009
   Keeney D. R., 1982, Methods of soil analysis. Part 2. Chemical and microbiological properties, P643
   Kuschk P, 2012, NATO SCI PEACE SECUR, DOI 10.1007/978-94-007-2953-7_15
   Langergraber G, 2009, SCI TOTAL ENVIRON, V407, P3931, DOI 10.1016/j.scitotenv.2008.07.057
   Laughlin RJ, 1997, SOIL SCI SOC AM J, V61, P462, DOI 10.2136/sssaj1997.03615995006100020013x
   Liu SY, 2020, SOIL BIOL BIOCHEM, V147, DOI 10.1016/j.soilbio.2020.107855
   Malo DD, 2005, SOIL TILL RES, V81, P277, DOI 10.1016/j.still.2004.09.015
   Mayo AW, 2005, PHYS CHEM EARTH, V30, P673, DOI 10.1016/j.pce.2005.08.007
   Müller C, 2006, EUR J SOIL SCI, V57, P337, DOI 10.1111/j.1365-2389.2005.00742.x
   Müller C, 2014, J AGR SCI-CAMBRIDGE, V152, pS34, DOI 10.1017/S0021859613000610
   Müller C, 2007, SOIL BIOL BIOCHEM, V39, P715, DOI 10.1016/j.soilbio.2006.09.021
   Müller C, 2011, SOIL BIOL BIOCHEM, V43, P1362, DOI 10.1016/j.soilbio.2011.03.014
   O'Luanaigh ND, 2010, ECOL ENG, V36, P1266, DOI 10.1016/j.ecoleng.2010.06.002
   Ockenden MC, 2014, J ENVIRON MANAGE, V135, P54, DOI 10.1016/j.jenvman.2014.01.015
   Rex D, 2019, SCI REP-UK, V9, DOI 10.1038/s41598-019-49989-y
   Riya S, 2010, KAGAKU KOGAKU RONBUN, V36, P229, DOI 10.1252/kakoronbunshu.36.229
   Russow R., 2000, CHEMOSPHERE GLOBAL C, V2, P359, DOI [10.1016/S1465-9972(00)00012-X, DOI 10.1016/S1465-9972(00)00012-X]
   Rütting T, 2010, GLOBAL CHANGE BIOL, V16, P2530, DOI 10.1111/j.1365-2486.2009.02089.x
   Scholz M., 2005, INT J ENVIRON STUD, V62, P421, DOI [10.1080/00207230500119783, DOI 10.1080/00207230500119783]
   Selbie DR, 2015, SCI REP-UK, V5, DOI 10.1038/srep17361
   SORENSEN J, 1991, GEOCHIM COSMOCHIM AC, V55, P1289, DOI 10.1016/0016-7037(91)90307-Q
   Sovik AK, 2006, J ENVIRON QUAL, V35, P2360, DOI 10.2134/jeq2006.0038
   Sovik AK, 2008, SCI TOTAL ENVIRON, V392, P157, DOI 10.1016/j.scitotenv.2007.11.014
   Spott O, 2011, SOIL BIOL BIOCHEM, V43, P1995, DOI 10.1016/j.soilbio.2011.06.014
   Stange CF, 2013, SOIL BIOL BIOCHEM, V57, P451, DOI 10.1016/j.soilbio.2012.10.006
   Stange CF, 2013, ISOT ENVIRON HEALT S, V49, P503, DOI 10.1080/10256016.2013.863770
   Stevens RJ, 1997, SOIL BIOL BIOCHEM, V29, P139, DOI 10.1016/S0038-0717(96)00303-3
   STEVENS RJ, 1994, SOIL SCI SOC AM J, V58, P1108, DOI 10.2136/sssaj1994.03615995005800040015x
   STEVENS RJ, 1995, SOIL SCI SOC AM J, V59, P933, DOI 10.2136/sssaj1995.03615995005900030044x
   Stockdale EA, 2002, AGRONOMIE, V22, P831, DOI 10.1051/agro:2002060
   Strom Lena, 2007, Wetlands Ecology and Management, V15, P43, DOI 10.1007/s11273-006-9010-x
   Tanner CC, 2011, J ENVIRON QUAL, V40, P620, DOI 10.2134/jeq2009.0470
   van Groenigen JW, 2005, SOIL BIOL BIOCHEM, V37, P463, DOI 10.1016/j.soilbio.2004.08.009
   Vymazal J, 2007, SCI TOTAL ENVIRON, V380, P48, DOI 10.1016/j.scitotenv.2006.09.014
   Vymazal J, 2015, ECOL ENG, V84, P202, DOI 10.1016/j.ecoleng.2015.09.017
   Zhang JB, 2015, SOIL BIOL BIOCHEM, V84, P199, DOI 10.1016/j.soilbio.2015.02.028
   Zhang Y, 2018, EUR J SOIL SCI, V69, P646, DOI 10.1111/ejss.12557
   Zhang YC, 2013, BIOL FERT SOILS, V49, P955, DOI 10.1007/s00374-012-0772-4
   Zhou ZM, 2001, ARCH MICROBIOL, V175, P19, DOI 10.1007/s002030000231
   Zhu TB, 2011, PLANT SOIL, V343, P313, DOI 10.1007/s11104-011-0720-3
NR 64
TC 16
Z9 16
U1 17
U2 203
PU PERGAMON-ELSEVIER SCIENCE LTD
PI OXFORD
PA THE BOULEVARD, LANGFORD LANE, KIDLINGTON, OXFORD OX5 1GB, ENGLAND
SN 0043-1354
EI 1879-2448
J9 WATER RES
JI Water Res.
PD SEP 15
PY 2020
VL 183
AR 116062
DI 10.1016/j.watres.2020.116062
PG 11
WC Engineering, Environmental; Environmental Sciences; Water Resources
WE Science Citation Index Expanded (SCI-EXPANDED)
SC Engineering; Environmental Sciences & Ecology; Water Resources
GA NR3QN
UT WOS:000571478300019
PM 32585388
DA 2023-11-17
ER

PT J
AU Warneke, S
   Schipper, LA
   Bruesewitz, DA
   McDonald, I
   Cameron, S
AF Warneke, Soeren
   Schipper, Louis A.
   Bruesewitz, Denise A.
   McDonald, Ian
   Cameron, Stewart
TI Rates, controls and potential adverse effects of nitrate removal in a
   denitrification bed
SO ECOLOGICAL ENGINEERING
LA English
DT Article
DE Denitrification; Nitrous oxide; Greenhouse gases; Bioreactor; Carbon
   budget; Factors controlling denitrification
ID CONSTRUCTED WETLANDS; WASTE-WATER; AGRICULTURAL DRAINAGE;
   ENZYME-ACTIVITY; NITROGEN; SOIL; KINETICS; SYSTEM; SOLUBILITY;
   PARAMETERS
AB Denitrification beds are a simple approach for removing nitrate (NO(3)(-)) from a range of point sources prior to discharge into receiving waters. These beds are large containers filled with woodchips that act as an energy source for microorganisms to convert NO(3)(-) to nitrogen (N) gases (N(2)O, N(2)) through denitrification. This study investigated the biological mechanism of NO(3)(-) removal, its controlling factors and its adverse effects in a large denitrification bed (176 m x 5m x 1.5 m) receiving effluent with a high NO(3)(-) concentration (> 100 g N m(-3)) from a hydroponic glasshouse (Karaka, Auckland, New Zealand). Samples of woodchips and water were collected from 12 sites along the bed every two months for one year, along with measurements of gas fluxes from the bed surface. Denitrifying enzyme activity (DEA), factors limiting denitrification (availability of carbon, dissolved organic carbon (DOC), dissolved oxygen (DO), temperature, pH, and concentrations of NO(3)(-), nitrite (NO(2)(-)) and sulfide (S(2-))), greenhouse gas (GHG) production - as nitrous oxide (N(2)O), methane (CH(4)), carbon dioxide (CO(2)) - and carbon (C) loss were determined. NO(3)(-)-N concentration declined along the bed with total NO(3)(-)-N removal rates of 10.1 kg N d(-1) for the whole bed or 7.6 g N m(-3) d(-1). NO(3)(-)-N removal rates increased with temperature (Q(10) = 2.0). In laboratory incubations, denitrification was always limited by C availability rather than by NO(3)(-). DO levels were above 0.5 mg L(-1) at the inlet but did not limit NO(3)(-)-N removal. pH increased steadily from about 6 to 7 along the length of the bed. Dissolved inorganic carbon (C-CO(2)) increased in average about 27.8 mg L(-1), whereas DOC decreased slightly by about 0.2 mg L(-1) along the length of the bed. The bed surface emitted on average 78.58 mu g m(-2) min(-1) N(2)O-N (reflecting 1% of the removed NO(3)(-)-N), 0.238 mu g m(-2) min(-1) CH(4) and 12.6 mg m(-2) min(-1) CO(2). Dissolved N(2)O-N increased along the length of the bed and the bed released on average 362 g dissolved N(2)O-N per day coupled with N(2)O emission at the surface about 4.3% of the removed NO(3)(-)-N as N(2)O. Mechanisms to reduce the production of this GHG need to be investigated if denitrification beds are commonly used. Dissolved CH(4) concentrations showed no trends along the length of the bed, ranging from 5.28 mu g L(-1) to 34.24 mu g L(-1). Sulfate (SO(4)(2-)) concentrations declined along the length of the bed on three of six samplings; however, declines in SO(4)(2-) did not appear to be due to SO(4)(2-) reduction because S(2-) concentrations were generally undetectable. Ammonium (NH(4)(+)) (range: < 0.0007 mg L(-1) to 2.12 mg L(-1)) and NO(2)(-) concentrations (range: 0.0018 mg L(-1) to 0.95 mg L(-1)) were always very low suggesting that anammox was an unlikely mechanism for NO(3)(-) removal in the bed.
   C longevity was alculated from surface emission rates of CO(2) and release of dissolved carbon (DC) and suggested that there would be ample C available to support denitrification for up to 39 years. This study showed that denitrification beds can be an efficient tool for reducing high NO(3)(-) concentrations in effluents but did produce some GHGs. Over the course of a year NO(3)(-) removal rates were always limited by C and temperature and not by NO(3)(-) or DO concentration. (C) 2010 Elsevier B.V. All rights reserved.
C1 [Warneke, Soeren; Schipper, Louis A.] Univ Waikato, Dept Earth & Ocean Sci, Hamilton, New Zealand.
   [Bruesewitz, Denise A.; McDonald, Ian] Univ Waikato, Dept Biol Sci, Hamilton, New Zealand.
   [Cameron, Stewart] GNS Sci, Wairakei Res Ctr, Taupo, New Zealand.
C3 University of Waikato; University of Waikato; GNS Science - New Zealand
RP Warneke, S (通讯作者)，Univ Waikato, Dept Earth & Ocean Sci, Hamilton, New Zealand.
EM warni1@yahoo.com
RI Schipper, Louis A/F-1605-2010; McDonald, Ian R/A-4851-2008; Warneke,
   Soeren/I-3747-2013
OI Schipper, Louis A/0000-0001-9899-1276; McDonald, Ian
   R/0000-0002-4847-6492; 
FU WaikatoLink Ltd. (New Zealand); Hans-Sauer-Foundation (Germany)
FX WaikatoLink Ltd. (New Zealand) and Hans-Sauer-Foundation (Germany)
   funded this study. They were not involved in project design, sampling,
   data analysis/interpretation and writing the manuscript.
CR AMBUS P, 1993, FEMS MICROBIOL ECOL, V102, P225, DOI 10.1111/j.1574-6968.1993.tb05814.x
   American Public Health Association, 2005, STAND METH EX WAT WA
   [Anonymous], 1992, STAND METH EX WAT WA
   Barton L, 1999, AUST J SOIL RES, V37, P1073, DOI 10.1071/SR99009
   Barton L, 2000, BIOL FERT SOILS, V32, P385, DOI 10.1007/s003740000267
   Bhagat R.M., 2016, WORKSHOP REPORT INTE, P3
   BREMNER J. M., 1958, JOUR AGRIC SCI, V51, P40
   Cameron SG, 2010, ECOL ENG, V36, P1588, DOI 10.1016/j.ecoleng.2010.03.010
   CHENG WX, 1989, SOIL BIOL BIOCHEM, V21, P385, DOI 10.1016/0038-0717(89)90148-X
   DUNCAN CP, 1994, J ENVIRON QUAL, V23, P298, DOI 10.2134/jeq1994.00472425002300020012x
   Eggleston H.S., 2006, 2006 IPCC GUIDELINES
   Elgood Z, 2010, ECOL ENG, V36, P1575, DOI 10.1016/j.ecoleng.2010.03.011
   FIRESTONE MK, 1989, LIFE SCI R, V47, P7
   Galloway JN, 2003, BIOSCIENCE, V53, P341, DOI 10.1641/0006-3568(2003)053[0341:TNC]2.0.CO;2
   Gómez MA, 2002, J HAZARD MATER, V90, P267, DOI 10.1016/S0304-3894(01)00353-3
   Greenan CM, 2006, J ENVIRON QUAL, V35, P824, DOI 10.2134/jeq2005.0247
   Greenan CM, 2009, J ENVIRON QUAL, V38, P1664, DOI 10.2134/jeq2008.0413
   GROFFMAN PM, 1992, J ENVIRON QUAL, V21, P666, DOI 10.2134/jeq1992.00472425002100040022x
   Healy MG, 2006, J ENVIRON SCI HEAL A, V41, P779, DOI 10.1080/10934520600614371
   Howarth R.W., 2000, ISSUES ECOL, V7, P1
   HUTCHINSON GL, 1981, SOIL SCI SOC AM J, V45, P311, DOI 10.2136/sssaj1981.03615995004500020017x
   Johansson AE, 2003, TELLUS B, V55, P737, DOI 10.1034/j.1600-0889.2003.00034.x
   Kampschreur MJ, 2009, WATER RES, V43, P4093, DOI 10.1016/j.watres.2009.03.001
   KNOWLES R, 1982, MICROBIOL REV, V46, P43, DOI 10.1128/MMBR.46.1.43-70.1982
   Kornaros M, 1996, WATER ENVIRON RES, V68, P934, DOI 10.2175/106143096X127947
   KUBLI H, 1946, HELV CHIM ACTA, V29, P1962, DOI 10.1002/hlca.19460290670
   Maag M, 1997, J ENVIRON QUAL, V26, P215, DOI 10.2134/jeq1997.00472425002600010031x
   Moorman TB, 2010, ECOL ENG, V36, P1567, DOI 10.1016/j.ecoleng.2010.03.012
   Oh J, 1999, WATER RES, V33, P1925, DOI 10.1016/S0043-1354(98)00365-0
   Phoenix GK, 2006, GLOBAL CHANGE BIOL, V12, P470, DOI 10.1111/j.1365-2486.2006.01104.x
   Piña-Ochoa E, 2006, BIOGEOCHEMISTRY, V81, P111, DOI 10.1007/s10533-006-9033-7
   Rabalais NN, 2002, AMBIO, V31, P102, DOI 10.1579/0044-7447-31.2.102
   REDDY KR, 1982, SOIL SCI SOC AM J, V46, P62, DOI 10.2136/sssaj1982.03615995004600010011x
   Robertson WD, 2008, GROUND WATER MONIT R, V28, P65, DOI 10.1111/j.1745-6592.2008.00205.x
   Robertson WD, 2010, ECOL ENG, V36, P1581, DOI 10.1016/j.ecoleng.2010.01.008
   Robertson WD, 2009, GROUND WATER MONIT R, V29, P87, DOI 10.1111/j.1745-6592.2009.01231.x
   Robertson WD, 2009, J ENVIRON QUAL, V38, P230, DOI 10.2134/jeq2008.0100
   Robertson WD, 2005, T ASAE, V48, P121, DOI 10.13031/2013.17954
   Robertson WD, 1999, GROUND WATER MONIT R, V19, P73, DOI 10.1111/j.1745-6592.1999.tb00242.x
   Robertson WD, 2000, GROUND WATER, V38, P689, DOI 10.1111/j.1745-6584.2000.tb02704.x
   Schipper LA, 2010, ECOL ENG, V36, P1503, DOI 10.1016/j.ecoleng.2010.07.027
   Schipper LA, 2010, ECOL ENG, V36, P1552, DOI 10.1016/j.ecoleng.2010.02.007
   Schipper LA, 2005, J ENVIRON QUAL, V34, P1270, DOI 10.2134/jeq2005.0008
   SCHIPPER LA, 1993, SOIL BIOL BIOCHEM, V25, P925, DOI 10.1016/0038-0717(93)90095-S
   Schipper LA, 2010, ECOL ENG, V36, P1532, DOI 10.1016/j.ecoleng.2010.04.008
   Seitzinger S, 2006, ECOL APPL, V16, P2064, DOI 10.1890/1051-0761(2006)016[2064:DALAWA]2.0.CO;2
   Tank JL, 2003, FRESHWATER BIOL, V48, P1031, DOI 10.1046/j.1365-2427.2003.01067.x
   Tanner CC, 1997, J ENVIRON QUAL, V26, P1056, DOI 10.2134/jeq1997.00472425002600040017x
   Teiter S, 2005, ECOL ENG, V25, P528, DOI 10.1016/j.ecoleng.2005.07.011
   TIEDJE JM, 1989, PLANT SOIL, V115, P261, DOI 10.1007/BF02202594
   TIEDJE JM, 1988, BIOL ANAEROBIC MICRO, P181
   van Driel PW, 2006, T ASABE, V49, P565, DOI 10.13031/2013.20391
   Vymazal J, 2007, SCI TOTAL ENVIRON, V380, P48, DOI 10.1016/j.scitotenv.2006.09.014
   WEISS RF, 1980, MAR CHEM, V8, P347, DOI 10.1016/0304-4203(80)90024-9
   YAMAMOTO S, 1976, J CHEM ENG DATA, V21, P78, DOI 10.1021/je60068a029
NR 55
TC 164
Z9 167
U1 3
U2 171
PU ELSEVIER SCIENCE BV
PI AMSTERDAM
PA PO BOX 211, 1000 AE AMSTERDAM, NETHERLANDS
SN 0925-8574
J9 ECOL ENG
JI Ecol. Eng.
PD MAR
PY 2011
VL 37
IS 3
BP 511
EP 522
DI 10.1016/j.ecoleng.2010.12.006
PG 12
WC Ecology; Engineering, Environmental; Environmental Sciences
WE Science Citation Index Expanded (SCI-EXPANDED)
SC Environmental Sciences & Ecology; Engineering
GA 730OJ
UT WOS:000288043000013
DA 2023-11-17
ER

PT J
AU Livesley, SJ
   Andrusiak, SM
AF Livesley, Stephen J.
   Andrusiak, Sascha M.
TI Temperate mangrove and salt marsh sediments are a small methane and
   nitrous oxide source but important carbon store
SO ESTUARINE COASTAL AND SHELF SCIENCE
LA English
DT Article
DE methane; nitrous oxide; carbon dioxide; mangrove; salt marsh; redox
   potential; sediment carbon
ID ORGANIC-MATTER; SOIL; EMISSION; FLUX; DEPENDENCE; DIOXIDE; GASES; COAST
AB Tidal saline wetlands (TSW), such as mangrove and salt marsh systems, provide many valuable ecosystem services, but continue to suffer disturbance, degradation and deforestation. Tropical mangroves perform a critical role in the exchange and storage of terrestrial-marine carbon but can function as a source of methane (CH4) and nitrous oxide (N2O). However, little is known of biogeochemical processes in temperate mangrove and salt marsh systems in the southern hemisphere. In this study, the soil/sediment exchange of CO2, CH4 and N2O was measured seasonally along a natural transition from melaleuca woodland, salt marsh and into mangroves along the Mornington Peninsula edge of Westernport Bay, Victoria, Australia. Soil/sediment physiochemical properties and sediment C density were measured concurrently.
   The melaleuca woodland soil was a constant CH4 sink of approximately -25 mu g C m(-2) h(-1) but along the transect this rapidly switched to a weak CH4 source (<5 mu g C m(-2) h(-1)) in the salt marsh which increased further in the mangrove sediments where emissions of up to 375 mu g C m(-2) h(-1) were measured in summer. Sediment CH4 exchange correlated with salinity, pneumatophore number and the redox potential of sediment water at depth. All three ecosystems were a small N2O source of <10 mu g N m(-2) h(-1). Soil-atmosphere exchange was dominated by CO2 which showed a significant response according to ecosystem and season along with soil temperature and salinity. Sediment C density was significantly greater in the salt marsh than the mangrove. Salt marsh sediment C density was 168 Mg C ha(-1) which is comparable with that measured globally, whereas the mangrove sediment C density of 145 Mg C ha(-1) is among the lowest reported. Contrary to global patterns in terrestrial soil C content and salt marsh sediment C content, data from our study indicate that mangrove sediments from a cooler, drier temperate latitude may store less C than mangroves in warmer and wetter tropical latitudes. Understanding both C storage and the greenhouse gas balance of TSWs will help us to better value these vulnerable ecosystems and manage them accordingly. (C) 2011 Elsevier Ltd. All rights reserved.
C1 [Livesley, Stephen J.; Andrusiak, Sascha M.] Univ Melbourne, Dept Resource Management & Geog, Melbourne, Vic 3800, Australia.
C3 University of Melbourne
RP Livesley, SJ (通讯作者)，Univ Melbourne, Dept Resource Management & Geog, 500 Yarra Blvd, Melbourne, Vic 3800, Australia.
EM sjlive@unimelb.edu.au
RI Livesley, Stephen/L-4731-2019
OI Livesley, Stephen/0000-0003-3506-2458
FU Mornington Peninsula Shire Council; Creswick analytical laboratory of
   The University of Melbourne
FX The authors would like to thank the Mornington Peninsula Shire Council
   for funding this research. The study was made easier by the unfailing
   enthusiasm of Julio Najera-Umana in the field and the laboratory. The
   authors would also like to thank Nick, Laurie, Mathilde, Nina, Rama,
   Tonja and Stewart for their support in the field at different times.
   Similarly, we would like to acknowledge the support of Najib Ahmady and
   Matt Lee in the Creswick analytical laboratory of The University of
   Melbourne. Accommodation in the Mornington Peninsula was provided by Mr
   and Mrs Williams of Merricks Beach.
CR Allen DE, 2007, SOIL BIOL BIOCHEM, V39, P622, DOI 10.1016/j.soilbio.2006.09.013
   Alongi D.M., 1998, MAR SCI SER
   Alongi DM, 2009, ENERGETICS MANGROVE, DOI [10.1007/978-1-4020-4271-3, DOI 10.1007/978-1-4020-4271-3]
   BARTLETT KB, 1987, BIOGEOCHEMISTRY, V4, P183, DOI 10.1007/BF02187365
   Bouillon S, 2008, GLOBAL BIOGEOCHEM CY, V22, DOI 10.1029/2007GB003052
   Bousquet P, 2006, NATURE, V443, P439, DOI 10.1038/nature05132
   Chmura GL, 2003, GLOBAL BIOGEOCHEM CY, V17, DOI 10.1029/2002GB001917
   Choi YH, 2004, GLOBAL BIOGEOCHEM CY, V18, DOI 10.1029/2004GB002261
   Conrad R, 1996, MICROBIOL REV, V60, P609, DOI 10.1128/MMBR.60.4.609-640.1996
   Dalal RC, 2008, PLANT SOIL, V309, P43, DOI 10.1007/s11104-007-9446-7
   Dalal RC, 2003, AUST J SOIL RES, V41, P165, DOI 10.1071/SR02064
   Dittmar T, 2006, GLOBAL BIOGEOCHEM CY, V20, DOI 10.1029/2005GB002570
   Donato DC, 2011, NAT GEOSCI, V4, P293, DOI [10.1038/ngeo1123, 10.1038/NGEO1123]
   Fang C, 2001, SOIL BIOL BIOCHEM, V33, P155, DOI 10.1016/S0038-0717(00)00125-5
   Feller IC, 2010, ANNU REV MAR SCI, V2, P395, DOI 10.1146/annurev.marine.010908.163809
   Fest BJ, 2009, AGR FOREST METEOROL, V149, P393, DOI 10.1016/j.agrformet.2008.09.007
   FIRESTONE MK, 1989, LIFE SCI R, V47, P7
   Hirota M, 2007, CHEMOSPHERE, V68, P597, DOI 10.1016/j.chemosphere.2007.01.002
   Howe AJ, 2009, ESTUAR COAST SHELF S, V84, P75, DOI 10.1016/j.ecss.2009.06.006
   HOWES BL, 1985, ECOLOGY, V66, P595, DOI 10.2307/1940408
   HUTCHINSON GL, 1981, SOIL SCI SOC AM J, V45, P311, DOI 10.2136/sssaj1981.03615995004500020017x
   Jennerjahn TC, 2002, NATURWISSENSCHAFTEN, V89, P23, DOI 10.1007/s00114-001-0283-x
   Kauffman JB, 2011, WETLANDS, V31, P343, DOI 10.1007/s13157-011-0148-9
   Kirschbaum MUF, 2006, SOIL BIOL BIOCHEM, V38, P2510, DOI 10.1016/j.soilbio.2006.01.030
   Kristensen E, 2008, AQUAT BOT, V89, P201, DOI 10.1016/j.aquabot.2007.12.005
   Krithika K, 2008, CURR SCI INDIA, V94, P218
   Laffoley D., 2009, MANAGEMENT NATURAL C, P53
   Lee RY, 2008, BIOGEOCHEMISTRY, V87, P181, DOI 10.1007/s10533-008-9176-9
   Livesley SJ, 2009, GLOBAL CHANGE BIOL, V15, P425, DOI 10.1111/j.1365-2486.2008.01759.x
   Lovelock C. E., 2009, NCCARF PUBLICATION
   Lovelock CE, 2008, ECOSYSTEMS, V11, P342, DOI 10.1007/s10021-008-9125-4
   Magenheimer JF, 1996, ESTUARIES, V19, P139, DOI 10.2307/1352658
   McKenzie N., 2000, 14 AUSTR GREENH OFF
   Neubauer SC, 2005, ECOLOGY, V86, P3334, DOI 10.1890/04-1951
   Reddy R., 2008, BIOGEOCHEMISTRY WETL
   Schlesinger W.H., 2020, BIOGEOCHEMISTRY ANAL, P51
   SOTOMAYOR D, 1994, ESTUARIES, V17, P140, DOI 10.2307/1352563
   Uhlig C, 2002, J PLANT NUTR SOIL SC, V165, P35, DOI 10.1002/1522-2624(200202)165:1<35::AID-JPLN35>3.0.CO;2-K
   Van der Nat FJ, 2000, BIOGEOCHEMISTRY, V49, P103, DOI 10.1023/A:1006333225100
   Wallbrink P.J., 2003, 1203 CSIRO LAND WAT
   Weinstein MP, 2000, CONCEPTS AND CONTROVERSIES IN TIDAL MARSH ECOLOGY, P777
   Yu KW, 2006, CHEMOSPHERE, V62, P905, DOI 10.1016/j.chemosphere.2005.05.033
NR 42
TC 107
Z9 116
U1 9
U2 281
PU ACADEMIC PRESS LTD- ELSEVIER SCIENCE LTD
PI LONDON
PA 24-28 OVAL RD, LONDON NW1 7DX, ENGLAND
SN 0272-7714
EI 1096-0015
J9 ESTUAR COAST SHELF S
JI Estuar. Coast. Shelf Sci.
PD JAN 20
PY 2012
VL 97
BP 19
EP 27
DI 10.1016/j.ecss.2011.11.002
PG 9
WC Marine & Freshwater Biology; Oceanography
WE Science Citation Index Expanded (SCI-EXPANDED)
SC Marine & Freshwater Biology; Oceanography
GA 898MC
UT WOS:000300745500003
DA 2023-11-17
ER

PT J
AU Berchet, A
   Pison, I
   Chevallier, F
   Paris, JD
   Bousquet, P
   Bonne, JL
   Arshinov, MY
   Belan, BD
   Cressot, C
   Davydov, DK
   Dlugokencky, EJ
   Fofonov, AV
   Galanin, A
   Lavric, J
   Machida, T
   Parker, R
   Sasakawa, M
   Spahni, R
   Stocker, BD
   Winderlich, J
AF Berchet, A.
   Pison, I.
   Chevallier, F.
   Paris, J. -D.
   Bousquet, P.
   Bonne, J. -L.
   Arshinov, M. Y.
   Belan, B. D.
   Cressot, C.
   Davydov, D. K.
   Dlugokencky, E. J.
   Fofonov, A. V.
   Galanin, A.
   Lavric, J.
   Machida, T.
   Parker, R.
   Sasakawa, M.
   Spahni, R.
   Stocker, B. D.
   Winderlich, J.
TI Natural and anthropogenic methane fluxes in Eurasia: a mesoscale
   quantification by generalized atmospheric inversion
SO BIOGEOSCIENCES
LA English
DT Article
ID ERROR-STATISTICS; EMISSIONS; MODEL; GAS; CH4; CARBON; CO2;
   UNCERTAINTIES; VARIABILITY; VALIDATION
AB Eight surface observation sites providing quasi-continuous measurements of atmospheric methane mixing ratios have been operated since the mid-2000's in Siberia. For the first time in a single work, we assimilate 1 year of these in situ observations in an atmospheric inversion. Our objective is to quantify methane surface fluxes from anthropogenic and wetland sources at the mesoscale in the Siberian lowlands for the year 2010. To do so, we first inquire about the way the inversion uses the observations and the way the fluxes are constrained by the observation sites. As atmospheric inversions at the mesoscale suffer from mis-quantified sources of uncertainties, we follow recent innovations in inversion techniques and use a new inversion approach which quantifies the uncertainties more objectively than the previous inversion systems. We find that, due to errors in the representation of the atmospheric transport and redundant pieces of information, only one observation every few days is found valuable by the inversion. The remaining high-resolution quasi-continuous signal is representative of very local emission patterns difficult to analyse with a mesoscale system. An analysis of the use of information by the inversion also reveals that the observation sites constrain methane emissions within a radius of 500 km. More observation sites than the ones currently in operation are then necessary to constrain the whole Siberian lowlands. Still, the fluxes within the constrained areas are quantified with objectified uncertainties. Finally, the tolerance intervals for posterior methane fluxes are of roughly 20% (resp. 50 %) of the fluxes for anthropogenic (resp. wetland) sources. About 50-70% of Siberian lowlands emissions are constrained by the inversion on average on an annual basis. Extrapolating the figures on the constrained areas to the whole Siberian lowlands, we find a regional methane budget of 5-28 TgCH(4) for the year 2010, i.e. 1-5% of the global methane emissions. As very few in situ observations are available in the region of interest, observations of methane total columns from the Greenhouse Gas Observing SATellite (GOSAT) are tentatively used for the evaluation of the inversion results, but they exhibit only a marginal signal from the fluxes within the region of interest.
C1 [Berchet, A.; Pison, I.; Chevallier, F.; Paris, J. -D.; Bousquet, P.; Bonne, J. -L.; Cressot, C.] CEA CNRS UVSQ, IPSL, Lab Sci Climat & Environm, Gif Sur Yvette, France.
   [Arshinov, M. Y.; Belan, B. D.; Davydov, D. K.; Fofonov, A. V.] SB RAS, VE Zuev Inst Atmospher Opt, Tomsk, Russia.
   [Dlugokencky, E. J.] NOAA, Earth Syst Res Lab, Boulder, CO USA.
   [Galanin, A.] PE Melnikov Permafrost Inst SB RAS, Yakutsk, Russia.
   [Lavric, J.] Max Planck Inst Biogeochem, D-07745 Jena, Germany.
   [Machida, T.; Sasakawa, M.] Natl Inst Environm Studies, Ctr Global Environm Res, Tsukuba, Ibaraki, Japan.
   [Parker, R.] Univ Leicester, Leicester, Leics, England.
   [Spahni, R.; Stocker, B. D.] Univ Bern, Inst Phys, Climate & Environm Phys, Bern, Switzerland.
   [Spahni, R.; Stocker, B. D.] Univ Bern, Inst Phys, Oeschger Ctr Climate Change Res, Bern, Switzerland.
   [Winderlich, J.] Max Planck Inst Chem, D-55128 Mainz, Germany.
C3 CEA; Centre National de la Recherche Scientifique (CNRS); Universite
   Paris Saclay; Universite Paris Cite; Russian Academy of Sciences; Zuev
   Institute of Atmospheric Optics, Siberian Branch of the Russian Academy
   of Sciences; National Oceanic Atmospheric Admin (NOAA) - USA; Melnikov
   Permafrost Institute, Siberian Branch of the RAS; Max Planck Society;
   National Institute for Environmental Studies - Japan; University of
   Leicester; University of Bern; University of Bern; Max Planck Society
RP Berchet, A (通讯作者)，Empa, Swiss Fed Labs Mat Sci & Technol, Lab Air Pollut Environm Technol, Dubendorf, Switzerland.
EM antoine.berchet@empa.ch
RI Parker, Robert J./AAV-2334-2020; Galanin, Alexey/H-4634-2013; Stocker,
   Benjamin David/K-3194-2015; Lavric, Jost/H-4487-2011; Dlugokencky,
   Edward/AAN-8746-2020; Sasakawa, Motoki/H-6272-2018; Bonne,
   Jean-Louis/C-1577-2015; Machida, Toshinobu/H-6526-2018; Belan, Boris
   D/A-6506-2014; Chevallier, Frederic/E-9608-2016
OI Parker, Robert J./0000-0002-0801-0831; Galanin,
   Alexey/0000-0003-0947-9727; Stocker, Benjamin David/0000-0003-2697-9096;
   Lavric, Jost/0000-0003-3610-9078; Dlugokencky,
   Edward/0000-0003-0612-6985; Sasakawa, Motoki/0000-0003-2273-5131; Bonne,
   Jean-Louis/0000-0001-7090-2147; Machida, Toshinobu/0000-0003-3312-8775;
   Belan, Boris D/0000-0003-1481-6847; Chevallier,
   Frederic/0000-0002-4327-3813; Bousquet, Philippe/0000-0002-4444-2703;
   Berchet, Antoine/0000-0001-6709-0125
FU Commissariat a l'Energie Atomique et aux Energies Renouvelables; French
   ANR-CLIMSLIP; YAK-AEROSIB project; Ministry of Education and Science of
   Russia [14.613.21.0013 (RFMEFI61314X0013)]; NERC [nceo020005] Funding
   Source: UKRI; Natural Environment Research Council [nceo020005] Funding
   Source: researchfish
FX We thank all the PIs and supporting staff from the sites we used for
   maintaining the instruments and providing quasi-continuous and precise
   measurements. We thank Anmyeondo's (South Korea) PI for contribution to
   early developments of the inversion system. We thank the reviewers for
   their fruitful remarks and suggestions to significantly improve our
   first manuscript. This research was supported by the Commissariat a
   l'Energie Atomique et aux Energies Renouvelables, by the French
   ANR-CLIMSLIP and the YAK-AEROSIB project. The maintenance of the network
   is also supported by state contracts of the Ministry of Education and
   Science of Russia no. 14.613.21.0013 (RFMEFI61314X0013).
CR Amante C., 2009, ETOPOI 1 ARC MINUTE
   [Anonymous], GREENHOUSE GAS EMISS
   [Anonymous], 2009, REPORT 14 WMO M EXPE
   Arshinov MY, 2009, ATMOS OCEAN OPT, V22, P84, DOI 10.1134/S1024856009010126
   Berchet A, 2015, GEOSCI MODEL DEV, V8, P1525, DOI 10.5194/gmd-8-1525-2015
   Berchet A, 2013, ATMOS CHEM PHYS, V13, P7115, DOI 10.5194/acp-13-7115-2013
   Berchet A, 2013, TELLUS B, V65, DOI 10.3402/tellusb.v65i0.19688
   Bergamaschi P, 2013, J GEOPHYS RES-ATMOS, V118, P7350, DOI 10.1002/jgrd.50480
   Bergamaschi P, 2009, J GEOPHYS RES-ATMOS, V114, DOI 10.1029/2009JD012287
   Bohn TJ, 2007, ENVIRON RES LETT, V2, DOI 10.1088/1748-9326/2/4/045015
   Bousquet P, 2006, NATURE, V443, P439, DOI 10.1038/nature05132
   Bousquet P, 2011, ATMOS CHEM PHYS, V11, P3689, DOI 10.5194/acp-11-3689-2011
   Broquet G, 2011, J GEOPHYS RES-ATMOS, V116, DOI 10.1029/2011JD016202
   Cardinali C, 2004, Q J ROY METEOR SOC, V130, P2767, DOI 10.1256/qj.03.205
   Chapnik B, 2004, Q J ROY METEOR SOC, V130, P2253, DOI 10.1256/qj.03.26
   Chevallier F, 2010, GEOPHYS RES LETT, V37, DOI 10.1029/2010GL044652
   Cressot C, 2014, ATMOS CHEM PHYS, V14, P577, DOI 10.5194/acp-14-577-2014
   Crosson ER, 2008, APPL PHYS B-LASERS O, V92, P403, DOI 10.1007/s00340-008-3135-y
   Dedikov JV, 1999, ATMOS ENVIRON, V33, P3291, DOI 10.1016/S1352-2310(98)00388-4
   Dentener F, 2003, J GEOPHYS RES-ATMOS, V108, DOI 10.1029/2002JD002916
   Dlugokencky EJ, 2009, GEOPHYS RES LETT, V36, DOI 10.1029/2009GL039780
   Dlugokencky EJ, 2005, J GEOPHYS RES-ATMOS, V110, DOI 10.1029/2005JD006035
   DLUGOKENCKY EJ, 1994, J GEOPHYS RES-ATMOS, V99, P17021, DOI 10.1029/94JD01245
   Enting IG, 2012, BIOGEOSCIENCES, V9, P2889, DOI 10.5194/bg-9-2889-2012
   Frey KE, 2007, GLOBAL BIOGEOCHEM CY, V21, DOI 10.1029/2006GB002706
   Ganesan AL, 2014, ATMOS CHEM PHYS, V14, P3855, DOI 10.5194/acp-14-3855-2014
   Giglio L, 2009, REMOTE SENS ENVIRON, V113, P408, DOI 10.1016/j.rse.2008.10.006
   Glagolev M, 2011, ENVIRON RES LETT, V6, DOI 10.1088/1748-9326/6/4/045214
   Hayhoe K, 2002, CLIMATIC CHANGE, V54, P107, DOI 10.1023/A:1015737505552
   Kasischke ES, 2002, J GEOPHYS RES-ATMOS, V108, DOI 10.1029/2001JD000461
   Kirschke S, 2013, NAT GEOSCI, V6, P813, DOI [10.1038/NGEO1955, 10.1038/ngeo1955]
   Krings T, 2013, ATMOS MEAS TECH, V6, P151, DOI 10.5194/amt-6-151-2013
   Lamarque JF, 2011, CLIMATIC CHANGE, V109, P191, DOI 10.1007/s10584-011-0155-0
   Lauvaux T, 2009, BIOGEOSCIENCES, V6, P1089, DOI 10.5194/bg-6-1089-2009
   Lehner B, 2004, J HYDROL, V296, P1, DOI 10.1016/j.jhydrol.2004.03.028
   Lin JC, 2003, J GEOPHYS RES-ATMOS, V108, DOI 10.1029/2002JD003161
   Melton JR, 2013, BIOGEOSCIENCES, V10, P753, DOI 10.5194/bg-10-753-2013
   Menut L, 2013, GEOSCI MODEL DEV, V6, P981, DOI 10.5194/gmd-6-981-2013
   Michalak AM, 2005, STOCH ENV RES RISK A, V19, P8, DOI 10.1007/s00477-004-0189-1
   Olivier J.G., 2005, ENVIRON SCI-TOKYO, V2, P81, DOI [10.1080/15693430500400345, DOI 10.1080/15693430500400345]
   Paris JD, 2010, B AM METEOROL SOC, V91, P625, DOI 10.1175/2009BAMS2663.1
   Parker R, 2011, GEOPHYS RES LETT, V38, DOI 10.1029/2011GL047871
   Peregon A, 2009, ENVIRON RES LETT, V4, DOI 10.1088/1748-9326/4/4/045014
   Pickett-Heaps CA, 2011, ATMOS CHEM PHYS, V11, P3773, DOI 10.5194/acp-11-3773-2011
   Pison I, 2007, J GEOPHYS RES-ATMOS, V112, DOI 10.1029/2007JD008871
   POTTER CS, 1993, GLOBAL BIOGEOCHEM CY, V7, P811, DOI 10.1029/93GB02725
   Reshetnikov AI, 2000, J GEOPHYS RES-ATMOS, V105, P3517, DOI 10.1029/1999JD900761
   Ringeval B, 2010, GLOBAL BIOGEOCHEM CY, V24, DOI 10.1029/2008GB003354
   Rödenbeck C, 2003, ATMOS CHEM PHYS, V3, P1919
   Sasakawa M, 2012, TELLUS B, V64, DOI 10.3402/tellusb.v64i0.17514
   Sasakawa M, 2010, TELLUS B, V62, P403, DOI 10.1111/j.1600-0889.2010.00494.x
   Schmidt H, 2001, ATMOS ENVIRON, V35, P6277, DOI 10.1016/S1352-2310(01)00451-4
   Solomon S., 2007, CLIM CHANG 2007 PHYS, P747
   Spahni R, 2013, CLIM PAST, V9, P1287, DOI 10.5194/cp-9-1287-2013
   Spahni R, 2011, BIOGEOSCIENCES, V8, P1643, DOI 10.5194/bg-8-1643-2011
   Stocker BD, 2014, GEOSCI MODEL DEV, V7, P3089, DOI 10.5194/gmd-7-3089-2014
   Stocker BD, 2013, NAT CLIM CHANGE, V3, P666, DOI [10.1038/nclimate1864, 10.1038/NCLIMATE1864]
   Stohl A, 2005, ATMOS CHEM PHYS, V5, P2461, DOI 10.5194/acp-5-2461-2005
   Suto H, 2010, J ATMOS OCEAN TECH, V27, P1175, DOI 10.1175/2010JTECHA1400.1
   Tarantola A., 1987, Inverse problem theory. Methods for data fitting and model parameter estimation
   Tarasova OA, 2006, ATMOS ENVIRON, V40, P5617, DOI 10.1016/j.atmosenv.2006.04.065
   U.S. Environment Protection Agency, 2011, 430R11005 US EPA
   Umezawa T, 2012, GLOBAL BIOGEOCHEM CY, V26, DOI 10.1029/2011GB004232
   Uppala SM, 2005, Q J ROY METEOR SOC, V131, P2961, DOI 10.1256/qj.04.176
   van der Werf GR, 2010, ATMOS CHEM PHYS, V10, P11707, DOI 10.5194/acp-10-11707-2010
   Vautard R, 2001, ATMOS ENVIRON, V35, P2449, DOI 10.1016/S1352-2310(00)00466-0
   Villani MG, 2010, ATMOS CHEM PHYS, V10, P1249, DOI 10.5194/acp-10-1249-2010
   Winderlich J, 2010, ATMOS MEAS TECH, V3, P1113, DOI 10.5194/amt-3-1113-2010
   Winderlich J., 2012, THESIS U HAMBURG GER
   Winiarek V, 2012, J GEOPHYS RES-ATMOS, V117, DOI 10.1029/2011JD016932
   Yamada K, 2005, ORG GEOCHEM, V36, P717, DOI 10.1016/j.orggeochem.2005.01.016
NR 71
TC 29
Z9 34
U1 1
U2 22
PU COPERNICUS GESELLSCHAFT MBH
PI GOTTINGEN
PA BAHNHOFSALLEE 1E, GOTTINGEN, 37081, GERMANY
SN 1726-4170
EI 1726-4189
J9 BIOGEOSCIENCES
JI Biogeosciences
PY 2015
VL 12
IS 18
BP 5393
EP 5414
DI 10.5194/bg-12-5393-2015
PG 22
WC Ecology; Geosciences, Multidisciplinary
WE Science Citation Index Expanded (SCI-EXPANDED)
SC Environmental Sciences & Ecology; Geology
GA CR7JF
UT WOS:000361524900009
OA gold, Green Published, Green Submitted, Green Accepted
DA 2023-11-17
ER

PT J
AU Lichiheb, N
   Heuer, M
   Hicks, BB
   Saylor, R
   Vargas, R
   Vázquez-Lule, A
   St Laurent, K
   Myles, L
AF Lichiheb, Nebila
   Heuer, Mark
   Hicks, Bruce B.
   Saylor, Rick
   Vargas, Rodrigo
   Vazquez-Lule, Alma
   St Laurent, Kari
   Myles, LaToya
TI Atmospheric Ammonia Measurements Over a Coastal Salt Marsh Ecosystem
   Along the Mid-Atlantic US
SO JOURNAL OF GEOPHYSICAL RESEARCH-BIOGEOSCIENCES
LA English
DT Article
ID GREENHOUSE-GAS EMISSIONS; CAVITY RING-DOWN; VOLATILIZATION LOSSES; DRY
   DEPOSITION; TAMPA BAY; NITROGEN; CARBON; ACCUMULATION; FLUXES;
   MANAGEMENT
AB Measurements of atmospheric ammonia (NH3) concentrations and fluxes are limited in coastal regions in the eastern U.S. In this study, continuous and high temporal resolution measurements (5s) of atmospheric NH3 concentrations were recorded using a cavity ring-down spectrometer in a temperate tidal salt marsh at the St Jones Reserve (Dover, DE). Micrometeorological variables were measured using an eddy covariance system which is part of the AmeriFlux network (US-StJ). Soil, plant, and water chemistry were also analyzed to characterize the sources and sinks of atmospheric NH3. A new analytical methodology was used to estimate the average ecosystem-scale diurnal cycle of NH3 fluxes by replicating the characteristics of a chamber experiment. This virtual chamber approach estimates positive surface fluxes in continuing strongly stable conditions when mixing with the air above is minimal. Our findings show that tidal water level may have a significant impact on NH3 emissions from the marsh. The largest fluxes were observed at low tide when more soil was exposed. While it is expected that NH3 fluxes will peak when the air temperature maximizes, high tide occurred concurrently with midday peaks in solar irradiance led to a decrease in NH3 fluxes. Furthermore, soil, plant, and water chemistry measurements underpinning the NH3 concentrations and fluxes lead us to conclude that this coastal wetland ecosystem can act as either a sink or a source of NH3. Such measurements provide novel data on which we can base reliable parameterizations to simulate NH3 emissions from coastal salt marsh ecosystems using surface-atmosphere transfer models.
   Plain Language Summary Coastal wetlands such as salt marshes, mangroves, and seagrasses provide a natural environment for the sequestration and long-term storage of carbon dioxide (CO2) from the atmosphere. As a fertilizer, nitrogen (N) increases the vegetative growth and thus more CO2 may be fixed in plants as biomass representing the short-term storage pool of carbon, therefore reducing its atmospheric level. Salt marshes, in particular, have been identified as being highly effective at carbon sequestration as well as adsorbing and transforming N. However, there are limited atmospheric measurements of ammonia (NH3) concentrations and exchanges in coastal areas of the Eastern and Mid-Atlantic U.S. This pilot study represents one of the few atmospheric measurements of NH3 over temperate tidal salt marshes in the Mid-Atlantic U.S. The high temporal resolution measurements of NH3 concentrations indicated that local sources, such as agriculture and industry, may have a considerable impact on the local atmospheric NH3 concentrations. The results also show that tidal water levels in salt marshes may have a significant effect on NH3 emissions.
C1 [Lichiheb, Nebila; Heuer, Mark; Saylor, Rick; Myles, LaToya] NOAA, Atmospher Turbulence & Diffus Div, Oak Ridge, TN 37831 USA.
   [Heuer, Mark] Oak Ridge Associated Univ, Oak Ridge, TN USA.
   [Hicks, Bruce B.] MetCorps, Norris, TN USA.
   [Vargas, Rodrigo; Vazquez-Lule, Alma] Univ Delaware, Dept Plant & Soil Sci, Newark, DE 19717 USA.
   [St Laurent, Kari] Delaware Natl Estuarine Res Reserve, Delaware Dept Nat Resources & Environm Control, Dover, DE USA.
C3 National Oceanic Atmospheric Admin (NOAA) - USA; United States
   Department of Energy (DOE); Oak Ridge National Laboratory; University of
   Delaware
RP Lichiheb, N (通讯作者)，NOAA, Atmospher Turbulence & Diffus Div, Oak Ridge, TN 37831 USA.
EM nebila.lichiheb@noaa.gov
RI Lichiheb, Nebila/ABD-7560-2021; Saylor, Rick/D-1252-2014; Vargas,
   Rodrigo/C-4720-2008; Myles, LaToya/Q-2470-2015
OI Lichiheb, Nebila/0000-0001-6912-1714; Saylor, Rick/0000-0003-4835-8290;
   Vargas, Rodrigo/0000-0001-6829-5333; Myles, LaToya/0000-0001-6589-3004;
   Vazquez-Lule, Alma/0000-0003-2919-5350; Hicks, Bruce/0000-0002-0989-9310
FU National Science Foundation [1652594]; Direct For Biological Sciences;
   Division Of Environmental Biology [1652594] Funding Source: National
   Science Foundation
FX The authors appreciate the support of Kimberly Hutchison from the
   Environmental and Agricultural Testing Service Laboratory (EATS),
   Department of Crop and Soil Sciences, at North Carolina State University
   for analysis of soil and plant samples. The authors gratefully
   acknowledge the National Atmospheric Deposition Program for providing
   and analyzing the passive samplers. Much appreciation goes to Dr.
   Carolyn Currin and her group at NOAA National Centers for Coastal Ocean
   Science for their scientific advice and support and to D.L. Senn at the
   NOAA Atmospheric Turbulence and Diffusion Division for dedicated
   assistance with the field study. The authors also acknowledge the
   Delaware National Estuarine Research Reserve within the Delaware
   Department of Natural Resources and Environmental Control for providing
   very interesting and useful data (https://cdmo.baruch.sc.edu) and
   hosting this study, particularly NOAA Ernest F. Hollings Scholar Annette
   Carlson for help with site coordination. R. Varga acknowledges support
   from the National Science Foundation (grant #1652594).
CR Amos HM, 2018, ENVIRON SCI TECHNOL, V52, P11441, DOI 10.1021/acs.est.8b03504
   [Anonymous], 2005, ENCY SOILS ENV
   [Anonymous], 1999, CHEM UPPER LOWER ATM
   Barba J, 2019, SCI REP-UK, V9, DOI 10.1038/s41598-019-39663-8
   Battye WH, 2016, ATMOS ENVIRON, V140, P342, DOI 10.1016/j.atmosenv.2016.06.021
   Baumann H, 2018, ESTUAR COAST, V41, P1102, DOI 10.1007/s12237-017-0321-3
   Behera SN, 2013, ENVIRON SCI POLLUT R, V20, P8092, DOI 10.1007/s11356-013-2051-9
   BERNARD JM, 1979, OIKOS, V32, P328, DOI 10.2307/3544743
   BOUWMEESTER RJB, 1981, ATMOS ENVIRON, V15, P131, DOI 10.1016/0004-6981(81)90004-4
   Boyer EW, 2002, BIOGEOCHEMISTRY, V57, P137, DOI 10.1023/A:1015709302073
   Bray CD, 2017, ATMOS ENVIRON, V163, P65, DOI 10.1016/j.atmosenv.2017.05.032
   Cahoon D R, 2006, MONITORING SALT MARS, P104
   Capooci M, 2019, SCI TOTAL ENVIRON, V686, P1164, DOI 10.1016/j.scitotenv.2019.06.032
   Catovsky S, 2002, OIKOS, V97, P443, DOI 10.1034/j.1600-0706.2002.970315.x
   Chmura GL, 2016, PLOS ONE, V11, DOI 10.1371/journal.pone.0149937
   Deegan LA, 2012, NATURE, V490, P388, DOI 10.1038/nature11533
   Duarte CM, 2013, NAT CLIM CHANGE, V3, P961, DOI [10.1038/NCLIMATE1970, 10.1038/nclimate1970]
   Duarte CM, 2005, BIOGEOSCIENCES, V2, P1, DOI 10.5194/bg-2-1-2005
   Field D.W., 1991, COASTAL WETLANDS US, P59
   Galloway JN, 2013, PHILOS T R SOC B, V368, DOI 10.1098/rstb.2013.0120
   Galloway JN, 2004, BIOGEOCHEMISTRY, V70, P153, DOI 10.1007/s10533-004-0370-0
   Geoghegan EK, 2018, ECOSYST HEALTH SUST, V4, P277, DOI 10.1080/20964129.2018.1532772
   Greening H, 2014, ESTUAR COAST SHELF S, V151, pA1, DOI 10.1016/j.ecss.2014.10.003
   Hargrove WW, 2003, EOS T AM GEOPHYS UN, V84, P529, DOI [10.1029/2003EO480001, DOI 10.1029/2003EO480001]
   Hicks BB, 2021, AGROSYS GEOSCI ENV, V4, DOI 10.1002/agg2.20141
   Howarth RW, 1996, BIOGEOCHEMISTRY, V35, P75, DOI 10.1007/BF02179825
   JOHNSTON CA, 1991, CRIT REV ENV CONTR, V21, P491, DOI 10.1080/10643389109388425
   Kamp JN, 2019, ATMOS MEAS TECH, V12, P2837, DOI 10.5194/amt-12-2837-2019
   Kirwan ML, 2013, NATURE, V504, P53, DOI 10.1038/nature12856
   Larsen RK, 2001, ENVIRON SCI TECHNOL, V35, P4731, DOI 10.1021/es010755l
   Leclerc M.Y., 2014, FOOTPRINTS MICROMETE, P239, DOI DOI 10.1007/978-3-642-54545-0
   Loomis MJ, 2010, SOIL SCI SOC AM J, V74, P1028, DOI 10.2136/sssaj2009.0171
   MCCARTHY JJ, 1977, LIMNOL OCEANOGR, V22, P996, DOI 10.4319/lo.1977.22.6.0996
   Mcleod E, 2011, FRONT ECOL ENVIRON, V9, P552, DOI 10.1890/110004
   MIKKELSEN DS, 1978, SOIL SCI SOC AM J, V42, P725, DOI 10.2136/sssaj1978.03615995004200050014x
   Moosmüller H, 2005, AEROSOL SCI TECH, V39, P30, DOI 10.1080/027868290903880
   NADP, 2013, SS4070 NADP SOP
   Nelson AJ, 2019, AGR FOREST METEOROL, V264, P104, DOI 10.1016/j.agrformet.2018.10.003
   Oke T.R., 1987, BOUNDARY LAYER CLIMA, V2nd, DOI 10.4324/9780203407219
   Ouyang X, 2014, BIOGEOSCIENCES, V11, P5057, DOI 10.5194/bg-11-5057-2014
   PAERL HW, 1994, MAR BIOL, V119, P635, DOI 10.1007/BF00354328
   Peñuelas J, 2013, NAT COMMUN, V4, DOI 10.1038/ncomms3934
   Petrakis S, 2017, BIOGEOCHEMISTRY, V133, P147, DOI 10.1007/s10533-017-0320-2
   Pinder RW, 2008, GEOPHYS RES LETT, V35, DOI 10.1029/2008GL033732
   Poach ME, 2004, J ENVIRON QUAL, V33, P844, DOI 10.2134/jeq2004.0844
   Poor N, 2001, ATMOS ENVIRON, V35, P3947, DOI 10.1016/S1352-2310(01)00180-7
   Pope CA, 2006, J AIR WASTE MANAGE, V56, P709, DOI 10.1080/10473289.2006.10464485
   Rogerson A.B., 2010, WETLAND CONDITION ST
   Ryan AB, 2012, J PLANT ECOL, V5, P429, DOI 10.1093/jpe/rts001
   Saylor R, 2015, J AIR WASTE MANAGE, V65, P347, DOI 10.1080/10962247.2014.992554
   Scherer JJ, 1997, CHEM REV, V97, P25, DOI 10.1021/cr930048d
   Schjorring J.K., 1997, THESIS R VET AGR U C, P55
   Seyfferth AL, 2020, GEOCHIM COSMOCHIM AC, V282, P1, DOI 10.1016/j.gca.2020.05.013
   Shadman S, 2016, APPL PHYS B-LASERS O, V122, DOI 10.1007/s00340-016-6461-5
   Siefert R.L., 2002, DEV APPL RAPID ROBUS
   Trifunovic B, 2020, J GEOPHYS RES-BIOGEO, V125, DOI 10.1029/2019JG005558
   Vlek P. L. G., 1981, Fertilizer Research, V2, P227, DOI 10.1007/BF01050196
   VLEK PLG, 1978, SOIL SCI SOC AM J, V42, P416, DOI 10.2136/sssaj1978.03615995004200030008x
   VLEK PLG, 1979, SOIL SCI SOC AM J, V43, P352, DOI 10.2136/sssaj1979.03615995004300020023x
   von Bobrutzki K, 2010, ATMOS MEAS TECH, V3, P91, DOI 10.5194/amt-3-91-2010
   Walker JT, 2014, AGR ECOSYST ENVIRON, V185, P161, DOI 10.1016/j.agee.2013.10.029
   Wallace RB, 2014, ESTUAR COAST SHELF S, V148, P1, DOI 10.1016/j.ecss.2014.05.027
   Ward ND, 2020, NAT COMMUN, V11, DOI 10.1038/s41467-020-16236-2
   Woolway RI, 2017, GEOPHYS RES LETT, V44, P8875, DOI 10.1002/2017GL073941
NR 64
TC 2
Z9 2
U1 2
U2 21
PU AMER GEOPHYSICAL UNION
PI WASHINGTON
PA 2000 FLORIDA AVE NW, WASHINGTON, DC 20009 USA
SN 2169-8953
EI 2169-8961
J9 J GEOPHYS RES-BIOGEO
JI J. Geophys. Res.-Biogeosci.
PD MAY
PY 2021
VL 126
IS 5
AR e2019JG005522
DI 10.1029/2019JG005522
PG 19
WC Environmental Sciences; Geosciences, Multidisciplinary
WE Science Citation Index Expanded (SCI-EXPANDED)
SC Environmental Sciences & Ecology; Geology
GA SJ0QK
UT WOS:000655232300016
OA Green Published
DA 2023-11-17
ER

PT J
AU Sihi, D
   Inglett, PW
   Inglett, KS
AF Sihi, Debjani
   Inglett, Patrick W.
   Inglett, Kanika Sharma
TI Carbon quality and nutrient status drive the temperature sensitivity of
   organic matter decomposition in subtropical peat soils
SO BIOGEOCHEMISTRY
LA English
DT Article
DE Organic matter decomposition; Peat; Greenhouse gas; Respiration;
   Methane; Dissolved organic carbon; Temperature sensitivity; Carbon
   quality; Nutrient availability
ID MICHAELIS-MENTEN KINETICS; MICROBIAL RESPIRATION; LITTER DECOMPOSITION;
   METHANE PRODUCTION; HOT-WATER; NITROGEN MINERALIZATION; TERRESTRIAL
   ECOSYSTEMS; PHOSPHORUS ENRICHMENT; EXTRACELLULAR ENZYMES; THERMAL
   ADAPTATION
AB Estimates of gaseous carbon (C) fluxes in wetlands are heavily based on temperature. However, isolating specific effects of temperature on anaerobic C processing from other controls (C quality and nutrients) has proven difficult. Here, we test the hypothesis that temperature sensitivity of soil organic matter (SOM) decomposition is more influenced by C quality than nutrient availability in subtropical freshwater, sawgrass (Cladium jamaicense)-based peats. Carbon age (characterized by depth: 0-10 and 10-20 cm) was used as a surrogate of C quality while two sites were selected with contrasting levels of nutrient (P) availability. In anaerobic laboratory incubations temperature was increased in 5 degrees C steps to assess the proportion of C available at a given temperature (i.e. thermo-labile C) as productions of gaseous (CO2 and CH4) and dissolved organic C (DOC) fractions. Thermo-labile C increased 3.1-3.6 times from 15 degrees C to 30 degrees C in all soils. Disproportionate increase in the production of gaseous forms versus DOC as well as CH4:CO2 was observed with warming. Observed Q(10) values followed the trend of CH4 (similar to 14) >> CO2 (similar to 2.5) > DOC (similar to 1.7) and temperature sensitivity was more dependent on C quality than nutrient availability over the entire temperature range. Spectral analysis indicated more bio-available DOC production at higher temperature. Regression analysis also indicated that C quality primarily influenced SOM decomposition at lower temperature, while at higher temperature nutrient limitation dominantly controlled SOM decomposition. These findings confirm the role of C quality in temperature sensitivity of warm peat soils, but also indicate an increased importance of nutrient limitation at higher temperature.
C1 [Sihi, Debjani; Inglett, Patrick W.; Inglett, Kanika Sharma] Univ Florida, Dept Soil & Water Sci, Wetland Biogeochem Lab, 2181 McCarty Hall A, Gainesville, FL 32611 USA.
C3 State University System of Florida; University of Florida
RP Inglett, PW (通讯作者)，Univ Florida, Dept Soil & Water Sci, Wetland Biogeochem Lab, 2181 McCarty Hall A, Gainesville, FL 32611 USA.
EM pinglett@ufl.edu
RI Sihi, Debjani/Q-3874-2017
OI Sihi, Debjani/0000-0002-5513-8862; Inglett, Kanika/0000-0002-2233-025X
FU National Science Foundation (NSF) [DEB 0841596]
FX The authors would like to thank Matt Norton, Yu Wang, Biswanath Dari,
   and Swati Goswami for their laboratory and field assistance. We would
   like to give a special thanks to Dr. Mihai Giurcanu for assisting in
   statistical analysis. The project was supported by National Science
   Foundation (NSF) Grant DEB 0841596. We also thank two anonymous
   reviewers for their constructive comments which helped us significantly
   improve the manuscript.
CR Allison SD, 2005, SOIL BIOL BIOCHEM, V37, P937, DOI 10.1016/j.soilbio.2004.09.014
   Allison SD, 2008, P NATL ACAD SCI USA, V105, P11512, DOI 10.1073/pnas.0801925105
   Allison SD, 2010, NAT GEOSCI, V3, P336, DOI 10.1038/NGEO846
   ANDERSEN JM, 1976, WATER RES, V10, P329, DOI 10.1016/0043-1354(76)90175-5
   Andrews JA, 2000, SOIL BIOL BIOCHEM, V32, P699, DOI 10.1016/S0038-0717(99)00206-0
   [Anonymous], 2007, WETLANDS
   [Anonymous], 2013, R LANG ENV STAT COMP
   [Anonymous], 1996, METHODS SOIL ANAL 3
   [Anonymous], 2008, PEATLANDS CLIMATE CH
   [Anonymous], TREATISE GEOCHEMISTR
   Bianchi TS, 2013, GEOPHYS RES LETT, V40, P116, DOI 10.1029/2012GL054145
   Billings SA, 2013, GLOBAL CHANGE BIOL, V19, P90, DOI 10.1111/gcb.12029
   Birdwell JE, 2010, ORG GEOCHEM, V41, P270, DOI 10.1016/j.orggeochem.2009.11.002
   Bloom AA, 2010, SCIENCE, V327, P322, DOI 10.1126/science.1175176
   Bosatta E, 1999, SOIL BIOL BIOCHEM, V31, P1889, DOI 10.1016/S0038-0717(99)00105-4
   Bradford MA, 2008, ECOL LETT, V11, P1316, DOI 10.1111/j.1461-0248.2008.01251.x
   Bradford MA, 2010, GLOBAL CHANGE BIOL, V16, P1576, DOI 10.1111/j.1365-2486.2009.02040.x
   Bridgham SD, 2006, WETLANDS, V26, P889, DOI 10.1672/0277-5212(2006)26[889:TCBONA]2.0.CO;2
   Bridgham SD, 1996, WETLANDS, V16, P45, DOI 10.1007/BF03160645
   BRIDGHAM SD, 1992, SOIL BIOL BIOCHEM, V24, P1089, DOI 10.1016/0038-0717(92)90058-6
   BRIDGHAM SD, 1995, BIOSCIENCE, V45, P262, DOI 10.2307/1312419
   BROOKES PC, 1982, SOIL BIOL BIOCHEM, V14, P319, DOI 10.1016/0038-0717(82)90001-3
   Conant RT, 2011, GLOBAL CHANGE BIOL, V17, P3392, DOI 10.1111/j.1365-2486.2011.02496.x
   Conen F., 2006, BIOGEOSCI DISCUSS, V3, P1355, DOI DOI 10.5194/bgd-3-1355-2006
   Cotrufo MF, 2013, GLOBAL CHANGE BIOL, V19, P988, DOI 10.1111/gcb.12113
   CRAFT CB, 1993, BIOGEOCHEMISTRY, V22, P133, DOI 10.1007/BF00002708
   Davidson EA, 2006, NATURE, V440, P165, DOI 10.1038/nature04514
   Davidson EA, 2006, GLOBAL CHANGE BIOL, V12, P154, DOI 10.1111/j.1365-2486.2005.01065.x
   Davidson EA, 2012, GLOBAL CHANGE BIOL, V18, P371, DOI 10.1111/j.1365-2486.2011.02546.x
   DAVIS SM, 1991, AQUAT BOT, V40, P203, DOI 10.1016/0304-3770(91)90059-E
   Debusk WF, 2005, BIOGEOCHEMISTRY, V75, P217, DOI 10.1007/s10533-004-7113-0
   DeBusk WF, 1998, SOIL SCI SOC AM J, V62, P1460, DOI 10.2136/sssaj1998.03615995006200050045x
   DeBusk WF, 2003, J ENVIRON QUAL, V32, P702, DOI 10.2134/jeq2003.0702
   DeBusk WF, 2001, J ENVIRON QUAL, V30, P1438, DOI 10.2134/jeq2001.3041438x
   Dodla SK, 2012, SCI TOTAL ENVIRON, V435, P151, DOI 10.1016/j.scitotenv.2012.06.090
   Eliasson PE, 2005, GLOBAL CHANGE BIOL, V11, P167, DOI 10.1111/j.1365-2486.2004.00878.x
   Fang CM, 2005, NATURE, V433, P57, DOI 10.1038/nature03138
   Fichot CG, 2012, LIMNOL OCEANOGR, V57, P1453, DOI 10.4319/lo.2012.57.5.1453
   Fierer N, 2005, ECOLOGY, V86, P320, DOI 10.1890/04-1254
   Fisher JB, 2012, GLOBAL BIOGEOCHEM CY, V26, DOI 10.1029/2011GB004252
   Freeman C, 2001, NATURE, V412, P785, DOI 10.1038/35090628
   Fröberg M, 2003, GEODERMA, V113, P311, DOI 10.1016/S0016-7061(02)00367-1
   Geisseler D, 2009, PEDOBIOLOGIA, V53, P87, DOI 10.1016/j.pedobi.2009.06.002
   German DP, 2012, GLOBAL CHANGE BIOL, V18, P1468, DOI 10.1111/j.1365-2486.2011.02615.x
   Ghani A, 2003, SOIL BIOL BIOCHEM, V35, P1231, DOI 10.1016/S0038-0717(03)00186-X
   Giardina CP, 2000, NATURE, V404, P858, DOI 10.1038/35009076
   GORHAM E, 1991, ECOL APPL, V1, P182, DOI 10.2307/1941811
   Grzymski JJ, 2008, P NATL ACAD SCI USA, V105, P17516, DOI 10.1073/pnas.0802782105
   GUJER W, 1983, WATER SCI TECHNOL, V15, P127, DOI 10.2166/wst.1983.0164
   Guo DH, 2012, SPECTROSC SPECT ANAL, V32, P1584, DOI 10.3964/j.issn.1000-0593(2012)06-1584-04
   Hamdi S, 2013, SOIL BIOL BIOCHEM, V58, P115, DOI 10.1016/j.soilbio.2012.11.012
   Hartley IP, 2008, ECOL LETT, V11, P1092, DOI 10.1111/j.1461-0248.2008.01223.x
   Hartley IP, 2008, SOIL BIOL BIOCHEM, V40, P1567, DOI 10.1016/j.soilbio.2008.01.007
   Helms JR, 2008, LIMNOL OCEANOGR, V53, P955, DOI 10.4319/lo.2008.53.3.0955
   Hernández DL, 2010, PLANT SOIL, V335, P397, DOI 10.1007/s11104-010-0428-9
   Hobbie SE, 2000, ECOLOGY, V81, P1867, DOI 10.1890/0012-9658(2000)081[1867:NLODIH]2.0.CO;2
   Hochachka P, 2002, BIOCH ADAPTATION MEC, P478
   Inglett KS, 2012, BIOGEOCHEMISTRY, V108, P77, DOI 10.1007/s10533-011-9573-3
   Inglett PW, 2011, CRIT REV ENV SCI TEC, V41, P187, DOI 10.1080/10643389.2010.530933
   Inglett PW, 2006, LIMNOL OCEANOGR, V51, P2380, DOI 10.4319/lo.2006.51.5.2380
   Inglett PW, 2004, BIOGEOCHEMISTRY, V67, P213, DOI 10.1023/B:BIOG.0000015280.44760.9a
   JINBO Z, 2006, SOIL SCI SOC AM J, V70, P660, DOI DOI 10.2136/SSSAJ2005.0007
   Karhu K, 2010, SOIL BIOL BIOCHEM, V42, P72, DOI 10.1016/j.soilbio.2009.10.002
   Kirschbaum MUF, 2004, GLOBAL CHANGE BIOL, V10, P1870, DOI 10.1111/j.1365-2486.2004.00852.x
   KIRSCHBAUM MUF, 1995, SOIL BIOL BIOCHEM, V27, P753, DOI 10.1016/0038-0717(94)00242-S
   Knorr W, 2005, NATURE, V433, P298, DOI 10.1038/nature03226
   Koch O, 2007, GLOBAL BIOGEOCHEM CY, V21, DOI 10.1029/2007GB002983
   Larionova AA, 2007, BIOGEOSCIENCES, V4, P1073, DOI 10.5194/bg-4-1073-2007
   Leifeld J, 2005, BIOGEOCHEMISTRY, V75, P433, DOI 10.1007/s10533-005-2237-4
   Li WH, 2007, GEOPHYS RES LETT, V34, DOI 10.1029/2006GL028364
   Liang JY, 2015, SOIL BIOL BIOCHEM, V80, P127, DOI 10.1016/j.soilbio.2014.10.005
   Liao XL, 2014, HYDROBIOLOGIA, V722, P263, DOI 10.1007/s10750-013-1709-0
   Liski J, 2000, AMBIO, V29, P56, DOI 10.1639/0044-7447(2000)029[0056:TDOOSO]2.0.CO;2
   Liu HS, 2006, APPL SOIL ECOL, V32, P284, DOI 10.1016/j.apsoil.2005.08.001
   LLOYD J, 1994, FUNCT ECOL, V8, P315, DOI 10.2307/2389824
   Lomander A, 1998, SOIL BIOL BIOCHEM, V30, P2017, DOI 10.1016/S0038-0717(98)00076-5
   Luo YQ, 2001, NATURE, V413, P622, DOI 10.1038/35098065
   MACDONALD NW, 1995, SOIL SCI SOC AM J, V59, P233, DOI 10.2136/sssaj1995.03615995005900010036x
   Matthews E, 1987, GLOBAL BIOGEOCHEM CY, V1, P61, DOI 10.1029/GB001i001p00061
   Medvedeff CA, 2014, SOIL BIOL BIOCHEM, V69, P343, DOI 10.1016/j.soilbio.2013.11.018
   Megonigal JP, 2002, GLOBAL BIOGEOCHEM CY, V16, DOI 10.1029/2001GB001594
   Melillo JM, 2002, SCIENCE, V298, P2173, DOI 10.1126/science.1074153
   Melton JR, 2013, BIOGEOSCIENCES, V10, P753, DOI 10.5194/bg-10-753-2013
   Mitsch WJ, 2013, LANDSCAPE ECOL, V28, P583, DOI 10.1007/s10980-012-9758-8
   Mitsch WJ, 2010, WETL ECOL MANAG, V18, P573, DOI 10.1007/s11273-009-9164-4
   Moore P. D., 2001, WETLANDS
   MOORE TR, 1990, BIOGEOCHEMISTRY, V11, P45
   Moore TR, 2001, SOIL SCI, V166, P38, DOI 10.1097/00010694-200101000-00007
   Neff JC, 2002, GLOBAL CHANGE BIOL, V8, P872, DOI 10.1046/j.1365-2486.2002.00517.x
   Newman S, 2001, BIOGEOCHEMISTRY, V54, P229, DOI 10.1023/A:1010659016876
   Nie M, 2013, ECOL LETT, V16, P234, DOI 10.1111/ele.12034
   Oechel WC, 2000, NATURE, V406, P978, DOI 10.1038/35023137
   Osburn CL, 2011, MAR CHEM, V126, P281, DOI 10.1016/j.marchem.2011.06.007
   Paré MC, 2013, GLOBAL CHANGE BIOL, V19, P1126, DOI 10.1111/gcb.12125
   Pellerin BA, 2008, HYDROL PROCESS, V22, P1810, DOI 10.1002/hyp.6786
   Penton CR, 2007, BIOGEOCHEMISTRY, V84, P83, DOI 10.1007/s10533-007-9106-2
   Potter B.B., 2005, DETERMINATION TOTAL
   Rey A, 2006, GLOBAL CHANGE BIOL, V12, P1894, DOI 10.1111/j.1365-2486.2006.01230.x
   SAS software, 2010, SAS SOFTW VERS 9 3 S
   Schimel J, 2001, GLOBAL BIOGEOCHEMICA, P177, DOI DOI 10.1016/B978-012631260-7/50015-7
   Schmidt MWI, 2011, NATURE, V478, P49, DOI 10.1038/nature10386
   SCHUTZ H, 1990, BIOGEOCHEMISTRY, V11, P77
   Segers R, 1998, BIOGEOCHEMISTRY, V41, P23, DOI 10.1023/A:1005929032764
   Sihi D, 2016, BIOGEOSCIENCES, V13, P1733, DOI 10.5194/bg-13-1733-2016
   SINSABAUGH RL, 1993, ECOLOGY, V74, P1594, DOI 10.2307/1940087
   Sinsabaugh RL, 2009, NATURE, V462, P795, DOI 10.1038/nature08632
   SISKIN M, 1991, SCIENCE, V254, P231, DOI 10.1126/science.254.5029.231
   Sistla SA, 2012, NEW PHYTOL, V196, P68, DOI 10.1111/j.1469-8137.2012.04234.x
   SPARLING GP, 1990, SOIL BIOL BIOCHEM, V22, P301, DOI 10.1016/0038-0717(90)90104-8
   Spencer RG, 2010, J GEOPHYS RES-BIOGEO, V2005-2012, P115
   Stange RR, 2001, PHYTOCHEMISTRY, V57, P1005, DOI 10.1016/S0031-9422(01)00096-6
   Sulman BN, 2009, BIOGEOSCIENCES, V6, P1115, DOI 10.5194/bg-6-1115-2009
   Taggart M, 2012, WETLANDS, V32, P939, DOI 10.1007/s13157-012-0327-3
   tenHulscher TEM, 1996, CHEMOSPHERE, V32, P609, DOI 10.1016/0045-6535(95)00345-2
   Tfaily MM, 2015, PHOTOCHEM PHOTOBIOL, V91, P684, DOI 10.1111/php.12448
   Todd-Brown KEO, 2012, BIOGEOCHEMISTRY, V109, P19, DOI 10.1007/s10533-011-9635-6
   Torn MS, 2005, ECOSYSTEMS, V8, P352, DOI 10.1007/s10021-004-0259-8
   TSUTSUKI K, 1987, SOIL SCI PLANT NUTR, V33, P13, DOI 10.1080/00380768.1987.10557549
   Tucker CL, 2013, GLOBAL CHANGE BIOL, V19, P252, DOI 10.1111/gcb.12036
   Turner BL, 2009, SOIL SCI SOC AM J, V73, P1972, DOI 10.2136/sssaj2008.0407
   Twardowski MS, 2004, MAR CHEM, V89, P69, DOI 10.1016/j.marchem.2004.02.008
   UPDEGRAFF K, 1995, ECOL APPL, V5, P151, DOI 10.2307/1942060
   USEPA (United States Environmental Protection Agency), 1993, METH CHEM AN WAT WAS
   van Hulzen JB, 1999, SOIL BIOL BIOCHEM, V31, P1919, DOI 10.1016/S0038-0717(99)00109-1
   von Lützow M, 2007, SOIL BIOL BIOCHEM, V39, P2183, DOI 10.1016/j.soilbio.2007.03.007
   Waddington JM, 2001, BIOGEOCHEMISTRY, V54, P115, DOI 10.1023/A:1010617207537
   Wagai R, 2013, GLOBAL CHANGE BIOL, V19, P1114, DOI 10.1111/gcb.12112
   Waldrop MP, 2010, GLOBAL CHANGE BIOL, V16, P2543, DOI 10.1111/j.1365-2486.2009.02141.x
   Wallenstein M, 2011, SOIL BIOL, V22, P245, DOI 10.1007/978-3-642-14225-3_13
   Wang QK, 2007, GEODERMA, V142, P349, DOI 10.1016/j.geoderma.2007.09.006
   Wardle DA, 1998, SOIL BIOL BIOCHEM, V30, P1627, DOI 10.1016/S0038-0717(97)00201-0
   Weishaar JL, 2003, ENVIRON SCI TECHNOL, V37, P4702, DOI 10.1021/es030360x
   Weston NB, 2005, P NATL ACAD SCI USA, V102, P17036, DOI 10.1073/pnas.0508798102
   White JR, 2000, SOIL SCI SOC AM J, V64, P1525, DOI 10.2136/sssaj2000.6441525x
   Wieder WR, 2013, NAT CLIM CHANGE, V3, P909, DOI [10.1038/nclimate1951, 10.1038/NCLIMATE1951]
   Xu N, 2010, ENVIRON SCI TECHNOL, V44, P5423, DOI 10.1021/es1002296
   YAVITT JB, 1990, GEOMICROBIOL J, V8, P27, DOI 10.1080/01490459009377876
   Yavitt JB, 2005, EUR J SOIL SCI, V56, P169, DOI 10.1111/j.1365-2389.2004.00657.x
   Yaws C. L., 1992, THERMODYNAMIC PHYS P, P181
   Yuste JC, 2007, GLOBAL CHANGE BIOL, V13, P2018, DOI 10.1111/j.1365-2486.2007.01415.x
   Zogg GP, 1997, SOIL SCI SOC AM J, V61, P475, DOI 10.2136/sssaj1997.03615995006100020015x
   [No title captured]
   [No title captured]
NR 143
TC 36
Z9 38
U1 7
U2 155
PU SPRINGER
PI DORDRECHT
PA VAN GODEWIJCKSTRAAT 30, 3311 GZ DORDRECHT, NETHERLANDS
SN 0168-2563
EI 1573-515X
J9 BIOGEOCHEMISTRY
JI Biogeochemistry
PD DEC
PY 2016
VL 131
IS 1-2
BP 103
EP 119
DI 10.1007/s10533-016-0267-8
PG 17
WC Environmental Sciences; Geosciences, Multidisciplinary
WE Science Citation Index Expanded (SCI-EXPANDED)
SC Environmental Sciences & Ecology; Geology
GA EH0AC
UT WOS:000391423500007
DA 2023-11-17
ER

PT J
AU Osterloh, K
   Tauchnitz, N
   Spott, O
   Hepp, J
   Bernsdorf, S
   Meissner, R
AF Osterloh, Katja
   Tauchnitz, Nadine
   Spott, Oliver
   Hepp, Johannes
   Bernsdorf, Sabine
   Meissner, Ralph
TI Changes of methane and nitrous oxide emissions in a transition bog in
   central Germany (German National Park Harz Mountains) after rewetting
SO WETLANDS ECOLOGY AND MANAGEMENT
LA English
DT Article
DE Climate change; Methane; Nitrous oxide; Renaturation; Vegetation shifts;
   Wetland
ID GREENHOUSE-GAS EMISSION; ORGANIC-MATTER; PHRAGMITES-AUSTRALIS; PEATLAND;
   CARBON; SOILS; DYNAMICS; CH4; CO2; DENITRIFICATION
AB During the last decades, various renaturation programmes have been initialized to recover nutrient sink and ecological functions of peatlands by rewetting. Rewetting, however, often results in the formation of hotspots for methane (CH4) emissions and in temporal dieback of local vegetation. The present study aimed at quantifying changes of CH4 and nitrous oxide (N2O) emissions in a peatland currently under continuous rewetting conditions. Emissions where studied at a permanently flooded site and a non-flooded peat site with fluctuating water tables by using common closed chamber method. The permanently flooded site revealed extremely high CH4 emissions (up to 1195 mg C m(-2) d(-1)) which were positively correlated with temperature, nutrient content, dissolved organic carbon and nitrogen concentration of the peat soil water. In contrast, the non-flooded peat site, with lower and fluctuating water tables (WT), showed significantly lower CH4 emissions and an increasing trend of CH4 release associated with a generally increasing WT caused by the progressing rewetting process. Lower N2O emissions (< 24 A mu g N m(-2) d(-1)) were observed at the flooded site. By contrast, the non-flooded peat site with fluctuating WT showed significantly higher N2O emissions (up to 4178 A mu g N m(-2) d(-1)), in particular at high temperatures during summer time. The present results indicate that permanently flooded conditions during rewetting processes might cause higher CH4 emissions compared to fluctuating WT which in contrast might enhance N2O emissions. In total, however, no decreasing trend for CH4 emissions throughout the five-year renaturation period could be found. At least for N2O we observed a decreasing trend during rewetting.
C1 [Osterloh, Katja; Bernsdorf, Sabine; Meissner, Ralph] Martin Luther Univ Halle Wittenberg, Inst Agron & Nutr Sci, Fac Nat Sci 3, Julius Kuhn Str 23, D-06112 Halle, Saale, Germany.
   [Tauchnitz, Nadine] State Inst Agr & Hort Saxony Anhalt, Dept Agro Ecol & EU Attended Monitoring 25, Strenzfelder Allee 22, D-06406 Bernburg, Germany.
   [Spott, Oliver] UFZ Helmholtz Ctr Environm Res, Dept Soil Phys, Theodor Lieser Str 4, D-06120 Halle, Saale, Germany.
   [Hepp, Johannes] Martin Luther Univ Halle Wittenberg, Inst Agron & Nutr Sci, Fac Nat Sci 3, Soil Biogeochem, Von Seckendorff Pl 3, D-06120 Halle, Saale, Germany.
   [Meissner, Ralph] UFZ Helmholtz Ctr Environm Res, Dept Soil Phys, Lysimeter Stn, Falkenberg 55, D-39615 Altmarkische Wische, Germany.
C3 Martin Luther University Halle Wittenberg; Helmholtz Association;
   Helmholtz Center for Environmental Research (UFZ); Martin Luther
   University Halle Wittenberg; Helmholtz Association; Helmholtz Center for
   Environmental Research (UFZ)
RP Tauchnitz, N (通讯作者)，State Inst Agr & Hort Saxony Anhalt, Dept Agro Ecol & EU Attended Monitoring 25, Strenzfelder Allee 22, D-06406 Bernburg, Germany.
EM nadine.tauchnitz@llg.mule.sachsen-anhalt.de
FU Federal State of Saxony-Anhalt under the European Agricultural Fund for
   the Rural Development (ELER); German Research Foundation (DFG), Deutsche
   Forschungsgemeinschaft
FX The research was funded by the Federal State of Saxony-Anhalt under the
   European Agricultural Fund for the Rural Development (ELER) and by the
   German Research Foundation (DFG), Deutsche Forschungsgemeinschaft.
CR Aerts R, 1997, OIKOS, V80, P353, DOI 10.2307/3546603
   Aerts R, 1997, SOIL BIOL BIOCHEM, V29, P1691, DOI 10.1016/S0038-0717(97)00074-6
   [Anonymous], IMCG
   [Anonymous], OKOSYSTEMMANAGEMENT
   [Anonymous], 2005, THESIS
   Asaeda T, 2002, AQUAT BOT, V73, P223, DOI 10.1016/S0304-3770(02)00027-X
   Audet J, 2013, ECOL ENG, V57, P170, DOI 10.1016/j.ecoleng.2013.04.021
   Beyer C, 2015, BIOGEOSCIENCES, V12, P2101, DOI 10.5194/bg-12-2101-2015
   Bohdálková L, 2013, PLANT SOIL ENVIRON, V59, P14, DOI 10.17221/330/2012-PSE
   Chanton JP, 2002, BIOGEOCHEMISTRY, V59, P287, DOI 10.1023/A:1016067610783
   Conrad R, 2007, ADV AGRON, V96, P1, DOI 10.1016/S0065-2113(07)96005-8
   Eickenscheidt T, 2014, BIOGEOSCIENCES, V11, P2961, DOI 10.5194/bg-11-2961-2014
   Freeman C, 2001, NATURE, V409, P149, DOI 10.1038/35051650
   Glatzel S, 2006, EUR J SOIL BIOL, V42, P219, DOI 10.1016/j.ejsobi.2006.03.003
   Günther A, 2015, GCB BIOENERGY, V7, P1092, DOI 10.1111/gcbb.12214
   Gunther A. B., 2014, Greenhouse Gas Measurement and Management, V4, P41, DOI 10.1080/20430779.2013.850395
   Hahn J, 2015, PLOS ONE, V10, DOI 10.1371/journal.pone.0140657
   Hahn-Schöfl M, 2011, BIOGEOSCIENCES, V8, P1539, DOI 10.5194/bg-8-1539-2011
   Harrison-Kirk T, 2013, SOIL BIOL BIOCHEM, V57, P43, DOI 10.1016/j.soilbio.2012.10.008
   Herzsprung P, 2017, SCI TOTAL ENVIRON, V586, P770, DOI 10.1016/j.scitotenv.2017.02.054
   Hill BH, 2016, SCI TOTAL ENVIRON, V550, P880, DOI 10.1016/j.scitotenv.2016.01.178
   Hines ME, 2008, GLOBAL BIOGEOCHEM CY, V22, DOI 10.1029/2006GB002903
   Hoper H., 2008, PEATLANDS CLIMATE CH, P182
   IPCC, 1996, CLIM CHANG SCI CLIM
   Joosten H., 2009, Are emission reductions from peatlands MRV-able?
   Jorgensen CJ, 2012, GLOBAL CHANGE BIOL, V18, P210, DOI 10.1111/j.1365-2486.2011.02485.x
   Jungkunst HF, 2008, SOIL BIOL BIOCHEM, V40, P2047, DOI 10.1016/j.soilbio.2008.04.015
   Jungkunst HF, 2006, J PLANT NUTR SOIL SC, V169, P341, DOI 10.1002/jpln.200521954
   Kalbitz K, 2000, SOIL SCI, V165, P277, DOI 10.1097/00010694-200004000-00001
   KNOWLES R, 1982, MICROBIOL REV, V46, P43, DOI 10.1128/MMBR.46.1.43-70.1982
   Koebsch F, 2013, WETL ECOL MANAG, V21, P323, DOI 10.1007/s11273-013-9304-8
   Krüger JP, 2014, S AFR GEOGR J, V96, P113, DOI 10.1080/03736245.2013.847798
   Lai DYF, 2009, PEDOSPHERE, V19, P409, DOI 10.1016/S1002-0160(09)00003-4
   Laiho R, 2006, SOIL BIOL BIOCHEM, V38, P2011, DOI 10.1016/j.soilbio.2006.02.017
   Lawrence BA, 2013, APPL SOIL ECOL, V71, P48, DOI 10.1016/j.apsoil.2013.05.007
   Le Mer J, 2001, EUR J SOIL BIOL, V37, P25, DOI 10.1016/S1164-5563(01)01067-6
   Maie N, 2006, BIOGEOCHEMISTRY, V78, P285, DOI 10.1007/s10533-005-4329-6
   Osterloh K, 2016, WASSERWIRTSCHAFT, V106, P20
   Regina K, 1996, BIOGEOCHEMISTRY, V35, P401, DOI 10.1007/BF02183033
   Rückauf U, 2004, SOIL BIOL BIOCHEM, V36, P77, DOI 10.1016/j.soilbio.2003.08.021
   Segschneider H-J, 1996, T 9 NITR WORKSH SEPT, P547
   Silvan N, 2002, SOIL BIOL BIOCHEM, V34, P721, DOI 10.1016/S0038-0717(02)00002-0
   Strack M, 2004, GLOBAL BIOGEOCHEM CY, V18, DOI 10.1029/2003GB002209
   Tauchnitz N, 2015, ISOT ENVIRON HEALT S, V51, P300, DOI 10.1080/10256016.2015.1011634
   Tauchnitz N, 2010, WATER AIR SOIL POLL, V205, P107, DOI [10.1007/s11270-009-0059-z, 10.1007/s11270-009-0059-Z]
   Thangarajan R, 2013, SCI TOTAL ENVIRON, V465, P72, DOI 10.1016/j.scitotenv.2013.01.031
   Tokida T, 2007, CHEMOSPHERE, V70, P165, DOI 10.1016/j.chemosphere.2007.06.042
   Tremblay L, 2006, GEOCHIM COSMOCHIM AC, V70, P133, DOI 10.1016/j.gca.2005.08.024
   Well R, 2003, SOIL BIOL BIOCHEM, V35, P783, DOI [10.1016/S0038-0717(03)00106-8, 10.1016/s0038-0717(03)00106-8]
   Whalen SC, 2005, ENVIRON ENG SCI, V22, P73, DOI 10.1089/ees.2005.22.73
   Wilson D, 2009, RESTOR ECOL, V17, P796, DOI 10.1111/j.1526-100X.2008.00416.x
   Yu ZC, 2012, BIOGEOSCIENCES, V9, P4071, DOI 10.5194/bg-9-4071-2012
   Zak D, 2015, BIOGEOSCIENCES, V12, P2455, DOI 10.5194/bg-12-2455-2015
NR 53
TC 2
Z9 2
U1 1
U2 49
PU SPRINGER
PI DORDRECHT
PA VAN GODEWIJCKSTRAAT 30, 3311 GZ DORDRECHT, NETHERLANDS
SN 0923-4861
EI 1572-9834
J9 WETL ECOL MANAG
JI Wetl. Ecol. Manag.
PD FEB
PY 2018
VL 26
IS 1
BP 87
EP 102
DI 10.1007/s11273-017-9555-x
PG 16
WC Environmental Sciences; Water Resources
WE Science Citation Index Expanded (SCI-EXPANDED)
SC Environmental Sciences & Ecology; Water Resources
GA FY8EL
UT WOS:000427096100006
DA 2023-11-17
ER

PT J
AU Johnston, CE
   Ewing, SA
   Harden, JW
   Varner, RK
   Wickland, KP
   Koch, JC
   Fuller, CC
   Manies, K
   Jorgenson, MT
AF Johnston, Carmel E.
   Ewing, Stephanie A.
   Harden, Jennifer W.
   Varner, Ruth K.
   Wickland, Kimberly P.
   Koch, Joshua C.
   Fuller, Christopher C.
   Manies, Kristen
   Jorgenson, M. Torre
TI Effect of permafrost thaw on CO<sub>2</sub> and CH<sub>4</sub> exchange
   in a western Alaska peatland chronosequence
SO ENVIRONMENTAL RESEARCH LETTERS
LA English
DT Article
DE methane; wetlands; permafrost; carbon dioxide; climate change
ID SUB-ARCTIC PEATLAND; METHANE EMISSIONS; ATMOSPHERIC CH4; CARBON-DIOXIDE;
   CLIMATE; DYNAMICS; BUDGET; BALANCE; ACCUMULATION; DEGRADATION
AB Permafrost soils store over half of global soil carbon (C), and northern frozen peatlands store about 10% of global permafrost C. With thaw, inundation of high latitude lowland peatlands typically increases the surface-atmosphere flux of methane (CH4), a potent greenhouse gas. To examine the effects of lowland permafrost thaw over millennial timescales, we measured carbon dioxide (CO2) and CH4 exchange along sites that constitute a similar to 1000 yr thaw chronosequence of thermokarst collapse bogs and adjacent fen locations at Innoko Flats Wildlife Refuge in western Alaska. Peak CH4 exchange in July (123 +/- 71 mg CH4-Cm-2 d(-1)) was observed in features that have been thawed for 30 to 70 (<100) yr, where soils were warmer than at more recently thawed sites (14 to 21 yr; emitting 1.37 +/- 0.67 mg CH4-Cm-2 d(-1) in July) and had shallower water tables than at older sites (200 to 1400 yr; emitting 6.55 +/- 2.23 mg CH4-Cm- 2 d-1 in July). Carbon lost via CH4 efflux during the growing season at these intermediate age sites was 8% of uptake by net ecosystem exchange. Our results provide evidence that CH4 emissions following lowland permafrost thaw are enhanced over decadal time scales, but limited over millennia. Over larger spatial scales, adjacent fen systems may contribute sustained CH4 emission, CO2 uptake, and DOC export. We argue that over timescales of decades to centuries, thaw features in high-latitude lowland peatlands, particularly those developed on poorly drained mineral substrates, are a key locus of elevated CH4 emission to the atmosphere that must be considered for a complete understanding of high latitude CH4 dynamics.
C1 [Johnston, Carmel E.; Ewing, Stephanie A.] Montana State Univ, Dept Land Resources & Environm Sci, Bozeman, MT 59717 USA.
   [Harden, Jennifer W.; Fuller, Christopher C.; Manies, Kristen] US Geol Survey, Menlo Pk, CA 94025 USA.
   [Varner, Ruth K.] Univ New Hampshire, Earth Syst Res Ctr, Inst Study Earth Oceans & Space, Durham, NH 03824 USA.
   [Varner, Ruth K.] Univ New Hampshire, Dept Earth Sci, Durham, NH 03824 USA.
   [Wickland, Kimberly P.] US Geol Survey, Boulder, CO USA.
   [Koch, Joshua C.] US Geol Survey, Alaska Sci Ctr, Anchorage, AK USA.
   [Jorgenson, M. Torre] Alaska Ecosci, Fairbanks, AK USA.
C3 Montana State University System; Montana State University Bozeman;
   United States Department of the Interior; United States Geological
   Survey; University System Of New Hampshire; University of New Hampshire;
   University System Of New Hampshire; University of New Hampshire; United
   States Department of the Interior; United States Geological Survey;
   United States Department of the Interior; United States Geological
   Survey
RP Johnston, CE (通讯作者)，Montana State Univ, Dept Land Resources & Environm Sci, Bozeman, MT 59717 USA.
EM stephanie.ewing@montana.edu
RI Varner, Ruth/E-5371-2011; Wickland, Kimberly/AAU-2963-2021
OI Varner, Ruth/0000-0002-3571-6629; Harden, Jennifer
   W/0000-0002-6570-8259; Ewing, Stephanie/0000-0003-0713-4266; Fuller,
   Christopher/0000-0002-2354-8074; Koch, Joshua/0000-0001-7180-6982;
   Wickland, Kimberly/0000-0002-6400-0590
FU National Science Foundation (EAR) [0630319, 1021095]; United States
   Geological Survey; Montana State University College of Agriculture; MSU
   VP of Research; North and West Alaska Cooperative Ecosystems Studies
   Unit; US Fish and Wildlife Service; Direct For Biological Sciences;
   Division Of Environmental Biology [1026415] Funding Source: National
   Science Foundation; Direct For Biological Sciences; Division Of
   Environmental Biology [1021095] Funding Source: National Science
   Foundation; Directorate For Geosciences; Division Of Earth Sciences
   [0630319] Funding Source: National Science Foundation
FX This research was made possible by funding from the National Science
   Foundation (EAR #0630319 and DBI #1021095), the United States Geological
   Survey, the Montana State University College of Agriculture, and the MSU
   VP of Research, with assistance from the North and West Alaska
   Cooperative Ecosystems Studies Unit, and crucial logistical support by
   the US Fish and Wildlife Service. Thank you to Jon O'Donnell and Mikhail
   Kanevskiy for soil sampling and initial instrumentation, as well as
   ongoing discussion of permafrost landscape evolution, to Jennifer
   Weeding and Michael Lerch for assistance with statistical analysis, and
   to Miriam Jones for soil analyses and insight. Thanks also to Rob
   Striegl for discussion of field strategy, Paul Stoy for assistance with
   flux measurements and for undertaking radiation measurements, Miriam
   Jones for assistance with age estimates, Aiden Johnson for assistance
   with albedo analysis, and to Christine Miller, Chris Dorich, Claire
   Treat, and Chris Welch for lively participation in fieldwork. Additional
   thanks to Karin Bodony of USFWS and Jim Webster of Webster Flying
   Service for superb logistical support, and to Paul Stoy, John Crawford
   and three anonymous reviewers for their comments on previous versions of
   the manuscript, which substantially improved this paper.
CR [Anonymous], 2011, R LANG ENV STAT COMP
   Bäckstrand K, 2010, BIOGEOSCIENCES, V7, P95
   BONAN GB, 1992, NATURE, V359, P716, DOI 10.1038/359716a0
   Briggs MA, 2014, GEOPHYS RES LETT, V41, P1585, DOI 10.1002/2014GL059251
   Camill P, 2001, ECOSYSTEMS, V4, P461, DOI 10.1007/s10021-001-0022-3
   Carroll P, 1997, GLOBAL BIOGEOCHEM CY, V11, P349, DOI 10.1029/97GB01365
   Christensen TR, 2004, GEOPHYS RES LETT, V31, DOI 10.1029/2003GL018680
   Coulthard TJ, 2009, GEOPHYS MONOGR SER, V184, P173, DOI 10.1029/2008GM000811
   Crawford JT, 2013, J GEOPHYS RES-BIOGEO, V118, P482, DOI 10.1002/jgrg.20034
   Denman KL, 2007, AR4 CLIMATE CHANGE 2007: THE PHYSICAL SCIENCE BASIS, P499
   DISE NB, 1993, J GEOPHYS RES-ATMOS, V98, P10583, DOI 10.1029/93JD00160
   Dlugokencky EJ, 2011, PHILOS T R SOC A, V369, P2058, DOI 10.1098/rsta.2010.0341
   Dunn AL, 2007, GLOBAL CHANGE BIOL, V13, P577, DOI 10.1111/j.1365-2486.2006.01221.x
   Elberling B, 2013, NAT CLIM CHANGE, V3, P890, DOI [10.1038/NCLIMATE1955, 10.1038/nclimate1955]
   Frolking S, 2006, J GEOPHYS RES-BIOGEO, V111, DOI 10.1029/2005JG000091
   Frolking S, 2011, ENVIRON REV, V19, P371, DOI [10.1139/a11-014, 10.1139/A11-014]
   Grosse G, 2011, J GEOPHYS RES-BIOGEO, V116, DOI 10.1029/2010JG001507
   HALSEY LA, 1995, CLIMATIC CHANGE, V30, P57, DOI 10.1007/BF01093225
   Harden JW, 2012, GEOPHYS RES LETT, V39, DOI 10.1029/2012GL051958
   Heikkinen JEP, 2002, POLAR RES, V21, P49, DOI 10.1111/j.1751-8369.2002.tb00066.x
   Heyer J, 2002, TELLUS B, V54, P231, DOI 10.1034/j.1600-0889.2002.01280.x
   Hunt S, 2013, QUATERNARY SCI REV, V63, P42, DOI 10.1016/j.quascirev.2012.11.019
   Jackowicz-Korczynski M, 2010, J GEOPHYS RES-BIOGEO, V115, DOI 10.1029/2008JG000913
   Joabsson A, 1999, TRENDS ECOL EVOL, V14, P385, DOI 10.1016/S0169-5347(99)01649-3
   Johnson KD, 2013, ENVIRON RES LETT, V8, DOI 10.1088/1748-9326/8/3/035028
   Jones MC, 2013, ECOSYSTEMS, V16, P1, DOI 10.1007/s10021-012-9592-5
   Jones MC, 2010, P NATL ACAD SCI USA, V107, P7347, DOI 10.1073/pnas.0911387107
   Jorgenson MT, 2013, ENVIRON RES LETT, V8, DOI 10.1088/1748-9326/8/3/035017
   Jorgenson MT, 2001, CLIMATIC CHANGE, V48, P551, DOI 10.1023/A:1005667424292
   Kane ES, 2013, SOIL BIOL BIOCHEM, V58, P50, DOI 10.1016/j.soilbio.2012.10.032
   Kanevskiy M, 2014, PERMAFROST PERIGLAC, V75, P584
   Kirschke S, 2013, NAT GEOSCI, V6, P813, DOI [10.1038/NGEO1955, 10.1038/ngeo1955]
   Kokfelt U, 2010, J PALEOLIMNOL, V44, P327, DOI 10.1007/s10933-010-9406-8
   Kuhry P, 2013, PERMAFROST PERIGLAC, V24, P146, DOI 10.1002/ppp.1782
   Lawrence DM, 2012, J CLIMATE, V25, P2207, DOI 10.1175/JCLI-D-11-00334.1
   Lawrence DM, 2008, GEOPHYS RES LETT, V35, DOI 10.1029/2008GL033985
   MacDonald GM, 2006, SCIENCE, V314, P285, DOI 10.1126/science.1131722
   Malmer N, 2005, GLOBAL CHANGE BIOL, V11, P1895, DOI 10.1111/j.1365-2486.2005.01042.x
   Mastepanov M, 2008, NATURE, V456, P628, DOI 10.1038/nature07464
   McGuire AD, 2010, CURR OPIN ENV SUST, V2, P231, DOI 10.1016/j.cosust.2010.05.003
   Noyce GL, 2014, J GEOPHYS RES-BIOGEO, V119, P24, DOI 10.1002/2013JG002474
   O'Donnell JA, 2012, ECOSYSTEMS, V15, P213, DOI 10.1007/s10021-011-9504-0
   O'Donnell JA, 2011, GLOBAL CHANGE BIOL, V17, P1461, DOI 10.1111/j.1365-2486.2010.02358.x
   Oldfield F., 1978, CATENA, V5, P1, DOI DOI 10.1016/S0341-8162(78)80002-2
   Olefeldt D, 2013, GLOBAL CHANGE BIOL, V19, P589, DOI 10.1111/gcb.12071
   Parmentier FJW, 2011, BIOGEOSCIENCES, V8, P1267, DOI 10.5194/bg-8-1267-2011
   Reyes AV, 2011, P NATL ACAD SCI USA, V108, P4748, DOI 10.1073/pnas.1013270108
   Reyes AV, 2010, QUATERNARY SCI REV, V29, P3256, DOI 10.1016/j.quascirev.2010.07.013
   Riordan B, 2006, J GEOPHYS RES-BIOGEO, V111, DOI 10.1029/2005JG000150
   Roulet NT, 2007, GLOBAL CHANGE BIOL, V13, P397, DOI 10.1111/j.1365-2486.2006.01292.x
   Schuur EAG, 2008, BIOSCIENCE, V58, P701, DOI 10.1641/B580807
   Shur YL, 2007, PERMAFROST PERIGLAC, V18, P7, DOI 10.1002/ppp.582
   Slater AG, 2013, J CLIMATE, V26, P5608, DOI 10.1175/JCLI-D-12-00341.1
   Smith LC, 2005, SCIENCE, V308, P1429, DOI 10.1126/science.1108142
   Stoy PC, 2012, ARCT ANTARCT ALP RES, V44, P500, DOI 10.1657/1938-4246-44.4.500
   Street LE, 2012, FUNCT ECOL, V26, P365, DOI 10.1111/j.1365-2435.2011.01954.x
   Ström L, 2012, SOIL BIOL BIOCHEM, V45, P61, DOI 10.1016/j.soilbio.2011.09.005
   Tarnocai C, 2009, GLOBAL BIOGEOCHEM CY, V23, DOI 10.1029/2008GB003327
   Turetsky MR, 2007, GLOBAL CHANGE BIOL, V13, P1922, DOI 10.1111/j.1365-2486.2007.01381.x
   Turetsky MR, 2008, J GEOPHYS RES-BIOGEO, V113, DOI 10.1029/2007JG000496
   Turetsky MR, 2002, SOIL BIOL BIOCHEM, V34, P907, DOI 10.1016/S0038-0717(02)00022-6
   USFWS (United States Fish and Wildlife Service), 1987, INN NAT WILDL REF CO
   Van Metre PC, 2009, ENVIRON SCI TECHNOL, V43, P26, DOI 10.1021/es801490c
   Walter KM, 2007, SCIENCE, V318, P633, DOI 10.1126/science.1142924
   Wickland KP, 2006, J GEOPHYS RES-BIOGEO, V111, DOI 10.1029/2005JG000099
   Woodward A, 2011, 20111085 USGS
   Yu ZC, 2012, BIOGEOSCIENCES, V9, P4071, DOI 10.5194/bg-9-4071-2012
   Zhuang Q, 2007, ECOL APPL, V17, P203, DOI 10.1890/1051-0761(2007)017[0203:NEOCAC]2.0.CO;2
NR 68
TC 56
Z9 57
U1 12
U2 151
PU IOP PUBLISHING LTD
PI BRISTOL
PA TEMPLE CIRCUS, TEMPLE WAY, BRISTOL BS1 6BE, ENGLAND
SN 1748-9326
J9 ENVIRON RES LETT
JI Environ. Res. Lett.
PD AUG
PY 2014
VL 9
IS 8
AR 085004
DI 10.1088/1748-9326/9/8/085004
PG 12
WC Environmental Sciences; Meteorology & Atmospheric Sciences
WE Science Citation Index Expanded (SCI-EXPANDED)
SC Environmental Sciences & Ecology; Meteorology & Atmospheric Sciences
GA AP3HO
UT WOS:000341966400024
OA gold, Green Published
DA 2023-11-17
ER

PT J
AU Mueller-Niggemann, C
   Schwark, L
AF Mueller-Niggemann, C.
   Schwark, L.
TI Chemotaxonomy and diagenesis of aliphatic hydrocarbons in rice plants
   and soils from land reclamation areas in the Zhejiang Province, China
SO ORGANIC GEOCHEMISTRY
LA English
DT Article
DE n-Alkanes; Plant waxes; Rice plants; Paddy soil; Chronosequence
ID CHANGJIANG YANGTZE-RIVER; DELTA-D VALUES; CARBON ISOTOPIC COMPOSITION;
   N-ALKANE DISTRIBUTIONS; ORGANIC-MATTER; LEAF WAX; CUTICULAR WAX; STABLE
   CARBON; SURFICIAL SEDIMENTS; SURFACE SEDIMENTS
AB Rice is the most important staple food globally and requires large growth areas kept under flooded paddy conditions, contributing significantly to microbial greenhouse gas emissions. Biogeochemical cycling in such agroecosystems has been investigated intensively but molecular biomarker studies are scarce. We conducted a chemotaxonomic investigation of wax alkanes differentiated for plant tissue (leaf, stem, root) of rice and intercrop plants (maize, sorghum, rape, mustard, bean, cotton) and studied the incorporation of these lipids into soil under paddy compared with upland management forms. Soil chronosequences reflecting paddy and upland agroecosystem changes compared with natural soil substrates over the past two millennia were studied in land reclamation areas of Zhejiang Province, China. Soils evolved on tidal wetland sediments contained predominantly lipids derived from terrigenous supply by the Yangtze River (YR = Chang Jiang) and to a lesser extent from marine sources via the East China Sea (ECS). Agricultural usage converted lipid composition of topsoil within 50 yr to reflect the n-alkane patterns of crops with their relative proportion increasing with cultivation time. Alkyl chain length distribution of rice was broad compared with upland plants, due to the water regime changing over the growth period. This separated paddy from upland managed soils on the basis of alkyl lipids, allowing reconstruction of past land use change. Combustion of crop biomass after harvest is common practice and generates alkenes upon incomplete combustion which, due to their high reactivity, are immediately converted to alkanes with lower carbon preference index (CPI) in topsoil. The storage of lipids and organic matter over time is greater in paddy than in upland managed agroecosystems and contributes to CO2 sequestration from the atmosphere. (C) 2015 Elsevier Ltd. All rights reserved.
C1 [Mueller-Niggemann, C.; Schwark, L.] Univ Kiel, Inst Geosci, Kiel, Germany.
   [Schwark, L.] Curtin Univ, WA OIGC, Perth, WA 6845, Australia.
C3 University of Kiel; Curtin University
RP Schwark, L (通讯作者)，Univ Kiel, Inst Geosci, Kiel, Germany.
EM ls@gpi.uni-kiel.de
RI Müller-Niggemann, Cornelia/O-9896-2015; Schwark, Lorenz/AAF-1902-2021
OI Müller-Niggemann, Cornelia/0000-0003-1482-9998; Schwark,
   Lorenz/0000-0003-0683-0817
FU German Research Foundation (DFG) [Schw554/20]
FX We acknowledge the German Research Foundation (DFG) for financial
   support (Schw554/20). Chinese and German partners of Research Initiative
   FOR 995 are thanked for field work collaboration. We appreciate
   analytical assistance by laboratory staff at Cologne University. The
   three anonymous reviewers are thanked for constructive comments.
CR Albro PW., 1976, CHEM BIOCH NATURAL W, P419
   AMBLES A, 1994, GEODERMA, V64, P111, DOI 10.1016/0016-7061(94)90092-2
   Amelung W, 2008, ADV AGRON, V100, P155, DOI 10.1016/S0065-2113(08)00606-8
   [Anonymous], 1995, WAXES CHEM MOL BIOL
   Ariosa Y, 2004, APPL ENVIRON MICROB, V70, P5391, DOI 10.1128/AEM.70.9.5391-5397.2004
   Atahan P, 2007, HOLOCENE, V17, P507, DOI 10.1177/0959683607076451
   Balesdent J., 1996, Mass spectrometry of soils., P83
   Bannert A, 2011, APPL ENVIRON MICROB, V77, P6109, DOI 10.1128/AEM.01751-10
   Bannert A, 2011, BIOL FERT SOILS, V47, P839, DOI 10.1007/s00374-011-0552-6
   BIANCHI A, 1990, BIOCHEM SYST ECOL, V18, P533, DOI 10.1016/0305-1978(90)90125-Y
   BIANCHI G, 1979, EXPERIENTIA, V35, P1417, DOI 10.1007/BF01962755
   BLUMER M, 1957, ANAL CHEM, V29, P1039, DOI 10.1021/ac60127a014
   Bouloubassi I, 2001, MAR POLLUT BULL, V42, P1335, DOI 10.1016/S0025-326X(01)00149-7
   Bräuer T, 2013, NUCL INSTRUM METH B, V294, P584, DOI 10.1016/j.nimb.2012.07.012
   BRAY EE, 1961, GEOCHIM COSMOCHIM AC, V22, P2, DOI 10.1016/0016-7037(61)90069-2
   Bush RT, 2013, GEOCHIM COSMOCHIM AC, V117, P161, DOI 10.1016/j.gca.2013.04.016
   Cameron KD, 2002, PHYTOCHEMISTRY, V60, P715, DOI 10.1016/S0031-9422(02)00198-X
   Cao ZH, 2006, NATURWISSENSCHAFTEN, V93, P232, DOI 10.1007/s00114-006-0083-4
   Carr AS, 2014, ORG GEOCHEM, V67, P72, DOI 10.1016/j.orggeochem.2013.12.004
   Chen LM, 2011, SOIL SCI SOC AM J, V75, P1807, DOI 10.2136/sssaj2011.0006
   Cheng YQ, 2009, GEODERMA, V151, P31, DOI 10.1016/j.geoderma.2009.03.016
   Chikaraishi Y, 2003, PHYTOCHEMISTRY, V63, P361, DOI 10.1016/S0031-9422(02)00749-5
   COLLISTER JW, 1994, ORG GEOCHEM, V21, P619, DOI 10.1016/0146-6380(94)90008-6
   COLOMBO JC, 1989, ENVIRON SCI TECHNOL, V23, P888, DOI 10.1021/es00065a019
   Conte MH, 2003, OECOLOGIA, V135, P67, DOI 10.1007/s00442-002-1157-4
   CRANWELL PA, 1983, PROG LIPID RES, V21, P271, DOI 10.1016/0163-7827(82)90012-1
   Diefendorf AF, 2011, GEOCHIM COSMOCHIM AC, V75, P7472, DOI 10.1016/j.gca.2011.09.028
   Dinel H., 1990, Soil biochemistry. Volume 6., P397
   DOVE H, 1992, AUST J AGR RES, V43, P1711, DOI 10.1071/AR9921711
   Dove H, 1996, AUST J AGR RES, V47, P1333, DOI 10.1071/AR9961333
   Eckmeier E, 2009, J ARCHAEOL SCI, V36, P1590, DOI 10.1016/j.jas.2009.03.021
   Edit Committee of Chorography of Cixi County, 1992, CHOR CIX COUNT
   EGLINTON G, 1967, SCIENCE, V156, P1322, DOI 10.1126/science.156.3780.1322
   EGLINTON G, 1962, PHYTOCHEMISTRY, V1, P89, DOI 10.1016/S0031-9422(00)88006-1
   FAO, 2006, GUID SOIL DESCR, VFourth
   Feng LH, 2005, ENVIRON GEOL, V49, P76, DOI 10.1007/s00254-005-0060-9
   Ficken KJ, 2000, ORG GEOCHEM, V31, P745, DOI 10.1016/S0146-6380(00)00081-4
   Ficken KJ, 1998, ORG GEOCHEM, V29, P1701, DOI 10.1016/S0146-6380(98)00109-0
   Frysinger GS, 2003, ENVIRON SCI TECHNOL, V37, P1653, DOI 10.1021/es020742n
   GULZ PG, 1994, J PLANT PHYSIOL, V143, P453, DOI 10.1016/S0176-1617(11)81807-9
   Hays MD, 2005, ATMOS ENVIRON, V39, P6747, DOI 10.1016/j.atmosenv.2005.07.072
   HERBIN GA, 1969, PHYTOCHEMISTRY, V8, P1985, DOI 10.1016/S0031-9422(00)88085-1
   Huang LM, 2015, GEODERMA, V237, P199, DOI 10.1016/j.geoderma.2014.09.007
   Iost S, 2007, GEODERMA, V142, P245, DOI 10.1016/j.geoderma.2007.08.001
   Islam MA, 2009, PLANT MOL BIOL, V70, P443, DOI 10.1007/s11103-009-9483-0
   Itzstein-Davey F, 2007, HOLOCENE, V17, P875, DOI 10.1177/0959683607080517
   Jaffé R, 2001, ORG GEOCHEM, V32, P507, DOI 10.1016/S0146-6380(00)00192-3
   Jansen B, 2006, ORG GEOCHEM, V37, P1514, DOI 10.1016/j.orggeochem.2006.06.018
   Jeng WL, 2004, ORG GEOCHEM, V35, P647, DOI 10.1016/j.orggeochem.2003.12.002
   Kahmen A, 2013, GEOCHIM COSMOCHIM AC, V111, P39, DOI 10.1016/j.gca.2012.09.003
   Kalbitz K, 2013, GLOBAL CHANGE BIOL, V19, P1107, DOI 10.1111/gcb.12080
   Kao SJ, 2003, DEEP-SEA RES PT II, V50, P1203, DOI 10.1016/S0967-0645(03)00018-3
   Knicker H, 2013, GEODERMA, V197, P43, DOI 10.1016/j.geoderma.2012.12.021
   Kölbl A, 2014, GEODERMA, V228, P67, DOI 10.1016/j.geoderma.2013.09.005
   Kolattukudy P.E., 1976, CHEM BIOCH NATURAL W, P289
   Kuhn TK, 2010, ORG GEOCHEM, V41, P88, DOI 10.1016/j.orggeochem.2009.08.003
   Lal R, 2002, LAND DEGRAD DEV, V13, P469, DOI 10.1002/ldr.531
   Lehndorff E, 2014, GLOBAL CHANGE BIOL, V20, P1968, DOI 10.1111/gcb.12468
   Li XZ, 2009, WETLANDS, V29, P1125, DOI 10.1672/08-205.1
[truncated: 1,087,837 more chars]
